# Supplementary material for: Subsurface In Situ Detection of Microbes and Diverse Organic Matter Hotspots in the Greenland Ice Sheet
Source: Astrobiology. 2020 Oct 9;20(10):1185–211. doi: 10.1089/ast.2020.2241 (PMC7591382; doi:10.1089/ast.2020.2241)
Supplement: Supplemental data [file Supp_Data.zip]

Archive with 5 entries (5 files):
- MALASKA_WATSON_Supplement_S5_Map1_region_of_interest_pixels.csv
- Supp_Data.pdf
- Malaska_WATSON_Supplement_S1_Total_corrected_pointcloud_dataset.csv
- Malaska_WATSON_Supplement_S2_Points_of_interest.csv
- MALASKA_WATSON_Supplement_S4_Map1_bias_corrected_full_map_pixels.csv
