# Supplementary material for: Subsurface In Situ Detection of Microbes and Diverse Organic Matter Hotspots in the Greenland Ice Sheet
Source: Astrobiology. 2020 Oct 9;20(10):1185–211. doi: 10.1089/ast.2020.2241 (PMC7591382; doi:10.1089/ast.2020.2241)
Supplement: Supplemental data [file Supp_Data.zip › MALASKA_WATSON_Supplement_S5_Map1_region_of_interest_pixels.csv]

entry_no	Region_ID	Region_pixel_counter	x_coord_pixel	y_coord_pixel	x_coord_mm	y_coord_mm	Spectral_Type	lambda_max_band	lambda_max_strength	Band_1_bckgnd_corr	Band_2_bckgnd_corr	Band_3_bckgnd_corr	Band_4_bckgnd_corr	Band_5_bckgnd_corr	Band_6_bckgnd_corr	Band_7_bckgnd_corr	Band_8_bckgnd_corr	Band_9_bckgnd_corr	Band_10_bckgnd_corr	Band_11_bckgnd_corr	Band_12_bckgnd_corr	Band_13_bckgnd_corr	Band_14_bckgnd_corr	Band_15_bckgnd_corr	Band_16_bckgnd_corr	Band_17_bckgnd_corr	Band_18_bckgnd_corr	Band_19_bckgnd_corr	Band_20_bckgnd_corr	Band_21_bckgnd_corr	Band_22_bckgnd_corr	Band_23_bckgnd_corr	Band_24_bckgnd_corr	Band_25_bckgnd_corr	Band_26_bckgnd_corr	Band_27_bckgnd_corr	Band_28_bckgnd_corr	Band_29_bckgnd_corr	Band_30_bckgnd_corr	Band_31_bckgnd_corr	Band_32_bckgnd_corr	Band_1_max_std_dev	Band_2_max_std_dev	Band_3_max_std_dev	Band_4_max_std_dev	Band_5_max_std_dev	Band_6_max_std_dev	Band_7_max_std_dev	Band_8_max_std_dev
1	1	1	47	379	4.7	37.9	L341_s	13	1051.625	14.9583335	5.6666665	0	21.5	96.8333335	125.75	138.6666665	131.375	324.7916665	645.25	882.7916665	695.3333335	1051.625	739.5416665	441.375	392.6666665	414.5	261.375	246.7916665	211.2083335	174.25	128.0416665	100.625	123	160.3333335	99.5	99.0416665	110.75	123	15.3333335	29.1666665	46.875	10.796605	12.714821	26.120234	24.551986	33.403094	41.524691	81.38714	95.569783
2	1	2	47	378	4.7	37.8	L341_s	13	583.625	13.9583335	12.6666665	42.6666665	55.5	46.8333335	96.75	103.6666665	188.375	190.7916665	419.25	478.7916665	408.3333335	583.625	353.5416665	262.375	206.6666665	244.5	165.375	159.7916665	65.2083335	12.25	52.0416665	55.625	28	75.3333335	54.5	22.0416665	0	12	96.3333335	103.1666665	98.875	10.796605	12.714821	26.120234	24.551986	33.403094	41.524691	81.38714	95.569783
3	1	3	46	381	4.6	38.1	L341_s	13	609.625	0	0	0	46.5	46.8333335	38.75	15.6666665	101.375	140.7916665	736.25	561.7916665	534.3333335	609.625	531.5416665	234.375	386.6666665	164.5	188.375	177.7916665	63.2083335	69.25	115.0416665	12.625	53	7.3333335	0	0	42.75	31	0	0	0	10.796605	12.714821	26.120234	24.551986	33.403094	41.524691	81.38714	95.569783
4	1	4	46	380	4.6	38	L341_s	13	774.625	0	4.6666665	2.6666665	36.5	94.8333335	146.75	95.6666665	191.375	259.7916665	732.25	728.7916665	706.3333335	774.625	659.5416665	455.375	384.6666665	240.5	252.375	95.7916665	212.2083335	143.25	186.0416665	187.625	107	36.3333335	45.5	82.0416665	42.75	34	84.3333335	35.1666665	127.875	10.796605	12.714821	26.120234	24.551986	33.403094	41.524691	81.38714	95.569783
5	1	5	46	379	4.6	37.9	L341_s	13	725.625	0	0.6666665	8.6666665	33.5	59.8333335	79.75	85.6666665	142.375	323.7916665	479.25	706.7916665	672.3333335	725.625	400.5416665	429.375	404.6666665	183.5	198.375	147.7916665	167.2083335	126.25	157.0416665	37.625	109	118.3333335	84.5	81.0416665	165.75	65	90.3333335	9.1666665	36.875	10.796605	12.714821	26.120234	24.551986	33.403094	41.524691	81.38714	95.569783
6	1	6	45	380	4.5	38	L341_s	13	543.625	4.9583335	0	38.6666665	20.5	65.8333335	19.75	33.6666665	170.375	169.7916665	440.25	409.7916665	445.3333335	543.625	361.5416665	326.375	331.6666665	233.5	122.375	128.7916665	15.2083335	0	79.0416665	106.625	34	0	98.5	137.0416665	7.75	44	86.3333335	42.1666665	16.875	10.796605	12.714821	26.120234	24.551986	33.403094	41.524691	81.38714	95.569783
7	1	7	45	379	4.5	37.9	L341_s	13	765.625	19.9583335	3.6666665	31.6666665	37.5	86.8333335	97.75	77.6666665	188.375	185.7916665	534.25	472.7916665	557.3333335	765.625	431.5416665	353.375	184.6666665	316.5	226.375	165.7916665	131.2083335	78.25	115.0416665	54.625	177	85.3333335	45.5	9.0416665	58.75	45	112.3333335	79.1666665	116.875	10.796605	12.714821	26.120234	24.551986	33.403094	41.524691	81.38714	95.569783
8	1	8	45	378	4.5	37.8	L341_s	13	598.625	0	9.6666665	6.6666665	21.5	98.8333335	70.75	79.6666665	236.375	168.7916665	512.25	591.7916665	663.3333335	598.625	511.5416665	391.375	424.6666665	322.5	376.375	381.7916665	233.2083335	264.25	263.0416665	156.625	257	164.3333335	198.5	192.0416665	63.75	131	115.3333335	52.1666665	53.875	10.796605	12.714821	26.120234	24.551986	33.403094	41.524691	81.38714	95.569783
9	1	9	45	376	4.5	37.6	L341_s	13	498.625	0	5.6666665	22.6666665	67.5	85.8333335	150.75	98.6666665	225.375	230.7916665	606.25	458.7916665	513.3333335	498.625	188.5416665	336.375	316.6666665	178.5	241.375	174.7916665	109.2083335	98.25	33.0416665	100.625	31	101.3333335	114.5	97.0416665	68.75	40	56.3333335	124.1666665	62.875	10.796605	12.714821	26.120234	24.551986	33.403094	41.524691	81.38714	95.569783
10	1	10	44	379	4.4	37.9	L341_s	13	718.625	7.9583335	2.6666665	28.6666665	82.5	33.8333335	2.75	39.6666665	146.375	145.7916665	464.25	419.7916665	465.3333335	718.625	423.5416665	346.375	309.6666665	262.5	265.375	203.7916665	89.2083335	144.25	76.0416665	47.625	84	38.3333335	80.5	160.0416665	36.75	56	91.3333335	91.1666665	88.875	10.796605	12.714821	26.120234	24.551986	33.403094	41.524691	81.38714	95.569783
11	1	11	44	377	4.4	37.7	L341_s	13	534.625	0	8.6666665	0	0	8.8333335	59.75	73.6666665	146.375	92.7916665	486.25	525.7916665	485.3333335	534.625	366.5416665	280.375	178.6666665	327.5	268.375	165.7916665	258.2083335	182.25	148.0416665	98.625	111	89.3333335	21.5	53.0416665	57.75	74	81.3333335	75.1666665	114.875	10.796605	12.714821	26.120234	24.551986	33.403094	41.524691	81.38714	95.569783
12	1	12	43	378	4.3	37.8	L341_s	13	515.625	6.9583335	7.6666665	0	0	30.8333335	57.75	67.6666665	152.375	157.7916665	329.25	345.7916665	535.3333335	515.625	194.5416665	205.375	238.6666665	257.5	209.375	214.7916665	67.2083335	74.25	106.0416665	51.625	48	49.3333335	56.5	77.0416665	25.75	66	0	96.1666665	81.875	10.796605	12.714821	26.120234	24.551986	33.403094	41.524691	81.38714	95.569783
13	1	13	42	378	4.2	37.8	L341_s	13	787.625	0	0	17.6666665	65.5	85.8333335	87.75	110.6666665	142.375	359.7916665	640.25	662.7916665	741.3333335	787.625	560.5416665	333.375	266.6666665	216.5	253.375	184.7916665	129.2083335	141.25	16.0416665	36.625	69	46.3333335	109.5	117.0416665	71.75	81	92.3333335	37.1666665	57.875	10.796605	12.714821	26.120234	24.551986	33.403094	41.524691	81.38714	95.569783
14	1	14	42	376	4.2	37.6	L341_s	13	462.625	0	16.6666665	50.6666665	40.5	70.8333335	99.75	129.6666665	98.375	298.7916665	316.25	581.7916665	445.3333335	462.625	440.5416665	282.375	175.6666665	149.5	173.375	79.7916665	45.2083335	137.25	92.0416665	45.625	44	42.3333335	40.5	51.0416665	75.75	93	47.3333335	45.1666665	76.875	10.796605	12.714821	26.120234	24.551986	33.403094	41.524691	81.38714	95.569783
15	1	15	41	377	4.1	37.7	L341_s	13	612.625	0	14.6666665	42.6666665	72.5	100.8333335	115.75	164.6666665	255.375	274.7916665	641.25	447.7916665	628.3333335	612.625	318.5416665	269.375	258.6666665	184.5	217.375	107.7916665	78.2083335	88.25	125.0416665	64.625	28	107.3333335	134.5	81.0416665	37.75	25	80.3333335	11.1666665	85.875	10.796605	12.714821	26.120234	24.551986	33.403094	41.524691	81.38714	95.569783
16	2	1	44	374	4.4	37.4	L325_t	10	441.91958	14.7832165	23.7727275	26.534965	64.912587	139.2937065	272.846154	303.1993005	585.762238	519.657343	441.91958	482.4685315	332.8566435	415.576923	172.751748	149.1433565	222.2797205	152.688811	183.562937	97.4335665	176.7272725	97.0944055	200.737762	139.7097905	88.91958	112.346154	80.8741255	74.835664	15.688811	40.412587	17.9965035	46.6328675	83.6153845	11.109594	11.0577	21.327745	22.831321	58.172379	78.925476	111.789523	134.129004
17	2	2	44	373	4.4	37.3	L325_t	10	899.91958	2.7832165	14.7727275	45.534965	90.912587	261.2937065	406.846154	531.1993005	777.762238	838.657343	899.91958	815.4685315	779.8566435	696.576923	571.751748	530.1433565	394.2797205	353.688811	262.562937	234.4335665	330.7272725	265.0944055	387.737762	302.7097905	269.91958	212.346154	286.8741255	262.835664	229.688811	216.412587	221.9965035	186.6328675	150.6153845	11.109594	11.0577	21.327745	22.831321	58.172379	78.925476	111.789523	134.129004
18	2	3	44	372	4.4	37.2	L325_t	10	374.91958	0	7.7727275	19.534965	43.912587	187.2937065	203.846154	357.1993005	452.762238	461.657343	374.91958	281.4685315	345.8566435	395.576923	374.751748	336.1433565	261.2797205	139.688811	214.562937	132.4335665	217.7272725	238.0944055	225.737762	176.7097905	208.91958	183.346154	218.8741255	143.835664	213.688811	134.412587	104.9965035	109.6328675	80.6153845	11.109594	11.0577	21.327745	22.831321	58.172379	78.925476	111.789523	134.129004
19	2	4	43	373	4.3	37.3	L325_t	10	950.91958	0	15.7727275	63.534965	134.912587	337.2937065	501.846154	583.1993005	791.762238	813.657343	950.91958	960.4685315	757.8566435	646.576923	585.751748	472.1433565	434.2797205	339.688811	280.562937	143.4335665	254.7272725	301.0944055	268.737762	273.7097905	209.91958	263.346154	274.8741255	247.835664	140.688811	114.412587	119.9965035	183.6328675	66.6153845	11.109594	11.0577	21.327745	22.831321	58.172379	78.925476	111.789523	134.129004
20	2	5	43	372	4.3	37.2	L325_t	10	833.91958	0	27.7727275	57.534965	89.912587	254.2937065	605.846154	631.1993005	757.762238	855.657343	833.91958	837.4685315	663.8566435	735.576923	530.751748	450.1433565	351.2797205	235.688811	368.562937	324.4335665	287.7272725	386.0944055	310.737762	329.7097905	249.91958	182.346154	332.8741255	276.835664	142.688811	186.412587	137.9965035	227.6328675	127.6153845	11.109594	11.0577	21.327745	22.831321	58.172379	78.925476	111.789523	134.129004
21	2	6	43	371	4.3	37.1	L325_t	10	582.91958	3.7832165	2.7727275	31.534965	76.912587	169.2937065	266.846154	451.1993005	444.762238	385.657343	582.91958	454.4685315	481.8566435	504.576923	416.751748	315.1433565	237.2797205	200.688811	173.562937	122.4335665	246.7272725	227.0944055	280.737762	218.7097905	199.91958	242.346154	197.8741255	100.835664	142.688811	70.412587	190.9965035	95.6328675	105.6153845	11.109594	11.0577	21.327745	22.831321	58.172379	78.925476	111.789523	134.129004
22	2	7	43	368	4.3	36.8	L325_t	10	511.91958	23.7832165	19.7727275	58.534965	86.912587	115.2937065	246.846154	408.1993005	605.762238	458.657343	511.91958	443.4685315	550.8566435	488.576923	381.751748	269.1433565	295.2797205	121.688811	172.562937	250.4335665	177.7272725	141.0944055	120.737762	198.7097905	177.91958	190.346154	158.8741255	100.835664	67.688811	101.412587	116.9965035	124.6328675	52.6153845	11.109594	11.0577	21.327745	22.831321	58.172379	78.925476	111.789523	134.129004
23	2	8	42	374	4.2	37.4	L325_t	10	817.91958	0	8.7727275	48.534965	74.912587	279.2937065	374.846154	569.1993005	617.762238	663.657343	817.91958	650.4685315	619.8566435	818.576923	596.751748	372.1433565	312.2797205	197.688811	193.562937	233.4335665	205.7272725	180.0944055	232.737762	180.7097905	134.91958	78.346154	184.8741255	190.835664	83.688811	73.412587	55.9965035	87.6328675	75.6153845	11.109594	11.0577	21.327745	22.831321	58.172379	78.925476	111.789523	134.129004
24	2	9	42	373	4.2	37.3	L325_t	10	2487.91958	31.7832165	52.7727275	193.534965	345.912587	914.2937065	1459.846154	1779.199301	2352.762238	2473.657343	2487.91958	2745.468532	2328.856644	2127.576923	1789.751748	1306.143357	987.2797205	780.688811	631.562937	794.4335665	565.7272725	597.0944055	547.737762	680.7097905	636.91958	520.346154	604.8741255	492.835664	359.688811	306.412587	304.9965035	332.6328675	221.6153845	11.109594	11.0577	21.327745	22.831321	58.172379	78.925476	111.789523	134.129004
25	2	10	42	372	4.2	37.2	L325_t	10	2926.91958	17.7832165	61.7727275	258.534965	444.912587	954.2937065	1409.846154	2003.199301	2478.762238	2463.657343	2926.91958	2578.468532	2056.856644	2265.576923	1582.751748	1319.143357	989.2797205	874.688811	678.562937	581.4335665	572.7272725	696.0944055	697.737762	560.7097905	572.91958	552.346154	439.8741255	467.835664	464.688811	342.412587	296.9965035	237.6328675	186.6153845	11.109594	11.0577	21.327745	22.831321	58.172379	78.925476	111.789523	134.129004
26	2	11	42	371	4.2	37.1	L325_t	10	842.91958	10.7832165	29.7727275	34.534965	78.912587	205.2937065	326.846154	430.1993005	546.762238	749.657343	842.91958	666.4685315	612.8566435	658.576923	447.751748	388.1433565	250.2797205	209.688811	236.562937	235.4335665	258.7272725	352.0944055	252.737762	266.7097905	271.91958	211.346154	281.8741255	220.835664	184.688811	207.412587	174.9965035	148.6328675	113.6153845	11.109594	11.0577	21.327745	22.831321	58.172379	78.925476	111.789523	134.129004
27	2	12	41	373	4.1	37.3	L325_t	10	2586.91958	30.7832165	60.7727275	224.534965	377.912587	923.2937065	1409.846154	1796.199301	2405.762238	2293.657343	2586.91958	2681.468532	2054.856644	2060.576923	1665.751748	1178.143357	1003.279721	782.688811	685.562937	600.4335665	601.7272725	645.0944055	587.737762	531.7097905	612.91958	619.346154	487.8741255	381.835664	318.688811	235.412587	331.9965035	297.6328675	195.6153845	11.109594	11.0577	21.327745	22.831321	58.172379	78.925476	111.789523	134.129004
28	2	13	41	372	4.1	37.2	L325_t	10	3832.91958	21.7832165	112.7727275	289.534965	510.912587	1215.293707	1847.846154	2392.199301	3148.762238	3091.657343	3832.91958	3448.468532	3136.856644	2863.576923	2222.751748	1816.143357	1377.279721	1074.688811	905.562937	905.4335665	717.7272725	824.0944055	855.737762	781.7097905	787.91958	639.346154	755.8741255	638.835664	481.688811	290.412587	417.9965035	329.6328675	269.6153845	11.109594	11.0577	21.327745	22.831321	58.172379	78.925476	111.789523	134.129004
29	2	14	41	371	4.1	37.1	L325_t	10	3541.91958	29.7832165	122.7727275	282.534965	551.912587	1412.293707	2149.846154	2585.199301	3425.762238	3187.657343	3541.91958	3620.468532	2870.856644	3114.576923	2290.751748	1482.143357	1360.279721	1186.688811	945.562937	898.4335665	686.7272725	724.0944055	779.737762	763.7097905	609.91958	581.346154	523.8741255	446.835664	528.688811	445.412587	416.9965035	328.6328675	276.6153845	11.109594	11.0577	21.327745	22.831321	58.172379	78.925476	111.789523	134.129004
30	2	15	41	370	4.1	37	L325_t	10	536.91958	2.7832165	0	47.534965	65.912587	134.2937065	245.846154	368.1993005	535.762238	452.657343	536.91958	484.4685315	451.8566435	442.576923	328.751748	195.1433565	243.2797205	134.688811	115.562937	65.4335665	198.7272725	194.0944055	190.737762	143.7097905	176.91958	129.346154	219.8741255	130.835664	186.688811	141.412587	124.9965035	107.6328675	58.6153845	11.109594	11.0577	21.327745	22.831321	58.172379	78.925476	111.789523	134.129004
31	2	16	40	374	4	37.4	L325_t	10	5808.91958	41.7832165	128.7727275	313.534965	701.912587	1641.293707	2976.846154	3802.199301	4867.762238	5058.657343	5808.91958	5448.468532	4400.856644	4657.576923	3586.751748	2395.143357	1950.279721	1790.688811	1331.562937	1199.433567	1181.727273	1139.094406	1080.737762	1076.709791	1016.91958	935.346154	868.8741255	830.835664	713.688811	533.412587	581.9965035	464.6328675	438.6153845	11.109594	11.0577	21.327745	22.831321	58.172379	78.925476	111.789523	134.129004
32	2	17	40	373	4	37.3	L325_t	10	17003.91958	76.7832165	390.7727275	1184.534965	2255.912587	5189.293707	8893.846154	10969.1993	14877.76224	14641.65734	17003.91958	16244.46853	13725.85664	13510.57692	10107.75175	7414.143357	6262.279721	5231.688811	4365.562937	4184.433567	3417.727273	3235.094406	3639.737762	3063.709791	2897.91958	2642.346154	2628.874126	2273.835664	1899.688811	1708.412587	1612.996504	1506.632868	1084.615385	11.109594	11.0577	21.327745	22.831321	58.172379	78.925476	111.789523	134.129004
33	2	18	40	372	4	37.2	L325_t	10	9468.91958	41.7832165	162.7727275	623.534965	1071.912587	2880.293707	4953.846154	6166.199301	8352.762238	8496.657343	9468.91958	9255.468532	7954.856644	7670.576923	6064.751748	4476.143357	3315.279721	2993.688811	2523.562937	2172.433567	1797.727273	1972.094406	1867.737762	1970.709791	1857.91958	1649.346154	1602.874126	1456.835664	1098.688811	912.412587	911.9965035	856.6328675	662.6153845	11.109594	11.0577	21.327745	22.831321	58.172379	78.925476	111.789523	134.129004
34	2	19	40	371	4	37.1	L325_t	10	3359.91958	15.7832165	66.7727275	283.534965	469.912587	1135.293707	1861.846154	2350.199301	3031.762238	3009.657343	3359.91958	3362.468532	2679.856644	2757.576923	2139.751748	1675.143357	1264.279721	942.688811	870.562937	880.4335665	619.7272725	791.0944055	813.737762	723.7097905	618.91958	554.346154	560.8741255	485.835664	433.688811	382.412587	298.9965035	357.6328675	205.6153845	11.109594	11.0577	21.327745	22.831321	58.172379	78.925476	111.789523	134.129004
35	2	20	40	370	4	37	L325_t	10	890.91958	8.7832165	12.7727275	61.534965	116.912587	236.2937065	433.846154	586.1993005	846.762238	721.657343	890.91958	946.4685315	563.8566435	712.576923	578.751748	399.1433565	371.2797205	374.688811	187.562937	262.4335665	151.7272725	357.0944055	336.737762	268.7097905	262.91958	182.346154	238.8741255	177.835664	262.688811	146.412587	199.9965035	172.6328675	116.6153845	11.109594	11.0577	21.327745	22.831321	58.172379	78.925476	111.789523	134.129004
36	2	21	39	374	3.9	37.4	L325_t	10	2137.91958	12.7832165	28.7727275	121.534965	254.912587	682.2937065	1012.846154	1298.199301	1596.762238	1793.657343	2137.91958	1981.468532	1669.856644	1634.576923	1229.751748	781.1433565	718.2797205	558.688811	445.562937	464.4335665	391.7272725	346.0944055	437.737762	345.7097905	359.91958	307.346154	210.8741255	224.835664	267.688811	162.412587	253.9965035	123.6328675	102.6153845	11.109594	11.0577	21.327745	22.831321	58.172379	78.925476	111.789523	134.129004
37	2	22	39	373	3.9	37.3	L325_t	10	16310.91958	78.7832165	405.7727275	1158.534965	2324.912587	5190.293707	8764.846154	10488.1993	14283.76224	14065.65734	16310.91958	15521.46853	13515.85664	13162.57692	10336.75175	7067.143357	5861.279721	4897.688811	4296.562937	3749.433567	3017.727273	3077.094406	2995.737762	2882.709791	2511.91958	2210.346154	2190.874126	1829.835664	1591.688811	1419.412587	1325.996504	1296.632868	835.6153845	11.109594	11.0577	21.327745	22.831321	58.172379	78.925476	111.789523	134.129004
38	2	23	39	372	3.9	37.2	L325_t	10	10167.91958	71.7832165	198.7727275	594.534965	1206.912587	3069.293707	5448.846154	6509.199301	8269.762238	8676.657343	10167.91958	9505.468532	8163.856644	8183.576923	6175.751748	4402.143357	3745.279721	3113.688811	2506.562937	2408.433567	1871.727273	2146.094406	1914.737762	1637.709791	1766.91958	1717.346154	1649.874126	1530.835664	1232.688811	1032.412587	964.9965035	896.6328675	715.6153845	11.109594	11.0577	21.327745	22.831321	58.172379	78.925476	111.789523	134.129004
39	2	24	39	371	3.9	37.1	L325_t	10	17324.91958	83.7832165	409.7727275	1093.534965	2187.912587	5645.293707	8949.846154	11317.1993	15106.76224	14943.65734	17324.91958	16033.46853	13620.85664	13670.57692	9958.751748	7284.143357	5733.279721	5137.688811	4170.562937	3634.433567	3238.727273	3337.094406	3336.737762	2921.709791	3052.91958	2519.346154	2458.874126	2095.835664	1789.688811	1507.412587	1531.996504	1271.632868	1020.615385	11.109594	11.0577	21.327745	22.831321	58.172379	78.925476	111.789523	134.129004
40	2	25	39	370	3.9	37	L325_t	10	3422.91958	13.7832165	109.7727275	213.534965	556.912587	1323.293707	1865.846154	2328.199301	3192.762238	3012.657343	3422.91958	3619.468532	2740.856644	2589.576923	2092.751748	1333.143357	1271.279721	1098.688811	783.562937	784.4335665	697.7272725	726.0944055	673.737762	768.7097905	629.91958	606.346154	705.8741255	524.835664	461.688811	397.412587	404.9965035	298.6328675	248.6153845	11.109594	11.0577	21.327745	22.831321	58.172379	78.925476	111.789523	134.129004
41	2	26	39	369	3.9	36.9	L325_t	10	1261.91958	8.7832165	16.7727275	94.534965	186.912587	528.2937065	770.846154	1007.199301	1268.762238	1246.657343	1261.91958	1433.468532	1176.856644	1081.576923	844.751748	621.1433565	565.2797205	302.688811	393.562937	364.4335665	291.7272725	343.0944055	221.737762	333.7097905	279.91958	279.346154	366.8741255	327.835664	230.688811	244.412587	247.9965035	203.6328675	180.6153845	11.109594	11.0577	21.327745	22.831321	58.172379	78.925476	111.789523	134.129004
42	2	27	38	374	3.8	37.4	L325_t	10	11881.91958	82.7832165	295.7727275	721.534965	1834.912587	3938.293707	6051.846154	7724.199301	9948.762238	10251.65734	11881.91958	11045.46853	9108.856644	9238.576923	6503.751748	4834.143357	3881.279721	2987.688811	2837.562937	2340.433567	2182.727273	1981.094406	2147.737762	1870.709791	1757.91958	1580.346154	1435.874126	1417.835664	1044.688811	961.412587	911.9965035	894.6328675	674.6153845	11.109594	11.0577	21.327745	22.831321	58.172379	78.925476	111.789523	134.129004
43	2	28	38	373	3.8	37.3	L325_t	10	7734.91958	35.7832165	154.7727275	529.534965	1251.912587	2620.293707	4449.846154	5000.199301	6629.762238	6317.657343	7734.91958	7213.468532	6031.856644	5942.576923	4605.751748	3212.143357	2584.279721	2172.688811	1824.562937	1810.433567	1580.727273	1519.094406	1409.737762	1366.709791	1179.91958	1096.346154	1275.874126	985.835664	757.688811	689.412587	720.9965035	686.6328675	469.6153845	11.109594	11.0577	21.327745	22.831321	58.172379	78.925476	111.789523	134.129004
44	2	29	38	372	3.8	37.2	L325_t	10	3281.91958	1.7832165	33.7727275	177.534965	390.912587	939.2937065	1606.846154	1918.199301	2529.762238	2463.657343	3281.91958	2623.468532	2115.856644	2099.576923	1450.751748	1257.143357	1042.279721	868.688811	686.562937	649.4335665	619.7272725	590.0944055	615.737762	603.7097905	535.91958	518.346154	617.8741255	454.835664	297.688811	300.412587	272.9965035	256.6328675	282.6153845	11.109594	11.0577	21.327745	22.831321	58.172379	78.925476	111.789523	134.129004
45	2	30	38	371	3.8	37.1	L325_t	10	13984.91958	68.7832165	343.7727275	1083.534965	2263.912587	4835.293707	7498.846154	9596.199301	12429.76224	12296.65734	13984.91958	12962.46853	10930.85664	10947.57692	8105.751748	5795.143357	4838.279721	4054.688811	3232.562937	3065.433567	2550.727273	2696.094406	2673.737762	2312.709791	2214.91958	1799.346154	2186.874126	1668.835664	1356.688811	1276.412587	1286.996504	984.6328675	726.6153845	11.109594	11.0577	21.327745	22.831321	58.172379	78.925476	111.789523	134.129004
46	2	31	38	370	3.8	37	L325_t	10	3948.91958	46.7832165	151.7727275	332.534965	854.912587	1717.293707	2049.846154	2822.199301	3438.762238	3610.657343	3948.91958	3839.468532	3098.856644	2969.576923	2307.751748	1619.143357	1379.279721	1251.688811	970.562937	858.4335665	907.7272725	723.0944055	786.737762	826.7097905	817.91958	604.346154	687.8741255	523.835664	537.688811	519.412587	449.9965035	371.6328675	260.6153845	11.109594	11.0577	21.327745	22.831321	58.172379	78.925476	111.789523	134.129004
47	2	32	38	369	3.8	36.9	L325_t	10	421.91958	43.7832165	38.7727275	76.534965	113.912587	200.2937065	297.846154	326.1993005	551.762238	531.657343	421.91958	480.4685315	535.8566435	416.576923	369.751748	271.1433565	279.2797205	376.688811	158.562937	179.4335665	184.7272725	140.0944055	290.737762	132.7097905	155.91958	144.346154	200.8741255	92.835664	161.688811	104.412587	73.9965035	126.6328675	168.6153845	11.109594	11.0577	21.327745	22.831321	58.172379	78.925476	111.789523	134.129004
48	2	33	38	368	3.8	36.8	L325_t	10	479.91958	9.7832165	0	16.534965	48.912587	200.2937065	306.846154	271.1993005	363.762238	345.657343	479.91958	394.4685315	469.8566435	145.576923	263.751748	290.1433565	191.2797205	116.688811	142.562937	150.4335665	88.7272725	169.0944055	171.737762	61.7097905	78.91958	141.346154	95.8741255	50.835664	75.688811	70.412587	75.9965035	115.6328675	22.6153845	11.109594	11.0577	21.327745	22.831321	58.172379	78.925476	111.789523	134.129004
49	2	34	38	367	3.8	36.7	L325_t	10	721.91958	0	9.7727275	32.534965	121.912587	235.2937065	444.846154	487.1993005	572.762238	614.657343	721.91958	742.4685315	645.8566435	547.576923	418.751748	301.1433565	244.2797205	202.688811	157.562937	193.4335665	116.7272725	193.0944055	128.737762	112.7097905	220.91958	172.346154	84.8741255	94.835664	126.688811	58.412587	59.9965035	102.6328675	38.6153845	11.109594	11.0577	21.327745	22.831321	58.172379	78.925476	111.789523	134.129004
50	2	35	37	374	3.7	37.4	L325_t	10	342.91958	17.7832165	1.7727275	40.534965	77.912587	192.2937065	232.846154	356.1993005	360.762238	258.657343	342.91958	429.4685315	385.8566435	338.576923	279.751748	340.1433565	152.2797205	200.688811	55.562937	169.4335665	128.7272725	69.0944055	97.737762	76.7097905	78.91958	62.346154	96.8741255	81.835664	96.688811	0	0	96.6328675	51.6153845	11.109594	11.0577	21.327745	22.831321	58.172379	78.925476	111.789523	134.129004
51	2	36	37	373	3.7	37.3	L325_t	10	13067.91958	114.7832165	419.7727275	1182.534965	2341.912587	5103.293707	7892.846154	8936.199301	11726.76224	11715.65734	13067.91958	11633.46853	10155.85664	10291.57692	7164.751748	5273.143357	4133.279721	3462.688811	2911.562937	2747.433567	2173.727273	2175.094406	2205.737762	1818.709791	1892.91958	1502.346154	1605.874126	1356.835664	1150.688811	1136.412587	910.9965035	806.6328675	763.6153845	11.109594	11.0577	21.327745	22.831321	58.172379	78.925476	111.789523	134.129004
52	2	37	37	372	3.7	37.2	L325_t	10	3523.91958	32.7832165	139.7727275	339.534965	566.912587	1325.293707	1884.846154	2347.199301	2854.762238	2774.657343	3523.91958	3118.468532	2442.856644	2442.576923	1789.751748	1359.143357	1091.279721	943.688811	909.562937	862.4335665	615.7272725	664.0944055	709.737762	672.7097905	499.91958	549.346154	604.8741255	422.835664	359.688811	327.412587	307.9965035	286.6328675	165.6153845	11.109594	11.0577	21.327745	22.831321	58.172379	78.925476	111.789523	134.129004
53	2	38	37	371	3.7	37.1	L325_t	10	6388.91958	49.7832165	289.7727275	699.534965	1165.912587	2683.293707	3880.846154	4678.199301	5642.762238	5470.657343	6388.91958	5854.468532	4861.856644	4650.576923	3615.751748	2543.143357	2090.279721	1828.688811	1517.562937	1342.433567	1218.727273	1240.094406	1267.737762	1056.709791	1011.91958	932.346154	1046.874126	803.835664	632.688811	557.412587	503.9965035	474.6328675	374.6153845	11.109594	11.0577	21.327745	22.831321	58.172379	78.925476	111.789523	134.129004
54	2	39	37	370	3.7	37	L325_t	10	13071.91958	113.7832165	484.7727275	1182.534965	2518.912587	5384.293707	8000.846154	9481.199301	12524.76224	11869.65734	13071.91958	11874.46853	9937.856644	9805.576923	7231.751748	5140.143357	3948.279721	3464.688811	2730.562937	2724.433567	2445.727273	2328.094406	2396.737762	2082.709791	1994.91958	1681.346154	1601.874126	1485.835664	1209.688811	1189.412587	979.9965035	988.6328675	800.6153845	11.109594	11.0577	21.327745	22.831321	58.172379	78.925476	111.789523	134.129004
55	2	40	37	369	3.7	36.9	L325_t	10	1042.91958	4.7832165	21.7727275	48.534965	187.912587	522.2937065	567.846154	780.1993005	1062.762238	747.657343	1042.91958	784.4685315	537.8566435	844.576923	618.751748	330.1433565	238.2797205	262.688811	179.562937	261.4335665	194.7272725	219.0944055	196.737762	225.7097905	135.91958	155.346154	186.8741255	130.835664	52.688811	12.412587	124.9965035	83.6328675	52.6153845	11.109594	11.0577	21.327745	22.831321	58.172379	78.925476	111.789523	134.129004
56	2	41	36	373	3.6	37.3	L325_t	10	2251.91958	1.7832165	98.7727275	222.534965	488.912587	1114.293707	1584.846154	1603.199301	2112.762238	2110.657343	2251.91958	2133.468532	1929.856644	1700.576923	1458.751748	1240.143357	836.2797205	634.688811	593.562937	546.4335665	494.7272725	498.0944055	351.737762	498.7097905	328.91958	355.346154	356.8741255	220.835664	321.688811	230.412587	184.9965035	246.6328675	149.6153845	11.109594	11.0577	21.327745	22.831321	58.172379	78.925476	111.789523	134.129004
57	2	42	36	372	3.6	37.2	L325_t	10	8019.91958	98.7832165	410.7727275	1043.534965	2067.912587	4088.293707	5807.846154	6159.199301	7477.762238	7247.657343	8019.91958	7383.468532	6211.856644	6046.576923	4229.751748	3248.143357	2598.279721	2234.688811	1766.562937	1629.433567	1348.727273	1378.094406	1470.737762	1067.709791	1046.91958	893.346154	841.8741255	791.835664	711.688811	610.412587	544.9965035	511.6328675	437.6153845	11.109594	11.0577	21.327745	22.831321	58.172379	78.925476	111.789523	134.129004
58	2	43	36	371	3.6	37.1	L325_t	10	5726.91958	48.7832165	299.7727275	786.534965	1420.912587	3166.293707	4094.846154	4586.199301	5486.762238	5145.657343	5726.91958	5070.468532	4280.856644	4357.576923	3314.751748	2238.143357	1905.279721	1625.688811	1147.562937	1191.433567	1043.727273	908.0944055	975.737762	950.7097905	826.91958	744.346154	798.8741255	618.835664	543.688811	556.412587	514.9965035	419.6328675	311.6153845	11.109594	11.0577	21.327745	22.831321	58.172379	78.925476	111.789523	134.129004
59	2	44	36	370	3.6	37	L325_t	10	1274.91958	14.7832165	42.7727275	128.534965	274.912587	489.2937065	701.846154	888.1993005	1032.762238	1015.657343	1274.91958	1019.468532	831.8566435	968.576923	689.751748	590.1433565	482.2797205	388.688811	376.562937	299.4335665	174.7272725	376.0944055	399.737762	300.7097905	261.91958	254.346154	248.8741255	100.835664	148.688811	161.412587	143.9965035	112.6328675	90.6153845	11.109594	11.0577	21.327745	22.831321	58.172379	78.925476	111.789523	134.129004
60	3	1	31	344	3.1	34.4	L385_m	21	686.7857145	5.9285715	3.5	12	34.714286	47.5	60.214286	76.2142855	70.9285715	272.9285715	0	386	266.4285715	372.5714285	448.6428575	293.142857	471.1428575	431.0714285	245.714286	329.0714285	323.5	686.7857145	494.357143	390.2857145	402.357143	313.5714285	321.2142855	295.785714	149.285714	109.2142855	93.142857	49.785714	96.3571425	18.052833	10.435745	15.293945	19.128638	27.178423	38.508503	53.221013	72.153606
61	3	2	31	343	3.1	34.3	L385_m	21	523.7857145	0	0	14	0	0	0	71.2142855	93.9285715	72.9285715	101.571429	153	253.4285715	210.5714285	148.6428575	326.142857	432.1428575	344.0714285	286.714286	263.0714285	397.5	523.7857145	456.357143	397.2857145	400.357143	217.5714285	296.2142855	111.785714	118.285714	70.2142855	115.142857	77.785714	0	18.052833	10.435745	15.293945	19.128638	27.178423	38.508503	53.221013	72.153606
62	3	3	30	346	3	34.6	L385_m	21	751.7857145	0	0	0	3.714286	22.5	23.214286	130.2142855	162.9285715	303.9285715	577.571429	380	373.4285715	453.5714285	328.6428575	495.142857	411.1428575	360.0714285	405.714286	410.0714285	495.5	751.7857145	609.357143	465.2857145	557.357143	441.5714285	412.2142855	332.785714	224.285714	204.2142855	181.142857	154.785714	93.3571425	18.052833	10.435745	15.293945	19.128638	27.178423	38.508503	53.221013	72.153606
63	3	4	30	345	3	34.5	L385_m	21	1196.785715	29.9285715	0	28	6.714286	89.5	154.214286	195.2142855	219.9285715	331.9285715	406.571429	562	776.4285715	733.5714285	655.6428575	727.142857	697.1428575	786.0714285	703.714286	867.0714285	979.5	1196.785715	899.357143	864.2857145	822.357143	708.5714285	695.2142855	416.785714	352.285714	320.2142855	245.142857	190.785714	146.3571425	18.052833	10.435745	15.293945	19.128638	27.178423	38.508503	53.221013	72.153606
64	3	5	30	344	3	34.4	L385_m	21	2370.785715	0	0	15	78.714286	170.5	258.214286	418.2142855	675.9285715	807.9285715	1114.571429	1330	1592.428572	1835.571429	1594.642858	1576.142857	1505.142858	1585.071429	1409.714286	1606.071429	1890.5	2370.785715	2013.357143	1693.285715	1677.357143	1280.571429	1164.214286	928.785714	690.285714	586.2142855	561.142857	575.785714	376.3571425	18.052833	10.435745	15.293945	19.128638	27.178423	38.508503	53.221013	72.153606
65	3	6	30	343	3	34.3	L385_m	21	1353.785715	12.9285715	23.5	37	47.714286	77.5	143.214286	220.2142855	322.9285715	483.9285715	365.571429	694	878.4285715	801.5714285	926.6428575	720.142857	781.1428575	804.0714285	784.714286	697.0714285	1028.5	1353.785715	1001.357143	792.2857145	850.357143	744.5714285	646.2142855	427.785714	484.285714	377.2142855	445.142857	254.785714	219.3571425	18.052833	10.435745	15.293945	19.128638	27.178423	38.508503	53.221013	72.153606
66	3	7	30	342	3	34.2	L385_m	21	953.7857145	0.9285715	10.5	9	13.714286	47.5	141.214286	148.2142855	300.9285715	297.9285715	221.571429	374	547.4285715	588.5714285	534.6428575	361.142857	565.1428575	535.0714285	563.714286	651.0714285	675.5	953.7857145	742.357143	527.2857145	528.357143	506.5714285	403.2142855	245.785714	189.285714	150.2142855	256.142857	208.785714	146.3571425	18.052833	10.435745	15.293945	19.128638	27.178423	38.508503	53.221013	72.153606
67	3	8	29	345	2.9	34.5	L385_m	21	2377.785715	11.9285715	37.5	110	193.714286	261.5	423.214286	789.2142855	1312.928572	1516.928572	1833.571429	1928	2361.428572	2567.571429	2149.642858	2077.142857	1848.142858	2129.071429	1996.714286	1881.071429	2134.5	2377.785715	1928.357143	1764.285715	1649.357143	1390.571429	1415.214286	1049.785714	886.285714	777.2142855	835.142857	684.785714	535.3571425	18.052833	10.435745	15.293945	19.128638	27.178423	38.508503	53.221013	72.153606
68	3	9	29	344	2.9	34.4	L385_m	21	2392.785715	18.9285715	37.5	111	107.714286	184.5	261.214286	471.2142855	693.9285715	877.9285715	1036.571429	1374	1757.428572	1794.571429	1571.642858	1532.142857	1728.142858	1777.071429	1516.714286	1638.071429	1885.5	2392.785715	2012.357143	1694.285715	1742.357143	1563.571429	1346.214286	1046.785714	836.285714	636.2142855	606.142857	591.785714	409.3571425	18.052833	10.435745	15.293945	19.128638	27.178423	38.508503	53.221013	72.153606
69	3	10	29	343	2.9	34.3	L385_m	21	2464.785715	0	12.5	65	79.714286	167.5	238.214286	381.2142855	746.9285715	880.9285715	1133.571429	1577	1636.428572	2092.571429	1639.642858	1639.142857	1622.142858	1747.071429	1593.714286	1590.071429	2054.5	2464.785715	1872.357143	1581.285715	1762.357143	1397.571429	1270.214286	1003.785714	696.285714	590.2142855	521.142857	496.785714	403.3571425	18.052833	10.435745	15.293945	19.128638	27.178423	38.508503	53.221013	72.153606
70	3	11	29	342	2.9	34.2	L385_m	21	2303.785715	23.9285715	32.5	89	144.714286	280.5	455.214286	710.2142855	1001.928572	1036.928572	1453.571429	1942	2259.428572	2211.571429	1741.642858	1564.142857	1851.142858	1898.071429	1610.714286	1673.071429	1972.5	2303.785715	1975.357143	1706.285715	1586.357143	1301.571429	1090.214286	938.785714	761.285714	681.2142855	700.142857	540.785714	408.3571425	18.052833	10.435745	15.293945	19.128638	27.178423	38.508503	53.221013	72.153606
71	3	12	29	341	2.9	34.1	L385_m	21	1003.785715	2.9285715	9.5	44	58.714286	109.5	109.214286	215.2142855	211.9285715	307.9285715	218.571429	665	654.4285715	725.5714285	588.6428575	587.142857	789.1428575	807.0714285	595.714286	673.0714285	838.5	1003.785715	926.357143	720.2857145	760.357143	681.5714285	522.2142855	344.785714	276.285714	172.2142855	239.142857	220.785714	85.3571425	18.052833	10.435745	15.293945	19.128638	27.178423	38.508503	53.221013	72.153606
72	3	13	28	346	2.8	34.6	L385_m	21	418.7857145	0	0.5	6	11.714286	21.5	19.214286	64.2142855	10.9285715	0	195.571429	188	179.4285715	257.5714285	183.6428575	238.142857	145.1428575	131.0714285	235.714286	316.0714285	324.5	418.7857145	415.357143	214.2857145	366.357143	334.5714285	197.2142855	159.785714	111.285714	120.2142855	145.142857	130.785714	74.3571425	18.052833	10.435745	15.293945	19.128638	27.178423	38.508503	53.221013	72.153606
73	3	14	28	345	2.8	34.5	L385_m	21	2245.785715	0	33.5	97	181.714286	217.5	554.214286	899.2142855	1339.928572	1531.928572	2079.571429	2267	2259.428572	2485.571429	2152.642858	1861.142857	2029.142858	1905.071429	1939.714286	1918.071429	2086.5	2245.785715	1830.357143	1686.285715	1718.357143	1438.571429	1232.214286	1018.785714	998.285714	826.2142855	728.142857	564.785714	458.3571425	18.052833	10.435745	15.293945	19.128638	27.178423	38.508503	53.221013	72.153606
74	3	15	28	344	2.8	34.4	L385_m	21	1501.785715	0.9285715	11.5	51	50.714286	80.5	197.214286	296.2142855	492.9285715	541.9285715	596.571429	1133	1255.428572	1360.571429	1091.642858	1031.142857	1035.142858	1175.071429	1104.714286	1152.071429	1406.5	1501.785715	1229.357143	1134.285715	1259.357143	917.5714285	739.2142855	557.785714	600.285714	506.2142855	435.142857	420.785714	277.3571425	18.052833	10.435745	15.293945	19.128638	27.178423	38.508503	53.221013	72.153606
75	3	16	28	343	2.8	34.3	L385_m	21	1819.785715	22.9285715	33.5	25	43.714286	117.5	190.214286	345.2142855	593.9285715	651.9285715	759.571429	1087	1130.428572	1277.571429	1281.642858	1148.142857	1319.142858	1354.071429	1192.714286	1211.071429	1540.5	1819.785715	1510.357143	1368.285715	1269.357143	998.5714285	924.2142855	678.785714	567.285714	419.2142855	452.142857	470.785714	327.3571425	18.052833	10.435745	15.293945	19.128638	27.178423	38.508503	53.221013	72.153606
76	3	17	28	342	2.8	34.2	L385_m	21	2196.785715	0.9285715	50.5	132	170.714286	297.5	444.214286	828.2142855	1209.928572	1299.928572	1657.571429	2086	2282.428572	2451.571429	1960.642858	1968.142857	2065.142858	1870.071429	1741.714286	1794.071429	1968.5	2196.785715	1954.357143	1571.285715	1695.357143	1369.571429	1242.214286	1081.785714	805.285714	777.2142855	683.142857	640.785714	469.3571425	18.052833	10.435745	15.293945	19.128638	27.178423	38.508503	53.221013	72.153606
77	3	18	28	341	2.8	34.1	L385_m	21	808.7857145	7.9285715	10.5	38	41.714286	23.5	102.214286	237.2142855	250.9285715	282.9285715	393.571429	569	572.4285715	574.5714285	640.6428575	485.142857	600.1428575	715.0714285	448.714286	515.0714285	771.5	808.7857145	636.357143	661.2857145	494.357143	457.5714285	371.2142855	283.785714	245.285714	274.2142855	177.142857	165.785714	74.3571425	18.052833	10.435745	15.293945	19.128638	27.178423	38.508503	53.221013	72.153606
78	3	19	27	345	2.7	34.5	L385_m	21	860.7857145	0.9285715	6.5	16	35.714286	95.5	138.214286	102.2142855	327.9285715	335.9285715	528.571429	628	636.4285715	829.5714285	653.6428575	493.142857	585.1428575	651.0714285	543.714286	528.0714285	859.5	860.7857145	715.357143	678.2857145	552.357143	492.5714285	424.2142855	290.785714	296.285714	276.2142855	285.142857	227.785714	194.3571425	18.052833	10.435745	15.293945	19.128638	27.178423	38.508503	53.221013	72.153606
79	3	20	27	344	2.7	34.4	L385_m	21	1667.785715	4.9285715	21.5	96	130.714286	240.5	425.214286	733.2142855	875.9285715	1068.928572	1136.571429	1379	1647.428572	1756.571429	1299.642858	1302.142857	1262.142858	1403.071429	1238.714286	1373.071429	1261.5	1667.785715	1456.357143	1177.285715	1323.357143	983.5714285	1020.214286	751.785714	581.285714	590.2142855	527.142857	478.785714	392.3571425	18.052833	10.435745	15.293945	19.128638	27.178423	38.508503	53.221013	72.153606
80	3	21	27	343	2.7	34.3	L385_m	21	1146.785715	0	13.5	21	52.714286	42.5	94.214286	110.2142855	275.9285715	187.9285715	378.571429	702	789.4285715	793.5714285	741.6428575	644.142857	711.1428575	655.0714285	691.714286	613.0714285	870.5	1146.785715	887.357143	619.2857145	715.357143	649.5714285	521.2142855	415.785714	307.285714	316.2142855	304.142857	236.785714	156.3571425	18.052833	10.435745	15.293945	19.128638	27.178423	38.508503	53.221013	72.153606
81	3	22	27	342	2.7	34.2	L385_m	21	2397.785715	18.9285715	21.5	122	217.714286	321.5	588.214286	929.2142855	1619.928572	1820.928572	1880.571429	2379	2569.428572	2552.571429	2294.642858	2205.142857	2249.142858	2159.071429	1933.714286	1894.071429	2084.5	2397.785715	1973.357143	1811.285715	1981.357143	1608.571429	1462.214286	1197.785714	890.285714	886.2142855	771.142857	745.785714	593.3571425	18.052833	10.435745	15.293945	19.128638	27.178423	38.508503	53.221013	72.153606
82	3	23	27	341	2.7	34.1	L385_m	21	914.7857145	0	5.5	3	37.714286	56.5	130.214286	188.2142855	286.9285715	405.9285715	294.571429	599	598.4285715	600.5714285	547.6428575	603.142857	491.1428575	692.0714285	513.714286	478.0714285	660.5	914.7857145	648.357143	514.2857145	537.357143	299.5714285	420.2142855	357.785714	266.285714	289.2142855	244.142857	127.785714	107.3571425	18.052833	10.435745	15.293945	19.128638	27.178423	38.508503	53.221013	72.153606
83	3	24	26	344	2.6	34.4	L385_m	21	395.7857145	0	0	17	58.714286	47.5	25.214286	59.2142855	135.9285715	291.9285715	231.571429	247	323.4285715	245.5714285	251.6428575	400.142857	345.1428575	322.0714285	347.714286	241.0714285	398.5	395.7857145	287.357143	381.2857145	324.357143	319.5714285	225.2142855	166.785714	197.285714	91.2142855	37.142857	130.785714	138.3571425	18.052833	10.435745	15.293945	19.128638	27.178423	38.508503	53.221013	72.153606
84	4	1	69	291	6.9	29.1	L385_m	21	465.8076925	1.0587045	0	45.763158	98.5121455	139.269231	239.700405	256.9615385	382.52834	441.4149795	559.771255	435.9210525	514.0161945	613.2975705	557.3927125	502.9534415	483.6113365	579.7935225	333.291498	313.773279	465.9959515	465.8076925	337.659919	429.7672065	311.9068825	287.8663965	294.242915	214.4149795	161.813765	118.5587045	187.97166	79.431174	98.350202	11.847718	9.982733	16.392303	17.726917	24.377638	31.524612	41.389746	71.602746
85	4	2	69	290	6.9	29	L385_m	21	590.8076925	3.0587045	17.1295545	26.763158	49.5121455	96.269231	187.700405	277.9615385	354.52834	519.4149795	348.771255	637.9210525	476.0161945	641.2975705	660.3927125	423.9534415	443.6113365	552.7935225	330.291498	288.773279	401.9959515	590.8076925	688.659919	459.7672065	349.9068825	432.8663965	331.242915	309.4149795	98.813765	82.5587045	150.97166	67.431174	73.350202	11.847718	9.982733	16.392303	17.726917	24.377638	31.524612	41.389746	71.602746
86	4	3	68	289	6.8	28.9	L385_m	21	607.8076925	0	17.1295545	40.763158	63.5121455	152.269231	146.700405	218.9615385	313.52834	430.4149795	569.771255	403.9210525	397.0161945	627.2975705	424.3927125	383.9534415	382.6113365	481.7935225	422.291498	371.773279	458.9959515	607.8076925	542.659919	457.7672065	308.9068825	313.8663965	262.242915	149.4149795	138.813765	220.5587045	180.97166	106.431174	50.350202	11.847718	9.982733	16.392303	17.726917	24.377638	31.524612	41.389746	71.602746
87	4	4	68	288	6.8	28.8	L385_m	21	666.8076925	0	4.1295545	15.763158	72.5121455	61.269231	101.700405	209.9615385	225.52834	453.4149795	386.771255	325.9210525	616.0161945	556.2975705	463.3927125	470.9534415	428.6113365	532.7935225	428.291498	490.773279	558.9959515	666.8076925	455.659919	439.7672065	436.9068825	446.8663965	314.242915	292.4149795	171.813765	117.5587045	159.97166	152.431174	140.350202	11.847718	9.982733	16.392303	17.726917	24.377638	31.524612	41.389746	71.602746
88	4	5	68	287	6.8	28.7	L385_m	21	576.8076925	9.0587045	10.1295545	22.763158	69.5121455	136.269231	112.700405	218.9615385	297.52834	459.4149795	466.771255	458.9210525	510.0161945	489.2975705	595.3927125	402.9534415	562.6113365	456.7935225	253.291498	287.773279	494.9959515	576.8076925	462.659919	407.7672065	504.9068825	469.8663965	350.242915	222.4149795	101.813765	116.5587045	118.97166	136.431174	128.350202	11.847718	9.982733	16.392303	17.726917	24.377638	31.524612	41.389746	71.602746
89	4	6	68	286	6.8	28.6	L385_m	21	754.8076925	0	7.1295545	43.763158	52.5121455	86.269231	183.700405	228.9615385	347.52834	532.4149795	477.771255	421.9210525	625.0161945	620.2975705	465.3927125	543.9534415	578.6113365	557.7935225	439.291498	384.773279	623.9959515	754.8076925	631.659919	509.7672065	429.9068825	400.8663965	492.242915	217.4149795	200.813765	149.5587045	144.97166	150.431174	79.350202	11.847718	9.982733	16.392303	17.726917	24.377638	31.524612	41.389746	71.602746
90	4	7	67	290	6.7	29	L385_m	21	562.8076925	6.0587045	26.1295545	16.763158	39.5121455	46.269231	99.700405	165.9615385	173.52834	325.4149795	295.771255	515.9210525	443.0161945	497.2975705	384.3927125	471.9534415	444.6113365	431.7935225	390.291498	421.773279	469.9959515	562.8076925	437.659919	496.7672065	385.9068825	286.8663965	307.242915	235.4149795	144.813765	92.5587045	137.97166	73.431174	71.350202	11.847718	9.982733	16.392303	17.726917	24.377638	31.524612	41.389746	71.602746
91	4	8	67	288	6.7	28.8	L385_m	21	685.8076925	12.0587045	0.1295545	72.763158	31.5121455	129.269231	184.700405	312.9615385	355.52834	475.4149795	336.771255	448.9210525	399.0161945	597.2975705	388.3927125	408.9534415	386.6113365	496.7935225	419.291498	419.773279	540.9959515	685.8076925	586.659919	421.7672065	344.9068825	386.8663965	389.242915	244.4149795	148.813765	100.5587045	55.97166	174.431174	108.350202	11.847718	9.982733	16.392303	17.726917	24.377638	31.524612	41.389746	71.602746
92	4	9	67	287	6.7	28.7	L385_m	21	629.8076925	0	0	50.763158	59.5121455	73.269231	173.700405	232.9615385	284.52834	346.4149795	254.771255	509.9210525	508.0161945	658.2975705	323.3927125	288.9534415	506.6113365	477.7935225	420.291498	423.773279	552.9959515	629.8076925	548.659919	387.7672065	462.9068825	391.8663965	346.242915	191.4149795	205.813765	153.5587045	80.97166	105.431174	81.350202	11.847718	9.982733	16.392303	17.726917	24.377638	31.524612	41.389746	71.602746
93	4	10	66	289	6.6	28.9	L385_m	21	569.8076925	5.0587045	0	59.763158	39.5121455	138.269231	193.700405	202.9615385	379.52834	370.4149795	677.771255	401.9210525	589.0161945	698.2975705	460.3927125	449.9534415	551.6113365	560.7935225	438.291498	378.773279	398.9959515	569.8076925	443.659919	356.7672065	565.9068825	354.8663965	319.242915	236.4149795	202.813765	191.5587045	83.97166	113.431174	76.350202	11.847718	9.982733	16.392303	17.726917	24.377638	31.524612	41.389746	71.602746
94	4	11	66	287	6.6	28.7	L385_m	21	618.8076925	17.0587045	10.1295545	72.763158	115.5121455	119.269231	194.700405	270.9615385	420.52834	544.4149795	414.771255	450.9210525	595.0161945	677.2975705	522.3927125	675.9534415	607.6113365	604.7935225	332.291498	378.773279	490.9959515	618.8076925	452.659919	443.7672065	568.9068825	415.8663965	364.242915	264.4149795	230.813765	164.5587045	182.97166	112.431174	69.350202	11.847718	9.982733	16.392303	17.726917	24.377638	31.524612	41.389746	71.602746
95	4	12	66	286	6.6	28.6	L385_m	21	845.8076925	10.0587045	18.1295545	64.763158	59.5121455	149.269231	252.700405	354.9615385	437.52834	385.4149795	719.771255	749.9210525	696.0161945	596.2975705	646.3927125	550.9534415	645.6113365	751.7935225	527.291498	672.773279	688.9959515	845.8076925	704.659919	587.7672065	616.9068825	531.8663965	426.242915	310.4149795	235.813765	263.5587045	175.97166	157.431174	143.350202	11.847718	9.982733	16.392303	17.726917	24.377638	31.524612	41.389746	71.602746
96	4	13	66	285	6.6	28.5	L385_m	21	721.8076925	0	12.1295545	25.763158	74.5121455	117.269231	107.700405	289.9615385	224.52834	301.4149795	307.771255	709.9210525	522.0161945	702.2975705	702.3927125	502.9534415	528.6113365	525.7935225	407.291498	350.773279	527.9959515	721.8076925	689.659919	494.7672065	495.9068825	428.8663965	363.242915	223.4149795	200.813765	193.5587045	175.97166	115.431174	104.350202	11.847718	9.982733	16.392303	17.726917	24.377638	31.524612	41.389746	71.602746
97	4	14	65	290	6.5	29	L385_m	21	594.8076925	0	1.1295545	16.763158	57.5121455	132.269231	132.700405	186.9615385	307.52834	280.4149795	319.771255	429.9210525	485.0161945	632.2975705	394.3927125	557.9534415	512.6113365	576.7935225	314.291498	477.773279	572.9959515	594.8076925	434.659919	459.7672065	392.9068825	391.8663965	293.242915	253.4149795	250.813765	184.5587045	96.97166	122.431174	102.350202	11.847718	9.982733	16.392303	17.726917	24.377638	31.524612	41.389746	71.602746
98	4	15	65	288	6.5	28.8	L385_m	21	768.8076925	0	18.1295545	49.763158	68.5121455	96.269231	175.700405	273.9615385	236.52834	308.4149795	211.771255	654.9210525	460.0161945	552.2975705	602.3927125	513.9534415	411.6113365	463.7935225	518.291498	447.773279	575.9959515	768.8076925	577.659919	556.7672065	443.9068825	415.8663965	402.242915	234.4149795	255.813765	196.5587045	106.97166	56.431174	139.350202	11.847718	9.982733	16.392303	17.726917	24.377638	31.524612	41.389746	71.602746
99	4	16	65	287	6.5	28.7	L385_m	21	907.8076925	0	4.1295545	19.763158	64.5121455	136.269231	189.700405	229.9615385	355.52834	430.4149795	572.771255	486.9210525	612.0161945	957.2975705	644.3927125	679.9534415	589.6113365	636.7935225	564.291498	569.773279	597.9959515	907.8076925	710.659919	600.7672065	590.9068825	510.8663965	344.242915	245.4149795	181.813765	205.5587045	173.97166	163.431174	75.350202	11.847718	9.982733	16.392303	17.726917	24.377638	31.524612	41.389746	71.602746
100	4	17	65	286	6.5	28.6	L385_m	21	649.8076925	0	9.1295545	29.763158	57.5121455	34.269231	118.700405	246.9615385	394.52834	243.4149795	307.771255	579.9210525	638.0161945	682.2975705	570.3927125	494.9534415	375.6113365	514.7935225	365.291498	435.773279	551.9959515	649.8076925	505.659919	390.7672065	463.9068825	335.8663965	334.242915	197.4149795	222.813765	111.5587045	145.97166	131.431174	76.350202	11.847718	9.982733	16.392303	17.726917	24.377638	31.524612	41.389746	71.602746
101	4	18	64	289	6.4	28.9	L385_m	21	591.8076925	4.0587045	7.1295545	31.763158	97.5121455	137.269231	161.700405	199.9615385	347.52834	380.4149795	236.771255	471.9210525	378.0161945	505.2975705	380.3927125	346.9534415	498.6113365	476.7935225	311.291498	343.773279	500.9959515	591.8076925	444.659919	360.7672065	357.9068825	341.8663965	279.242915	184.4149795	161.813765	156.5587045	78.97166	82.431174	63.350202	11.847718	9.982733	16.392303	17.726917	24.377638	31.524612	41.389746	71.602746
102	4	19	64	288	6.4	28.8	L385_m	21	625.8076925	15.0587045	26.1295545	31.763158	62.5121455	72.269231	110.700405	234.9615385	200.52834	313.4149795	236.771255	521.9210525	541.0161945	638.2975705	423.3927125	341.9534415	491.6113365	388.7935225	367.291498	461.773279	554.9959515	625.8076925	466.659919	508.7672065	311.9068825	286.8663965	359.242915	271.4149795	175.813765	150.5587045	154.97166	183.431174	70.350202	11.847718	9.982733	16.392303	17.726917	24.377638	31.524612	41.389746	71.602746
103	4	20	64	287	6.4	28.7	L385_m	21	792.8076925	0	24.1295545	69.763158	113.5121455	135.269231	194.700405	285.9615385	330.52834	375.4149795	353.771255	597.9210525	743.0161945	712.2975705	588.3927125	625.9534415	503.6113365	647.7935225	421.291498	460.773279	590.9959515	792.8076925	623.659919	536.7672065	577.9068825	469.8663965	284.242915	313.4149795	170.813765	208.5587045	199.97166	112.431174	127.350202	11.847718	9.982733	16.392303	17.726917	24.377638	31.524612	41.389746	71.602746
104	4	21	64	286	6.4	28.6	L385_m	21	859.8076925	10.0587045	20.1295545	65.763158	101.5121455	77.269231	182.700405	299.9615385	405.52834	361.4149795	523.771255	603.9210525	872.0161945	904.2975705	750.3927125	633.9534415	695.6113365	728.7935225	624.291498	628.773279	667.9959515	859.8076925	756.659919	700.7672065	574.9068825	493.8663965	501.242915	351.4149795	325.813765	246.5587045	149.97166	206.431174	167.350202	11.847718	9.982733	16.392303	17.726917	24.377638	31.524612	41.389746	71.602746
105	4	22	64	285	6.4	28.5	L385_m	21	740.8076925	0	0	45.763158	58.5121455	78.269231	152.700405	218.9615385	288.52834	337.4149795	360.771255	496.9210525	578.0161945	733.2975705	486.3927125	466.9534415	641.6113365	474.7935225	442.291498	482.773279	547.9959515	740.8076925	596.659919	514.7672065	454.9068825	442.8663965	376.242915	295.4149795	245.813765	198.5587045	124.97166	51.431174	91.350202	11.847718	9.982733	16.392303	17.726917	24.377638	31.524612	41.389746	71.602746
106	4	23	63	287	6.3	28.7	L385_m	21	648.8076925	12.0587045	30.1295545	74.763158	111.5121455	144.269231	156.700405	280.9615385	515.52834	313.4149795	471.771255	561.9210525	617.0161945	718.2975705	648.3927125	550.9534415	491.6113365	534.7935225	399.291498	468.773279	672.9959515	648.8076925	619.659919	446.7672065	366.9068825	485.8663965	369.242915	334.4149795	233.813765	166.5587045	181.97166	204.431174	82.350202	11.847718	9.982733	16.392303	17.726917	24.377638	31.524612	41.389746	71.602746
107	4	24	63	286	6.3	28.6	L385_m	21	755.8076925	6.0587045	0	55.763158	78.5121455	109.269231	174.700405	218.9615385	282.52834	260.4149795	603.771255	622.9210525	728.0161945	681.2975705	652.3927125	497.9534415	585.6113365	610.7935225	369.291498	474.773279	577.9959515	755.8076925	805.659919	548.7672065	671.9068825	422.8663965	380.242915	329.4149795	187.813765	187.5587045	129.97166	124.431174	70.350202	11.847718	9.982733	16.392303	17.726917	24.377638	31.524612	41.389746	71.602746
108	4	25	63	285	6.3	28.5	L385_m	21	712.8076925	5.0587045	46.1295545	78.763158	58.5121455	125.269231	170.700405	255.9615385	256.52834	584.4149795	363.771255	619.9210525	550.0161945	800.2975705	519.3927125	525.9534415	548.6113365	660.7935225	566.291498	453.773279	555.9959515	712.8076925	664.659919	520.7672065	551.9068825	538.8663965	327.242915	276.4149795	269.813765	160.5587045	188.97166	185.431174	69.350202	11.847718	9.982733	16.392303	17.726917	24.377638	31.524612	41.389746	71.602746
109	4	26	62	288	6.2	28.8	L385_m	21	622.8076925	0	0	28.763158	67.5121455	71.269231	80.700405	88.9615385	220.52834	435.4149795	346.771255	498.9210525	553.0161945	584.2975705	456.3927125	307.9534415	350.6113365	373.7935225	290.291498	349.773279	430.9959515	622.8076925	539.659919	402.7672065	346.9068825	316.8663965	304.242915	290.4149795	190.813765	92.5587045	150.97166	143.431174	42.350202	11.847718	9.982733	16.392303	17.726917	24.377638	31.524612	41.389746	71.602746
110	4	27	62	286	6.2	28.6	L385_m	21	702.8076925	2.0587045	13.1295545	46.763158	80.5121455	105.269231	149.700405	168.9615385	285.52834	363.4149795	620.771255	666.9210525	647.0161945	479.2975705	565.3927125	499.9534415	479.6113365	540.7935225	470.291498	496.773279	606.9959515	702.8076925	596.659919	397.7672065	526.9068825	327.8663965	270.242915	192.4149795	239.813765	212.5587045	192.97166	120.431174	60.350202	11.847718	9.982733	16.392303	17.726917	24.377638	31.524612	41.389746	71.602746
111	4	28	62	285	6.2	28.5	L385_m	21	803.8076925	9.0587045	11.1295545	70.763158	106.5121455	113.269231	175.700405	278.9615385	375.52834	490.4149795	505.771255	727.9210525	572.0161945	874.2975705	693.3927125	580.9534415	625.6113365	512.7935225	430.291498	629.773279	658.9959515	803.8076925	725.659919	498.7672065	496.9068825	466.8663965	405.242915	252.4149795	277.813765	283.5587045	217.97166	161.431174	132.350202	11.847718	9.982733	16.392303	17.726917	24.377638	31.524612	41.389746	71.602746
112	4	29	61	286	6.1	28.6	L385_m	21	599.8076925	5.0587045	5.1295545	11.763158	20.5121455	84.269231	141.700405	144.9615385	292.52834	289.4149795	132.771255	355.9210525	400.0161945	554.2975705	612.3927125	425.9534415	499.6113365	491.7935225	366.291498	361.773279	492.9959515	599.8076925	486.659919	450.7672065	436.9068825	332.8663965	396.242915	155.4149795	200.813765	153.5587045	109.97166	173.431174	115.350202	11.847718	9.982733	16.392303	17.726917	24.377638	31.524612	41.389746	71.602746
113	4	30	61	285	6.1	28.5	L385_m	21	763.8076925	0	33.1295545	40.763158	104.5121455	93.269231	229.700405	318.9615385	385.52834	575.4149795	655.771255	705.9210525	629.0161945	782.2975705	528.3927125	598.9534415	591.6113365	573.7935225	457.291498	402.773279	596.9959515	763.8076925	521.659919	555.7672065	488.9068825	482.8663965	357.242915	324.4149795	218.813765	189.5587045	205.97166	92.431174	109.350202	11.847718	9.982733	16.392303	17.726917	24.377638	31.524612	41.389746	71.602746
114	5	1	63	283	6.3	28.3	L385_m	21	623.7	0	0	49.2714285	73.542857	89.5285715	121.3285715	189.657143	186.742857	216.4142855	219.4285715	454.9	384.6857145	367.6714285	437.657143	301.6142855	405.8142855	273.5857145	503.2857145	320.9285715	513.8714285	623.7	560.5714285	281.8714285	474.2714285	340.857143	197.057143	254.3714285	72.042857	127.8285715	90.3	55	44.4142855	15.955294	8.725987	13.221195	16.78009	39.939955	57.150678	83.616984	89.814809
115	5	2	62	283	6.2	28.3	L385_m	21	571.7	0	34.1714285	115.2714285	115.542857	85.5285715	161.3285715	187.657143	310.742857	308.4142855	218.4285715	494.9	470.6857145	513.6714285	508.657143	479.6142855	394.8142855	435.5857145	439.2857145	416.9285715	548.8714285	571.7	394.5714285	286.8714285	610.2714285	336.857143	214.057143	269.3714285	180.042857	123.8285715	104.3	147	78.4142855	15.955294	8.725987	13.221195	16.78009	39.939955	57.150678	83.616984	89.814809
116	5	3	61	283	6.1	28.3	L385_m	21	702.7	0	24.1714285	26.2714285	79.542857	113.5285715	89.3285715	180.657143	214.742857	178.4142855	252.4285715	364.9	444.6857145	381.6714285	425.657143	310.6142855	424.8142855	429.5857145	453.2857145	383.9285715	527.8714285	702.7	531.5714285	368.8714285	429.2714285	361.857143	284.057143	217.3714285	153.042857	140.8285715	117.3	30	59.4142855	15.955294	8.725987	13.221195	16.78009	39.939955	57.150678	83.616984	89.814809
117	5	4	60	287	6	28.7	L385_m	21	559.7	0	0	49.2714285	41.542857	23.5285715	138.3285715	163.657143	190.742857	153.4142855	284.4285715	474.9	423.6857145	422.6714285	360.657143	338.6142855	350.8142855	388.5857145	327.2857145	393.9285715	377.8714285	559.7	447.5714285	315.8714285	295.2714285	314.857143	239.057143	203.3714285	123.042857	90.8285715	80.3	51	61.4142855	15.955294	8.725987	13.221195	16.78009	39.939955	57.150678	83.616984	89.814809
118	5	5	60	286	6	28.6	L385_m	21	608.7	0	5.1714285	26.2714285	63.542857	10.5285715	82.3285715	189.657143	218.742857	303.4142855	271.4285715	377.9	540.6857145	712.6714285	466.657143	700.6142855	443.8142855	589.5857145	530.2857145	374.9285715	525.8714285	608.7	503.5714285	497.8714285	600.2714285	418.857143	296.057143	215.3714285	222.042857	120.8285715	104.3	29	45.4142855	15.955294	8.725987	13.221195	16.78009	39.939955	57.150678	83.616984	89.814809
119	5	6	60	285	6	28.5	L385_m	21	587.7	18.242857	16.1714285	45.2714285	72.542857	63.5285715	133.3285715	176.657143	426.742857	360.4142855	452.4285715	367.9	445.6857145	500.6714285	517.657143	425.6142855	458.8142855	436.5857145	355.2857145	341.9285715	408.8714285	587.7	449.5714285	336.8714285	360.2714285	297.857143	263.057143	216.3714285	211.042857	124.8285715	123.3	196	150.4142855	15.955294	8.725987	13.221195	16.78009	39.939955	57.150678	83.616984	89.814809
120	5	7	60	284	6	28.4	L385_m	21	833.7	0	31.1714285	32.2714285	100.542857	43.5285715	139.3285715	185.657143	312.742857	328.4142855	451.4285715	585.9	600.6857145	606.6714285	383.657143	500.6142855	535.8142855	563.5857145	555.2857145	382.9285715	577.8714285	833.7	605.5714285	509.8714285	538.2714285	387.857143	385.057143	347.3714285	209.042857	120.8285715	143.3	100	36.4142855	15.955294	8.725987	13.221195	16.78009	39.939955	57.150678	83.616984	89.814809
121	5	8	60	283	6	28.3	L385_m	21	769.7	0	15.1714285	59.2714285	123.542857	88.5285715	188.3285715	346.657143	378.742857	500.4142855	510.4285715	925.9	713.6857145	864.6714285	656.657143	625.6142855	637.8142855	579.5857145	656.2857145	588.9285715	612.8714285	769.7	644.5714285	549.8714285	574.2714285	514.857143	407.057143	276.3714285	298.042857	193.8285715	139.3	118	54.4142855	15.955294	8.725987	13.221195	16.78009	39.939955	57.150678	83.616984	89.814809
122	5	9	60	282	6	28.2	L385_m	21	618.7	0	6.1714285	55.2714285	100.542857	131.5285715	193.3285715	184.657143	274.742857	195.4142855	535.4285715	576.9	588.6857145	659.6714285	582.657143	526.6142855	515.8142855	497.5857145	502.2857145	381.9285715	538.8714285	618.7	595.5714285	398.8714285	540.2714285	359.857143	309.057143	246.3714285	159.042857	175.8285715	78.3	81	121.4142855	15.955294	8.725987	13.221195	16.78009	39.939955	57.150678	83.616984	89.814809
123	5	10	59	287	5.9	28.7	L385_m	21	490.7	4.242857	6.1714285	36.2714285	41.542857	54.5285715	93.3285715	94.657143	121.742857	62.4142855	205.4285715	318.9	323.6857145	318.6714285	335.657143	246.6142855	372.8142855	318.5857145	281.2857145	313.9285715	455.8714285	490.7	402.5714285	395.8714285	347.2714285	224.857143	248.057143	212.3714285	167.042857	71.8285715	60.3	54	81.4142855	15.955294	8.725987	13.221195	16.78009	39.939955	57.150678	83.616984	89.814809
124	5	11	59	286	5.9	28.6	L385_m	21	521.7	39.242857	59.1714285	56.2714285	96.542857	128.5285715	139.3285715	210.657143	214.742857	254.4142855	336.4285715	245.9	379.6857145	479.6714285	467.657143	465.6142855	362.8142855	524.5857145	275.2857145	361.9285715	345.8714285	521.7	471.5714285	340.8714285	399.2714285	346.857143	269.057143	256.3714285	116.042857	128.8285715	190.3	94	75.4142855	15.955294	8.725987	13.221195	16.78009	39.939955	57.150678	83.616984	89.814809
125	5	12	59	285	5.9	28.5	L385_m	21	715.7	0	29.1714285	35.2714285	67.542857	112.5285715	110.3285715	195.657143	157.742857	309.4142855	173.4285715	507.9	420.6857145	585.6714285	485.657143	452.6142855	478.8142855	413.5857145	415.2857145	323.9285715	501.8714285	715.7	591.5714285	349.8714285	333.2714285	351.857143	320.057143	246.3714285	188.042857	106.8285715	133.3	90	85.4142855	15.955294	8.725987	13.221195	16.78009	39.939955	57.150678	83.616984	89.814809
126	5	13	59	284	5.9	28.4	L385_m	21	779.7	0	0	57.2714285	89.542857	132.5285715	183.3285715	203.657143	356.742857	274.4142855	459.4285715	498.9	494.6857145	897.6714285	622.657143	639.6142855	484.8142855	607.5857145	562.2857145	364.9285715	584.8714285	779.7	725.5714285	442.8714285	584.2714285	460.857143	288.057143	314.3714285	205.042857	110.8285715	205.3	110	159.4142855	15.955294	8.725987	13.221195	16.78009	39.939955	57.150678	83.616984	89.814809
127	5	14	59	283	5.9	28.3	L385_m	21	820.7	3.242857	14.1714285	42.2714285	109.542857	95.5285715	155.3285715	252.657143	320.742857	394.4142855	377.4285715	642.9	550.6857145	794.6714285	442.657143	553.6142855	697.8142855	556.5857145	527.2857145	511.9285715	581.8714285	820.7	621.5714285	483.8714285	521.2714285	470.857143	479.057143	285.3714285	210.042857	168.8285715	156.3	110	132.4142855	15.955294	8.725987	13.221195	16.78009	39.939955	57.150678	83.616984	89.814809
128	5	15	59	282	5.9	28.2	L385_m	21	638.7	0	13.1714285	9.2714285	106.542857	93.5285715	138.3285715	188.657143	351.742857	158.4142855	183.4285715	463.9	409.6857145	518.6714285	489.657143	420.6142855	478.8142855	533.5857145	429.2857145	492.9285715	495.8714285	638.7	532.5714285	319.8714285	426.2714285	403.857143	268.057143	155.3714285	275.042857	115.8285715	68.3	91	38.4142855	15.955294	8.725987	13.221195	16.78009	39.939955	57.150678	83.616984	89.814809
129	5	16	59	281	5.9	28.1	L385_m	21	724.7	4.242857	59.1714285	67.2714285	103.542857	94.5285715	189.3285715	177.657143	361.742857	387.4142855	516.4285715	518.9	480.6857145	540.6714285	513.657143	537.6142855	517.8142855	603.5857145	426.2857145	486.9285715	484.8714285	724.7	670.5714285	471.8714285	540.2714285	456.857143	480.057143	328.3714285	198.042857	137.8285715	112.3	112	76.4142855	15.955294	8.725987	13.221195	16.78009	39.939955	57.150678	83.616984	89.814809
130	5	17	59	280	5.9	28	L385_m	21	926.7	0	27.1714285	48.2714285	70.542857	26.5285715	141.3285715	257.657143	372.742857	305.4142855	399.4285715	589.9	545.6857145	816.6714285	645.657143	549.6142855	494.8142855	627.5857145	579.2857145	599.9285715	708.8714285	926.7	664.5714285	602.8714285	659.2714285	465.857143	290.057143	268.3714285	315.042857	177.8285715	145.3	132	139.4142855	15.955294	8.725987	13.221195	16.78009	39.939955	57.150678	83.616984	89.814809
131	5	18	58	287	5.8	28.7	L385_m	21	533.7	0	36.1714285	35.2714285	61.542857	111.5285715	154.3285715	158.657143	293.742857	350.4142855	449.4285715	480.9	448.6857145	520.6714285	492.657143	327.6142855	404.8142855	560.5857145	397.2857145	436.9285715	465.8714285	533.7	430.5714285	419.8714285	455.2714285	365.857143	323.057143	257.3714285	197.042857	165.8285715	105.3	110	154.4142855	15.955294	8.725987	13.221195	16.78009	39.939955	57.150678	83.616984	89.814809
132	5	19	58	286	5.8	28.6	L385_m	21	957.7	0	8.1714285	7.2714285	34.542857	72.5285715	109.3285715	218.657143	250.742857	266.4142855	373.4285715	620.9	603.6857145	828.6714285	646.657143	695.6142855	478.8142855	599.5857145	511.2857145	620.9285715	782.8714285	957.7	660.5714285	685.8714285	826.2714285	493.857143	551.057143	385.3714285	337.042857	167.8285715	208.3	159	132.4142855	15.955294	8.725987	13.221195	16.78009	39.939955	57.150678	83.616984	89.814809
133	5	20	58	285	5.8	28.5	L385_m	21	1212.7	0	0	84.2714285	106.542857	87.5285715	202.3285715	329.657143	598.742857	621.4142855	693.4285715	894.9	964.6857145	1078.671429	993.657143	770.6142855	886.8142855	936.5857145	710.2857145	800.9285715	927.8714285	1212.7	974.5714285	779.8714285	869.2714285	689.857143	579.057143	393.3714285	306.042857	239.8285715	211.3	211	135.4142855	15.955294	8.725987	13.221195	16.78009	39.939955	57.150678	83.616984	89.814809
134	5	21	58	284	5.8	28.4	L385_m	21	1058.7	0	19.1714285	62.2714285	100.542857	153.5285715	145.3285715	443.657143	436.742857	418.4142855	742.4285715	792.9	987.6857145	1111.671429	1021.657143	868.6142855	1015.814286	921.5857145	637.2857145	760.9285715	917.8714285	1058.7	1081.571429	818.8714285	1007.271429	676.857143	679.057143	366.3714285	267.042857	253.8285715	187.3	166	133.4142855	15.955294	8.725987	13.221195	16.78009	39.939955	57.150678	83.616984	89.814809
135	5	22	58	283	5.8	28.3	L385_m	21	872.7	0	22.1714285	73.2714285	93.542857	74.5285715	161.3285715	288.657143	283.742857	320.4142855	322.4285715	513.9	541.6857145	611.6714285	436.657143	573.6142855	663.8142855	609.5857145	521.2857145	583.9285715	577.8714285	872.7	707.5714285	597.8714285	647.2714285	452.857143	357.057143	363.3714285	217.042857	138.8285715	122.3	158	126.4142855	15.955294	8.725987	13.221195	16.78009	39.939955	57.150678	83.616984	89.814809
136	5	23	58	282	5.8	28.2	L385_m	21	1014.7	0	59.1714285	67.2714285	54.542857	97.5285715	137.3285715	180.657143	228.742857	354.4142855	439.4285715	664.9	787.6857145	660.6714285	688.657143	691.6142855	548.8142855	641.5857145	491.2857145	627.9285715	686.8714285	1014.7	688.5714285	535.8714285	611.2714285	594.857143	401.057143	449.3714285	260.042857	258.8285715	194.3	133	123.4142855	15.955294	8.725987	13.221195	16.78009	39.939955	57.150678	83.616984	89.814809
137	5	24	58	281	5.8	28.1	L385_m	21	1105.7	0	0	36.2714285	57.542857	128.5285715	169.3285715	370.657143	343.742857	464.4142855	791.4285715	633.9	946.6857145	910.6714285	773.657143	602.6142855	693.8142855	799.5857145	694.2857145	642.9285715	905.8714285	1105.7	915.5714285	664.8714285	706.2714285	690.857143	519.057143	431.3714285	407.042857	217.8285715	183.3	102	150.4142855	15.955294	8.725987	13.221195	16.78009	39.939955	57.150678	83.616984	89.814809
138	5	25	58	280	5.8	28	L385_m	21	800.7	0	23.1714285	7.2714285	54.542857	73.5285715	78.3285715	222.657143	260.742857	240.4142855	466.4285715	591.9	611.6857145	549.6714285	637.657143	545.6142855	466.8142855	624.5857145	467.2857145	539.9285715	482.8714285	800.7	573.5714285	620.8714285	628.2714285	457.857143	377.057143	228.3714285	171.042857	199.8285715	109.3	58	51.4142855	15.955294	8.725987	13.221195	16.78009	39.939955	57.150678	83.616984	89.814809
139	5	26	58	279	5.8	27.9	L385_m	21	505.7	0	0	43.2714285	25.542857	49.5285715	50.3285715	143.657143	195.742857	216.4142855	103.4285715	449.9	532.6857145	482.6714285	524.657143	413.6142855	440.8142855	468.5857145	423.2857145	510.9285715	579.8714285	505.7	531.5714285	461.8714285	521.2714285	487.857143	393.057143	238.3714285	188.042857	142.8285715	103.3	82	102.4142855	15.955294	8.725987	13.221195	16.78009	39.939955	57.150678	83.616984	89.814809
140	5	27	57	287	5.7	28.7	L385_m	21	651.7	0	13.1714285	43.2714285	70.542857	89.5285715	109.3285715	222.657143	255.742857	265.4142855	220.4285715	480.9	544.6857145	561.6714285	442.657143	431.6142855	426.8142855	531.5857145	356.2857145	408.9285715	518.8714285	651.7	536.5714285	445.8714285	476.2714285	343.857143	348.057143	259.3714285	185.042857	155.8285715	162.3	155	56.4142855	15.955294	8.725987	13.221195	16.78009	39.939955	57.150678	83.616984	89.814809
141	5	28	57	286	5.7	28.6	L385_m	21	479.7	0	0	0	11.542857	7.5285715	32.3285715	113.657143	94.742857	252.4142855	305.4285715	199.9	375.6857145	485.6714285	275.657143	318.6142855	359.8142855	401.5857145	365.2857145	358.9285715	422.8714285	479.7	341.5714285	372.8714285	364.2714285	273.857143	168.057143	120.3714285	148.042857	128.8285715	67.3	72	25.4142855	15.955294	8.725987	13.221195	16.78009	39.939955	57.150678	83.616984	89.814809
142	5	29	57	285	5.7	28.5	L385_m	21	888.7	7.242857	6.1714285	35.2714285	40.542857	47.5285715	120.3285715	212.657143	324.742857	269.4142855	546.4285715	766.9	842.6857145	983.6714285	787.657143	640.6142855	725.8142855	744.5857145	548.2857145	690.9285715	699.8714285	888.7	885.5714285	625.8714285	726.2714285	514.857143	536.057143	420.3714285	234.042857	270.8285715	165.3	253	167.4142855	15.955294	8.725987	13.221195	16.78009	39.939955	57.150678	83.616984	89.814809
143	5	30	57	284	5.7	28.4	L385_m	21	1093.7	0	0	34.2714285	11.542857	74.5285715	160.3285715	254.657143	464.742857	438.4142855	585.4285715	824.9	885.6857145	917.6714285	883.657143	925.6142855	774.8142855	692.5857145	741.2857145	686.9285715	801.8714285	1093.7	881.5714285	745.8714285	753.2714285	622.857143	554.057143	388.3714285	392.042857	228.8285715	243.3	154	31.4142855	15.955294	8.725987	13.221195	16.78009	39.939955	57.150678	83.616984	89.814809
144	5	31	57	283	5.7	28.3	L385_m	21	1452.7	2.242857	36.1714285	55.2714285	80.542857	129.5285715	201.3285715	429.657143	615.742857	726.4142855	791.4285715	1081.9	1165.685715	1182.671429	1282.657143	1189.614286	1016.814286	997.5857145	920.2857145	871.9285715	1261.871429	1452.7	1129.571429	1035.871429	1040.271429	764.857143	733.057143	560.3714285	448.042857	266.8285715	288.3	140	196.4142855	15.955294	8.725987	13.221195	16.78009	39.939955	57.150678	83.616984	89.814809
145	5	32	57	282	5.7	28.2	L385_m	21	1151.7	0	20.1714285	2.2714285	65.542857	108.5285715	98.3285715	222.657143	402.742857	335.4142855	539.4285715	633.9	831.6857145	1023.671429	805.657143	741.6142855	653.8142855	826.5857145	660.2857145	640.9285715	833.8714285	1151.7	833.5714285	779.8714285	810.2714285	650.857143	541.057143	444.3714285	331.042857	178.8285715	166.3	157	209.4142855	15.955294	8.725987	13.221195	16.78009	39.939955	57.150678	83.616984	89.814809
146	5	33	57	281	5.7	28.1	L385_m	21	1292.7	0	0	13.2714285	11.542857	43.5285715	146.3285715	247.657143	374.742857	440.4142855	534.4285715	838.9	935.6857145	1114.671429	941.657143	894.6142855	811.8142855	857.5857145	740.2857145	796.9285715	831.8714285	1292.7	1092.571429	858.8714285	1025.271429	809.857143	620.057143	464.3714285	407.042857	251.8285715	274.3	234	151.4142855	15.955294	8.725987	13.221195	16.78009	39.939955	57.150678	83.616984	89.814809
147	5	34	57	280	5.7	28	L385_m	21	1043.7	0	12.1714285	41.2714285	88.542857	145.5285715	166.3285715	280.657143	349.742857	409.4142855	341.4285715	744.9	811.6857145	932.6714285	734.657143	680.6142855	774.8142855	760.5857145	635.2857145	702.9285715	864.8714285	1043.7	856.5714285	819.8714285	791.2714285	645.857143	568.057143	462.3714285	265.042857	198.8285715	148.3	150	164.4142855	15.955294	8.725987	13.221195	16.78009	39.939955	57.150678	83.616984	89.814809
148	5	35	57	279	5.7	27.9	L385_m	21	739.7	0	21.1714285	15.2714285	0	8.5285715	75.3285715	145.657143	244.742857	179.4142855	382.4285715	661.9	748.6857145	727.6714285	698.657143	555.6142855	629.8142855	593.5857145	491.2857145	682.9285715	630.8714285	739.7	777.5714285	641.8714285	756.2714285	570.857143	528.057143	330.3714285	190.042857	163.8285715	132.3	108	95.4142855	15.955294	8.725987	13.221195	16.78009	39.939955	57.150678	83.616984	89.814809
149	5	36	57	278	5.7	27.8	L385_m	21	813.7	0	0	24.2714285	29.542857	35.5285715	59.3285715	162.657143	251.742857	90.4142855	586.4285715	559.9	616.6857145	710.6714285	620.657143	640.6142855	647.8142855	520.5857145	486.2857145	501.9285715	596.8714285	813.7	640.5714285	480.8714285	746.2714285	544.857143	322.057143	315.3714285	244.042857	228.8285715	144.3	142	94.4142855	15.955294	8.725987	13.221195	16.78009	39.939955	57.150678	83.616984	89.814809
150	5	37	57	277	5.7	27.7	L385_m	21	707.7	0	0	14.2714285	37.542857	45.5285715	69.3285715	136.657143	346.742857	330.4142855	372.4285715	424.9	517.6857145	567.6714285	603.657143	383.6142855	531.8142855	714.5857145	504.2857145	500.9285715	481.8714285	707.7	702.5714285	539.8714285	506.2714285	464.857143	317.057143	283.3714285	273.042857	121.8285715	187.3	209	112.4142855	15.955294	8.725987	13.221195	16.78009	39.939955	57.150678	83.616984	89.814809
151	5	38	56	286	5.6	28.6	L385_m	21	680.7	2.242857	19.1714285	46.2714285	87.542857	91.5285715	80.3285715	134.657143	436.742857	398.4142855	419.4285715	566.9	562.6857145	433.6714285	503.657143	514.6142855	553.8142855	464.5857145	531.2857145	564.9285715	644.8714285	680.7	480.5714285	543.8714285	593.2714285	372.857143	308.057143	277.3714285	180.042857	121.8285715	97.3	85	132.4142855	15.955294	8.725987	13.221195	16.78009	39.939955	57.150678	83.616984	89.814809
152	5	39	56	285	5.6	28.5	L385_m	21	659.7	0	0	13.2714285	55.542857	30.5285715	109.3285715	177.657143	209.742857	363.4142855	187.4285715	490.9	512.6857145	634.6714285	608.657143	552.6142855	532.8142855	558.5857145	525.2857145	512.9285715	699.8714285	659.7	609.5714285	458.8714285	500.2714285	444.857143	317.057143	312.3714285	98.042857	156.8285715	167.3	130	124.4142855	15.955294	8.725987	13.221195	16.78009	39.939955	57.150678	83.616984	89.814809
153	5	40	56	284	5.6	28.4	L385_m	21	865.7	0	5.1714285	39.2714285	65.542857	97.5285715	123.3285715	257.657143	370.742857	304.4142855	455.4285715	491.9	752.6857145	732.6714285	932.657143	504.6142855	779.8142855	552.5857145	630.2857145	652.9285715	727.8714285	865.7	744.5714285	615.8714285	687.2714285	527.857143	416.057143	299.3714285	310.042857	224.8285715	245.3	171	200.4142855	15.955294	8.725987	13.221195	16.78009	39.939955	57.150678	83.616984	89.814809
154	5	41	56	283	5.6	28.3	L385_m	21	1198.7	0	0	29.2714285	100.542857	72.5285715	167.3285715	268.657143	257.742857	387.4142855	595.4285715	778.9	1055.685715	1025.671429	1025.657143	780.6142855	825.8142855	788.5857145	798.2857145	655.9285715	873.8714285	1198.7	924.5714285	787.8714285	886.2714285	680.857143	495.057143	355.3714285	268.042857	163.8285715	294.3	205	134.4142855	15.955294	8.725987	13.221195	16.78009	39.939955	57.150678	83.616984	89.814809
155	5	42	56	282	5.6	28.2	L385_m	21	912.7	0	18.1714285	31.2714285	35.542857	24.5285715	110.3285715	221.657143	381.742857	209.4142855	401.4285715	723.9	751.6857145	567.6714285	829.657143	700.6142855	856.8142855	741.5857145	689.2857145	716.9285715	887.8714285	912.7	1010.571429	663.8714285	698.2714285	637.857143	472.057143	288.3714285	232.042857	195.8285715	224.3	254	143.4142855	15.955294	8.725987	13.221195	16.78009	39.939955	57.150678	83.616984	89.814809
156	5	43	56	281	5.6	28.1	L385_m	21	1024.7	0	2.1714285	41.2714285	39.542857	76.5285715	94.3285715	200.657143	300.742857	201.4142855	418.4285715	569.9	722.6857145	801.6714285	567.657143	634.6142855	568.8142855	668.5857145	719.2857145	571.9285715	802.8714285	1024.7	774.5714285	590.8714285	755.2714285	543.857143	465.057143	419.3714285	303.042857	229.8285715	217.3	128	82.4142855	15.955294	8.725987	13.221195	16.78009	39.939955	57.150678	83.616984	89.814809
157	5	44	56	280	5.6	28	L385_m	21	952.7	4.242857	15.1714285	34.2714285	55.542857	79.5285715	41.3285715	140.657143	241.742857	294.4142855	370.4285715	600.9	853.6857145	893.6714285	494.657143	571.6142855	622.8142855	698.5857145	653.2857145	647.9285715	837.8714285	952.7	808.5714285	577.8714285	772.2714285	606.857143	489.057143	386.3714285	386.042857	271.8285715	202.3	204	173.4142855	15.955294	8.725987	13.221195	16.78009	39.939955	57.150678	83.616984	89.814809
158	5	45	56	279	5.6	27.9	L385_m	21	1128.7	2.242857	3.1714285	54.2714285	42.542857	75.5285715	118.3285715	225.657143	362.742857	328.4142855	433.4285715	699.9	856.6857145	817.6714285	696.657143	795.6142855	796.8142855	673.5857145	663.2857145	711.9285715	1014.871429	1128.7	875.5714285	844.8714285	815.2714285	665.857143	627.057143	472.3714285	285.042857	316.8285715	218.3	195	168.4142855	15.955294	8.725987	13.221195	16.78009	39.939955	57.150678	83.616984	89.814809
159	5	46	56	278	5.6	27.8	L385_m	21	846.7	0	0	17.2714285	41.542857	52.5285715	20.3285715	233.657143	273.742857	268.4142855	235.4285715	571.9	477.6857145	535.6714285	493.657143	508.6142855	606.8142855	572.5857145	454.2857145	447.9285715	581.8714285	846.7	650.5714285	482.8714285	505.2714285	501.857143	332.057143	399.3714285	255.042857	231.8285715	186.3	87	81.4142855	15.955294	8.725987	13.221195	16.78009	39.939955	57.150678	83.616984	89.814809
160	5	47	56	277	5.6	27.7	L385_m	21	824.7	0.242857	0.1714285	17.2714285	40.542857	60.5285715	80.3285715	152.657143	210.742857	293.4142855	366.4285715	450.9	574.6857145	614.6714285	575.657143	507.6142855	654.8142855	644.5857145	514.2857145	524.9285715	720.8714285	824.7	647.5714285	550.8714285	668.2714285	521.857143	330.057143	328.3714285	228.042857	219.8285715	111.3	94	63.4142855	15.955294	8.725987	13.221195	16.78009	39.939955	57.150678	83.616984	89.814809
161	5	48	56	276	5.6	27.6	L385_m	21	517.7	10.242857	0.1714285	0	45.542857	13.5285715	44.3285715	77.657143	184.742857	42.4142855	196.4285715	234.9	433.6857145	460.6714285	445.657143	354.6142855	416.8142855	424.5857145	270.2857145	282.9285715	422.8714285	517.7	346.5714285	384.8714285	374.2714285	349.857143	198.057143	159.3714285	117.042857	160.8285715	94.3	60	151.4142855	15.955294	8.725987	13.221195	16.78009	39.939955	57.150678	83.616984	89.814809
162	5	49	55	285	5.5	28.5	L385_m	21	587.7	0	0	4.2714285	15.542857	0	51.3285715	34.657143	188.742857	256.4142855	254.4285715	478.9	462.6857145	299.6714285	526.657143	321.6142855	379.8142855	299.5857145	479.2857145	338.9285715	540.8714285	587.7	538.5714285	418.8714285	433.2714285	390.857143	200.057143	211.3714285	197.042857	152.8285715	71.3	30	14.4142855	15.955294	8.725987	13.221195	16.78009	39.939955	57.150678	83.616984	89.814809
163	5	50	55	284	5.5	28.4	L385_m	21	965.7	0	0	53.2714285	49.542857	53.5285715	54.3285715	160.657143	374.742857	358.4142855	235.4285715	661.9	844.6857145	644.6714285	500.657143	622.6142855	640.8142855	582.5857145	568.2857145	562.9285715	669.8714285	965.7	827.5714285	523.8714285	769.2714285	505.857143	504.057143	307.3714285	332.042857	219.8285715	147.3	84	20.4142855	15.955294	8.725987	13.221195	16.78009	39.939955	57.150678	83.616984	89.814809
164	5	51	55	283	5.5	28.3	L385_m	21	984.7	18.242857	9.1714285	11.2714285	77.542857	25.5285715	109.3285715	212.657143	331.742857	348.4142855	440.4285715	589.9	606.6857145	726.6714285	618.657143	597.6142855	797.8142855	634.5857145	614.2857145	577.9285715	706.8714285	984.7	812.5714285	624.8714285	745.2714285	539.857143	521.057143	364.3714285	223.042857	237.8285715	162.3	154	109.4142855	15.955294	8.725987	13.221195	16.78009	39.939955	57.150678	83.616984	89.814809
165	5	52	55	282	5.5	28.2	L385_m	21	892.7	1.242857	6.1714285	19.2714285	43.542857	30.5285715	100.3285715	156.657143	437.742857	433.4142855	394.4285715	523.9	708.6857145	759.6714285	810.657143	667.6142855	751.8142855	761.5857145	588.2857145	561.9285715	872.8714285	892.7	844.5714285	732.8714285	745.2714285	616.857143	439.057143	362.3714285	285.042857	207.8285715	180.3	123	125.4142855	15.955294	8.725987	13.221195	16.78009	39.939955	57.150678	83.616984	89.814809
166	5	53	55	281	5.5	28.1	L385_m	21	764.7	0	0.1714285	3.2714285	44.542857	75.5285715	133.3285715	151.657143	285.742857	320.4142855	139.4285715	567.9	688.6857145	560.6714285	509.657143	697.6142855	642.8142855	617.5857145	512.2857145	539.9285715	743.8714285	764.7	601.5714285	567.8714285	656.2714285	505.857143	488.057143	387.3714285	251.042857	199.8285715	238.3	127	138.4142855	15.955294	8.725987	13.221195	16.78009	39.939955	57.150678	83.616984	89.814809
167	5	54	55	280	5.5	28	L385_m	21	909.7	0	0	28.2714285	32.542857	10.5285715	72.3285715	207.657143	223.742857	201.4142855	456.4285715	438.9	812.6857145	877.6714285	507.657143	690.6142855	815.8142855	507.5857145	431.2857145	548.9285715	725.8714285	909.7	857.5714285	556.8714285	655.2714285	571.857143	412.057143	202.3714285	258.042857	252.8285715	139.3	86	114.4142855	15.955294	8.725987	13.221195	16.78009	39.939955	57.150678	83.616984	89.814809
168	5	55	55	279	5.5	27.9	L385_m	21	863.7	0	3.1714285	13.2714285	35.542857	50.5285715	30.3285715	100.657143	277.742857	198.4142855	247.4285715	459.9	639.6857145	747.6714285	721.657143	575.6142855	573.8142855	623.5857145	522.2857145	655.9285715	703.8714285	863.7	727.5714285	584.8714285	698.2714285	486.857143	464.057143	185.3714285	285.042857	226.8285715	185.3	70	78.4142855	15.955294	8.725987	13.221195	16.78009	39.939955	57.150678	83.616984	89.814809
169	5	56	55	278	5.5	27.8	L385_m	21	692.7	0	17.1714285	0.2714285	20.542857	14.5285715	46.3285715	100.657143	221.742857	265.4142855	402.4285715	382.9	537.6857145	695.6714285	454.657143	620.6142855	553.8142855	569.5857145	500.2857145	489.9285715	636.8714285	692.7	735.5714285	572.8714285	641.2714285	486.857143	416.057143	258.3714285	281.042857	179.8285715	128.3	115	48.4142855	15.955294	8.725987	13.221195	16.78009	39.939955	57.150678	83.616984	89.814809
170	5	57	55	277	5.5	27.7	L385_m	21	667.7	0	0	10.2714285	35.542857	65.5285715	117.3285715	109.657143	135.742857	135.4142855	491.4285715	398.9	471.6857145	441.6714285	543.657143	513.6142855	475.8142855	560.5857145	370.2857145	475.9285715	602.8714285	667.7	622.5714285	456.8714285	481.2714285	355.857143	406.057143	241.3714285	204.042857	229.8285715	192.3	117	108.4142855	15.955294	8.725987	13.221195	16.78009	39.939955	57.150678	83.616984	89.814809
171	5	58	55	276	5.5	27.6	L385_m	21	725.7	4.242857	0.1714285	0	35.542857	0	16.3285715	93.657143	240.742857	135.4142855	138.4285715	430.9	376.6857145	553.6714285	506.657143	361.6142855	608.8142855	382.5857145	321.2857145	487.9285715	643.8714285	725.7	647.5714285	468.8714285	439.2714285	416.857143	356.057143	216.3714285	234.042857	162.8285715	135.3	80	62.4142855	15.955294	8.725987	13.221195	16.78009	39.939955	57.150678	83.616984	89.814809
172	5	59	54	283	5.4	28.3	L385_m	21	633.7	43.242857	20.1714285	54.2714285	44.542857	36.5285715	78.3285715	41.657143	105.742857	253.4142855	72.4285715	298.9	411.6857145	643.6714285	424.657143	312.6142855	350.8142855	360.5857145	416.2857145	389.9285715	511.8714285	633.7	374.5714285	381.8714285	383.2714285	318.857143	171.057143	225.3714285	215.042857	188.8285715	152.3	94	73.4142855	15.955294	8.725987	13.221195	16.78009	39.939955	57.150678	83.616984	89.814809
173	5	60	54	282	5.4	28.2	L385_m	21	710.7	7.242857	8.1714285	9.2714285	53.542857	8.5285715	71.3285715	56.657143	149.742857	325.4142855	274.4285715	432.9	383.6857145	454.6714285	351.657143	367.6142855	329.8142855	335.5857145	386.2857145	391.9285715	428.8714285	710.7	549.5714285	412.8714285	550.2714285	355.857143	225.057143	225.3714285	175.042857	158.8285715	99.3	108	75.4142855	15.955294	8.725987	13.221195	16.78009	39.939955	57.150678	83.616984	89.814809
174	5	61	54	281	5.4	28.1	L385_m	21	657.7	0	0	38.2714285	31.542857	14.5285715	88.3285715	136.657143	203.742857	290.4142855	199.4285715	507.9	511.6857145	643.6714285	443.657143	498.6142855	473.8142855	516.5857145	493.2857145	435.9285715	593.8714285	657.7	617.5714285	511.8714285	593.2714285	440.857143	352.057143	219.3714285	226.042857	115.8285715	132.3	107	71.4142855	15.955294	8.725987	13.221195	16.78009	39.939955	57.150678	83.616984	89.814809
175	5	62	54	280	5.4	28	L385_m	21	653.7	0	0	0.2714285	0	23.5285715	105.3285715	76.657143	38.742857	203.4142855	346.4285715	349.9	407.6857145	555.6714285	474.657143	613.6142855	474.8142855	498.5857145	440.2857145	412.9285715	589.8714285	653.7	597.5714285	452.8714285	621.2714285	483.857143	309.057143	307.3714285	215.042857	218.8285715	155.3	31	85.4142855	15.955294	8.725987	13.221195	16.78009	39.939955	57.150678	83.616984	89.814809
176	5	63	54	279	5.4	27.9	L385_m	21	713.7	0	0	0	15.542857	29.5285715	16.3285715	135.657143	261.742857	160.4142855	298.4285715	386.9	410.6857145	596.6714285	385.657143	457.6142855	527.8142855	413.5857145	442.2857145	440.9285715	513.8714285	713.7	475.5714285	520.8714285	482.2714285	340.857143	302.057143	321.3714285	188.042857	139.8285715	127.3	65	70.4142855	15.955294	8.725987	13.221195	16.78009	39.939955	57.150678	83.616984	89.814809
177	5	64	54	278	5.4	27.8	L385_m	21	916.7	0	2.1714285	0	13.542857	51.5285715	54.3285715	45.657143	193.742857	207.4142855	378.4285715	457.9	616.6857145	547.6714285	615.657143	478.6142855	514.8142855	511.5857145	428.2857145	457.9285715	629.8714285	916.7	716.5714285	520.8714285	654.2714285	443.857143	391.057143	313.3714285	252.042857	151.8285715	117.3	140	129.4142855	15.955294	8.725987	13.221195	16.78009	39.939955	57.150678	83.616984	89.814809
178	5	65	54	277	5.4	27.7	L385_m	21	944.7	0.242857	7.1714285	1.2714285	32.542857	22.5285715	106.3285715	245.657143	379.742857	302.4142855	201.4285715	738.9	570.6857145	875.6714285	496.657143	573.6142855	654.8142855	690.5857145	729.2857145	530.9285715	635.8714285	944.7	671.5714285	604.8714285	643.2714285	599.857143	450.057143	317.3714285	226.042857	220.8285715	86.3	141	58.4142855	15.955294	8.725987	13.221195	16.78009	39.939955	57.150678	83.616984	89.814809
179	5	66	54	276	5.4	27.6	L385_m	21	793.7	0	0	0	9.542857	16.5285715	58.3285715	92.657143	292.742857	310.4142855	438.4285715	507.9	556.6857145	636.6714285	558.657143	484.6142855	590.8142855	592.5857145	476.2857145	516.9285715	576.8714285	793.7	571.5714285	581.8714285	627.2714285	474.857143	310.057143	228.3714285	243.042857	142.8285715	91.3	183	42.4142855	15.955294	8.725987	13.221195	16.78009	39.939955	57.150678	83.616984	89.814809
180	5	67	54	275	5.4	27.5	L385_m	21	554.7	0	0	24.2714285	0	0	6.3285715	16.657143	133.742857	201.4142855	187.4285715	196.9	371.6857145	305.6714285	317.657143	412.6142855	296.8142855	371.5857145	310.2857145	282.9285715	410.8714285	554.7	418.5714285	291.8714285	389.2714285	277.857143	218.057143	236.3714285	63.042857	94.8285715	57.3	148	80.4142855	15.955294	8.725987	13.221195	16.78009	39.939955	57.150678	83.616984	89.814809
181	5	68	53	283	5.3	28.3	L385_m	21	567.7	0	0	0	0	0	0	24.657143	108.742857	87.4142855	184.4285715	324.9	299.6857145	433.6714285	237.657143	329.6142855	426.8142855	338.5857145	370.2857145	246.9285715	364.8714285	567.7	380.5714285	378.8714285	344.2714285	236.857143	325.057143	252.3714285	164.042857	152.8285715	58.3	0	18.4142855	15.955294	8.725987	13.221195	16.78009	39.939955	57.150678	83.616984	89.814809
182	5	69	53	282	5.3	28.2	L385_m	21	570.7	0	7.1714285	0	17.542857	0	0	1.657143	93.742857	194.4142855	108.4285715	272.9	347.6857145	345.6714285	369.657143	438.6142855	464.8142855	338.5857145	316.2857145	333.9285715	296.8714285	570.7	373.5714285	285.8714285	363.2714285	299.857143	208.057143	234.3714285	149.042857	116.8285715	79.3	32	72.4142855	15.955294	8.725987	13.221195	16.78009	39.939955	57.150678	83.616984	89.814809
183	5	70	53	281	5.3	28.1	L385_m	21	461.7	3.242857	0.1714285	4.2714285	32.542857	42.5285715	32.3285715	52.657143	216.742857	39.4142855	189.4285715	331.9	363.6857145	428.6714285	558.657143	324.6142855	300.8142855	420.5857145	369.2857145	309.9285715	551.8714285	461.7	350.5714285	351.8714285	383.2714285	245.857143	138.057143	211.3714285	132.042857	90.8285715	150.3	72	44.4142855	15.955294	8.725987	13.221195	16.78009	39.939955	57.150678	83.616984	89.814809
184	5	71	53	279	5.3	27.9	L385_m	21	505.7	0	0	4.2714285	42.542857	30.5285715	12.3285715	54.657143	153.742857	58.4142855	132.4285715	424.9	154.6857145	341.6714285	220.657143	298.6142855	449.8142855	373.5857145	406.2857145	385.9285715	403.8714285	505.7	439.5714285	323.8714285	485.2714285	252.857143	180.057143	205.3714285	178.042857	123.8285715	96.3	54	4.4142855	15.955294	8.725987	13.221195	16.78009	39.939955	57.150678	83.616984	89.814809
185	5	72	53	278	5.3	27.8	L385_m	21	567.7	0	0	26.2714285	0	0	51.3285715	99.657143	237.742857	162.4142855	394.4285715	397.9	279.6857145	525.6714285	486.657143	487.6142855	440.8142855	443.5857145	297.2857145	408.9285715	508.8714285	567.7	539.5714285	361.8714285	453.2714285	375.857143	285.057143	229.3714285	151.042857	174.8285715	132.3	95	84.4142855	15.955294	8.725987	13.221195	16.78009	39.939955	57.150678	83.616984	89.814809
186	5	73	53	277	5.3	27.7	L385_m	21	714.7	0	2.1714285	0	0	39.5285715	45.3285715	48.657143	253.742857	273.4142855	239.4285715	451.9	485.6857145	527.6714285	395.657143	548.6142855	562.8142855	557.5857145	442.2857145	467.9285715	480.8714285	714.7	640.5714285	578.8714285	477.2714285	443.857143	365.057143	267.3714285	151.042857	96.8285715	159.3	99	44.4142855	15.955294	8.725987	13.221195	16.78009	39.939955	57.150678	83.616984	89.814809
187	5	74	53	276	5.3	27.6	L385_m	21	699.7	18.242857	3.1714285	1.2714285	36.542857	16.5285715	88.3285715	117.657143	91.742857	281.4142855	345.4285715	433.9	496.6857145	534.6714285	552.657143	598.6142855	412.8142855	529.5857145	471.2857145	480.9285715	533.8714285	699.7	568.5714285	460.8714285	575.2714285	353.857143	273.057143	237.3714285	177.042857	117.8285715	166.3	82	104.4142855	15.955294	8.725987	13.221195	16.78009	39.939955	57.150678	83.616984	89.814809
188	5	75	53	275	5.3	27.5	L385_m	21	455.7	48.242857	40.1714285	22.2714285	37.542857	0	7.3285715	40.657143	123.742857	115.4142855	276.4285715	308.9	266.6857145	351.6714285	372.657143	243.6142855	305.8142855	253.5857145	214.2857145	293.9285715	446.8714285	455.7	380.5714285	374.8714285	347.2714285	383.857143	310.057143	239.3714285	154.042857	241.8285715	139.3	16	0	15.955294	8.725987	13.221195	16.78009	39.939955	57.150678	83.616984	89.814809
189	5	76	52	280	5.2	28	L385_m	21	426.7	0	0	29.2714285	29.542857	48.5285715	31.3285715	189.657143	175.742857	0	224.4285715	165.9	278.6857145	179.6714285	243.657143	331.6142855	372.8142855	227.5857145	280.2857145	242.9285715	265.8714285	426.7	508.5714285	294.8714285	335.2714285	186.857143	150.057143	178.3714285	109.042857	128.8285715	63.3	85	36.4142855	15.955294	8.725987	13.221195	16.78009	39.939955	57.150678	83.616984	89.814809
190	5	77	52	279	5.2	27.9	L385_m	21	535.7	0	2.1714285	4.2714285	5.542857	8.5285715	29.3285715	105.657143	244.742857	226.4142855	136.4285715	363.9	314.6857145	556.6714285	408.657143	539.6142855	259.8142855	494.5857145	456.2857145	303.9285715	443.8714285	535.7	429.5714285	377.8714285	335.2714285	281.857143	244.057143	186.3714285	148.042857	129.8285715	77.3	20	22.4142855	15.955294	8.725987	13.221195	16.78009	39.939955	57.150678	83.616984	89.814809
191	5	78	52	278	5.2	27.8	L385_m	21	559.7	5.242857	1.1714285	18.2714285	42.542857	39.5285715	151.3285715	86.657143	220.742857	103.4142855	147.4285715	294.9	446.6857145	384.6714285	366.657143	365.6142855	414.8142855	385.5857145	328.2857145	404.9285715	476.8714285	559.7	392.5714285	340.8714285	397.2714285	238.857143	236.057143	198.3714285	182.042857	94.8285715	142.3	74	83.4142855	15.955294	8.725987	13.221195	16.78009	39.939955	57.150678	83.616984	89.814809
192	5	79	52	277	5.2	27.7	L385_m	21	710.7	0	15.1714285	2.2714285	0	0	18.3285715	51.657143	316.742857	302.4142855	338.4285715	501.9	447.6857145	664.6714285	446.657143	506.6142855	520.8142855	495.5857145	422.2857145	351.9285715	501.8714285	710.7	518.5714285	289.8714285	499.2714285	370.857143	244.057143	198.3714285	123.042857	34.8285715	164.3	103	100.4142855	15.955294	8.725987	13.221195	16.78009	39.939955	57.150678	83.616984	89.814809
193	5	80	52	276	5.2	27.6	L385_m	21	511.7	0	3.1714285	0	0	2.5285715	21.3285715	61.657143	139.742857	265.4142855	281.4285715	426.9	563.6857145	574.6714285	448.657143	601.6142855	438.8142855	431.5857145	410.2857145	357.9285715	433.8714285	511.7	554.5714285	428.8714285	412.2714285	468.857143	261.057143	152.3714285	150.042857	96.8285715	83.3	52	114.4142855	15.955294	8.725987	13.221195	16.78009	39.939955	57.150678	83.616984	89.814809
194	5	81	51	278	5.1	27.8	L385_m	21	489.7	0	0	30.2714285	27.542857	16.5285715	56.3285715	68.657143	152.742857	272.4142855	219.4285715	299.9	368.6857145	293.6714285	282.657143	451.6142855	316.8142855	381.5857145	406.2857145	305.9285715	366.8714285	489.7	361.5714285	371.8714285	538.2714285	340.857143	254.057143	163.3714285	119.042857	54.8285715	82.3	79	101.4142855	15.955294	8.725987	13.221195	16.78009	39.939955	57.150678	83.616984	89.814809
195	5	82	51	277	5.1	27.7	L385_m	21	522.7	0	0	2.2714285	14.542857	12.5285715	76.3285715	185.657143	190.742857	153.4142855	219.4285715	361.9	314.6857145	322.6714285	467.657143	277.6142855	433.8142855	468.5857145	385.2857145	348.9285715	491.8714285	522.7	526.5714285	324.8714285	414.2714285	401.857143	252.057143	141.3714285	163.042857	87.8285715	102.3	133	128.4142855	15.955294	8.725987	13.221195	16.78009	39.939955	57.150678	83.616984	89.814809
196	5	83	51	276	5.1	27.6	L385_m	21	627.7	0	7.1714285	0	32.542857	58.5285715	54.3285715	98.657143	55.742857	131.4142855	255.4285715	440.9	437.6857145	459.6714285	419.657143	376.6142855	476.8142855	385.5857145	486.2857145	276.9285715	457.8714285	627.7	472.5714285	506.8714285	520.2714285	414.857143	294.057143	226.3714285	126.042857	92.8285715	164.3	87	61.4142855	15.955294	8.725987	13.221195	16.78009	39.939955	57.150678	83.616984	89.814809
197	5	84	51	275	5.1	27.5	L385_m	21	529.7	0	0	0	30.542857	2.5285715	66.3285715	23.657143	224.742857	132.4142855	192.4285715	330.9	355.6857145	440.6714285	340.657143	388.6142855	312.8142855	303.5857145	324.2857145	363.9285715	411.8714285	529.7	537.5714285	446.8714285	445.2714285	323.857143	155.057143	167.3714285	136.042857	106.8285715	108.3	32	9.4142855	15.955294	8.725987	13.221195	16.78009	39.939955	57.150678	83.616984	89.814809
198	5	85	50	277	5	27.7	L385_m	21	438.7	0	0	36.2714285	32.542857	15.5285715	23.3285715	130.657143	151.742857	223.4142855	333.4285715	220.9	393.6857145	469.6714285	355.657143	327.6142855	391.8142855	369.5857145	374.2857145	315.9285715	487.8714285	438.7	354.5714285	282.8714285	301.2714285	324.857143	228.057143	200.3714285	161.042857	78.8285715	80.3	0	38.4142855	15.955294	8.725987	13.221195	16.78009	39.939955	57.150678	83.616984	89.814809
199	5	86	50	276	5	27.6	L385_m	21	502.7	7.242857	38.1714285	34.2714285	24.542857	47.5285715	124.3285715	120.657143	132.742857	244.4142855	264.4285715	358.9	576.6857145	543.6714285	419.657143	256.6142855	286.8142855	397.5857145	385.2857145	355.9285715	490.8714285	502.7	561.5714285	364.8714285	380.2714285	332.857143	286.057143	173.3714285	211.042857	132.8285715	161.3	139	113.4142855	15.955294	8.725987	13.221195	16.78009	39.939955	57.150678	83.616984	89.814809
200	5	87	50	275	5	27.5	L385_m	21	519.7	0	0	29.2714285	50.542857	45.5285715	17.3285715	65.657143	255.742857	128.4142855	0	335.9	421.6857145	326.6714285	451.657143	364.6142855	353.8142855	330.5857145	348.2857145	343.9285715	361.8714285	519.7	467.5714285	456.8714285	485.2714285	329.857143	285.057143	205.3714285	116.042857	171.8285715	143.3	148	46.4142855	15.955294	8.725987	13.221195	16.78009	39.939955	57.150678	83.616984	89.814809
201	5	88	49	275	4.9	27.5	L385_m	21	572.7	0	2.1714285	34.2714285	27.542857	58.5285715	71.3285715	97.657143	124.742857	155.4142855	285.4285715	422.9	393.6857145	494.6714285	453.657143	513.6142855	333.8142855	491.5857145	392.2857145	345.9285715	534.8714285	572.7	413.5714285	399.8714285	466.2714285	286.857143	221.057143	172.3714285	209.042857	153.8285715	135.3	68	68.4142855	15.955294	8.725987	13.221195	16.78009	39.939955	57.150678	83.616984	89.814809
202	5	89	49	274	4.9	27.4	L385_m	21	368.7	0.242857	0	27.2714285	5.542857	0	23.3285715	113.657143	57.742857	130.4142855	217.4285715	339.9	447.6857145	402.6714285	448.657143	354.6142855	319.8142855	304.5857145	282.2857145	225.9285715	322.8714285	368.7	490.5714285	397.8714285	549.2714285	267.857143	149.057143	188.3714285	108.042857	81.8285715	79.3	98	94.4142855	15.955294	8.725987	13.221195	16.78009	39.939955	57.150678	83.616984	89.814809
203	5	90	48	276	4.8	27.6	L385_m	21	395.7	4.242857	5.1714285	0	24.542857	0	0.3285715	106.657143	267.742857	250.4142855	179.4285715	323.9	415.6857145	398.6714285	401.657143	423.6142855	305.8142855	288.5857145	348.2857145	264.9285715	426.8714285	395.7	468.5714285	346.8714285	362.2714285	183.857143	203.057143	153.3714285	174.042857	49.8285715	97.3	74	114.4142855	15.955294	8.725987	13.221195	16.78009	39.939955	57.150678	83.616984	89.814809
204	6	1	71	282	7.1	28.2	L385_m	21	319.8076925	6.0587045	0	11.763158	8.5121455	25.269231	23.700405	108.9615385	145.52834	133.4149795	138.771255	205.9210525	249.0161945	445.2975705	363.3927125	218.9534415	247.6113365	366.7935225	269.291498	344.773279	304.9959515	319.8076925	389.659919	333.7672065	454.9068825	303.8663965	247.242915	141.4149795	139.813765	169.5587045	123.97166	97.431174	49.350202	11.847718	9.982733	16.392303	17.726917	24.377638	31.524612	41.389746	71.602746
205	6	2	70	280	7	28	L385_m	21	717.8076925	10.0587045	0	19.763158	17.5121455	83.269231	177.700405	217.9615385	271.52834	357.4149795	561.771255	496.9210525	647.0161945	628.2975705	546.3927125	375.9534415	604.6113365	611.7935225	503.291498	514.773279	681.9959515	717.8076925	789.659919	500.7672065	500.9068825	398.8663965	468.242915	323.4149795	245.813765	269.5587045	263.97166	218.431174	173.350202	11.847718	9.982733	16.392303	17.726917	24.377638	31.524612	41.389746	71.602746
206	6	3	70	279	7	27.9	L385_m	21	575.8076925	7.0587045	0	22.763158	30.5121455	22.269231	53.700405	130.9615385	253.52834	162.4149795	138.771255	444.9210525	415.0161945	501.2975705	303.3927125	350.9534415	375.6113365	430.7935225	395.291498	258.773279	448.9959515	575.8076925	532.659919	302.7672065	491.9068825	370.8663965	417.242915	228.4149795	150.813765	204.5587045	107.97166	145.431174	104.350202	11.847718	9.982733	16.392303	17.726917	24.377638	31.524612	41.389746	71.602746
207	6	4	70	278	7	27.8	L385_m	21	542.8076925	0	0	0	45.5121455	57.269231	97.700405	175.9615385	301.52834	139.4149795	83.771255	499.9210525	554.0161945	517.2975705	498.3927125	362.9534415	451.6113365	395.7935225	414.291498	427.773279	555.9959515	542.8076925	518.659919	432.7672065	506.9068825	511.8663965	355.242915	382.4149795	218.813765	142.5587045	172.97166	170.431174	164.350202	11.847718	9.982733	16.392303	17.726917	24.377638	31.524612	41.389746	71.602746
208	6	5	70	277	7	27.7	L385_m	21	455.8076925	0	2.1295545	12.763158	32.5121455	39.269231	98.700405	115.9615385	127.52834	149.4149795	185.771255	272.9210525	236.0161945	395.2975705	195.3927125	276.9534415	284.6113365	314.7935225	249.291498	302.773279	304.9959515	455.8076925	340.659919	325.7672065	446.9068825	364.8663965	351.242915	233.4149795	192.813765	188.5587045	169.97166	60.431174	152.350202	11.847718	9.982733	16.392303	17.726917	24.377638	31.524612	41.389746	71.602746
209	6	6	69	281	6.9	28.1	L385_m	21	841.8076925	16.0587045	11.1295545	50.763158	64.5121455	83.269231	178.700405	282.9615385	470.52834	420.4149795	713.771255	563.9210525	557.0161945	669.2975705	648.3927125	613.9534415	625.6113365	604.7935225	508.291498	558.773279	620.9959515	841.8076925	640.659919	497.7672065	413.9068825	511.8663965	437.242915	314.4149795	275.813765	231.5587045	177.97166	260.431174	150.350202	11.847718	9.982733	16.392303	17.726917	24.377638	31.524612	41.389746	71.602746
210	6	7	69	280	6.9	28	L385_m	21	676.8076925	5.0587045	7.1295545	38.763158	23.5121455	64.269231	86.700405	175.9615385	79.52834	302.4149795	503.771255	391.9210525	344.0161945	456.2975705	510.3927125	262.9534415	487.6113365	504.7935225	512.291498	422.773279	561.9959515	676.8076925	673.659919	507.7672065	462.9068825	370.8663965	437.242915	287.4149795	256.813765	150.5587045	162.97166	130.431174	93.350202	11.847718	9.982733	16.392303	17.726917	24.377638	31.524612	41.389746	71.602746
211	6	8	69	279	6.9	27.9	L385_m	21	661.8076925	0	20.1295545	32.763158	69.5121455	97.269231	74.700405	249.9615385	261.52834	360.4149795	191.771255	479.9210525	602.0161945	680.2975705	507.3927125	407.9534415	492.6113365	528.7935225	543.291498	406.773279	553.9959515	661.8076925	582.659919	481.7672065	486.9068825	409.8663965	401.242915	300.4149795	231.813765	271.5587045	258.97166	200.431174	138.350202	11.847718	9.982733	16.392303	17.726917	24.377638	31.524612	41.389746	71.602746
212	6	9	69	278	6.9	27.8	L385_m	21	576.8076925	2.0587045	0	21.763158	48.5121455	48.269231	127.700405	159.9615385	236.52834	269.4149795	251.771255	279.9210525	472.0161945	545.2975705	420.3927125	331.9534415	439.6113365	347.7935225	332.291498	408.773279	401.9959515	576.8076925	412.659919	308.7672065	553.9068825	372.8663965	325.242915	244.4149795	205.813765	180.5587045	209.97166	186.431174	122.350202	11.847718	9.982733	16.392303	17.726917	24.377638	31.524612	41.389746	71.602746
213	6	10	68	282	6.8	28.2	L385_m	21	598.8076925	7.0587045	0	37.763158	64.5121455	122.269231	108.700405	161.9615385	290.52834	326.4149795	379.771255	584.9210525	585.0161945	443.2975705	430.3927125	473.9534415	454.6113365	428.7935225	481.291498	395.773279	515.9959515	598.8076925	651.659919	429.7672065	477.9068825	389.8663965	382.242915	259.4149795	194.813765	195.5587045	170.97166	192.431174	104.350202	11.847718	9.982733	16.392303	17.726917	24.377638	31.524612	41.389746	71.602746
214	6	11	68	281	6.8	28.1	L385_m	21	1620.807693	0	61.1295545	134.763158	237.5121455	381.269231	554.700405	884.9615385	1137.52834	1265.41498	1594.771255	1684.921053	1626.016195	1722.297571	1351.392713	1205.953442	1236.611337	1163.793523	1009.291498	926.773279	1230.995952	1620.807693	1371.659919	995.7672065	1073.906883	947.8663965	616.242915	648.4149795	424.813765	417.5587045	360.97166	248.431174	162.350202	11.847718	9.982733	16.392303	17.726917	24.377638	31.524612	41.389746	71.602746
215	6	12	68	280	6.8	28	L385_m	21	1205.807693	15.0587045	23.1295545	116.763158	222.5121455	322.269231	533.700405	792.9615385	1121.52834	1296.41498	1168.771255	1473.921053	1290.016195	1270.297571	1119.392713	995.9534415	972.6113365	1008.793523	796.291498	776.773279	889.9959515	1205.807693	980.659919	866.7672065	830.9068825	694.8663965	532.242915	513.4149795	374.813765	323.5587045	333.97166	238.431174	163.350202	11.847718	9.982733	16.392303	17.726917	24.377638	31.524612	41.389746	71.602746
216	6	13	68	279	6.8	27.9	L385_m	21	1144.807693	25.0587045	54.1295545	75.763158	143.5121455	163.269231	363.700405	419.9615385	767.52834	931.4149795	977.771255	1106.921053	1166.016195	1007.297571	1055.392713	837.9534415	880.6113365	833.7935225	739.291498	655.773279	858.9959515	1144.807693	885.659919	835.7672065	788.9068825	629.8663965	528.242915	458.4149795	305.813765	367.5587045	287.97166	184.431174	133.350202	11.847718	9.982733	16.392303	17.726917	24.377638	31.524612	41.389746	71.602746
217	6	14	68	278	6.8	27.8	L385_m	21	755.8076925	19.0587045	17.1295545	44.763158	35.5121455	116.269231	151.700405	279.9615385	396.52834	240.4149795	470.771255	567.9210525	664.0161945	515.2975705	470.3927125	515.9534415	449.6113365	607.7935225	453.291498	539.773279	591.9959515	755.8076925	587.659919	561.7672065	488.9068825	473.8663965	446.242915	364.4149795	279.813765	217.5587045	227.97166	135.431174	137.350202	11.847718	9.982733	16.392303	17.726917	24.377638	31.524612	41.389746	71.602746
218	6	15	68	277	6.8	27.7	L385_m	21	641.8076925	11.0587045	25.1295545	0	32.5121455	96.269231	194.700405	201.9615385	252.52834	289.4149795	371.771255	530.9210525	395.0161945	549.2975705	517.3927125	352.9534415	364.6113365	523.7935225	511.291498	457.773279	533.9959515	641.8076925	580.659919	429.7672065	472.9068825	447.8663965	352.242915	297.4149795	274.813765	161.5587045	125.97166	122.431174	107.350202	11.847718	9.982733	16.392303	17.726917	24.377638	31.524612	41.389746	71.602746
219	6	16	67	284	6.7	28.4	L385_m	21	550.8076925	23.0587045	16.1295545	18.763158	65.5121455	69.269231	68.700405	160.9615385	144.52834	149.4149795	52.771255	370.9210525	313.0161945	326.2975705	326.3927125	283.9534415	296.6113365	446.7935225	295.291498	297.773279	383.9959515	550.8076925	418.659919	387.7672065	464.9068825	339.8663965	334.242915	184.4149795	160.813765	102.5587045	134.97166	98.431174	57.350202	11.847718	9.982733	16.392303	17.726917	24.377638	31.524612	41.389746	71.602746
220	6	17	67	283	6.7	28.3	L385_m	21	981.8076925	14.0587045	35.1295545	25.763158	47.5121455	92.269231	221.700405	398.9615385	480.52834	595.4149795	593.771255	882.9210525	1063.016195	1200.297571	1098.392713	915.9534415	916.6113365	832.7935225	646.291498	638.773279	798.9959515	981.8076925	910.659919	724.7672065	705.9068825	577.8663965	432.242915	354.4149795	300.813765	220.5587045	212.97166	190.431174	237.350202	11.847718	9.982733	16.392303	17.726917	24.377638	31.524612	41.389746	71.602746
221	6	18	67	282	6.7	28.2	L385_m	21	2265.807693	1.0587045	41.1295545	238.763158	397.5121455	691.269231	856.700405	1410.961539	2023.52834	2120.41498	2488.771255	2658.921053	2772.016195	2930.297571	2101.392713	2080.953442	2062.611337	1854.793523	1815.291498	1855.773279	2032.995952	2265.807693	1967.659919	1662.767207	1427.906883	1440.866397	1015.242915	883.4149795	756.813765	540.5587045	524.97166	440.431174	336.350202	11.847718	9.982733	16.392303	17.726917	24.377638	31.524612	41.389746	71.602746
222	6	19	67	281	6.7	28.1	L385_m	21	2351.807693	0	82.1295545	210.763158	288.5121455	544.269231	769.700405	1226.961539	1898.52834	1911.41498	2163.771255	2468.921053	2544.016195	2625.297571	2226.392713	2031.953442	2279.611337	1956.793523	1732.291498	1824.773279	1930.995952	2351.807693	1967.659919	1577.767207	1599.906883	1358.866397	1046.242915	872.4149795	706.813765	569.5587045	513.97166	361.431174	410.350202	11.847718	9.982733	16.392303	17.726917	24.377638	31.524612	41.389746	71.602746
223	6	20	67	280	6.7	28	L385_m	21	1311.807693	0	36.1295545	202.763158	216.5121455	332.269231	609.700405	955.9615385	1263.52834	1406.41498	1668.771255	1587.921053	1566.016195	1741.297571	1424.392713	1153.953442	1061.611337	1121.793523	1074.291498	927.773279	1204.995952	1311.807693	1156.659919	955.7672065	1077.906883	849.8663965	857.242915	471.4149795	525.813765	392.5587045	310.97166	323.431174	142.350202	11.847718	9.982733	16.392303	17.726917	24.377638	31.524612	41.389746	71.602746
224	6	21	67	279	6.7	27.9	L385_m	21	1047.807693	8.0587045	21.1295545	62.763158	91.5121455	101.269231	272.700405	361.9615385	298.52834	544.4149795	642.771255	703.9210525	782.0161945	833.2975705	729.3927125	565.9534415	634.6113365	692.7935225	470.291498	576.773279	799.9959515	1047.807693	730.659919	706.7672065	723.9068825	587.8663965	590.242915	312.4149795	368.813765	262.5587045	241.97166	203.431174	158.350202	11.847718	9.982733	16.392303	17.726917	24.377638	31.524612	41.389746	71.602746
225	6	22	67	278	6.7	27.8	L385_m	21	644.8076925	3.0587045	0	13.763158	45.5121455	77.269231	135.700405	239.9615385	382.52834	332.4149795	318.771255	584.9210525	509.0161945	567.2975705	317.3927125	406.9534415	482.6113365	472.7935225	414.291498	448.773279	606.9959515	644.8076925	514.659919	560.7672065	577.9068825	370.8663965	420.242915	288.4149795	205.813765	216.5587045	184.97166	68.431174	150.350202	11.847718	9.982733	16.392303	17.726917	24.377638	31.524612	41.389746	71.602746
226	6	23	66	282	6.6	28.2	L385_m	21	967.8076925	0.0587045	14.1295545	62.763158	118.5121455	102.269231	178.700405	321.9615385	479.52834	393.4149795	427.771255	800.9210525	833.0161945	971.2975705	923.3927125	529.9534415	765.6113365	748.7935225	653.291498	648.773279	766.9959515	967.8076925	729.659919	677.7672065	703.9068825	607.8663965	531.242915	420.4149795	331.813765	222.5587045	274.97166	125.431174	107.350202	11.847718	9.982733	16.392303	17.726917	24.377638	31.524612	41.389746	71.602746
227	6	24	66	281	6.6	28.1	L385_m	21	1960.807693	30.0587045	55.1295545	208.763158	329.5121455	533.269231	904.700405	1270.961539	1519.52834	1855.41498	2215.771255	2250.921053	2337.016195	2416.297571	2027.392713	1765.953442	1783.611337	1549.793523	1447.291498	1395.773279	1618.995952	1960.807693	1527.659919	1455.767207	1419.906883	1077.866397	973.242915	728.4149795	649.813765	500.5587045	392.97166	434.431174	307.350202	11.847718	9.982733	16.392303	17.726917	24.377638	31.524612	41.389746	71.602746
228	6	25	66	280	6.6	28	L385_m	21	1209.807693	0	25.1295545	48.763158	100.5121455	204.269231	404.700405	630.9615385	807.52834	935.4149795	885.771255	1123.921053	1335.016195	1160.297571	1017.392713	837.9534415	997.6113365	796.7935225	757.291498	728.773279	971.9959515	1209.807693	1010.659919	990.7672065	881.9068825	740.8663965	480.242915	454.4149795	459.813765	285.5587045	255.97166	228.431174	228.350202	11.847718	9.982733	16.392303	17.726917	24.377638	31.524612	41.389746	71.602746
229	6	26	66	279	6.6	27.9	L385_m	21	2063.807693	0	22.1295545	114.763158	193.5121455	366.269231	514.700405	779.9615385	1290.52834	1491.41498	1888.771255	1864.921053	1916.016195	2195.297571	1638.392713	1567.953442	1530.611337	1420.793523	1370.291498	1464.773279	1688.995952	2063.807693	1488.659919	1439.767207	1296.906883	1114.866397	924.242915	662.4149795	680.813765	437.5587045	450.97166	300.431174	197.350202	11.847718	9.982733	16.392303	17.726917	24.377638	31.524612	41.389746	71.602746
230	6	27	66	278	6.6	27.8	L385_m	21	1471.807693	9.0587045	49.1295545	153.763158	257.5121455	510.269231	660.700405	1022.961539	1414.52834	1340.41498	1591.771255	1709.921053	1727.016195	1788.297571	1356.392713	1180.953442	1157.611337	1151.793523	982.291498	1020.773279	1218.995952	1471.807693	1289.659919	1031.767207	1057.906883	873.8663965	767.242915	651.4149795	483.813765	534.5587045	379.97166	279.431174	185.350202	11.847718	9.982733	16.392303	17.726917	24.377638	31.524612	41.389746	71.602746
231	6	28	66	277	6.6	27.7	L385_m	21	881.8076925	0	6.1295545	50.763158	89.5121455	136.269231	225.700405	299.9615385	393.52834	533.4149795	619.771255	615.9210525	682.0161945	732.2975705	574.3927125	491.9534415	587.6113365	642.7935225	610.291498	483.773279	719.9959515	881.8076925	698.659919	621.7672065	638.9068825	535.8663965	557.242915	438.4149795	291.813765	223.5587045	223.97166	147.431174	126.350202	11.847718	9.982733	16.392303	17.726917	24.377638	31.524612	41.389746	71.602746
232	6	29	66	276	6.6	27.6	L385_m	21	763.8076925	0	0	27.763158	29.5121455	116.269231	223.700405	218.9615385	366.52834	461.4149795	407.771255	409.9210525	657.0161945	655.2975705	482.3927125	619.9534415	648.6113365	593.7935225	576.291498	528.773279	590.9959515	763.8076925	653.659919	458.7672065	456.9068825	560.8663965	422.242915	296.4149795	302.813765	276.5587045	181.97166	214.431174	206.350202	11.847718	9.982733	16.392303	17.726917	24.377638	31.524612	41.389746	71.602746
233	6	30	65	284	6.5	28.4	L385_m	21	544.8076925	9.0587045	37.1295545	71.763158	82.5121455	56.269231	153.700405	129.9615385	184.52834	156.4149795	271.771255	361.9210525	265.0161945	467.2975705	330.3927125	309.9534415	396.6113365	419.7935225	266.291498	332.773279	403.9959515	544.8076925	528.659919	403.7672065	338.9068825	304.8663965	253.242915	213.4149795	163.813765	129.5587045	131.97166	75.431174	46.350202	11.847718	9.982733	16.392303	17.726917	24.377638	31.524612	41.389746	71.602746
234	6	31	65	283	6.5	28.3	L385_m	21	904.8076925	0	0	13.763158	55.5121455	95.269231	174.700405	321.9615385	528.52834	319.4149795	466.771255	646.9210525	697.0161945	735.2975705	631.3927125	740.9534415	712.6113365	578.7935225	522.291498	552.773279	721.9959515	904.8076925	772.659919	665.7672065	780.9068825	485.8663965	397.242915	266.4149795	264.813765	197.5587045	129.97166	83.431174	126.350202	11.847718	9.982733	16.392303	17.726917	24.377638	31.524612	41.389746	71.602746
235	6	32	65	282	6.5	28.2	L385_m	21	1649.807693	21.0587045	88.1295545	199.763158	237.5121455	373.269231	660.700405	1132.961539	1460.52834	1478.41498	1507.771255	1643.921053	1793.016195	1745.297571	1593.392713	1266.953442	1291.611337	1299.793523	1089.291498	1232.773279	1327.995952	1649.807693	1384.659919	1381.767207	1246.906883	1052.866397	693.242915	551.4149795	508.813765	400.5587045	386.97166	213.431174	155.350202	11.847718	9.982733	16.392303	17.726917	24.377638	31.524612	41.389746	71.602746
236	6	33	65	281	6.5	28.1	L385_m	21	1154.807693	31.0587045	56.1295545	137.763158	185.5121455	262.269231	348.700405	525.9615385	712.52834	823.4149795	935.771255	1222.921053	1258.016195	1264.297571	1106.392713	1039.953442	1073.611337	991.7935225	960.291498	817.773279	1045.995952	1154.807693	1044.659919	902.7672065	843.9068825	829.8663965	656.242915	439.4149795	351.813765	311.5587045	337.97166	245.431174	164.350202	11.847718	9.982733	16.392303	17.726917	24.377638	31.524612	41.389746	71.602746
237	6	34	65	280	6.5	28	L385_m	21	1255.807693	0	18.1295545	51.763158	139.5121455	176.269231	325.700405	545.9615385	764.52834	864.4149795	976.771255	1254.921053	1161.016195	1356.297571	1110.392713	1137.953442	963.6113365	1029.793523	792.291498	933.773279	1123.995952	1255.807693	1221.659919	891.7672065	944.9068825	774.8663965	709.242915	570.4149795	418.813765	293.5587045	253.97166	246.431174	183.350202	11.847718	9.982733	16.392303	17.726917	24.377638	31.524612	41.389746	71.602746
238	6	35	65	279	6.5	27.9	L385_m	21	1414.807693	15.0587045	103.1295545	141.763158	212.5121455	433.269231	795.700405	997.9615385	1264.52834	1379.41498	1446.771255	1457.921053	1702.016195	1642.297571	1255.392713	1071.953442	1028.611337	972.7935225	917.291498	889.773279	1120.995952	1414.807693	1126.659919	1061.767207	1079.906883	844.8663965	796.242915	455.4149795	443.813765	325.5587045	258.97166	244.431174	195.350202	11.847718	9.982733	16.392303	17.726917	24.377638	31.524612	41.389746	71.602746
239	6	36	65	278	6.5	27.8	L385_m	21	854.8076925	0	4.1295545	52.763158	34.5121455	112.269231	139.700405	243.9615385	261.52834	288.4149795	503.771255	518.9210525	664.0161945	731.2975705	628.3927125	634.9534415	555.6113365	507.7935225	538.291498	575.773279	718.9959515	854.8076925	707.659919	559.7672065	572.9068825	564.8663965	522.242915	330.4149795	300.813765	285.5587045	203.97166	222.431174	93.350202	11.847718	9.982733	16.392303	17.726917	24.377638	31.524612	41.389746	71.602746
240	6	37	65	277	6.5	27.7	L385_m	21	778.8076925	0	19.1295545	18.763158	60.5121455	101.269231	205.700405	299.9615385	431.52834	363.4149795	421.771255	519.9210525	631.0161945	580.2975705	620.3927125	536.9534415	570.6113365	567.7935225	443.291498	454.773279	652.9959515	778.8076925	620.659919	527.7672065	506.9068825	454.8663965	415.242915	318.4149795	266.813765	180.5587045	227.97166	198.431174	142.350202	11.847718	9.982733	16.392303	17.726917	24.377638	31.524612	41.389746	71.602746
241	6	38	64	283	6.4	28.3	L385_m	21	612.8076925	2.0587045	23.1295545	45.763158	84.5121455	150.269231	191.700405	309.9615385	359.52834	388.4149795	426.771255	468.9210525	479.0161945	825.2975705	627.3927125	495.9534415	521.6113365	651.7935225	448.291498	455.773279	527.9959515	612.8076925	576.659919	482.7672065	615.9068825	323.8663965	420.242915	244.4149795	191.813765	158.5587045	241.97166	157.431174	68.350202	11.847718	9.982733	16.392303	17.726917	24.377638	31.524612	41.389746	71.602746
242	6	39	64	281	6.4	28.1	L385_m	21	1787.807693	0	19.1295545	186.763158	154.5121455	285.269231	390.700405	720.9615385	1049.52834	1056.41498	1234.771255	1467.921053	1840.016195	1756.297571	1399.392713	1392.953442	1480.611337	1329.793523	1188.291498	1252.773279	1387.995952	1787.807693	1395.659919	1083.767207	1223.906883	938.8663965	841.242915	641.4149795	547.813765	419.5587045	335.97166	228.431174	234.350202	11.847718	9.982733	16.392303	17.726917	24.377638	31.524612	41.389746	71.602746
243	6	40	64	280	6.4	28	L385_m	21	1398.807693	29.0587045	63.1295545	164.763158	228.5121455	360.269231	813.700405	1048.961539	1467.52834	1461.41498	1531.771255	1846.921053	1590.016195	1711.297571	1376.392713	1364.953442	1191.611337	1244.793523	1067.291498	1143.773279	1083.995952	1398.807693	1111.659919	1068.767207	1246.906883	1101.866397	760.242915	524.4149795	527.813765	389.5587045	309.97166	211.431174	231.350202	11.847718	9.982733	16.392303	17.726917	24.377638	31.524612	41.389746	71.602746
244	6	41	64	279	6.4	27.9	L385_m	21	1036.807693	0	0	80.763158	135.5121455	133.269231	249.700405	369.9615385	513.52834	593.4149795	657.771255	832.9210525	944.0161945	984.2975705	828.3927125	867.9534415	766.6113365	775.7935225	707.291498	802.773279	817.9959515	1036.807693	800.659919	707.7672065	666.9068825	626.8663965	473.242915	415.4149795	348.813765	254.5587045	357.97166	155.431174	198.350202	11.847718	9.982733	16.392303	17.726917	24.377638	31.524612	41.389746	71.602746
245	6	42	64	278	6.4	27.8	L385_m	21	1879.807693	22.0587045	43.1295545	241.763158	312.5121455	382.269231	630.700405	1083.961539	1462.52834	1419.41498	1678.771255	1905.921053	2038.016195	2169.297571	1844.392713	1636.953442	1582.611337	1613.793523	1553.291498	1319.773279	1550.995952	1879.807693	1525.659919	1378.767207	1336.906883	1079.866397	862.242915	681.4149795	636.813765	561.5587045	415.97166	373.431174	253.350202	11.847718	9.982733	16.392303	17.726917	24.377638	31.524612	41.389746	71.602746
246	6	43	64	277	6.4	27.7	L385_m	21	1248.807693	6.0587045	45.1295545	111.763158	182.5121455	249.269231	496.700405	625.9615385	847.52834	838.4149795	1045.771255	1295.921053	1178.016195	1282.297571	913.3927125	871.9534415	974.6113365	739.7935225	768.291498	828.773279	879.9959515	1248.807693	1045.659919	856.7672065	842.9068825	687.8663965	678.242915	530.4149795	397.813765	356.5587045	277.97166	259.431174	159.350202	11.847718	9.982733	16.392303	17.726917	24.377638	31.524612	41.389746	71.602746
247	6	44	64	276	6.4	27.6	L385_m	21	774.8076925	1.0587045	11.1295545	66.763158	84.5121455	92.269231	145.700405	157.9615385	271.52834	428.4149795	464.771255	473.9210525	515.0161945	838.2975705	653.3927125	436.9534415	549.6113365	562.7935225	443.291498	428.773279	796.9959515	774.8076925	604.659919	464.7672065	490.9068825	482.8663965	452.242915	275.4149795	219.813765	217.5587045	209.97166	144.431174	171.350202	11.847718	9.982733	16.392303	17.726917	24.377638	31.524612	41.389746	71.602746
248	6	45	63	281	6.3	28.1	L385_m	21	1649.807693	11.0587045	51.1295545	157.763158	241.5121455	341.269231	525.700405	863.9615385	991.52834	1345.41498	1472.771255	1725.921053	1937.016195	1860.297571	1737.392713	1489.953442	1292.611337	1318.793523	1188.291498	1338.773279	1399.995952	1649.807693	1398.659919	1144.767207	1134.906883	950.8663965	812.242915	736.4149795	499.813765	523.5587045	465.97166	293.431174	208.350202	11.847718	9.982733	16.392303	17.726917	24.377638	31.524612	41.389746	71.602746
249	6	46	63	280	6.3	28	L385_m	21	1425.807693	0	69.1295545	194.763158	256.5121455	464.269231	770.700405	975.9615385	1382.52834	1419.41498	1724.771255	1793.921053	1782.016195	1878.297571	1514.392713	1174.953442	1207.611337	1332.793523	1051.291498	1159.773279	1190.995952	1425.807693	1114.659919	1200.767207	1032.906883	815.8663965	765.242915	660.4149795	468.813765	392.5587045	471.97166	283.431174	206.350202	11.847718	9.982733	16.392303	17.726917	24.377638	31.524612	41.389746	71.602746
250	6	47	63	279	6.3	27.9	L385_m	21	965.8076925	0	2.1295545	76.763158	108.5121455	169.269231	269.700405	382.9615385	554.52834	485.4149795	684.771255	970.9210525	981.0161945	1255.297571	875.3927125	806.9534415	811.6113365	737.7935225	610.291498	738.773279	803.9959515	965.8076925	987.659919	784.7672065	763.9068825	741.8663965	660.242915	388.4149795	347.813765	285.5587045	280.97166	189.431174	140.350202	11.847718	9.982733	16.392303	17.726917	24.377638	31.524612	41.389746	71.602746
251	6	48	63	278	6.3	27.8	L385_m	21	1784.807693	0	44.1295545	176.763158	329.5121455	343.269231	677.700405	1054.961539	1594.52834	1555.41498	1826.771255	2225.921053	2079.016195	2244.297571	1949.392713	1674.953442	1649.611337	1570.793523	1388.291498	1484.773279	1666.995952	1784.807693	1522.659919	1251.767207	1473.906883	1179.866397	930.242915	742.4149795	560.813765	476.5587045	500.97166	402.431174	277.350202	11.847718	9.982733	16.392303	17.726917	24.377638	31.524612	41.389746	71.602746
252	6	49	63	277	6.3	27.7	L385_m	21	1316.807693	10.0587045	47.1295545	79.763158	171.5121455	292.269231	406.700405	602.9615385	884.52834	1020.41498	1144.771255	1097.921053	1104.016195	1354.297571	940.3927125	852.9534415	876.6113365	892.7935225	812.291498	669.773279	993.9959515	1316.807693	952.659919	831.7672065	844.9068825	806.8663965	661.242915	525.4149795	349.813765	406.5587045	254.97166	207.431174	161.350202	11.847718	9.982733	16.392303	17.726917	24.377638	31.524612	41.389746	71.602746
253	6	50	63	276	6.3	27.6	L385_m	21	729.8076925	0	6.1295545	18.763158	90.5121455	61.269231	101.700405	282.9615385	296.52834	278.4149795	450.771255	587.9210525	571.0161945	692.2975705	615.3927125	554.9534415	310.6113365	517.7935225	522.291498	564.773279	511.9959515	729.8076925	586.659919	554.7672065	553.9068825	422.8663965	378.242915	227.4149795	314.813765	133.5587045	174.97166	114.431174	117.350202	11.847718	9.982733	16.392303	17.726917	24.377638	31.524612	41.389746	71.602746
254	6	51	62	282	6.2	28.2	L385_m	21	484.8076925	0	4.1295545	45.763158	57.5121455	72.269231	94.700405	151.9615385	215.52834	318.4149795	266.771255	478.9210525	332.0161945	538.2975705	416.3927125	264.9534415	393.6113365	340.7935225	430.291498	307.773279	455.9959515	484.8076925	510.659919	353.7672065	518.9068825	339.8663965	238.242915	199.4149795	184.813765	124.5587045	103.97166	88.431174	50.350202	11.847718	9.982733	16.392303	17.726917	24.377638	31.524612	41.389746	71.602746
255	6	52	62	281	6.2	28.1	L385_m	21	1494.807693	8.0587045	50.1295545	121.763158	177.5121455	295.269231	471.700405	565.9615385	910.52834	819.4149795	1095.771255	1441.921053	1518.016195	1597.297571	1217.392713	1129.953442	1245.611337	1143.793523	964.291498	1117.773279	1153.995952	1494.807693	1128.659919	949.7672065	1026.906883	825.8663965	829.242915	609.4149795	400.813765	400.5587045	304.97166	324.431174	242.350202	11.847718	9.982733	16.392303	17.726917	24.377638	31.524612	41.389746	71.602746
256	6	53	62	280	6.2	28	L385_m	21	1132.807693	17.0587045	87.1295545	142.763158	255.5121455	385.269231	579.700405	810.9615385	1024.52834	1129.41498	1220.771255	1225.921053	1303.016195	1303.297571	1087.392713	1071.953442	1003.611337	1015.793523	785.291498	833.773279	950.9959515	1132.807693	1072.659919	792.7672065	814.9068825	782.8663965	604.242915	341.4149795	277.813765	372.5587045	247.97166	300.431174	194.350202	11.847718	9.982733	16.392303	17.726917	24.377638	31.524612	41.389746	71.602746
257	6	54	62	279	6.2	27.9	L385_m	21	1297.807693	15.0587045	30.1295545	100.763158	140.5121455	257.269231	336.700405	534.9615385	755.52834	927.4149795	830.771255	1250.921053	1233.016195	1298.297571	1193.392713	1090.953442	1123.611337	1076.793523	915.291498	961.773279	1052.995952	1297.807693	1057.659919	860.7672065	975.9068825	777.8663965	659.242915	625.4149795	456.813765	310.5587045	258.97166	221.431174	215.350202	11.847718	9.982733	16.392303	17.726917	24.377638	31.524612	41.389746	71.602746
258	6	55	62	278	6.2	27.8	L385_m	21	1516.807693	9.0587045	71.1295545	203.763158	261.5121455	375.269231	558.700405	962.9615385	1479.52834	1214.41498	1695.771255	1794.921053	1906.016195	1808.297571	1566.392713	1247.953442	1239.611337	1339.793523	1016.291498	1160.773279	1229.995952	1516.807693	1343.659919	1253.767207	1208.906883	1031.866397	831.242915	661.4149795	532.813765	437.5587045	386.97166	328.431174	248.350202	11.847718	9.982733	16.392303	17.726917	24.377638	31.524612	41.389746	71.602746
259	6	56	62	277	6.2	27.7	L385_m	21	979.8076925	4.0587045	27.1295545	58.763158	59.5121455	161.269231	220.700405	325.9615385	400.52834	428.4149795	436.771255	534.9210525	668.0161945	724.2975705	544.3927125	589.9534415	659.6113365	598.7935225	532.291498	617.773279	742.9959515	979.8076925	780.659919	634.7672065	597.9068825	459.8663965	471.242915	417.4149795	295.813765	218.5587045	263.97166	158.431174	155.350202	11.847718	9.982733	16.392303	17.726917	24.377638	31.524612	41.389746	71.602746
260	6	57	62	276	6.2	27.6	L385_m	21	655.8076925	0	0	17.763158	34.5121455	76.269231	141.700405	171.9615385	210.52834	410.4149795	345.771255	384.9210525	407.0161945	606.2975705	505.3927125	395.9534415	383.6113365	471.7935225	395.291498	339.773279	485.9959515	655.8076925	568.659919	457.7672065	501.9068825	427.8663965	339.242915	178.4149795	188.813765	225.5587045	233.97166	10.431174	7.350202	11.847718	9.982733	16.392303	17.726917	24.377638	31.524612	41.389746	71.602746
261	6	58	61	282	6.1	28.2	L385_m	21	636.8076925	19.0587045	33.1295545	134.763158	136.5121455	234.269231	271.700405	254.9615385	429.52834	459.4149795	468.771255	557.9210525	642.0161945	633.2975705	401.3927125	636.9534415	566.6113365	480.7935225	487.291498	461.773279	599.9959515	636.8076925	528.659919	485.7672065	475.9068825	479.8663965	291.242915	180.4149795	230.813765	183.5587045	138.97166	98.431174	70.350202	11.847718	9.982733	16.392303	17.726917	24.377638	31.524612	41.389746	71.602746
262	6	59	61	281	6.1	28.1	L385_m	21	623.8076925	8.0587045	21.1295545	49.763158	113.5121455	90.269231	272.700405	225.9615385	297.52834	363.4149795	546.771255	406.9210525	672.0161945	718.2975705	487.3927125	520.9534415	511.6113365	429.7935225	353.291498	491.773279	591.9959515	623.8076925	609.659919	510.7672065	527.9068825	473.8663965	399.242915	363.4149795	299.813765	205.5587045	134.97166	136.431174	111.350202	11.847718	9.982733	16.392303	17.726917	24.377638	31.524612	41.389746	71.602746
263	6	60	61	280	6.1	28	L385_m	21	1586.807693	1.0587045	44.1295545	221.763158	308.5121455	507.269231	783.700405	1045.961539	1492.52834	1698.41498	2032.771255	1944.921053	2112.016195	2058.297571	1644.392713	1440.953442	1493.611337	1457.793523	1345.291498	1196.773279	1531.995952	1586.807693	1505.659919	1135.767207	1135.906883	969.8663965	887.242915	548.4149795	481.813765	423.5587045	441.97166	259.431174	299.350202	11.847718	9.982733	16.392303	17.726917	24.377638	31.524612	41.389746	71.602746
264	6	61	61	279	6.1	27.9	L385_m	21	1150.807693	8.0587045	99.1295545	119.763158	277.5121455	313.269231	649.700405	741.9615385	975.52834	1190.41498	1080.771255	1317.921053	1251.016195	1129.297571	981.3927125	976.9534415	958.6113365	938.7935225	773.291498	837.773279	910.9959515	1150.807693	959.659919	816.7672065	854.9068825	715.8663965	683.242915	424.4149795	444.813765	318.5587045	323.97166	239.431174	229.350202	11.847718	9.982733	16.392303	17.726917	24.377638	31.524612	41.389746	71.602746
265	6	62	61	278	6.1	27.8	L385_m	21	1903.807693	0	74.1295545	209.763158	285.5121455	571.269231	833.700405	1078.961539	1684.52834	1954.41498	2018.771255	2297.921053	2304.016195	2234.297571	2014.392713	1941.953442	1530.611337	1630.793523	1548.291498	1411.773279	1573.995952	1903.807693	1594.659919	1189.767207	1461.906883	1188.866397	1136.242915	736.4149795	645.813765	618.5587045	530.97166	402.431174	326.350202	11.847718	9.982733	16.392303	17.726917	24.377638	31.524612	41.389746	71.602746
266	6	63	61	277	6.1	27.7	L385_m	21	1373.807693	0	55.1295545	124.763158	160.5121455	285.269231	495.700405	638.9615385	1011.52834	1169.41498	1143.771255	1263.921053	1290.016195	1499.297571	1120.392713	996.9534415	1069.611337	1070.793523	854.291498	970.773279	1077.995952	1373.807693	1076.659919	1010.767207	1001.906883	758.8663965	631.242915	431.4149795	457.813765	297.5587045	342.97166	268.431174	195.350202	11.847718	9.982733	16.392303	17.726917	24.377638	31.524612	41.389746	71.602746
267	6	64	61	276	6.1	27.6	L385_m	21	1081.807693	2.0587045	23.1295545	42.763158	45.5121455	106.269231	141.700405	255.9615385	291.52834	517.4149795	688.771255	706.9210525	851.0161945	836.2975705	703.3927125	602.9534415	631.6113365	685.7935225	627.291498	543.773279	903.9959515	1081.807693	848.659919	722.7672065	794.9068825	553.8663965	585.242915	392.4149795	310.813765	200.5587045	238.97166	257.431174	172.350202	11.847718	9.982733	16.392303	17.726917	24.377638	31.524612	41.389746	71.602746
268	6	65	60	281	6	28.1	L385_m	21	675.8076925	1.0587045	26.1295545	60.763158	41.5121455	121.269231	143.700405	255.9615385	261.52834	536.4149795	442.771255	568.9210525	707.0161945	729.2975705	624.3927125	578.9534415	620.6113365	476.7935225	452.291498	447.773279	564.9959515	675.8076925	662.659919	627.7672065	592.9068825	441.8663965	425.242915	356.4149795	207.813765	219.5587045	189.97166	141.431174	129.350202	11.847718	9.982733	16.392303	17.726917	24.377638	31.524612	41.389746	71.602746
269	6	66	60	280	6	28	L385_m	21	869.8076925	0	24.1295545	68.763158	92.5121455	149.269231	221.700405	381.9615385	382.52834	656.4149795	630.771255	670.9210525	799.0161945	923.2975705	616.3927125	712.9534415	570.6113365	594.7935225	551.291498	668.773279	736.9959515	869.8076925	765.659919	648.7672065	610.9068825	617.8663965	520.242915	397.4149795	363.813765	174.5587045	218.97166	166.431174	184.350202	11.847718	9.982733	16.392303	17.726917	24.377638	31.524612	41.389746	71.602746
270	6	67	60	279	6	27.9	L385_m	21	1096.807693	4.0587045	39.1295545	137.763158	114.5121455	291.269231	409.700405	492.9615385	816.52834	717.4149795	1193.771255	1031.921053	1164.016195	1136.297571	787.3927125	793.9534415	889.6113365	1027.793523	759.291498	850.773279	980.9959515	1096.807693	902.659919	807.7672065	771.9068825	755.8663965	579.242915	495.4149795	397.813765	346.5587045	224.97166	222.431174	227.350202	11.847718	9.982733	16.392303	17.726917	24.377638	31.524612	41.389746	71.602746
271	6	68	60	278	6	27.8	L385_m	21	1269.807693	10.0587045	25.1295545	96.763158	112.5121455	188.269231	347.700405	481.9615385	806.52834	757.4149795	941.771255	1171.921053	1284.016195	1461.297571	1083.392713	1000.953442	1048.611337	1046.793523	927.291498	904.773279	1045.995952	1269.807693	1055.659919	952.7672065	939.9068825	740.8663965	579.242915	458.4149795	365.813765	359.5587045	290.97166	233.431174	143.350202	11.847718	9.982733	16.392303	17.726917	24.377638	31.524612	41.389746	71.602746
272	6	69	60	277	6	27.7	L385_m	21	955.8076925	2.0587045	6.1295545	76.763158	146.5121455	200.269231	254.700405	339.9615385	318.52834	636.4149795	590.771255	813.9210525	948.0161945	918.2975705	820.3927125	634.9534415	641.6113365	882.7935225	605.291498	699.773279	903.9959515	955.8076925	830.659919	644.7672065	679.9068825	461.8663965	463.242915	356.4149795	319.813765	272.5587045	203.97166	215.431174	54.350202	11.847718	9.982733	16.392303	17.726917	24.377638	31.524612	41.389746	71.602746
273	6	70	60	276	6	27.6	L385_m	21	982.8076925	0	0	76.763158	61.5121455	131.269231	263.700405	384.9615385	520.52834	381.4149795	557.771255	733.9210525	805.0161945	866.2975705	761.3927125	602.9534415	664.6113365	835.7935225	596.291498	757.773279	724.9959515	982.8076925	773.659919	722.7672065	631.9068825	517.8663965	511.242915	386.4149795	324.813765	269.5587045	286.97166	154.431174	77.350202	11.847718	9.982733	16.392303	17.726917	24.377638	31.524612	41.389746	71.602746
274	6	71	60	275	6	27.5	L385_m	21	677.8076925	0	3.1295545	0	25.5121455	90.269231	178.700405	193.9615385	416.52834	445.4149795	466.771255	476.9210525	677.0161945	490.2975705	597.3927125	484.9534415	514.6113365	357.7935225	435.291498	431.773279	506.9959515	677.8076925	508.659919	421.7672065	501.9068825	382.8663965	313.242915	263.4149795	257.813765	229.5587045	135.97166	122.431174	121.350202	11.847718	9.982733	16.392303	17.726917	24.377638	31.524612	41.389746	71.602746
275	6	72	59	279	5.9	27.9	L385_m	21	757.8076925	4.0587045	23.1295545	60.763158	111.5121455	141.269231	177.700405	187.9615385	338.52834	483.4149795	483.771255	554.9210525	659.0161945	841.2975705	746.3927125	525.9534415	509.6113365	578.7935225	540.291498	594.773279	624.9959515	757.8076925	786.659919	426.7672065	660.9068825	626.8663965	388.242915	366.4149795	312.813765	214.5587045	192.97166	143.431174	139.350202	11.847718	9.982733	16.392303	17.726917	24.377638	31.524612	41.389746	71.602746
276	6	73	59	278	5.9	27.8	L385_m	21	1150.807693	20.0587045	25.1295545	50.763158	103.5121455	141.269231	233.700405	349.9615385	530.52834	746.4149795	734.771255	836.9210525	906.0161945	927.2975705	868.3927125	733.9534415	782.6113365	805.7935225	765.291498	760.773279	847.9959515	1150.807693	898.659919	704.7672065	718.9068825	712.8663965	673.242915	445.4149795	374.813765	252.5587045	206.97166	226.431174	157.350202	11.847718	9.982733	16.392303	17.726917	24.377638	31.524612	41.389746	71.602746
277	6	74	59	277	5.9	27.7	L385_m	21	756.8076925	25.0587045	20.1295545	76.763158	59.5121455	114.269231	191.700405	224.9615385	453.52834	421.4149795	516.771255	674.9210525	546.0161945	667.2975705	740.3927125	717.9534415	579.6113365	673.7935225	519.291498	497.773279	588.9959515	756.8076925	793.659919	600.7672065	542.9068825	589.8663965	442.242915	320.4149795	329.813765	263.5587045	192.97166	243.431174	152.350202	11.847718	9.982733	16.392303	17.726917	24.377638	31.524612	41.389746	71.602746
278	6	75	59	276	5.9	27.6	L385_m	21	826.8076925	28.0587045	30.1295545	89.763158	75.5121455	117.269231	208.700405	283.9615385	416.52834	539.4149795	640.771255	671.9210525	779.0161945	860.2975705	677.3927125	679.9534415	609.6113365	581.7935225	602.291498	668.773279	685.9959515	826.8076925	700.659919	565.7672065	667.9068825	503.8663965	418.242915	375.4149795	238.813765	238.5587045	179.97166	211.431174	141.350202	11.847718	9.982733	16.392303	17.726917	24.377638	31.524612	41.389746	71.602746
279	6	76	59	275	5.9	27.5	L385_m	21	839.8076925	15.0587045	16.1295545	13.763158	66.5121455	151.269231	195.700405	242.9615385	418.52834	479.4149795	686.771255	534.9210525	778.0161945	874.2975705	671.3927125	675.9534415	751.6113365	670.7935225	647.291498	527.773279	717.9959515	839.8076925	660.659919	494.7672065	534.9068825	656.8663965	407.242915	339.4149795	163.813765	210.5587045	113.97166	184.431174	91.350202	11.847718	9.982733	16.392303	17.726917	24.377638	31.524612	41.389746	71.602746
280	6	77	58	278	5.8	27.8	L385_m	21	859.8076925	22.0587045	0	21.763158	9.5121455	44.269231	88.700405	213.9615385	261.52834	347.4149795	400.771255	606.9210525	793.0161945	857.2975705	654.3927125	654.9534415	643.6113365	689.7935225	509.291498	585.773279	543.9959515	859.8076925	767.659919	574.7672065	591.9068825	575.8663965	472.242915	268.4149795	219.813765	273.5587045	203.97166	84.431174	174.350202	11.847718	9.982733	16.392303	17.726917	24.377638	31.524612	41.389746	71.602746
281	6	78	58	277	5.8	27.7	L385_m	21	908.8076925	17.0587045	20.1295545	28.763158	85.5121455	155.269231	169.700405	354.9615385	492.52834	524.4149795	624.771255	586.9210525	757.0161945	942.2975705	685.3927125	720.9534415	631.6113365	648.7935225	656.291498	589.773279	623.9959515	908.8076925	825.659919	784.7672065	683.9068825	592.8663965	487.242915	344.4149795	339.813765	224.5587045	195.97166	191.431174	159.350202	11.847718	9.982733	16.392303	17.726917	24.377638	31.524612	41.389746	71.602746
282	6	79	58	276	5.8	27.6	L385_m	21	735.8076925	23.0587045	5.1295545	15.763158	61.5121455	75.269231	207.700405	173.9615385	218.52834	172.4149795	398.771255	631.9210525	581.0161945	552.2975705	433.3927125	636.9534415	512.6113365	479.7935225	510.291498	403.773279	611.9959515	735.8076925	766.659919	505.7672065	513.9068825	428.8663965	283.242915	293.4149795	286.813765	196.5587045	110.97166	151.431174	146.350202	11.847718	9.982733	16.392303	17.726917	24.377638	31.524612	41.389746	71.602746
283	6	80	57	276	5.7	27.6	L385_m	21	740.8076925	15.0587045	33.1295545	54.763158	36.5121455	68.269231	170.700405	219.9615385	264.52834	261.4149795	475.771255	594.9210525	702.0161945	778.2975705	717.3927125	573.9534415	613.6113365	507.7935225	492.291498	447.773279	591.9959515	740.8076925	655.659919	474.7672065	581.9068825	454.8663965	357.242915	296.4149795	235.813765	244.5587045	183.97166	114.431174	140.350202	11.847718	9.982733	16.392303	17.726917	24.377638	31.524612	41.389746	71.602746
284	6	81	57	275	5.7	27.5	L385_m	21	612.8076925	0	4.1295545	43.763158	45.5121455	83.269231	109.700405	194.9615385	254.52834	294.4149795	348.771255	291.9210525	510.0161945	589.2975705	463.3927125	375.9534415	499.6113365	373.7935225	310.291498	352.773279	516.9959515	612.8076925	586.659919	462.7672065	524.9068825	463.8663965	268.242915	214.4149795	145.813765	182.5587045	70.97166	120.431174	20.350202	11.847718	9.982733	16.392303	17.726917	24.377638	31.524612	41.389746	71.602746
285	7	1	103	270	10.3	27	L341_s	13	3087.07265	0	0	21.858974	36.923077	114.111111	237.299145	347.1025645	576.9017095	689.811966	1233.888889	1774.32906	2503.645299	3087.07265	2889.782051	2584.081197	2224.508547	1878.183761	1537.679488	1240.594017	859.508547	890.931624	669.0555555	572.5213675	452.2905985	501.705128	301.2863245	397.2136755	319.594017	276.4957265	233.534188	266.222222	194.4444445	17.893978	20.457952	25.675864	14.052557	23.930455	26.428665	26.710221	67.221506
286	7	2	103	269	10.3	26.9	L341_s	13	4240.07265	1.034188	0	0	64.923077	143.111111	335.299145	501.1025645	797.9017095	876.811966	1543.888889	2428.32906	3470.645299	4240.07265	3914.782051	3456.081197	2880.508547	2596.183761	2153.679488	1807.594017	1167.508547	1222.931624	1085.055556	729.5213675	812.2905985	583.705128	601.2863245	429.2136755	442.594017	302.4957265	401.534188	271.222222	219.4444445	17.893978	20.457952	25.675864	14.052557	23.930455	26.428665	26.710221	67.221506
287	7	3	103	268	10.3	26.8	L341_s	13	4936.07265	0	0	28.858974	96.923077	212.111111	374.299145	572.1025645	782.9017095	979.811966	1670.888889	2555.32906	3764.645299	4936.07265	4386.782051	4032.081197	3547.508547	3032.183761	2411.679488	2089.594017	1575.508547	1490.931624	1322.055556	899.5213675	909.2905985	733.705128	715.2863245	663.2136755	373.594017	455.4957265	306.534188	255.222222	274.4444445	17.893978	20.457952	25.675864	14.052557	23.930455	26.428665	26.710221	67.221506
288	7	4	102	270	10.2	27	L341_s	13	4213.07265	0	0	0.858974	18.923077	135.111111	370.299145	506.1025645	737.9017095	834.811966	1463.888889	2354.32906	3583.645299	4213.07265	4071.782051	3265.081197	2955.508547	2464.183761	2170.679488	1599.594017	1380.508547	1406.931624	954.0555555	788.5213675	857.2905985	626.705128	582.2863245	498.2136755	437.594017	335.4957265	248.534188	201.222222	220.4444445	17.893978	20.457952	25.675864	14.052557	23.930455	26.428665	26.710221	67.221506
289	7	5	102	269	10.2	26.9	L341_s	13	1639.07265	0	17.123932	20.858974	49.923077	105.111111	161.299145	178.1025645	301.9017095	261.811966	568.888889	743.32906	1152.645299	1639.07265	1458.782051	1148.081197	985.508547	837.1837605	761.6794875	667.594017	446.508547	484.931624	462.0555555	415.5213675	354.2905985	199.705128	256.2863245	242.2136755	201.594017	149.4957265	194.534188	118.222222	86.4444445	17.893978	20.457952	25.675864	14.052557	23.930455	26.428665	26.710221	67.221506
290	7	6	102	268	10.2	26.8	L341_s	13	4350.07265	0	0	21.858974	50.923077	176.111111	316.299145	559.1025645	812.9017095	1059.811966	1580.888889	2468.32906	3410.645299	4350.07265	3984.782051	3450.081197	3015.508547	2353.183761	2028.679488	1748.594017	1433.508547	1429.931624	1155.055556	897.5213675	1026.290599	707.705128	614.2863245	573.2136755	492.594017	321.4957265	357.534188	224.222222	236.4444445	17.893978	20.457952	25.675864	14.052557	23.930455	26.428665	26.710221	67.221506
291	7	7	101	269	10.1	26.9	L341_s	13	3535.07265	0	15.123932	12.858974	46.923077	130.111111	284.299145	467.1025645	633.9017095	846.811966	1141.888889	2030.32906	2649.645299	3535.07265	3251.782051	2909.081197	2480.508547	2160.183761	1768.679488	1484.594017	1216.508547	1193.931624	1015.055556	716.5213675	734.2905985	609.705128	498.2863245	460.2136755	342.594017	288.4957265	258.534188	236.222222	179.4444445	17.893978	20.457952	25.675864	14.052557	23.930455	26.428665	26.710221	67.221506
292	7	8	101	268	10.1	26.8	L341_s	13	3077.07265	16.034188	35.123932	0	36.923077	102.111111	303.299145	390.1025645	455.9017095	622.811966	980.888889	1646.32906	2315.645299	3077.07265	2671.782051	2133.081197	2102.508547	1928.183761	1587.679488	1322.594017	920.508547	948.931624	929.0555555	740.5213675	618.2905985	600.705128	415.2863245	338.2136755	381.594017	306.4957265	223.534188	246.222222	211.4444445	17.893978	20.457952	25.675864	14.052557	23.930455	26.428665	26.710221	67.221506
293	7	9	101	267	10.1	26.7	L341_s	13	2540.07265	20.034188	13.123932	22.858974	51.923077	84.111111	141.299145	271.1025645	421.9017095	529.811966	936.888889	1328.32906	2199.645299	2540.07265	2454.782051	1846.081197	1760.508547	1623.183761	1358.679488	1135.594017	883.508547	752.931624	619.0555555	483.5213675	566.2905985	410.705128	314.2863245	386.2136755	261.594017	221.4957265	228.534188	162.222222	241.4444445	17.893978	20.457952	25.675864	14.052557	23.930455	26.428665	26.710221	67.221506
294	7	10	100	269	10	26.9	L341_s	13	3288.07265	0	0	0	44.923077	95.111111	268.299145	367.1025645	476.9017095	663.811966	815.888889	1539.32906	2658.645299	3288.07265	3131.782051	2486.081197	2228.508547	1882.183761	1738.679488	1373.594017	1047.508547	1109.931624	890.0555555	621.5213675	667.2905985	569.705128	421.2863245	426.2136755	261.594017	346.4957265	286.534188	230.222222	213.4444445	17.893978	20.457952	25.675864	14.052557	23.930455	26.428665	26.710221	67.221506
295	7	11	100	268	10	26.8	L341_s	13	481.0726495	0	0	20.858974	13.923077	7.111111	96.299145	44.1025645	0	0	183.888889	292.32906	657.645299	481.0726495	533.782051	563.0811965	430.508547	508.1837605	408.6794875	305.594017	225.508547	261.931624	246.0555555	210.5213675	30.2905985	135.705128	64.2863245	63.2136755	72.594017	71.4957265	51.534188	66.222222	39.4444445	17.893978	20.457952	25.675864	14.052557	23.930455	26.428665	26.710221	67.221506
296	7	12	100	267	10	26.7	L341_s	13	2919.07265	33.034188	18.123932	36.858974	84.923077	121.111111	276.299145	286.1025645	325.9017095	644.811966	855.888889	1542.32906	2253.645299	2919.07265	2756.782051	2330.081197	2134.508547	1789.183761	1378.679488	1309.594017	933.508547	888.931624	713.0555555	678.5213675	564.2905985	436.705128	571.2863245	430.2136755	378.594017	280.4957265	264.534188	229.222222	266.4444445	17.893978	20.457952	25.675864	14.052557	23.930455	26.428665	26.710221	67.221506
297	7	13	99	269	9.9	26.9	L341_s	13	2751.07265	0	0.123932	4.858974	36.923077	147.111111	292.299145	328.1025645	477.9017095	594.811966	771.888889	1435.32906	2070.645299	2751.07265	2253.782051	1953.081197	1725.508547	1645.183761	1326.679488	1214.594017	821.508547	772.931624	722.0555555	485.5213675	564.2905985	360.705128	371.2863245	305.2136755	360.594017	205.4957265	270.534188	165.222222	99.4444445	17.893978	20.457952	25.675864	14.052557	23.930455	26.428665	26.710221	67.221506
298	7	14	99	266	9.9	26.6	L341_s	13	2742.07265	0.034188	8.123932	25.858974	55.923077	145.111111	283.299145	467.1025645	489.9017095	154.811966	555.888889	1379.32906	2229.645299	2742.07265	2305.782051	2214.081197	1725.508547	1532.183761	1504.679488	1114.594017	870.508547	815.931624	776.0555555	580.5213675	546.2905985	473.705128	462.2863245	393.2136755	261.594017	238.4957265	186.534188	203.222222	215.4444445	17.893978	20.457952	25.675864	14.052557	23.930455	26.428665	26.710221	67.221506
299	7	15	98	269	9.8	26.9	L341_s	13	1237.07265	0	0	0	0	36.111111	152.299145	186.1025645	154.9017095	99.811966	364.888889	850.32906	1112.645299	1237.07265	1055.782051	1031.081197	917.508547	898.1837605	636.6794875	690.594017	478.508547	360.931624	390.0555555	315.5213675	383.2905985	285.705128	195.2863245	217.2136755	199.594017	149.4957265	45.534188	92.222222	146.4444445	17.893978	20.457952	25.675864	14.052557	23.930455	26.428665	26.710221	67.221506
300	7	16	98	266	9.8	26.6	L341_s	13	971.0726495	0	10.123932	49.858974	31.923077	102.111111	118.299145	214.1025645	128.9017095	157.811966	354.888889	586.32906	978.645299	971.0726495	1133.782051	940.0811965	785.508547	724.1837605	638.6794875	484.594017	435.508547	420.931624	374.0555555	289.5213675	234.2905985	228.705128	261.2863245	98.2136755	187.594017	123.4957265	27.534188	134.222222	118.4444445	17.893978	20.457952	25.675864	14.052557	23.930455	26.428665	26.710221	67.221506
301	7	17	97	268	9.7	26.8	L341_s	13	787.0726495	0	0	12.858974	18.923077	73.111111	145.299145	135.1025645	167.9017095	84.811966	254.888889	437.32906	481.645299	787.0726495	689.782051	593.0811965	382.508547	389.1837605	394.6794875	341.594017	196.508547	264.931624	206.0555555	212.5213675	173.2905985	103.705128	70.2863245	147.2136755	126.594017	48.4957265	0	61.222222	33.4444445	17.893978	20.457952	25.675864	14.052557	23.930455	26.428665	26.710221	67.221506
302	7	18	97	267	9.7	26.7	L341_s	13	473.0726495	0	7.123932	5.858974	3.923077	46.111111	120.299145	85.1025645	92.9017095	160.811966	82.888889	55.32906	342.645299	473.0726495	206.782051	275.0811965	206.508547	113.1837605	146.6794875	265.594017	139.508547	114.931624	80.0555555	29.5213675	97.2905985	70.705128	67.2863245	62.2136755	0	44.4957265	10.534188	79.222222	0	17.893978	20.457952	25.675864	14.052557	23.930455	26.428665	26.710221	67.221506
303	7	19	97	266	9.7	26.6	L341_s	13	1144.07265	0	10.123932	33.858974	57.923077	61.111111	169.299145	222.1025645	272.9017095	87.811966	201.888889	566.32906	909.645299	1144.07265	865.782051	1065.081197	757.508547	750.1837605	504.6794875	412.594017	387.508547	405.931624	204.0555555	308.5213675	230.2905985	212.705128	167.2863245	169.2136755	113.594017	146.4957265	118.534188	59.222222	97.4444445	17.893978	20.457952	25.675864	14.052557	23.930455	26.428665	26.710221	67.221506
304	7	20	96	266	9.6	26.6	L341_s	13	292.0726495	0	14.123932	0	27.923077	61.111111	133.299145	135.1025645	175.9017095	93.811966	248.888889	413.32906	334.645299	292.0726495	255.782051	271.0811965	223.508547	245.1837605	341.6794875	288.594017	323.508547	404.931624	379.0555555	301.5213675	250.2905985	271.705128	217.2863245	218.2136755	188.594017	113.4957265	124.534188	51.222222	75.4444445	17.893978	20.457952	25.675864	14.052557	23.930455	26.428665	26.710221	67.221506
305	8	1	60	266	6	26.6	L385_m	21	604.142857	46.230159	25.357143	10.0396825	26.4603175	65.246032	73.277778	123.047619	226.3333335	278.5396825	447.777778	447.611111	414.8174605	393.4365075	303.968254	523.5079365	481.8174605	401.1031745	393.452381	412.880952	498.4920635	604.142857	525.484127	490.1666665	424.0873015	430.34127	303.531746	272.547619	181.1507935	208.246032	230.484127	159.5079365	146.7857145	11.058288	8.01561	11.824108	18.280986	35.07475	48.476799	68.444277	76.280185
306	8	2	60	263	6	26.3	L385_m	21	517.142857	0	6.357143	33.0396825	85.4603175	54.246032	101.277778	163.047619	265.3333335	284.5396825	416.777778	335.611111	430.8174605	583.4365075	401.968254	444.5079365	362.8174605	416.1031745	437.452381	423.880952	471.4920635	517.142857	520.484127	437.1666665	421.0873015	311.34127	311.531746	219.547619	238.1507935	183.246032	86.484127	106.5079365	136.7857145	11.058288	8.01561	11.824108	18.280986	35.07475	48.476799	68.444277	76.280185
307	8	3	57	264	5.7	26.4	L385_m	21	561.142857	8.230159	16.357143	19.0396825	62.4603175	49.246032	101.277778	138.047619	288.3333335	374.5396825	280.777778	379.611111	412.8174605	455.4365075	387.968254	293.5079365	493.8174605	314.1031745	377.452381	328.880952	452.4920635	561.142857	508.484127	435.1666665	428.0873015	337.34127	230.531746	203.547619	221.1507935	111.246032	137.484127	177.5079365	117.7857145	11.058288	8.01561	11.824108	18.280986	35.07475	48.476799	68.444277	76.280185
308	8	4	57	263	5.7	26.3	L385_m	21	576.142857	20.230159	20.357143	21.0396825	68.4603175	62.246032	71.277778	165.047619	220.3333335	136.5396825	333.777778	277.611111	463.8174605	468.4365075	342.968254	314.5079365	403.8174605	442.1031745	356.452381	398.880952	513.4920635	576.142857	495.484127	404.1666665	305.0873015	337.34127	244.531746	264.547619	184.1507935	154.246032	168.484127	100.5079365	104.7857145	11.058288	8.01561	11.824108	18.280986	35.07475	48.476799	68.444277	76.280185
309	8	5	56	262	5.6	26.2	L385_m	21	614.142857	23.230159	30.357143	3.0396825	48.4603175	62.246032	165.277778	228.047619	320.3333335	380.5396825	421.777778	474.611111	479.8174605	644.4365075	383.968254	457.5079365	425.8174605	450.1031745	431.452381	358.880952	414.4920635	614.142857	352.484127	341.1666665	311.0873015	345.34127	350.531746	189.547619	195.1507935	147.246032	89.484127	103.5079365	24.7857145	11.058288	8.01561	11.824108	18.280986	35.07475	48.476799	68.444277	76.280185
310	8	6	55	263	5.5	26.3	L385_m	21	522.142857	17.230159	18.357143	51.0396825	94.4603175	103.246032	187.277778	267.047619	245.3333335	201.5396825	548.777778	454.611111	493.8174605	583.4365075	441.968254	352.5079365	384.8174605	291.1031745	338.452381	416.880952	420.4920635	522.142857	394.484127	374.1666665	445.0873015	165.34127	291.531746	138.547619	135.1507935	112.246032	106.484127	124.5079365	102.7857145	11.058288	8.01561	11.824108	18.280986	35.07475	48.476799	68.444277	76.280185
311	8	7	55	262	5.5	26.2	L385_m	21	1111.142857	1.230159	40.357143	109.0396825	149.4603175	201.246032	282.277778	565.047619	848.3333335	815.5396825	1351.777778	1505.611111	1382.817461	1459.436508	1139.968254	1046.507937	1122.817461	1077.103175	1080.452381	946.880952	1086.492064	1111.142857	949.484127	831.1666665	762.0873015	585.34127	459.531746	302.547619	318.1507935	223.246032	199.484127	198.5079365	192.7857145	11.058288	8.01561	11.824108	18.280986	35.07475	48.476799	68.444277	76.280185
312	8	8	55	260	5.5	26	L385_m	21	466.142857	4.230159	4.357143	27.0396825	69.4603175	112.246032	117.277778	163.047619	403.3333335	296.5396825	338.777778	568.611111	510.8174605	586.4365075	611.968254	490.5079365	304.8174605	536.1031745	406.452381	284.880952	512.4920635	466.142857	372.484127	345.1666665	185.0873015	240.34127	206.531746	119.547619	105.1507935	68.246032	125.484127	51.5079365	5.7857145	11.058288	8.01561	11.824108	18.280986	35.07475	48.476799	68.444277	76.280185
313	8	9	54	264	5.4	26.4	L385_m	21	350.142857	0	0	0	0	35.246032	71.277778	151.047619	125.3333335	301.5396825	185.777778	249.611111	367.8174605	533.4365075	377.968254	203.5079365	314.8174605	256.1031745	213.452381	273.880952	232.4920635	350.142857	197.484127	213.1666665	244.0873015	221.34127	131.531746	118.547619	78.1507935	64.246032	18.484127	3.5079365	39.7857145	11.058288	8.01561	11.824108	18.280986	35.07475	48.476799	68.444277	76.280185
314	8	10	54	262	5.4	26.2	L385_m	21	574.142857	14.230159	36.357143	32.0396825	92.4603175	110.246032	181.277778	328.047619	472.3333335	633.5396825	550.777778	606.611111	623.8174605	649.4365075	682.968254	491.5079365	547.8174605	508.1031745	348.452381	397.880952	484.4920635	574.142857	506.484127	429.1666665	524.0873015	317.34127	344.531746	241.547619	200.1507935	183.246032	199.484127	124.5079365	71.7857145	11.058288	8.01561	11.824108	18.280986	35.07475	48.476799	68.444277	76.280185
315	8	11	53	261	5.3	26.1	L385_m	21	283.142857	0	0	16.0396825	46.4603175	127.246032	103.277778	213.047619	101.3333335	316.5396825	255.777778	389.611111	206.8174605	529.4365075	357.968254	437.5079365	256.8174605	211.1031745	145.452381	161.880952	293.4920635	283.142857	347.484127	304.1666665	156.0873015	170.34127	213.531746	46.547619	85.1507935	10.246032	11.484127	36.5079365	54.7857145	11.058288	8.01561	11.824108	18.280986	35.07475	48.476799	68.444277	76.280185
316	9	1	96	263	9.6	26.3	L325_s	10	615.8485575	0	31.050481	54.3653845	63.1201925	96.048077	209.951923	238.3389425	446.769231	608.8990385	615.8485575	681.016827	527.675481	638.0264425	430.1778845	360.8653845	465.735577	343.5240385	341.925481	405.0889425	339.310096	332.6514425	325.074519	184.298077	166.2283655	208.096154	234.514423	187.7860575	81.810096	60.3389425	103.1923075	86.2572115	65.9158655	10.92989	13.251258	15.615984	17.757158	20.788002	37.26929	41.541094	74.70029
317	9	2	96	262	9.6	26.2	L325_s	10	658.8485575	3.1033655	13.050481	44.3653845	40.1201925	89.048077	142.951923	346.3389425	276.769231	371.8990385	658.8485575	532.016827	459.675481	507.0264425	345.1778845	281.8653845	279.735577	226.5240385	245.925481	208.0889425	125.310096	221.6514425	79.074519	148.298077	130.2283655	144.096154	157.514423	161.7860575	93.810096	62.3389425	38.1923075	81.2572115	0	10.92989	13.251258	15.615984	17.757158	20.788002	37.26929	41.541094	74.70029
318	9	3	95	263	9.5	26.3	L325_s	10	600.8485575	0	15.050481	31.3653845	80.1201925	116.048077	160.951923	279.3389425	309.769231	414.8990385	600.8485575	612.016827	431.675481	515.0264425	403.1778845	246.8653845	305.735577	214.5240385	242.925481	316.0889425	315.310096	360.6514425	304.074519	373.298077	335.2283655	176.096154	164.514423	197.7860575	122.810096	117.3389425	94.1923075	111.2572115	158.9158655	10.92989	13.251258	15.615984	17.757158	20.788002	37.26929	41.541094	74.70029
319	9	4	95	262	9.5	26.2	L325_s	10	484.8485575	13.1033655	23.050481	98.3653845	27.1201925	62.048077	79.951923	137.3389425	290.769231	326.8990385	484.8485575	551.016827	311.675481	491.0264425	293.1778845	360.8653845	477.735577	314.5240385	245.925481	351.0889425	329.310096	346.6514425	432.074519	289.298077	254.2283655	153.096154	122.514423	189.7860575	102.810096	95.3389425	93.1923075	87.2572115	0	10.92989	13.251258	15.615984	17.757158	20.788002	37.26929	41.541094	74.70029
320	9	5	95	261	9.5	26.1	L325_s	10	324.8485575	0	22.050481	11.3653845	55.1201925	45.048077	106.951923	216.3389425	250.769231	392.8990385	324.8485575	338.016827	377.675481	405.0264425	337.1778845	313.8653845	169.735577	203.5240385	165.925481	186.0889425	107.310096	185.6514425	100.074519	77.298077	177.2283655	16.096154	181.514423	94.7860575	107.810096	50.3389425	14.1923075	100.2572115	33.9158655	10.92989	13.251258	15.615984	17.757158	20.788002	37.26929	41.541094	74.70029
321	9	6	95	260	9.5	26	L325_s	10	505.8485575	0	40.050481	59.3653845	52.1201925	91.048077	130.951923	219.3389425	305.769231	450.8990385	505.8485575	420.016827	287.675481	523.0264425	238.1778845	97.8653845	196.735577	147.5240385	194.925481	236.0889425	101.310096	52.6514425	136.074519	205.298077	91.2283655	81.096154	109.514423	137.7860575	137.810096	29.3389425	66.1923075	65.2572115	1.9158655	10.92989	13.251258	15.615984	17.757158	20.788002	37.26929	41.541094	74.70029
322	9	7	94	263	9.4	26.3	L325_s	10	674.8485575	21.1033655	13.050481	62.3653845	71.1201925	124.048077	170.951923	281.3389425	463.769231	464.8990385	674.8485575	606.016827	511.675481	423.0264425	372.1778845	408.8653845	303.735577	303.5240385	342.925481	320.0889425	302.310096	460.6514425	314.074519	380.298077	316.2283655	201.096154	244.514423	109.7860575	152.810096	145.3389425	74.1923075	154.2572115	56.9158655	10.92989	13.251258	15.615984	17.757158	20.788002	37.26929	41.541094	74.70029
323	9	8	94	262	9.4	26.2	L325_s	10	770.8485575	26.1033655	56.050481	99.3653845	151.1201925	187.048077	241.951923	424.3389425	524.769231	526.8990385	770.8485575	444.016827	487.675481	544.0264425	380.1778845	384.8653845	333.735577	256.5240385	264.925481	241.0889425	240.310096	405.6514425	339.074519	313.298077	303.2283655	227.096154	228.514423	231.7860575	150.810096	123.3389425	118.1923075	117.2572115	85.9158655	10.92989	13.251258	15.615984	17.757158	20.788002	37.26929	41.541094	74.70029
324	9	9	94	260	9.4	26	L325_s	10	695.8485575	36.1033655	3.050481	57.3653845	85.1201925	107.048077	325.951923	267.3389425	341.769231	419.8990385	695.8485575	496.016827	537.675481	553.0264425	426.1778845	276.8653845	234.735577	154.5240385	243.925481	292.0889425	167.310096	233.6514425	206.074519	164.298077	151.2283655	278.096154	146.514423	173.7860575	107.810096	148.3389425	78.1923075	84.2572115	35.9158655	10.92989	13.251258	15.615984	17.757158	20.788002	37.26929	41.541094	74.70029
325	9	10	94	258	9.4	25.8	L325_s	10	371.8485575	6.1033655	23.050481	16.3653845	59.1201925	130.048077	75.951923	184.3389425	212.769231	241.8990385	371.8485575	361.016827	358.675481	367.0264425	258.1778845	307.8653845	297.735577	226.5240385	287.925481	183.0889425	212.310096	249.6514425	332.074519	187.298077	262.2283655	181.096154	216.514423	210.7860575	162.810096	116.3389425	31.1923075	65.2572115	69.9158655	10.92989	13.251258	15.615984	17.757158	20.788002	37.26929	41.541094	74.70029
326	9	11	93	261	9.3	26.1	L325_s	10	629.8485575	51.1033655	60.050481	176.3653845	167.1201925	174.048077	360.951923	495.3389425	745.769231	541.8990385	629.8485575	735.016827	741.675481	536.0264425	611.1778845	476.8653845	367.735577	388.5240385	273.925481	361.0889425	363.310096	400.6514425	286.074519	273.298077	427.2283655	388.096154	275.514423	170.7860575	164.810096	123.3389425	95.1923075	102.2572115	114.9158655	10.92989	13.251258	15.615984	17.757158	20.788002	37.26929	41.541094	74.70029
327	9	12	93	260	9.3	26	L325_s	10	593.8485575	0	10.050481	56.3653845	127.1201925	183.048077	250.951923	415.3389425	584.769231	597.8990385	593.8485575	702.016827	447.675481	473.0264425	495.1778845	426.8653845	447.735577	338.5240385	324.925481	263.0889425	402.310096	354.6514425	310.074519	362.298077	294.2283655	225.096154	256.514423	199.7860575	219.810096	124.3389425	113.1923075	134.2572115	6.9158655	10.92989	13.251258	15.615984	17.757158	20.788002	37.26929	41.541094	74.70029
328	9	13	93	259	9.3	25.9	L325_s	10	330.8485575	14.1033655	27.050481	59.3653845	97.1201925	181.048077	291.951923	288.3389425	395.769231	353.8990385	330.8485575	463.016827	476.675481	354.0264425	317.1778845	289.8653845	338.735577	323.5240385	259.925481	268.0889425	323.310096	304.6514425	273.074519	218.298077	265.2283655	116.096154	218.514423	132.7860575	148.810096	147.3389425	103.1923075	156.2572115	55.9158655	10.92989	13.251258	15.615984	17.757158	20.788002	37.26929	41.541094	74.70029
329	9	14	92	261	9.2	26.1	L325_s	10	355.8485575	0	0	18.3653845	40.1201925	36.048077	133.951923	283.3389425	306.769231	481.8990385	355.8485575	315.016827	313.675481	506.0264425	187.1778845	321.8653845	318.735577	261.5240385	379.925481	298.0889425	343.310096	348.6514425	231.074519	252.298077	207.2283655	122.096154	206.514423	128.7860575	51.810096	59.3389425	0	54.2572115	33.9158655	10.92989	13.251258	15.615984	17.757158	20.788002	37.26929	41.541094	74.70029
330	9	15	92	260	9.2	26	L325_s	10	444.8485575	20.1033655	44.050481	51.3653845	98.1201925	185.048077	266.951923	272.3389425	488.769231	463.8990385	444.8485575	503.016827	615.675481	530.0264425	403.1778845	298.8653845	289.735577	259.5240385	227.925481	277.0889425	400.310096	376.6514425	253.074519	265.298077	238.2283655	139.096154	208.514423	231.7860575	54.810096	20.3389425	68.1923075	84.2572115	35.9158655	10.92989	13.251258	15.615984	17.757158	20.788002	37.26929	41.541094	74.70029
331	9	16	92	259	9.2	25.9	L325_s	10	552.8485575	22.1033655	34.050481	106.3653845	157.1201925	187.048077	320.951923	350.3389425	425.769231	588.8990385	552.8485575	512.016827	453.675481	659.0264425	350.1778845	413.8653845	354.735577	439.5240385	335.925481	299.0889425	397.310096	513.6514425	362.074519	280.298077	213.2283655	333.096154	293.514423	189.7860575	174.810096	167.3389425	252.1923075	85.2572115	35.9158655	10.92989	13.251258	15.615984	17.757158	20.788002	37.26929	41.541094	74.70029
332	9	17	91	260	9.1	26	L325_s	10	550.8485575	3.1033655	40.050481	89.3653845	127.1201925	189.048077	289.951923	359.3389425	430.769231	409.8990385	550.8485575	534.016827	447.675481	343.0264425	458.1778845	355.8653845	486.735577	366.5240385	348.925481	334.0889425	403.310096	473.6514425	255.074519	299.298077	306.2283655	233.096154	266.514423	217.7860575	147.810096	54.3389425	68.1923075	60.2572115	94.9158655	10.92989	13.251258	15.615984	17.757158	20.788002	37.26929	41.541094	74.70029
333	9	18	91	259	9.1	25.9	L325_s	10	1191.848558	35.1033655	46.050481	121.3653845	191.1201925	349.048077	623.951923	737.3389425	1037.769231	1047.899039	1191.848558	1280.016827	1002.675481	976.0264425	811.1778845	617.8653845	603.735577	552.5240385	520.925481	355.0889425	428.310096	494.6514425	475.074519	357.298077	357.2283655	328.096154	269.514423	178.7860575	218.810096	196.3389425	166.1923075	165.2572115	83.9158655	10.92989	13.251258	15.615984	17.757158	20.788002	37.26929	41.541094	74.70029
334	9	19	91	258	9.1	25.8	L325_s	10	1607.848558	19.1033655	50.050481	99.3653845	262.1201925	444.048077	757.951923	1030.338943	1325.769231	1379.899039	1607.848558	1546.016827	1325.675481	1257.026443	1031.177885	818.8653845	617.735577	740.5240385	561.925481	574.0889425	554.310096	651.6514425	537.074519	400.298077	372.2283655	456.096154	321.514423	249.7860575	284.810096	173.3389425	209.1923075	153.2572115	163.9158655	10.92989	13.251258	15.615984	17.757158	20.788002	37.26929	41.541094	74.70029
335	9	20	90	260	9	26	L325_s	10	921.8485575	0	28.050481	134.3653845	177.1201925	288.048077	508.951923	701.3389425	906.769231	893.8990385	921.8485575	1014.016827	923.675481	1095.026443	613.1778845	714.8653845	583.735577	507.5240385	397.925481	468.0889425	530.310096	772.6514425	424.074519	425.298077	548.2283655	407.096154	322.514423	200.7860575	225.810096	142.3389425	261.1923075	175.2572115	51.9158655	10.92989	13.251258	15.615984	17.757158	20.788002	37.26929	41.541094	74.70029
336	9	21	90	259	9	25.9	L325_s	10	379.8485575	0	2.050481	63.3653845	73.1201925	94.048077	126.951923	258.3389425	318.769231	505.8990385	379.8485575	399.016827	495.675481	426.0264425	365.1778845	375.8653845	410.735577	461.5240385	406.925481	314.0889425	414.310096	483.6514425	443.074519	377.298077	398.2283655	311.096154	263.514423	126.7860575	137.810096	221.3389425	90.1923075	130.2572115	96.9158655	10.92989	13.251258	15.615984	17.757158	20.788002	37.26929	41.541094	74.70029
337	9	22	90	258	9	25.8	L325_s	10	267.8485575	0	0	39.3653845	46.1201925	94.048077	199.951923	214.3389425	248.769231	308.8990385	267.8485575	573.016827	500.675481	422.0264425	456.1778845	496.8653845	406.735577	426.5240385	316.925481	364.0889425	379.310096	352.6514425	349.074519	257.298077	413.2283655	221.096154	255.514423	146.7860575	97.810096	122.3389425	53.1923075	102.2572115	63.9158655	10.92989	13.251258	15.615984	17.757158	20.788002	37.26929	41.541094	74.70029
338	9	23	90	257	9	25.7	L325_s	10	701.8485575	18.1033655	6.050481	95.3653845	124.1201925	197.048077	358.951923	490.3389425	625.769231	782.8990385	701.8485575	434.016827	674.675481	593.0264425	491.1778845	493.8653845	443.735577	354.5240385	266.925481	275.0889425	364.310096	311.6514425	243.074519	243.298077	245.2283655	289.096154	166.514423	173.7860575	58.810096	67.3389425	101.1923075	71.2572115	101.9158655	10.92989	13.251258	15.615984	17.757158	20.788002	37.26929	41.541094	74.70029
339	9	24	89	260	8.9	26	L325_s	10	182.8485575	7.1033655	0	22.3653845	22.1201925	52.048077	127.951923	117.3389425	133.769231	312.8990385	182.8485575	321.016827	404.675481	331.0264425	154.1778845	314.8653845	262.735577	327.5240385	342.925481	328.0889425	301.310096	436.6514425	274.074519	314.298077	235.2283655	325.096154	170.514423	200.7860575	86.810096	88.3389425	41.1923075	62.2572115	10.9158655	10.92989	13.251258	15.615984	17.757158	20.788002	37.26929	41.541094	74.70029
340	9	25	89	259	8.9	25.9	L325_s	10	393.8485575	2.1033655	15.050481	55.3653845	124.1201925	143.048077	258.951923	377.3389425	306.769231	405.8990385	393.8485575	595.016827	574.675481	496.0264425	369.1778845	379.8653845	372.735577	451.5240385	336.925481	444.0889425	397.310096	518.6514425	315.074519	395.298077	407.2283655	335.096154	136.514423	229.7860575	133.810096	153.3389425	99.1923075	46.2572115	57.9158655	10.92989	13.251258	15.615984	17.757158	20.788002	37.26929	41.541094	74.70029
341	9	26	89	258	8.9	25.8	L325_s	10	383.8485575	0	0	57.3653845	45.1201925	80.048077	199.951923	240.3389425	309.769231	134.8990385	383.8485575	188.016827	258.675481	296.0264425	431.1778845	252.8653845	267.735577	228.5240385	206.925481	232.0889425	350.310096	449.6514425	307.074519	254.298077	347.2283655	183.096154	144.514423	67.7860575	84.810096	129.3389425	85.1923075	65.2572115	77.9158655	10.92989	13.251258	15.615984	17.757158	20.788002	37.26929	41.541094	74.70029
342	9	27	88	261	8.8	26.1	L325_s	10	275.8485575	0	0	38.3653845	38.1201925	78.048077	105.951923	197.3389425	237.769231	91.8990385	275.8485575	346.016827	466.675481	513.0264425	306.1778845	311.8653845	361.735577	288.5240385	277.925481	328.0889425	400.310096	501.6514425	284.074519	335.298077	321.2283655	286.096154	216.514423	101.7860575	178.810096	94.3389425	70.1923075	49.2572115	37.9158655	10.92989	13.251258	15.615984	17.757158	20.788002	37.26929	41.541094	74.70029
343	9	28	88	259	8.8	25.9	L325_s	10	569.8485575	1.1033655	26.050481	60.3653845	108.1201925	170.048077	304.951923	351.3389425	586.769231	407.8990385	569.8485575	731.016827	556.675481	587.0264425	364.1778845	531.8653845	475.735577	369.5240385	245.925481	319.0889425	399.310096	501.6514425	489.074519	326.298077	342.2283655	284.096154	271.514423	205.7860575	203.810096	194.3389425	14.1923075	59.2572115	87.9158655	10.92989	13.251258	15.615984	17.757158	20.788002	37.26929	41.541094	74.70029
344	9	29	88	258	8.8	25.8	L325_s	10	110.8485575	0	15.050481	12.3653845	33.1201925	100.048077	116.951923	237.3389425	212.769231	181.8990385	110.8485575	272.016827	387.675481	370.0264425	159.1778845	219.8653845	340.735577	327.5240385	303.925481	287.0889425	226.310096	450.6514425	273.074519	275.298077	232.2283655	120.096154	201.514423	122.7860575	60.810096	79.3389425	84.1923075	70.2572115	13.9158655	10.92989	13.251258	15.615984	17.757158	20.788002	37.26929	41.541094	74.70029
345	9	30	88	257	8.8	25.7	L325_s	10	503.8485575	1.1033655	3.050481	42.3653845	106.1201925	206.048077	198.951923	337.3389425	404.769231	299.8990385	503.8485575	423.016827	475.675481	133.0264425	187.1778845	292.8653845	405.735577	324.5240385	253.925481	282.0889425	290.310096	362.6514425	289.074519	218.298077	188.2283655	159.096154	195.514423	115.7860575	140.810096	101.3389425	0	76.2572115	0	10.92989	13.251258	15.615984	17.757158	20.788002	37.26929	41.541094	74.70029
346	9	31	87	260	8.7	26	L325_s	10	253.8485575	8.1033655	11.050481	31.3653845	30.1201925	76.048077	119.951923	151.3389425	246.769231	139.8990385	253.8485575	156.016827	228.675481	386.0264425	174.1778845	166.8653845	265.735577	298.5240385	386.925481	236.0889425	300.310096	366.6514425	377.074519	277.298077	280.2283655	166.096154	130.514423	45.7860575	118.810096	12.3389425	20.1923075	34.2572115	16.9158655	10.92989	13.251258	15.615984	17.757158	20.788002	37.26929	41.541094	74.70029
347	9	32	87	259	8.7	25.9	L325_s	10	222.8485575	6.1033655	0.050481	42.3653845	50.1201925	50.048077	55.951923	127.3389425	100.769231	359.8990385	222.8485575	369.016827	319.675481	309.0264425	245.1778845	121.8653845	232.735577	275.5240385	308.925481	356.0889425	293.310096	396.6514425	434.074519	301.298077	257.2283655	306.096154	109.514423	105.7860575	168.810096	135.3389425	118.1923075	0	0	10.92989	13.251258	15.615984	17.757158	20.788002	37.26929	41.541094	74.70029
348	9	33	87	258	8.7	25.8	L325_s	10	536.8485575	0	15.050481	77.3653845	110.1201925	162.048077	293.951923	420.3389425	412.769231	507.8990385	536.8485575	493.016827	533.675481	537.0264425	193.1778845	221.8653845	419.735577	368.5240385	262.925481	418.0889425	342.310096	543.6514425	283.074519	291.298077	355.2283655	285.096154	209.514423	105.7860575	121.810096	86.3389425	83.1923075	127.2572115	56.9158655	10.92989	13.251258	15.615984	17.757158	20.788002	37.26929	41.541094	74.70029
349	9	34	87	257	8.7	25.7	L325_s	10	550.8485575	5.1033655	7.050481	85.3653845	152.1201925	257.048077	360.951923	413.3389425	467.769231	413.8990385	550.8485575	371.016827	332.675481	503.0264425	387.1778845	374.8653845	302.735577	186.5240385	253.925481	235.0889425	257.310096	444.6514425	207.074519	164.298077	281.2283655	170.096154	133.514423	125.7860575	116.810096	82.3389425	75.1923075	38.2572115	17.9158655	10.92989	13.251258	15.615984	17.757158	20.788002	37.26929	41.541094	74.70029
350	9	35	86	260	8.6	26	L325_s	10	115.8485575	2.1033655	41.050481	30.3653845	63.1201925	102.048077	128.951923	217.3389425	159.769231	96.8990385	115.8485575	245.016827	368.675481	343.0264425	156.1778845	270.8653845	120.735577	162.5240385	242.925481	204.0889425	288.310096	303.6514425	301.074519	176.298077	239.2283655	159.096154	147.514423	132.7860575	57.810096	73.3389425	39.1923075	14.2572115	0	10.92989	13.251258	15.615984	17.757158	20.788002	37.26929	41.541094	74.70029
351	9	36	86	258	8.6	25.8	L325_s	10	61.8485575	0	0	34.3653845	58.1201925	60.048077	129.951923	124.3389425	256.769231	93.8990385	61.8485575	228.016827	221.675481	345.0264425	372.1778845	218.8653845	295.735577	284.5240385	293.925481	221.0889425	330.310096	359.6514425	280.074519	199.298077	340.2283655	263.096154	280.514423	122.7860575	76.810096	104.3389425	45.1923075	38.2572115	28.9158655	10.92989	13.251258	15.615984	17.757158	20.788002	37.26929	41.541094	74.70029
352	9	37	85	259	8.5	25.9	L325_s	10	0	11.1033655	8.050481	17.3653845	60.1201925	48.048077	120.951923	154.3389425	224.769231	199.8990385	0	237.016827	266.675481	175.0264425	12.1778845	259.8653845	194.735577	179.5240385	228.925481	292.0889425	355.310096	358.6514425	443.074519	291.298077	316.2283655	183.096154	186.514423	133.7860575	21.810096	72.3389425	91.1923075	54.2572115	13.9158655	10.92989	13.251258	15.615984	17.757158	20.788002	37.26929	41.541094	74.70029
353	9	38	84	259	8.4	25.9	L325_s	10	270.8485575	0	3.050481	11.3653845	14.1201925	70.048077	87.951923	139.3389425	136.769231	230.8990385	270.8485575	377.016827	189.675481	114.0264425	104.1778845	83.8653845	196.735577	223.5240385	143.925481	229.0889425	306.310096	335.6514425	390.074519	199.298077	166.2283655	264.096154	187.514423	91.7860575	53.810096	69.3389425	24.1923075	93.2572115	27.9158655	10.92989	13.251258	15.615984	17.757158	20.788002	37.26929	41.541094	74.70029
354	10	1	86	265	8.6	26.5	L325_t	10	170.5	0	0	28.6826925	0	55.669872	74.224359	145.875	161.217949	188.724359	170.5	286.721154	228.3974355	543.516026	269.8878205	214.275641	343.4166665	223.0544875	166.298077	198.532051	226.016026	234.525641	370.9583335	154.948718	247.657051	221.8108975	153.673077	134.1474355	154.7884615	55.371795	57.891026	2.2916665	23.278846	10.894814	11.409061	14.435594	19.853631	28.849006	45.332776	57.564391	99.790994
355	10	2	85	265	8.5	26.5	L325_t	10	387.5	33.378205	18.8333335	61.6826925	69.3333335	67.669872	107.224359	144.875	67.217949	281.724359	387.5	384.721154	377.3974355	372.516026	282.8878205	311.275641	305.4166665	364.0544875	227.298077	337.532051	339.016026	383.525641	330.9583335	206.948718	250.657051	238.8108975	245.673077	187.1474355	271.7884615	97.371795	90.891026	61.2916665	73.278846	10.894814	11.409061	14.435594	19.853631	28.849006	45.332776	57.564391	99.790994
356	10	3	84	265	8.4	26.5	L325_t	10	153.5	8.378205	0	3.6826925	54.3333335	96.669872	77.224359	129.875	218.217949	326.724359	153.5	274.721154	481.3974355	386.516026	362.8878205	347.275641	248.4166665	334.0544875	217.298077	402.532051	306.016026	347.525641	328.9583335	396.948718	299.657051	310.8108975	251.673077	122.1474355	64.7884615	110.371795	105.891026	111.2916665	96.278846	10.894814	11.409061	14.435594	19.853631	28.849006	45.332776	57.564391	99.790994
357	10	4	84	264	8.4	26.4	L325_t	10	303.5	0	0	19.6826925	49.3333335	62.669872	76.224359	146.875	289.217949	281.724359	303.5	346.721154	245.3974355	330.516026	422.8878205	254.275641	245.4166665	305.0544875	262.298077	229.532051	289.016026	424.525641	344.9583335	242.948718	251.657051	275.8108975	201.673077	197.1474355	138.7884615	61.371795	7.891026	61.2916665	27.278846	10.894814	11.409061	14.435594	19.853631	28.849006	45.332776	57.564391	99.790994
358	10	5	84	262	8.4	26.2	L325_t	10	389.5	2.378205	9.8333335	14.6826925	51.3333335	63.669872	93.224359	104.875	113.217949	158.724359	389.5	333.721154	291.3974355	411.516026	239.8878205	176.275641	168.4166665	191.0544875	130.298077	145.532051	145.016026	236.525641	233.9583335	100.948718	148.657051	98.8108975	203.673077	97.1474355	25.7884615	72.371795	69.891026	0	6.278846	10.894814	11.409061	14.435594	19.853631	28.849006	45.332776	57.564391	99.790994
359	10	6	83	264	8.3	26.4	L325_t	10	274.5	13.378205	2.8333335	36.6826925	55.3333335	35.669872	47.224359	121.875	266.217949	77.724359	274.5	226.721154	293.3974355	441.516026	128.8878205	292.275641	201.4166665	310.0544875	193.298077	177.532051	261.016026	423.525641	290.9583335	79.948718	328.657051	157.8108975	198.673077	86.1474355	219.7884615	69.371795	107.891026	65.2916665	59.278846	10.894814	11.409061	14.435594	19.853631	28.849006	45.332776	57.564391	99.790994
360	10	7	83	263	8.3	26.3	L325_t	10	314.5	0	0	28.6826925	56.3333335	81.669872	116.224359	155.875	191.217949	297.724359	314.5	293.721154	325.3974355	420.516026	189.8878205	236.275641	246.4166665	216.0544875	258.298077	284.532051	209.016026	296.525641	179.9583335	219.948718	202.657051	178.8108975	186.673077	125.1474355	156.7884615	91.371795	113.891026	143.2916665	42.278846	10.894814	11.409061	14.435594	19.853631	28.849006	45.332776	57.564391	99.790994
361	10	8	83	259	8.3	25.9	L325_t	10	166.5	7.378205	6.8333335	33.6826925	52.3333335	63.669872	67.224359	216.875	150.217949	82.724359	166.5	280.721154	211.3974355	329.516026	346.8878205	168.275641	172.4166665	238.0544875	176.298077	149.532051	221.016026	388.525641	282.9583335	233.948718	162.657051	115.8108975	170.673077	96.1474355	48.7884615	53.371795	63.891026	6.2916665	55.278846	10.894814	11.409061	14.435594	19.853631	28.849006	45.332776	57.564391	99.790994
362	10	9	82	264	8.2	26.4	L325_t	10	365.5	0	0	0	23.3333335	86.669872	120.224359	149.875	403.217949	283.724359	365.5	372.721154	404.3974355	334.516026	381.8878205	450.275641	308.4166665	409.0544875	377.298077	313.532051	377.016026	516.525641	333.9583335	342.948718	341.657051	319.8108975	178.673077	161.1474355	115.7884615	62.371795	120.891026	60.2916665	75.278846	10.894814	11.409061	14.435594	19.853631	28.849006	45.332776	57.564391	99.790994
363	10	10	82	263	8.2	26.3	L325_t	10	191.5	25.378205	6.8333335	36.6826925	7.3333335	33.669872	49.224359	31.875	106.217949	250.724359	191.5	264.721154	294.3974355	301.516026	275.8878205	377.275641	236.4166665	352.0544875	275.298077	162.532051	280.016026	368.525641	344.9583335	252.948718	246.657051	174.8108975	192.673077	83.1474355	70.7884615	107.371795	98.891026	35.2916665	22.278846	10.894814	11.409061	14.435594	19.853631	28.849006	45.332776	57.564391	99.790994
364	10	11	82	259	8.2	25.9	L325_t	10	421.5	3.378205	5.8333335	6.6826925	55.3333335	113.669872	122.224359	218.875	383.217949	304.724359	421.5	534.721154	459.3974355	490.516026	362.8878205	324.275641	266.4166665	257.0544875	251.298077	287.532051	365.016026	516.525641	295.9583335	221.948718	353.657051	290.8108975	245.673077	92.1474355	88.7884615	111.371795	68.891026	0	109.278846	10.894814	11.409061	14.435594	19.853631	28.849006	45.332776	57.564391	99.790994
365	10	12	82	257	8.2	25.7	L325_t	10	397.5	0	0	0	42.3333335	88.669872	227.224359	207.875	362.217949	282.724359	397.5	506.721154	440.3974355	361.516026	285.8878205	270.275641	225.4166665	194.0544875	257.298077	275.532051	298.016026	217.525641	200.9583335	273.948718	248.657051	159.8108975	264.673077	125.1474355	178.7884615	73.371795	70.891026	102.2916665	42.278846	10.894814	11.409061	14.435594	19.853631	28.849006	45.332776	57.564391	99.790994
366	10	13	81	263	8.1	26.3	L325_t	10	217.5	10.378205	9.8333335	17.6826925	33.3333335	4.669872	51.224359	134.875	188.217949	199.724359	217.5	259.721154	395.3974355	369.516026	258.8878205	397.275641	250.4166665	287.0544875	235.298077	198.532051	302.016026	519.525641	250.9583335	280.948718	238.657051	247.8108975	263.673077	124.1474355	77.7884615	117.371795	50.891026	83.2916665	48.278846	10.894814	11.409061	14.435594	19.853631	28.849006	45.332776	57.564391	99.790994
367	10	14	81	258	8.1	25.8	L325_t	10	256.5	6.378205	16.8333335	40.6826925	112.3333335	52.669872	189.224359	284.875	253.217949	450.724359	256.5	363.721154	526.3974355	571.516026	325.8878205	429.275641	315.4166665	370.0544875	223.298077	356.532051	367.016026	437.525641	291.9583335	210.948718	331.657051	211.8108975	169.673077	118.1474355	136.7884615	102.371795	40.891026	31.2916665	4.278846	10.894814	11.409061	14.435594	19.853631	28.849006	45.332776	57.564391	99.790994
368	10	15	81	257	8.1	25.7	L325_t	10	329.5	0	6.8333335	8.6826925	77.3333335	50.669872	150.224359	187.875	351.217949	161.724359	329.5	345.721154	311.3974355	415.516026	336.8878205	362.275641	206.4166665	243.0544875	188.298077	172.532051	242.016026	327.525641	280.9583335	203.948718	282.657051	244.8108975	204.673077	128.1474355	164.7884615	0	94.891026	97.2916665	88.278846	10.894814	11.409061	14.435594	19.853631	28.849006	45.332776	57.564391	99.790994
369	10	16	81	256	8.1	25.6	L325_t	10	923.5	0	10.8333335	17.6826925	74.3333335	225.669872	431.224359	573.875	694.217949	694.724359	923.5	920.721154	886.3974355	918.516026	654.8878205	497.275641	531.4166665	494.0544875	464.298077	426.532051	376.016026	436.525641	314.9583335	362.948718	326.657051	290.8108975	309.673077	226.1474355	255.7884615	187.371795	238.891026	162.2916665	210.278846	10.894814	11.409061	14.435594	19.853631	28.849006	45.332776	57.564391	99.790994
370	10	17	80	265	8	26.5	L325_t	10	337.5	0	1.8333335	24.6826925	9.3333335	0	27.224359	131.875	188.217949	155.724359	337.5	367.721154	339.3974355	346.516026	183.8878205	282.275641	269.4166665	254.0544875	291.298077	306.532051	286.016026	441.525641	468.9583335	192.948718	231.657051	298.8108975	112.673077	207.1474355	128.7884615	33.371795	105.891026	31.2916665	41.278846	10.894814	11.409061	14.435594	19.853631	28.849006	45.332776	57.564391	99.790994
371	10	18	80	264	8	26.4	L325_t	10	169.5	0	0	8.6826925	31.3333335	20.669872	93.224359	147.875	38.217949	0	169.5	360.721154	378.3974355	266.516026	315.8878205	394.275641	162.4166665	262.0544875	319.298077	249.532051	284.016026	447.525641	431.9583335	273.948718	237.657051	293.8108975	230.673077	261.1474355	57.7884615	119.371795	81.891026	24.2916665	118.278846	10.894814	11.409061	14.435594	19.853631	28.849006	45.332776	57.564391	99.790994
372	10	19	80	263	8	26.3	L325_t	10	476.5	50.378205	32.8333335	68.6826925	55.3333335	110.669872	104.224359	144.875	245.217949	286.724359	476.5	367.721154	347.3974355	414.516026	472.8878205	399.275641	347.4166665	523.0544875	393.298077	391.532051	499.016026	471.525641	608.9583335	363.948718	516.657051	292.8108975	335.673077	190.1474355	332.7884615	154.371795	190.891026	70.2916665	147.278846	10.894814	11.409061	14.435594	19.853631	28.849006	45.332776	57.564391	99.790994
373	10	20	80	261	8	26.1	L325_t	10	311.5	0	19.8333335	33.6826925	40.3333335	77.669872	149.224359	207.875	295.217949	195.724359	311.5	459.721154	450.3974355	465.516026	299.8878205	320.275641	447.4166665	360.0544875	311.298077	272.532051	362.016026	447.525641	504.9583335	160.948718	390.657051	275.8108975	224.673077	212.1474355	222.7884615	116.371795	90.891026	131.2916665	94.278846	10.894814	11.409061	14.435594	19.853631	28.849006	45.332776	57.564391	99.790994
374	10	21	80	260	8	26	L325_t	10	421.5	0	0	38.6826925	69.3333335	10.669872	75.224359	123.875	87.217949	158.724359	421.5	197.721154	323.3974355	369.516026	330.8878205	331.275641	260.4166665	279.0544875	196.298077	207.532051	340.016026	384.525641	399.9583335	206.948718	309.657051	176.8108975	135.673077	150.1474355	48.7884615	72.371795	86.891026	32.2916665	21.278846	10.894814	11.409061	14.435594	19.853631	28.849006	45.332776	57.564391	99.790994
375	10	22	80	258	8	25.8	L325_t	10	216.5	0	11.8333335	37.6826925	37.3333335	58.669872	128.224359	243.875	253.217949	274.724359	216.5	409.721154	226.3974355	293.516026	234.8878205	384.275641	300.4166665	282.0544875	170.298077	207.532051	424.016026	388.525641	232.9583335	222.948718	213.657051	274.8108975	239.673077	151.1474355	118.7884615	99.371795	64.891026	41.2916665	56.278846	10.894814	11.409061	14.435594	19.853631	28.849006	45.332776	57.564391	99.790994
376	10	23	80	256	8	25.6	L325_t	10	437.5	2.378205	25.8333335	48.6826925	51.3333335	105.669872	190.224359	221.875	389.217949	478.724359	437.5	433.721154	337.3974355	333.516026	404.8878205	208.275641	238.4166665	267.0544875	155.298077	128.532051	437.016026	251.525641	281.9583335	267.948718	169.657051	200.8108975	171.673077	188.1474355	149.7884615	156.371795	170.891026	48.2916665	87.278846	10.894814	11.409061	14.435594	19.853631	28.849006	45.332776	57.564391	99.790994
377	10	24	79	263	7.9	26.3	L325_t	10	58.5	11.378205	0	0	14.3333335	35.669872	66.224359	236.875	130.217949	84.724359	58.5	244.721154	286.3974355	391.516026	101.8878205	166.275641	287.4166665	182.0544875	201.298077	65.532051	200.016026	374.525641	326.9583335	233.948718	212.657051	230.8108975	113.673077	149.1474355	107.7884615	57.371795	74.891026	15.2916665	65.278846	10.894814	11.409061	14.435594	19.853631	28.849006	45.332776	57.564391	99.790994
378	10	25	79	262	7.9	26.2	L325_t	10	284.5	0	0	14.6826925	51.3333335	74.669872	85.224359	132.875	100.217949	283.724359	284.5	302.721154	349.3974355	345.516026	251.8878205	235.275641	442.4166665	268.0544875	265.298077	275.532051	312.016026	409.525641	284.9583335	254.948718	224.657051	292.8108975	241.673077	192.1474355	94.7884615	105.371795	85.891026	88.2916665	72.278846	10.894814	11.409061	14.435594	19.853631	28.849006	45.332776	57.564391	99.790994
379	10	26	79	261	7.9	26.1	L325_t	10	317.5	0	11.8333335	30.6826925	50.3333335	119.669872	143.224359	177.875	224.217949	251.724359	317.5	388.721154	360.3974355	406.516026	309.8878205	403.275641	303.4166665	404.0544875	256.298077	234.532051	326.016026	373.525641	280.9583335	267.948718	235.657051	225.8108975	207.673077	94.1474355	159.7884615	94.371795	89.891026	26.2916665	47.278846	10.894814	11.409061	14.435594	19.853631	28.849006	45.332776	57.564391	99.790994
380	10	27	79	259	7.9	25.9	L325_t	10	164.5	3.378205	16.8333335	0	0	67.669872	96.224359	152.875	175.217949	147.724359	164.5	177.721154	313.3974355	473.516026	301.8878205	243.275641	178.4166665	308.0544875	259.298077	272.532051	386.016026	325.525641	292.9583335	167.948718	238.657051	239.8108975	183.673077	95.1474355	80.7884615	89.371795	22.891026	19.2916665	64.278846	10.894814	11.409061	14.435594	19.853631	28.849006	45.332776	57.564391	99.790994
381	10	28	79	258	7.9	25.8	L325_t	10	401.5	6.378205	1.8333335	40.6826925	66.3333335	103.669872	128.224359	262.875	178.217949	244.724359	401.5	513.721154	492.3974355	332.516026	474.8878205	219.275641	358.4166665	411.0544875	268.298077	289.532051	366.016026	471.525641	380.9583335	370.948718	320.657051	206.8108975	242.673077	181.1474355	123.7884615	108.371795	87.891026	60.2916665	31.278846	10.894814	11.409061	14.435594	19.853631	28.849006	45.332776	57.564391	99.790994
382	10	29	79	257	7.9	25.7	L325_t	10	234.5	0	3.8333335	33.6826925	44.3333335	56.669872	172.224359	155.875	282.217949	268.724359	234.5	305.721154	289.3974355	388.516026	112.8878205	244.275641	358.4166665	386.0544875	299.298077	313.532051	355.016026	413.525641	343.9583335	229.948718	281.657051	233.8108975	242.673077	152.1474355	132.7884615	37.371795	106.891026	139.2916665	64.278846	10.894814	11.409061	14.435594	19.853631	28.849006	45.332776	57.564391	99.790994
383	10	30	79	255	7.9	25.5	L325_t	10	520.5	22.378205	41.8333335	91.6826925	122.3333335	282.669872	300.224359	418.875	522.217949	493.724359	520.5	546.721154	626.3974355	492.516026	550.8878205	502.275641	475.4166665	339.0544875	299.298077	278.532051	333.016026	381.525641	451.9583335	263.948718	235.657051	318.8108975	400.673077	231.1474355	73.7884615	153.371795	127.891026	74.2916665	93.278846	10.894814	11.409061	14.435594	19.853631	28.849006	45.332776	57.564391	99.790994
384	10	31	79	253	7.9	25.3	L325_t	10	312.5	0	0	0	78.3333335	159.669872	201.224359	357.875	391.217949	381.724359	312.5	412.721154	240.3974355	427.516026	248.8878205	92.275641	229.4166665	102.0544875	131.298077	167.532051	160.016026	233.525641	99.9583335	93.948718	164.657051	186.8108975	52.673077	135.1474355	166.7884615	107.371795	123.891026	118.2916665	32.278846	10.894814	11.409061	14.435594	19.853631	28.849006	45.332776	57.564391	99.790994
385	10	32	78	264	7.8	26.4	L325_t	10	304.5	17.378205	0	6.6826925	26.3333335	26.669872	29.224359	110.875	72.217949	60.724359	304.5	274.721154	218.3974355	372.516026	220.8878205	242.275641	131.4166665	211.0544875	116.298077	245.532051	219.016026	412.525641	300.9583335	228.948718	321.657051	219.8108975	228.673077	87.1474355	65.7884615	86.371795	49.891026	75.2916665	67.278846	10.894814	11.409061	14.435594	19.853631	28.849006	45.332776	57.564391	99.790994
386	10	33	78	262	7.8	26.2	L325_t	10	280.5	22.378205	18.8333335	3.6826925	21.3333335	46.669872	136.224359	201.875	170.217949	135.724359	280.5	172.721154	336.3974355	391.516026	344.8878205	241.275641	306.4166665	283.0544875	350.298077	268.532051	269.016026	407.525641	261.9583335	219.948718	202.657051	199.8108975	163.673077	72.1474355	88.7884615	77.371795	40.891026	35.2916665	123.278846	10.894814	11.409061	14.435594	19.853631	28.849006	45.332776	57.564391	99.790994
387	10	34	78	259	7.8	25.9	L325_t	10	202.5	24.378205	7.8333335	30.6826925	39.3333335	66.669872	130.224359	184.875	177.217949	233.724359	202.5	224.721154	272.3974355	491.516026	308.8878205	260.275641	259.4166665	287.0544875	255.298077	208.532051	246.016026	312.525641	309.9583335	249.948718	250.657051	202.8108975	297.673077	94.1474355	74.7884615	77.371795	17.891026	50.2916665	5.278846	10.894814	11.409061	14.435594	19.853631	28.849006	45.332776	57.564391	99.790994
388	10	35	78	258	7.8	25.8	L325_t	10	361.5	5.378205	0	14.6826925	39.3333335	58.669872	181.224359	167.875	173.217949	248.724359	361.5	331.721154	363.3974355	423.516026	259.8878205	386.275641	155.4166665	235.0544875	135.298077	316.532051	220.016026	288.525641	182.9583335	187.948718	216.657051	211.8108975	238.673077	43.1474355	96.7884615	13.371795	43.891026	33.2916665	15.278846	10.894814	11.409061	14.435594	19.853631	28.849006	45.332776	57.564391	99.790994
389	10	36	78	256	7.8	25.6	L325_t	10	280.5	0	15.8333335	12.6826925	81.3333335	79.669872	113.224359	228.875	115.217949	182.724359	280.5	460.721154	429.3974355	262.516026	241.8878205	168.275641	264.4166665	233.0544875	297.298077	196.532051	212.016026	310.525641	209.9583335	313.948718	214.657051	200.8108975	237.673077	117.1474355	158.7884615	40.371795	92.891026	77.2916665	74.278846	10.894814	11.409061	14.435594	19.853631	28.849006	45.332776	57.564391	99.790994
390	11	1	76	256	7.6	25.6	L385_m	21	552.2708335	0	0	26.875	50.9375	53.8333335	136.1666665	210.9166665	167.4375	290.4583335	332.6875	381.7708335	470	611.2708335	465.9791665	295.5625	382.0416665	404.1666665	323.5833335	357.4791665	515.125	552.2708335	359.0416665	381.8541665	485.6041665	301.8541665	294.1041665	230.4166665	188.5	141.0625	116.125	202.3541665	116.6875	16.464103	13.185851	18.790195	32.649655	26.490879	29.303014	51.28515	56.719485
391	11	2	75	262	7.5	26.2	L385_m	21	816.2708335	0	0	25.875	18.9375	64.8333335	157.1666665	181.9166665	306.4375	353.4583335	469.6875	458.7708335	760	724.2708335	690.9791665	767.5625	611.0416665	675.1666665	620.5833335	543.4791665	704.125	816.2708335	712.0416665	551.8541665	667.6041665	586.8541665	434.1041665	306.4166665	311.5	212.0625	156.125	147.3541665	119.6875	16.464103	13.185851	18.790195	32.649655	26.490879	29.303014	51.28515	56.719485
392	11	3	75	261	7.5	26.1	L385_m	21	513.2708335	0	0	0	0	16.8333335	67.1666665	105.9166665	218.4375	252.4583335	296.6875	385.7708335	422	383.2708335	520.9791665	484.5625	396.0416665	443.1666665	329.5833335	273.4791665	443.125	513.2708335	461.0416665	465.8541665	525.6041665	250.8541665	275.1041665	200.4166665	189.5	56.0625	55.125	89.3541665	89.6875	16.464103	13.185851	18.790195	32.649655	26.490879	29.303014	51.28515	56.719485
393	11	4	75	260	7.5	26	L385_m	21	912.2708335	0	3.5833335	0	16.9375	120.8333335	162.1666665	296.9166665	474.4375	384.4583335	357.6875	773.7708335	867	742.2708335	856.9791665	798.5625	748.0416665	632.1666665	655.5833335	661.4791665	710.125	912.2708335	683.0416665	656.8541665	724.6041665	571.8541665	532.1041665	336.4166665	302.5	220.0625	136.125	138.3541665	121.6875	16.464103	13.185851	18.790195	32.649655	26.490879	29.303014	51.28515	56.719485
394	11	5	75	259	7.5	25.9	L385_m	21	813.2708335	0	0	1.875	59.9375	48.8333335	110.1666665	130.9166665	264.4375	223.4583335	398.6875	287.7708335	534	781.2708335	525.9791665	538.5625	432.0416665	536.1666665	456.5833335	284.4791665	528.125	813.2708335	580.0416665	512.8541665	549.6041665	392.8541665	288.1041665	248.4166665	266.5	127.0625	116.125	101.3541665	68.6875	16.464103	13.185851	18.790195	32.649655	26.490879	29.303014	51.28515	56.719485
395	11	6	75	258	7.5	25.8	L385_m	21	555.2708335	0	0	0	17.9375	60.8333335	70.1666665	127.9166665	199.4375	61.4583335	315.6875	299.7708335	399	460.2708335	394.9791665	415.5625	460.0416665	339.1666665	403.5833335	253.4791665	548.125	555.2708335	423.0416665	440.8541665	529.6041665	290.8541665	340.1041665	240.4166665	189.5	76.0625	62.125	118.3541665	129.6875	16.464103	13.185851	18.790195	32.649655	26.490879	29.303014	51.28515	56.719485
396	11	7	75	257	7.5	25.7	L385_m	21	566.2708335	2.5833335	3.5833335	13.875	0	26.8333335	103.1666665	108.9166665	220.4375	193.4583335	435.6875	441.7708335	499	602.2708335	372.9791665	493.5625	621.0416665	368.1666665	283.5833335	380.4791665	432.125	566.2708335	442.0416665	346.8541665	469.6041665	382.8541665	278.1041665	239.4166665	202.5	161.0625	167.125	40.3541665	39.6875	16.464103	13.185851	18.790195	32.649655	26.490879	29.303014	51.28515	56.719485
397	11	8	74	260	7.4	26	L385_m	21	666.2708335	0	17.5833335	45.875	41.9375	47.8333335	74.1666665	169.9166665	276.4375	330.4583335	217.6875	466.7708335	681	653.2708335	404.9791665	499.5625	582.0416665	557.1666665	501.5833335	459.4791665	625.125	666.2708335	557.0416665	368.8541665	600.6041665	408.8541665	362.1041665	244.4166665	254.5	209.0625	220.125	99.3541665	94.6875	16.464103	13.185851	18.790195	32.649655	26.490879	29.303014	51.28515	56.719485
398	11	9	74	259	7.4	25.9	L385_m	21	682.2708335	0	1.5833335	12.875	19.9375	17.8333335	75.1666665	151.9166665	185.4375	295.4583335	241.6875	324.7708335	470	502.2708335	411.9791665	481.5625	460.0416665	455.1666665	459.5833335	513.4791665	453.125	682.2708335	501.0416665	442.8541665	510.6041665	397.8541665	317.1041665	262.4166665	263.5	49.0625	78.125	135.3541665	41.6875	16.464103	13.185851	18.790195	32.649655	26.490879	29.303014	51.28515	56.719485
399	11	10	74	258	7.4	25.8	L385_m	21	893.2708335	0	5.5833335	0	30.9375	56.8333335	109.1666665	214.9166665	292.4375	539.4583335	453.6875	508.7708335	795	927.2708335	645.9791665	722.5625	735.0416665	725.1666665	658.5833335	500.4791665	749.125	893.2708335	789.0416665	681.8541665	694.6041665	551.8541665	472.1041665	328.4166665	299.5	200.0625	188.125	176.3541665	23.6875	16.464103	13.185851	18.790195	32.649655	26.490879	29.303014	51.28515	56.719485
400	11	11	74	257	7.4	25.7	L385_m	21	1125.270834	0	0	21.875	15.9375	46.8333335	102.1666665	266.9166665	413.4375	489.4583335	545.6875	769.7708335	814	985.2708335	892.9791665	804.5625	904.0416665	813.1666665	657.5833335	717.4791665	851.125	1125.270834	1027.041667	665.8541665	822.6041665	559.8541665	607.1041665	457.4166665	423.5	276.0625	215.125	210.3541665	200.6875	16.464103	13.185851	18.790195	32.649655	26.490879	29.303014	51.28515	56.719485
401	11	12	74	256	7.4	25.6	L385_m	21	1115.270834	34.5833335	39.5833335	0	17.9375	40.8333335	71.1666665	201.9166665	367.4375	475.4583335	459.6875	735.7708335	949	960.2708335	778.9791665	810.5625	882.0416665	729.1666665	709.5833335	633.4791665	928.125	1115.270834	814.0416665	674.8541665	841.6041665	513.8541665	412.1041665	339.4166665	396.5	202.0625	211.125	224.3541665	115.6875	16.464103	13.185851	18.790195	32.649655	26.490879	29.303014	51.28515	56.719485
402	11	13	74	255	7.4	25.5	L385_m	21	805.2708335	8.5833335	6.5833335	19.875	83.9375	61.8333335	207.1666665	184.9166665	398.4375	433.4583335	490.6875	623.7708335	667	966.2708335	681.9791665	681.5625	717.0416665	701.1666665	656.5833335	650.4791665	745.125	805.2708335	791.0416665	617.8541665	734.6041665	484.8541665	495.1041665	289.4166665	291.5	214.0625	67.125	141.3541665	137.6875	16.464103	13.185851	18.790195	32.649655	26.490879	29.303014	51.28515	56.719485
403	11	14	74	254	7.4	25.4	L385_m	21	722.2708335	0	0	0	0	25.8333335	92.1666665	88.9166665	243.4375	410.4583335	325.6875	471.7708335	432	578.2708335	357.9791665	414.5625	438.0416665	469.1666665	376.5833335	398.4791665	480.125	722.2708335	446.0416665	448.8541665	503.6041665	339.8541665	271.1041665	260.4166665	242.5	132.0625	87.125	108.3541665	69.6875	16.464103	13.185851	18.790195	32.649655	26.490879	29.303014	51.28515	56.719485
404	11	15	74	253	7.4	25.3	L385_m	21	548.2708335	0	0	48.875	53.9375	153.8333335	243.1666665	395.9166665	437.4375	667.4583335	567.6875	702.7708335	633	535.2708335	566.9791665	535.5625	415.0416665	368.1666665	490.5833335	429.4791665	447.125	548.2708335	547.0416665	530.8541665	496.6041665	326.8541665	357.1041665	239.4166665	199.5	142.0625	124.125	113.3541665	88.6875	16.464103	13.185851	18.790195	32.649655	26.490879	29.303014	51.28515	56.719485
405	11	16	74	251	7.4	25.1	L385_m	21	427.2708335	0	0	31.875	123.9375	166.8333335	327.1666665	529.9166665	508.4375	557.4583335	637.6875	640.7708335	636	537.2708335	545.9791665	424.5625	372.0416665	404.1666665	310.5833335	374.4791665	387.125	427.2708335	427.0416665	254.8541665	219.6041665	353.8541665	209.1041665	140.4166665	265.5	108.0625	69.125	189.3541665	67.6875	16.464103	13.185851	18.790195	32.649655	26.490879	29.303014	51.28515	56.719485
406	11	17	74	250	7.4	25	L385_m	21	504.2708335	0	0	75.875	79.9375	102.8333335	201.1666665	255.9166665	386.4375	480.4583335	557.6875	502.7708335	562	700.2708335	317.9791665	424.5625	381.0416665	396.1666665	440.5833335	415.4791665	439.125	504.2708335	420.0416665	441.8541665	481.6041665	390.8541665	310.1041665	143.4166665	193.5	134.0625	124.125	132.3541665	66.6875	16.464103	13.185851	18.790195	32.649655	26.490879	29.303014	51.28515	56.719485
407	11	18	73	260	7.3	26	L385_m	21	982.2708335	2.5833335	0	29.875	54.9375	113.8333335	143.1666665	282.9166665	421.4375	461.4583335	656.6875	749.7708335	908	748.2708335	865.9791665	783.5625	778.0416665	757.1666665	649.5833335	652.4791665	794.125	982.2708335	801.0416665	729.8541665	614.6041665	679.8541665	464.1041665	372.4166665	289.5	177.0625	150.125	177.3541665	140.6875	16.464103	13.185851	18.790195	32.649655	26.490879	29.303014	51.28515	56.719485
408	11	19	73	259	7.3	25.9	L385_m	21	1073.270834	0	17.5833335	36.875	40.9375	92.8333335	129.1666665	273.9166665	531.4375	572.4583335	745.6875	929.7708335	1037	1021.270834	997.9791665	884.5625	741.0416665	778.1666665	836.5833335	771.4791665	1069.125	1073.270834	919.0416665	795.8541665	838.6041665	650.8541665	651.1041665	373.4166665	364.5	226.0625	239.125	201.3541665	121.6875	16.464103	13.185851	18.790195	32.649655	26.490879	29.303014	51.28515	56.719485
409	11	20	73	258	7.3	25.8	L385_m	21	1137.270834	9.5833335	21.5833335	75.875	72.9375	115.8333335	180.1666665	262.9166665	420.4375	301.4583335	448.6875	698.7708335	1004	1165.270834	967.9791665	862.5625	985.0416665	870.1666665	898.5833335	836.4791665	1295.125	1137.270834	1015.041667	857.8541665	1022.604167	780.8541665	712.1041665	474.4166665	336.5	263.0625	302.125	226.3541665	166.6875	16.464103	13.185851	18.790195	32.649655	26.490879	29.303014	51.28515	56.719485
410	11	21	73	257	7.3	25.7	L385_m	21	921.2708335	0	0.5833335	29.875	30.9375	57.8333335	137.1666665	172.9166665	304.4375	408.4583335	571.6875	704.7708335	785	978.2708335	836.9791665	816.5625	800.0416665	683.1666665	566.5833335	845.4791665	841.125	921.2708335	823.0416665	691.8541665	646.6041665	465.8541665	447.1041665	441.4166665	337.5	181.0625	230.125	200.3541665	190.6875	16.464103	13.185851	18.790195	32.649655	26.490879	29.303014	51.28515	56.719485
411	11	22	73	256	7.3	25.6	L385_m	21	876.2708335	0	0.5833335	33.875	21.9375	74.8333335	105.1666665	225.9166665	320.4375	438.4583335	437.6875	688.7708335	789	682.2708335	668.9791665	738.5625	766.0416665	557.1666665	608.5833335	557.4791665	718.125	876.2708335	773.0416665	733.8541665	747.6041665	524.8541665	480.1041665	303.4166665	340.5	288.0625	258.125	117.3541665	107.6875	16.464103	13.185851	18.790195	32.649655	26.490879	29.303014	51.28515	56.719485
412	11	23	73	255	7.3	25.5	L385_m	21	620.2708335	0	0	8.875	0	76.8333335	132.1666665	192.9166665	270.4375	241.4583335	478.6875	426.7708335	531	417.2708335	474.9791665	609.5625	438.0416665	406.1666665	419.5833335	429.4791665	476.125	620.2708335	505.0416665	502.8541665	501.6041665	336.8541665	218.1041665	216.4166665	100.5	194.0625	97.125	96.3541665	81.6875	16.464103	13.185851	18.790195	32.649655	26.490879	29.303014	51.28515	56.719485
413	11	24	73	254	7.3	25.4	L385_m	21	677.2708335	0	0	23.875	76.9375	136.8333335	117.1666665	201.9166665	374.4375	358.4583335	500.6875	482.7708335	547	619.2708335	385.9791665	449.5625	488.0416665	440.1666665	424.5833335	323.4791665	418.125	677.2708335	438.0416665	421.8541665	565.6041665	253.8541665	264.1041665	257.4166665	115.5	151.0625	44.125	61.3541665	73.6875	16.464103	13.185851	18.790195	32.649655	26.490879	29.303014	51.28515	56.719485
414	11	25	73	252	7.3	25.2	L385_m	21	390.2708335	0	0	8.875	63.9375	194.8333335	271.1666665	393.9166665	418.4375	459.4583335	612.6875	570.7708335	406	475.2708335	278.9791665	395.5625	385.0416665	293.1666665	285.5833335	339.4791665	379.125	390.2708335	297.0416665	305.8541665	378.6041665	218.8541665	217.1041665	186.4166665	136.5	80.0625	59.125	27.3541665	70.6875	16.464103	13.185851	18.790195	32.649655	26.490879	29.303014	51.28515	56.719485
415	11	26	72	257	7.2	25.7	L385_m	21	878.2708335	0	0	0	11.9375	12.8333335	48.1666665	149.9166665	261.4375	275.4583335	385.6875	503.7708335	610	696.2708335	592.9791665	545.5625	554.0416665	582.1666665	472.5833335	547.4791665	607.125	878.2708335	702.0416665	614.8541665	627.6041665	452.8541665	365.1041665	274.4166665	129.5	225.0625	129.125	179.3541665	12.6875	16.464103	13.185851	18.790195	32.649655	26.490879	29.303014	51.28515	56.719485
416	11	27	72	256	7.2	25.6	L385_m	21	1139.270834	0	12.5833335	7.875	27.9375	70.8333335	147.1666665	303.9166665	587.4375	513.4583335	633.6875	892.7708335	919	792.2708335	1117.979167	870.5625	835.0416665	824.1666665	929.5833335	798.4791665	990.125	1139.270834	1047.041667	745.8541665	846.6041665	651.8541665	614.1041665	449.4166665	435.5	274.0625	240.125	298.3541665	240.6875	16.464103	13.185851	18.790195	32.649655	26.490879	29.303014	51.28515	56.719485
417	11	28	72	255	7.2	25.5	L385_m	21	1029.270834	0	0	16.875	67.9375	40.8333335	137.1666665	218.9166665	349.4375	379.4583335	634.6875	634.7708335	924	856.2708335	724.9791665	703.5625	737.0416665	643.1666665	585.5833335	611.4791665	734.125	1029.270834	808.0416665	577.8541665	800.6041665	557.8541665	504.1041665	315.4166665	331.5	231.0625	185.125	195.3541665	121.6875	16.464103	13.185851	18.790195	32.649655	26.490879	29.303014	51.28515	56.719485
418	11	29	72	254	7.2	25.4	L385_m	21	1021.270834	42.5833335	40.5833335	47.875	47.9375	135.8333335	165.1666665	205.9166665	359.4375	259.4583335	655.6875	566.7708335	743	967.2708335	746.9791665	628.5625	831.0416665	800.1666665	598.5833335	626.4791665	779.125	1021.270834	882.0416665	694.8541665	722.6041665	584.8541665	555.1041665	395.4166665	383.5	264.0625	205.125	199.3541665	194.6875	16.464103	13.185851	18.790195	32.649655	26.490879	29.303014	51.28515	56.719485
419	11	30	72	253	7.2	25.3	L385_m	21	728.2708335	0	0	47.875	65.9375	85.8333335	199.1666665	260.9166665	538.4375	412.4583335	580.6875	651.7708335	842	793.2708335	678.9791665	468.5625	647.0416665	694.1666665	543.5833335	479.4791665	606.125	728.2708335	598.0416665	428.8541665	470.6041665	451.8541665	350.1041665	227.4166665	188.5	210.0625	162.125	145.3541665	121.6875	16.464103	13.185851	18.790195	32.649655	26.490879	29.303014	51.28515	56.719485
420	11	31	72	251	7.2	25.1	L385_m	21	186.2708335	0	13.5833335	40.875	110.9375	164.8333335	236.1666665	210.9166665	532.4375	369.4583335	422.6875	386.7708335	378	373.2708335	301.9791665	233.5625	278.0416665	80.1666665	120.5833335	125.4791665	183.125	186.2708335	193.0416665	166.8541665	231.6041665	108.8541665	114.1041665	137.4166665	59.5	43.0625	94.125	50.3541665	28.6875	16.464103	13.185851	18.790195	32.649655	26.490879	29.303014	51.28515	56.719485
421	11	32	71	258	7.1	25.8	L385_m	21	592.2708335	0.5833335	0	0	25.9375	5.8333335	87.1666665	161.9166665	53.4375	165.4583335	142.6875	333.7708335	397	506.2708335	495.9791665	462.5625	464.0416665	373.1666665	285.5833335	370.4791665	497.125	592.2708335	546.0416665	306.8541665	462.6041665	312.8541665	248.1041665	210.4166665	154.5	136.0625	108.125	127.3541665	43.6875	16.464103	13.185851	18.790195	32.649655	26.490879	29.303014	51.28515	56.719485
422	11	33	71	257	7.1	25.7	L385_m	21	881.2708335	10.5833335	0	36.875	29.9375	66.8333335	136.1666665	227.9166665	313.4375	509.4583335	600.6875	639.7708335	771	641.2708335	837.9791665	702.5625	810.0416665	765.1666665	599.5833335	700.4791665	839.125	881.2708335	845.0416665	649.8541665	743.6041665	532.8541665	489.1041665	368.4166665	258.5	225.0625	157.125	204.3541665	64.6875	16.464103	13.185851	18.790195	32.649655	26.490879	29.303014	51.28515	56.719485
423	11	34	71	256	7.1	25.6	L385_m	21	616.2708335	0	0	0.875	4.9375	19.8333335	91.1666665	218.9166665	327.4375	186.4583335	375.6875	417.7708335	419	609.2708335	568.9791665	512.5625	472.0416665	543.1666665	482.5833335	424.4791665	556.125	616.2708335	561.0416665	409.8541665	505.6041665	289.8541665	335.1041665	258.4166665	228.5	156.0625	229.125	149.3541665	77.6875	16.464103	13.185851	18.790195	32.649655	26.490879	29.303014	51.28515	56.719485
424	11	35	71	255	7.1	25.5	L385_m	21	660.2708335	0.5833335	0	34.875	21.9375	47.8333335	118.1666665	141.9166665	319.4375	395.4583335	434.6875	355.7708335	542	541.2708335	415.9791665	442.5625	430.0416665	406.1666665	489.5833335	490.4791665	500.125	660.2708335	493.0416665	498.8541665	325.6041665	357.8541665	443.1041665	200.4166665	207.5	124.0625	146.125	127.3541665	72.6875	16.464103	13.185851	18.790195	32.649655	26.490879	29.303014	51.28515	56.719485
425	11	36	71	254	7.1	25.4	L385_m	21	494.2708335	0	0	3.875	16.9375	82.8333335	197.1666665	312.9166665	399.4375	279.4583335	416.6875	554.7708335	637	809.2708335	517.9791665	605.5625	489.0416665	438.1666665	405.5833335	404.4791665	469.125	494.2708335	449.0416665	509.8541665	456.6041665	331.8541665	246.1041665	172.4166665	232.5	117.0625	84.125	177.3541665	88.6875	16.464103	13.185851	18.790195	32.649655	26.490879	29.303014	51.28515	56.719485
426	11	37	70	255	7	25.5	L385_m	21	664.2708335	2.5833335	18.5833335	0	64.9375	51.8333335	113.1666665	149.9166665	302.4375	271.4583335	293.6875	365.7708335	475	451.2708335	480.9791665	388.5625	457.0416665	529.1666665	384.5833335	395.4791665	520.125	664.2708335	509.0416665	384.8541665	511.6041665	323.8541665	252.1041665	153.4166665	218.5	141.0625	136.125	88.3541665	114.6875	16.464103	13.185851	18.790195	32.649655	26.490879	29.303014	51.28515	56.719485
427	11	38	70	254	7	25.4	L385_m	21	654.2708335	0	0	2.875	29.9375	39.8333335	117.1666665	128.9166665	256.4375	425.4583335	484.6875	491.7708335	633	653.2708335	595.9791665	607.5625	484.0416665	351.1666665	566.5833335	460.4791665	528.125	654.2708335	589.0416665	518.8541665	467.6041665	359.8541665	297.1041665	222.4166665	170.5	224.0625	106.125	163.3541665	111.6875	16.464103	13.185851	18.790195	32.649655	26.490879	29.303014	51.28515	56.719485
428	11	39	70	253	7	25.3	L385_m	21	538.2708335	0	0	0	28.9375	44.8333335	7.1666665	79.9166665	161.4375	280.4583335	355.6875	433.7708335	331	581.2708335	333.9791665	305.5625	336.0416665	306.1666665	250.5833335	332.4791665	410.125	538.2708335	373.0416665	385.8541665	361.6041665	355.8541665	205.1041665	120.4166665	193.5	104.0625	63.125	77.3541665	77.6875	16.464103	13.185851	18.790195	32.649655	26.490879	29.303014	51.28515	56.719485
429	12	1	52	250	5.2	25	L325_t	10	1083.166667	0	0	30.5	76	336.4166665	539.25	707.5	987	880.083333	1083.166667	653.0833335	607.5833335	794.833333	537.9166665	426.583333	299.4166665	307.3333335	347.833333	272.75	363.916667	385.1666665	368.916667	326.25	298.5	209.583333	234.166667	197.5833335	134.3333335	210.8333335	181.25	205.25	171.583333	15.099669	9.934787	8.736895	12.033287	20.672848	19.60017	35.274165	74.973773
430	12	2	52	249	5.2	24.9	L325_t	10	814.1666665	7.25	1.75	10.5	89	321.4166665	413.25	736.5	837	616.083333	814.1666665	684.0833335	610.5833335	544.833333	467.9166665	287.583333	173.4166665	182.3333335	308.833333	221.75	228.916667	282.1666665	318.916667	135.25	170.5	250.583333	204.166667	77.5833335	148.3333335	136.8333335	146.25	110.25	133.583333	15.099669	9.934787	8.736895	12.033287	20.672848	19.60017	35.274165	74.973773
431	12	3	52	248	5.2	24.8	L325_t	10	996.1666665	0	0	26.5	68	268.4166665	503.25	662.5	789	711.083333	996.1666665	712.0833335	441.5833335	419.833333	372.9166665	258.583333	317.4166665	365.3333335	307.833333	322.75	297.916667	164.1666665	222.916667	265.25	295.5	215.583333	288.166667	229.5833335	170.3333335	207.8333335	123.25	160.25	129.583333	15.099669	9.934787	8.736895	12.033287	20.672848	19.60017	35.274165	74.973773
432	12	4	51	247	5.1	24.7	L325_t	10	597.1666665	0.25	9.75	20.5	28	248.4166665	318.25	437.5	533	391.083333	597.1666665	448.0833335	425.5833335	236.833333	218.9166665	203.583333	239.4166665	229.3333335	254.833333	217.75	251.916667	169.1666665	183.916667	291.25	172.5	211.583333	131.166667	223.5833335	122.3333335	136.8333335	186.25	134.25	93.583333	15.099669	9.934787	8.736895	12.033287	20.672848	19.60017	35.274165	74.973773
433	12	5	50	249	5	24.9	L325_t	10	413.1666665	0	0	19.5	98	232.4166665	350.25	466.5	511	386.083333	413.1666665	327.0833335	291.5833335	528.833333	256.9166665	143.583333	171.4166665	89.3333335	196.833333	117.75	129.916667	125.1666665	176.916667	114.25	165.5	146.583333	73.166667	95.5833335	97.3333335	127.8333335	108.25	18.25	160.583333	15.099669	9.934787	8.736895	12.033287	20.672848	19.60017	35.274165	74.973773
434	12	6	50	248	5	24.8	L325_t	10	418.1666665	9.25	26.75	0	82	274.4166665	370.25	484.5	502	448.083333	418.1666665	355.0833335	224.5833335	508.833333	224.9166665	298.583333	160.4166665	205.3333335	82.833333	186.75	164.916667	126.1666665	125.916667	103.25	37.5	140.583333	59.166667	112.5833335	126.3333335	154.8333335	97.25	80.25	68.583333	15.099669	9.934787	8.736895	12.033287	20.672848	19.60017	35.274165	74.973773
435	13	1	16	109	1.6	10.9	L374_sharp	20	2221.178572	11.955357	0	0	0	0	0	0	0	0	0	7.892857	26.8125	22.267857	0	0	3.0982145	68.794643	279.4642855	1553.196429	2221.178572	1210.526786	358.8660715	210.0535715	32.4464285	0	0	0	13.9732145	17.232143	24.8392855	0	0	7.06433	5.817154	13.687847	18.266545	17.250259	41.106134	50.788075	78.649199
436	13	2	16	108	1.6	10.8	L374_sharp	20	3143.178572	13.955357	3.1339285	0	0	19.419643	31.8214285	21.8214285	37.3125	0	92.375	0	24.8125	0	0	100.767857	0	136.794643	614.4642855	2435.196429	3143.178572	1697.526786	715.8660715	323.0535715	153.4464285	75.794643	0	122.4464285	57.9732145	63.232143	49.8392855	10.4107145	41.875	7.06433	5.817154	13.687847	18.266545	17.250259	41.106134	50.788075	78.649199
437	13	3	16	107	1.6	10.7	L374_sharp	20	4974.178572	8.955357	13.1339285	6.9464285	8.125	34.419643	0.8214285	38.8214285	0	1.4642855	77.375	0	116.8125	0	73.9910715	80.767857	20.0982145	89.794643	852.4642855	3584.196429	4974.178572	2829.526786	1193.866072	529.0535715	318.4464285	48.794643	0	0	55.9732145	49.232143	68.8392855	0	63.875	7.06433	5.817154	13.687847	18.266545	17.250259	41.106134	50.788075	78.649199
438	13	4	15	109	1.5	10.9	L374_sharp	20	812.1785715	0	0	0	6.125	0	0	0	0	0	57.375	0	0	84.267857	61.9910715	0	43.0982145	109.794643	162.4642855	764.1964285	812.1785715	359.5267855	149.8660715	72.0535715	0	11.794643	20.7142855	40.4464285	13.9732145	56.232143	16.8392855	0	0	7.06433	5.817154	13.687847	18.266545	17.250259	41.106134	50.788075	78.649199
439	13	5	15	107	1.5	10.7	L374_sharp	20	452.1785715	31.955357	6.1339285	0	4.125	48.419643	97.8214285	99.8214285	93.3125	203.4642855	64.375	108.892857	25.8125	27.267857	66.9910715	101.767857	47.0982145	60.794643	81.4642855	433.1964285	452.1785715	196.5267855	49.8660715	118.0535715	0	28.794643	48.7142855	21.4464285	0	0	68.8392855	10.4107145	82.875	7.06433	5.817154	13.687847	18.266545	17.250259	41.106134	50.788075	78.649199
440	13	6	15	106	1.5	10.6	L374_sharp	20	273.1785715	0	0	0	0	0	0	0	0	78.4642855	50.375	0	137.8125	0	0	0	0	0	0	432.1964285	273.1785715	179.5267855	90.8660715	71.0535715	34.4464285	0	19.7142855	0	15.9732145	50.232143	32.8392855	0	0	7.06433	5.817154	13.687847	18.266545	17.250259	41.106134	50.788075	78.649199
441	13	7	14	106	1.4	10.6	L374_sharp	20	1660.178572	0	0	0	0	0	7.8214285	0	0	3.4642855	72.375	0	29.8125	13.267857	49.9910715	43.767857	2.0982145	50.794643	360.4642855	1522.196429	1660.178572	967.5267855	388.8660715	179.0535715	117.4464285	46.794643	75.7142855	40.4464285	27.9732145	29.232143	0	3.4107145	0	7.06433	5.817154	13.687847	18.266545	17.250259	41.106134	50.788075	78.649199
442	13	8	13	107	1.3	10.7	L374_sharp	20	1786.178572	0	1.1339285	0.9464285	0	18.419643	25.8214285	16.8214285	0	97.4642855	29.375	93.892857	33.8125	0	0	50.767857	113.0982145	31.794643	494.4642855	1727.196429	1786.178572	965.5267855	500.8660715	152.0535715	135.4464285	120.794643	0	0	0	11.232143	0	0	0	7.06433	5.817154	13.687847	18.266545	17.250259	41.106134	50.788075	78.649199
443	13	9	13	106	1.3	10.6	L374_sharp	20	1924.178572	0	0	0	0	23.419643	0	0	0	0	0	0	0	28.267857	72.9910715	0	0	110.794643	541.4642855	2335.196429	1924.178572	1111.526786	492.8660715	123.0535715	95.4464285	72.794643	0	69.4464285	35.9732145	0	111.8392855	6.4107145	0	7.06433	5.817154	13.687847	18.266545	17.250259	41.106134	50.788075	78.649199
444	14	1	56	96	5.6	9.6	L385_m	21	519.7679925	0	0	0	0	0	41.5416665	38.9242425	129.753788	88.7339015	349.6742425	221.688447	216.780303	387.787879	408.356061	303.9801135	341.683712	160.6515155	180.0075755	272.0833335	378.8020835	519.7679925	422.5539775	325.0085225	366.462121	226.1392045	168.907197	136.153409	157.6041665	153.2386365	103.748106	64.2964015	132.824811	12.072899	10.980883	15.171605	18.430602	23.581031	39.673669	41.938644	58.915714
445	14	2	56	95	5.6	9.5	L385_m	21	853.7679925	4.881629	0	19.100379	40.8929925	60.6950755	35.5416665	150.9242425	169.753788	197.7339015	446.6742425	529.688447	490.780303	553.787879	490.356061	521.9801135	584.683712	552.6515155	500.0075755	559.0833335	522.8020835	853.7679925	782.5539775	520.0085225	557.462121	373.1392045	383.907197	219.153409	232.6041665	212.2386365	146.748106	128.2964015	152.824811	12.072899	10.980883	15.171605	18.430602	23.581031	39.673669	41.938644	58.915714
446	14	3	56	94	5.6	9.4	L385_m	21	718.7679925	0	0	13.100379	5.8929925	18.6950755	55.5416665	167.9242425	208.753788	215.7339015	280.6742425	405.688447	582.780303	581.787879	562.356061	513.9801135	534.683712	461.6515155	531.0075755	422.0833335	513.8020835	718.7679925	568.5539775	519.0085225	524.462121	486.1392045	338.907197	219.153409	214.6041665	155.2386365	128.748106	112.2964015	105.824811	12.072899	10.980883	15.171605	18.430602	23.581031	39.673669	41.938644	58.915714
447	14	4	55	96	5.5	9.6	L385_m	21	774.7679925	0	0	3.100379	36.8929925	64.6950755	115.5416665	170.9242425	299.753788	327.7339015	455.6742425	579.688447	498.780303	723.787879	607.356061	450.9801135	672.683712	650.6515155	487.0075755	522.0833335	648.8020835	774.7679925	797.5539775	590.0085225	632.462121	564.1392045	452.907197	455.153409	264.6041665	251.2386365	139.748106	145.2964015	176.824811	12.072899	10.980883	15.171605	18.430602	23.581031	39.673669	41.938644	58.915714
448	14	5	55	95	5.5	9.5	L385_m	21	1793.767993	1.881629	20.6988635	53.100379	106.8929925	155.6950755	290.5416665	428.9242425	730.753788	795.7339015	1153.674243	1331.688447	1371.780303	1525.787879	1290.356061	1349.980114	1317.683712	1172.651516	1146.007576	1081.083334	1346.802084	1793.767993	1274.553978	1036.008523	1264.462121	968.1392045	757.907197	707.153409	600.6041665	469.2386365	480.748106	413.2964015	333.824811	12.072899	10.980883	15.171605	18.430602	23.581031	39.673669	41.938644	58.915714
449	14	6	55	94	5.5	9.4	L385_m	21	914.7679925	0	0	0	0.8929925	0	18.5416665	86.9242425	43.753788	197.7339015	327.6742425	461.688447	425.780303	418.787879	520.356061	482.9801135	574.683712	399.6515155	349.0075755	497.0833335	673.8020835	914.7679925	680.5539775	387.0085225	493.462121	403.1392045	242.907197	327.153409	211.6041665	202.2386365	137.748106	62.2964015	129.824811	12.072899	10.980883	15.171605	18.430602	23.581031	39.673669	41.938644	58.915714
450	14	7	55	93	5.5	9.3	L385_m	21	1503.767993	16.881629	30.6988635	55.100379	121.8929925	160.6950755	233.5416665	337.9242425	590.753788	612.7339015	680.6742425	1015.688447	1351.780303	1527.787879	1239.356061	1151.980114	1121.683712	1070.651516	978.0075755	1097.083334	1230.802084	1503.767993	1300.553978	1018.008523	1039.462121	990.1392045	782.907197	658.153409	448.6041665	438.2386365	319.748106	323.2964015	312.824811	12.072899	10.980883	15.171605	18.430602	23.581031	39.673669	41.938644	58.915714
451	14	8	54	96	5.4	9.6	L385_m	21	914.7679925	9.881629	13.6988635	25.100379	16.8929925	61.6950755	53.5416665	135.9242425	193.753788	119.7339015	323.6742425	425.688447	552.780303	617.787879	590.356061	435.9801135	578.683712	400.6515155	451.0075755	555.0833335	748.8020835	914.7679925	736.5539775	658.0085225	616.462121	385.1392045	489.907197	311.153409	284.6041665	238.2386365	229.748106	140.2964015	151.824811	12.072899	10.980883	15.171605	18.430602	23.581031	39.673669	41.938644	58.915714
452	14	9	54	95	5.4	9.5	L385_m	21	1562.767993	49.881629	37.6988635	70.100379	82.8929925	95.6950755	282.5416665	426.9242425	599.753788	606.7339015	727.6742425	942.688447	1143.780303	1296.787879	1138.356061	991.9801135	1045.683712	1179.651516	962.0075755	1114.083334	1281.802084	1562.767993	1267.553978	1109.008523	1085.462121	858.1392045	670.907197	542.153409	462.6041665	410.2386365	376.748106	286.2964015	242.824811	12.072899	10.980883	15.171605	18.430602	23.581031	39.673669	41.938644	58.915714
453	14	10	54	94	5.4	9.4	L385_m	21	883.7679925	8.881629	0	17.100379	33.8929925	33.6950755	109.5416665	144.9242425	199.753788	285.7339015	380.6742425	549.688447	595.780303	597.787879	307.356061	448.9801135	575.683712	517.6515155	433.0075755	534.0833335	629.8020835	883.7679925	761.5539775	683.0085225	729.462121	553.1392045	460.907197	353.153409	338.6041665	275.2386365	166.748106	165.2964015	207.824811	12.072899	10.980883	15.171605	18.430602	23.581031	39.673669	41.938644	58.915714
454	14	11	54	93	5.4	9.3	L385_m	21	1551.767993	4.881629	7.6988635	64.100379	98.8929925	110.6950755	162.5416665	425.9242425	463.753788	676.7339015	870.6742425	1077.688447	1339.780303	1485.787879	1096.356061	1030.980114	1230.683712	1040.651516	1175.007576	1213.083334	1289.802084	1551.767993	1290.553978	1020.008523	1153.462121	933.1392045	803.907197	633.153409	538.6041665	343.2386365	331.748106	341.2964015	245.824811	12.072899	10.980883	15.171605	18.430602	23.581031	39.673669	41.938644	58.915714
455	14	12	54	92	5.4	9.2	L385_m	21	1199.767993	0	0	39.100379	74.8929925	97.6950755	176.5416665	277.9242425	453.753788	484.7339015	533.6742425	874.688447	868.780303	757.787879	851.356061	899.9801135	947.683712	927.6515155	766.0075755	752.0833335	1065.802084	1199.767993	968.5539775	794.0085225	819.462121	701.1392045	553.907197	513.153409	302.6041665	365.2386365	337.748106	223.2964015	193.824811	12.072899	10.980883	15.171605	18.430602	23.581031	39.673669	41.938644	58.915714
456	14	13	54	91	5.4	9.1	L385_m	21	472.7679925	0	0	0	0	0	26.5416665	96.9242425	179.753788	153.7339015	392.6742425	127.688447	372.780303	637.787879	394.356061	346.9801135	373.683712	474.6515155	348.0075755	339.0833335	515.8020835	472.7679925	423.5539775	429.0085225	393.462121	350.1392045	180.907197	140.153409	185.6041665	123.2386365	159.748106	101.2964015	107.824811	12.072899	10.980883	15.171605	18.430602	23.581031	39.673669	41.938644	58.915714
457	14	14	53	96	5.3	9.6	L385_m	21	560.7679925	2.881629	0	0	19.8929925	56.6950755	19.5416665	100.9242425	148.753788	276.7339015	150.6742425	402.688447	323.780303	367.787879	361.356061	294.9801135	248.683712	339.6515155	251.0075755	256.0833335	467.8020835	560.7679925	426.5539775	391.0085225	451.462121	347.1392045	388.907197	172.153409	149.6041665	129.2386365	124.748106	135.2964015	90.824811	12.072899	10.980883	15.171605	18.430602	23.581031	39.673669	41.938644	58.915714
458	14	15	53	95	5.3	9.5	L385_m	21	795.7679925	0	6.6988635	34.100379	0	74.6950755	74.5416665	137.9242425	377.753788	282.7339015	472.6742425	467.688447	624.780303	684.787879	601.356061	490.9801135	601.683712	396.6515155	518.0075755	493.0833335	843.8020835	795.7679925	819.5539775	568.0085225	739.462121	684.1392045	398.907197	340.153409	245.6041665	265.2386365	201.748106	229.2964015	171.824811	12.072899	10.980883	15.171605	18.430602	23.581031	39.673669	41.938644	58.915714
459	14	16	53	94	5.3	9.4	L385_m	21	1266.767993	0	0	0.100379	20.8929925	96.6950755	87.5416665	248.9242425	483.753788	448.7339015	555.6742425	800.688447	1037.780303	1036.787879	972.356061	962.9801135	943.683712	798.6515155	774.0075755	713.0833335	926.8020835	1266.767993	1002.553978	875.0085225	932.462121	724.1392045	668.907197	567.153409	409.6041665	301.2386365	225.748106	171.2964015	155.824811	12.072899	10.980883	15.171605	18.430602	23.581031	39.673669	41.938644	58.915714
460	14	17	53	93	5.3	9.3	L385_m	21	1728.767993	24.881629	20.6988635	58.100379	105.8929925	196.6950755	351.5416665	545.9242425	566.753788	779.7339015	922.6742425	1480.688447	1497.780303	1568.787879	1474.356061	1303.980114	1412.683712	1316.651516	1163.007576	1292.083334	1475.802084	1728.767993	1337.553978	1176.008523	1316.462121	1087.139205	860.907197	769.153409	614.6041665	503.2386365	460.748106	503.2964015	347.824811	12.072899	10.980883	15.171605	18.430602	23.581031	39.673669	41.938644	58.915714
461	14	18	53	92	5.3	9.2	L385_m	21	1072.767993	0	4.6988635	36.100379	28.8929925	75.6950755	194.5416665	134.9242425	428.753788	410.7339015	372.6742425	672.688447	803.780303	780.787879	871.356061	762.9801135	776.683712	715.6515155	533.0075755	745.0833335	915.8020835	1072.767993	902.5539775	722.0085225	762.462121	635.1392045	577.907197	493.153409	294.6041665	299.2386365	297.748106	268.2964015	182.824811	12.072899	10.980883	15.171605	18.430602	23.581031	39.673669	41.938644	58.915714
462	14	19	53	91	5.3	9.1	L385_m	21	1005.767993	0	19.6988635	51.100379	88.8929925	160.6950755	126.5416665	239.9242425	359.753788	423.7339015	603.6742425	552.688447	713.780303	871.787879	737.356061	656.9801135	739.683712	662.6515155	566.0075755	677.0833335	830.8020835	1005.767993	667.5539775	626.0085225	758.462121	747.1392045	521.907197	407.153409	349.6041665	325.2386365	223.748106	277.2964015	250.824811	12.072899	10.980883	15.171605	18.430602	23.581031	39.673669	41.938644	58.915714
463	14	20	53	90	5.3	9	L385_m	21	1058.767993	0	9.6988635	53.100379	80.8929925	78.6950755	99.5416665	250.9242425	411.753788	458.7339015	625.6742425	877.688447	847.780303	829.787879	825.356061	837.9801135	921.683712	857.6515155	674.0075755	647.0833335	819.8020835	1058.767993	1006.553978	777.0085225	823.462121	770.1392045	577.907197	511.153409	343.6041665	288.2386365	207.748106	155.2964015	137.824811	12.072899	10.980883	15.171605	18.430602	23.581031	39.673669	41.938644	58.915714
464	14	21	53	89	5.3	8.9	L385_m	21	542.7679925	0	17.6988635	27.100379	18.8929925	56.6950755	43.5416665	126.9242425	125.753788	264.7339015	421.6742425	409.688447	237.780303	491.787879	411.356061	304.9801135	416.683712	467.6515155	217.0075755	351.0833335	284.8020835	542.7679925	369.5539775	361.0085225	382.462121	445.1392045	312.907197	202.153409	153.6041665	110.2386365	165.748106	126.2964015	34.824811	12.072899	10.980883	15.171605	18.430602	23.581031	39.673669	41.938644	58.915714
465	14	22	53	88	5.3	8.8	L385_m	21	484.7679925	13.881629	7.6988635	68.100379	79.8929925	69.6950755	109.5416665	184.9242425	214.753788	281.7339015	368.6742425	329.688447	540.780303	390.787879	309.356061	350.9801135	384.683712	341.6515155	428.0075755	310.0833335	421.8020835	484.7679925	412.5539775	323.0085225	349.462121	301.1392045	277.907197	222.153409	104.6041665	11.2386365	32.748106	98.2964015	70.824811	12.072899	10.980883	15.171605	18.430602	23.581031	39.673669	41.938644	58.915714
466	14	23	53	87	5.3	8.7	L385_m	21	382.7679925	0	24.6988635	51.100379	90.8929925	131.6950755	114.5416665	222.9242425	327.753788	257.7339015	235.6742425	376.688447	374.780303	419.787879	334.356061	331.9801135	281.683712	394.6515155	333.0075755	282.0833335	331.8020835	382.7679925	320.5539775	264.0085225	315.462121	311.1392045	151.907197	102.153409	157.6041665	106.2386365	209.748106	89.2964015	37.824811	12.072899	10.980883	15.171605	18.430602	23.581031	39.673669	41.938644	58.915714
467	14	24	52	101	5.2	10.1	L385_m	21	340.7679925	25.881629	2.6988635	29.100379	33.8929925	116.6950755	65.5416665	91.9242425	104.753788	183.7339015	195.6742425	291.688447	219.780303	363.787879	311.356061	217.9801135	284.683712	175.6515155	271.0075755	231.0833335	337.8020835	340.7679925	300.5539775	288.0085225	319.462121	435.1392045	434.907197	347.153409	407.6041665	291.2386365	287.748106	210.2964015	263.824811	12.072899	10.980883	15.171605	18.430602	23.581031	39.673669	41.938644	58.915714
468	14	25	52	100	5.2	10	L385_m	21	246.7679925	36.881629	24.6988635	41.100379	28.8929925	88.6950755	49.5416665	80.9242425	188.753788	156.7339015	104.6742425	183.688447	88.780303	243.787879	96.356061	250.9801135	129.683712	141.6515155	122.0075755	246.0833335	263.8020835	246.7679925	200.5539775	333.0085225	324.462121	320.1392045	323.907197	285.153409	163.6041665	179.2386365	209.748106	237.2964015	228.824811	12.072899	10.980883	15.171605	18.430602	23.581031	39.673669	41.938644	58.915714
469	14	26	52	96	5.2	9.6	L385_m	21	570.7679925	10.881629	0	28.100379	27.8929925	57.6950755	49.5416665	63.9242425	111.753788	233.7339015	279.6742425	164.688447	427.780303	398.787879	331.356061	383.9801135	417.683712	391.6515155	381.0075755	437.0833335	505.8020835	570.7679925	462.5539775	474.0085225	460.462121	298.1392045	259.907197	295.153409	203.6041665	151.2386365	134.748106	73.2964015	117.824811	12.072899	10.980883	15.171605	18.430602	23.581031	39.673669	41.938644	58.915714
470	14	27	52	95	5.2	9.5	L385_m	21	828.7679925	0	0	23.100379	42.8929925	58.6950755	134.5416665	187.9242425	316.753788	287.7339015	326.6742425	536.688447	681.780303	713.787879	595.356061	529.9801135	526.683712	724.6515155	550.0075755	575.0833335	593.8020835	828.7679925	703.5539775	676.0085225	678.462121	527.1392045	441.907197	330.153409	234.6041665	255.2386365	205.748106	160.2964015	156.824811	12.072899	10.980883	15.171605	18.430602	23.581031	39.673669	41.938644	58.915714
471	14	28	52	94	5.2	9.4	L385_m	21	775.7679925	20.881629	8.6988635	15.100379	36.8929925	58.6950755	58.5416665	89.9242425	328.753788	199.7339015	421.6742425	382.688447	515.780303	463.787879	654.356061	412.9801135	481.683712	490.6515155	325.0075755	436.0833335	470.8020835	775.7679925	684.5539775	604.0085225	631.462121	420.1392045	448.907197	241.153409	222.6041665	247.2386365	192.748106	159.2964015	123.824811	12.072899	10.980883	15.171605	18.430602	23.581031	39.673669	41.938644	58.915714
472	14	29	52	93	5.2	9.3	L385_m	21	1013.767993	0	0	30.100379	58.8929925	51.6950755	77.5416665	152.9242425	235.753788	263.7339015	283.6742425	528.688447	586.780303	764.787879	570.356061	705.9801135	648.683712	782.6515155	661.0075755	543.0833335	847.8020835	1013.767993	827.5539775	769.0085225	625.462121	629.1392045	491.907197	250.153409	303.6041665	217.2386365	144.748106	226.2964015	123.824811	12.072899	10.980883	15.171605	18.430602	23.581031	39.673669	41.938644	58.915714
473	14	30	52	92	5.2	9.2	L385_m	21	1529.767993	9.881629	16.6988635	23.100379	67.8929925	162.6950755	162.5416665	229.9242425	486.753788	664.7339015	793.6742425	1008.688447	1265.780303	1416.787879	1169.356061	978.9801135	1097.683712	1049.651516	822.0075755	1007.083334	1335.802084	1529.767993	1204.553978	1080.008523	1179.462121	1037.139205	833.907197	580.153409	488.6041665	308.2386365	299.748106	333.2964015	165.824811	12.072899	10.980883	15.171605	18.430602	23.581031	39.673669	41.938644	58.915714
474	14	31	52	91	5.2	9.1	L385_m	21	771.7679925	4.881629	0	47.100379	59.8929925	76.6950755	72.5416665	196.9242425	245.753788	302.7339015	218.6742425	550.688447	564.780303	521.787879	533.356061	491.9801135	465.683712	561.6515155	483.0075755	654.0833335	842.8020835	771.7679925	603.5539775	564.0085225	571.462121	554.1392045	427.907197	350.153409	331.6041665	255.2386365	182.748106	244.2964015	164.824811	12.072899	10.980883	15.171605	18.430602	23.581031	39.673669	41.938644	58.915714
475	14	32	52	90	5.2	9	L385_m	21	1161.767993	8.881629	13.6988635	63.100379	129.8929925	152.6950755	157.5416665	305.9242425	389.753788	300.7339015	571.6742425	754.688447	1005.780303	804.787879	876.356061	893.9801135	1021.683712	869.6515155	754.0075755	734.0833335	786.8020835	1161.767993	949.5539775	888.0085225	910.462121	691.1392045	666.907197	348.153409	485.6041665	404.2386365	296.748106	226.2964015	142.824811	12.072899	10.980883	15.171605	18.430602	23.581031	39.673669	41.938644	58.915714
476	14	33	52	89	5.2	8.9	L385_m	21	1437.767993	11.881629	48.6988635	91.100379	104.8929925	180.6950755	197.5416665	297.9242425	516.753788	485.7339015	673.6742425	982.688447	1058.780303	1146.787879	1066.356061	1102.980114	1127.683712	1089.651516	974.0075755	994.0833335	1193.802084	1437.767993	1251.553978	1014.008523	1082.462121	879.1392045	725.907197	516.153409	463.6041665	360.2386365	395.748106	330.2964015	206.824811	12.072899	10.980883	15.171605	18.430602	23.581031	39.673669	41.938644	58.915714
477	14	34	52	88	5.2	8.8	L385_m	21	964.7679925	0	40.6988635	119.100379	122.8929925	200.6950755	169.5416665	347.9242425	498.753788	455.7339015	687.6742425	675.688447	804.780303	852.787879	680.356061	708.9801135	789.683712	684.6515155	618.0075755	563.0833335	633.8020835	964.7679925	781.5539775	670.0085225	586.462121	529.1392045	452.907197	371.153409	298.6041665	194.2386365	286.748106	223.2964015	183.824811	12.072899	10.980883	15.171605	18.430602	23.581031	39.673669	41.938644	58.915714
478	14	35	52	86	5.2	8.6	L385_m	21	542.7679925	0	19.6988635	66.100379	108.8929925	135.6950755	169.5416665	222.9242425	338.753788	123.7339015	363.6742425	339.688447	422.780303	422.787879	354.356061	252.9801135	339.683712	267.6515155	245.0075755	285.0833335	325.8020835	542.7679925	237.5539775	232.0085225	288.462121	194.1392045	132.907197	82.153409	117.6041665	135.2386365	99.748106	19.2964015	15.824811	12.072899	10.980883	15.171605	18.430602	23.581031	39.673669	41.938644	58.915714
479	14	36	51	101	5.1	10.1	L385_m	21	223.7679925	0	0	11.100379	45.8929925	72.6950755	75.5416665	93.9242425	208.753788	197.7339015	293.6742425	412.688447	403.780303	403.787879	272.356061	170.9801135	265.683712	174.6515155	272.0075755	183.0833335	305.8020835	223.7679925	374.5539775	293.0085225	374.462121	364.1392045	453.907197	401.153409	315.6041665	262.2386365	267.748106	189.2964015	237.824811	12.072899	10.980883	15.171605	18.430602	23.581031	39.673669	41.938644	58.915714
480	14	37	51	98	5.1	9.8	L385_m	21	490.7679925	8.881629	0	6.100379	39.8929925	109.6950755	76.5416665	90.9242425	162.753788	216.7339015	283.6742425	396.688447	335.780303	312.787879	405.356061	295.9801135	307.683712	289.6515155	232.0075755	283.0833335	254.8020835	490.7679925	360.5539775	355.0085225	445.462121	395.1392045	370.907197	354.153409	343.6041665	320.2386365	266.748106	204.2964015	134.824811	12.072899	10.980883	15.171605	18.430602	23.581031	39.673669	41.938644	58.915714
481	14	38	51	96	5.1	9.6	L385_m	21	520.7679925	28.881629	11.6988635	48.100379	48.8929925	55.6950755	87.5416665	66.9242425	150.753788	31.7339015	323.6742425	225.688447	354.780303	204.787879	322.356061	328.9801135	336.683712	256.6515155	162.0075755	299.0833335	438.8020835	520.7679925	397.5539775	373.0085225	283.462121	349.1392045	240.907197	246.153409	95.6041665	154.2386365	156.748106	81.2964015	104.824811	12.072899	10.980883	15.171605	18.430602	23.581031	39.673669	41.938644	58.915714
482	14	39	51	95	5.1	9.5	L385_m	21	674.7679925	0	0	61.100379	37.8929925	65.6950755	100.5416665	146.9242425	146.753788	177.7339015	159.6742425	572.688447	502.780303	512.787879	361.356061	467.9801135	493.683712	457.6515155	388.0075755	410.0833335	541.8020835	674.7679925	500.5539775	548.0085225	545.462121	474.1392045	453.907197	203.153409	236.6041665	211.2386365	206.748106	166.2964015	52.824811	12.072899	10.980883	15.171605	18.430602	23.581031	39.673669	41.938644	58.915714
483	14	40	51	94	5.1	9.4	L385_m	21	799.7679925	0	0	21.100379	35.8929925	71.6950755	74.5416665	191.9242425	245.753788	214.7339015	520.6742425	566.688447	559.780303	577.787879	474.356061	517.9801135	410.683712	384.6515155	444.0075755	576.0833335	604.8020835	799.7679925	594.5539775	562.0085225	605.462121	428.1392045	381.907197	313.153409	332.6041665	233.2386365	239.748106	159.2964015	110.824811	12.072899	10.980883	15.171605	18.430602	23.581031	39.673669	41.938644	58.915714
484	14	41	51	93	5.1	9.3	L385_m	21	606.7679925	0	3.6988635	7.100379	68.8929925	65.6950755	83.5416665	192.9242425	263.753788	194.7339015	486.6742425	398.688447	559.780303	463.787879	467.356061	330.9801135	511.683712	423.6515155	437.0075755	418.0833335	611.8020835	606.7679925	688.5539775	491.0085225	502.462121	455.1392045	283.907197	264.153409	291.6041665	154.2386365	233.748106	209.2964015	93.824811	12.072899	10.980883	15.171605	18.430602	23.581031	39.673669	41.938644	58.915714
485	14	42	51	92	5.1	9.2	L385_m	21	719.7679925	27.881629	10.6988635	46.100379	56.8929925	88.6950755	124.5416665	166.9242425	248.753788	387.7339015	370.6742425	369.688447	468.780303	598.787879	646.356061	595.9801135	504.683712	549.6515155	476.0075755	396.0833335	742.8020835	719.7679925	605.5539775	556.0085225	566.462121	479.1392045	435.907197	268.153409	224.6041665	263.2386365	248.748106	118.2964015	148.824811	12.072899	10.980883	15.171605	18.430602	23.581031	39.673669	41.938644	58.915714
486	14	43	51	91	5.1	9.1	L385_m	21	864.7679925	0	0	64.100379	85.8929925	100.6950755	190.5416665	176.9242425	376.753788	308.7339015	390.6742425	393.688447	595.780303	585.787879	573.356061	495.9801135	646.683712	552.6515155	538.0075755	670.0833335	695.8020835	864.7679925	882.5539775	585.0085225	698.462121	556.1392045	507.907197	342.153409	198.6041665	244.2386365	229.748106	254.2964015	94.824811	12.072899	10.980883	15.171605	18.430602	23.581031	39.673669	41.938644	58.915714
487	14	44	51	90	5.1	9	L385_m	21	1356.767993	0	9.6988635	56.100379	111.8929925	149.6950755	317.5416665	376.9242425	610.753788	722.7339015	698.6742425	1020.688447	1020.780303	1296.787879	1287.356061	999.9801135	947.683712	1085.651516	1055.007576	1099.083334	1302.802084	1356.767993	1339.553978	1095.008523	1012.462121	867.1392045	918.907197	556.153409	461.6041665	338.2386365	372.748106	345.2964015	293.824811	12.072899	10.980883	15.171605	18.430602	23.581031	39.673669	41.938644	58.915714
488	14	45	51	89	5.1	8.9	L385_m	21	1154.767993	6.881629	20.6988635	73.100379	101.8929925	200.6950755	268.5416665	300.9242425	498.753788	618.7339015	804.6742425	800.688447	997.780303	938.787879	968.356061	753.9801135	988.683712	788.6515155	818.0075755	902.0833335	960.8020835	1154.767993	984.5539775	931.0085225	850.462121	742.1392045	692.907197	434.153409	404.6041665	401.2386365	293.748106	302.2964015	279.824811	12.072899	10.980883	15.171605	18.430602	23.581031	39.673669	41.938644	58.915714
489	14	46	51	88	5.1	8.8	L385_m	21	928.7679925	0	23.6988635	100.100379	135.8929925	188.6950755	155.5416665	247.9242425	366.753788	345.7339015	452.6742425	641.688447	754.780303	820.787879	615.356061	536.9801135	590.683712	826.6515155	613.0075755	782.0833335	890.8020835	928.7679925	851.5539775	634.0085225	742.462121	636.1392045	486.907197	381.153409	327.6041665	270.2386365	198.748106	152.2964015	110.824811	12.072899	10.980883	15.171605	18.430602	23.581031	39.673669	41.938644	58.915714
490	14	47	51	87	5.1	8.7	L385_m	21	1249.767993	5.881629	20.6988635	183.100379	224.8929925	296.6950755	419.5416665	501.9242425	682.753788	974.7339015	866.6742425	1312.688447	1258.780303	1557.787879	1240.356061	1190.980114	995.683712	1030.651516	1010.007576	1023.083334	1107.802084	1249.767993	1183.553978	895.0085225	1098.462121	843.1392045	736.907197	507.153409	473.6041665	408.2386365	339.748106	302.2964015	306.824811	12.072899	10.980883	15.171605	18.430602	23.581031	39.673669	41.938644	58.915714
491	14	48	51	86	5.1	8.6	L385_m	21	574.7679925	0	6.6988635	45.100379	90.8929925	141.6950755	135.5416665	214.9242425	387.753788	369.7339015	422.6742425	249.688447	534.780303	539.787879	466.356061	396.9801135	541.683712	464.6515155	514.0075755	506.0833335	545.8020835	574.7679925	625.5539775	514.0085225	394.462121	411.1392045	349.907197	241.153409	212.6041665	110.2386365	194.748106	63.2964015	104.824811	12.072899	10.980883	15.171605	18.430602	23.581031	39.673669	41.938644	58.915714
492	14	49	50	95	5	9.5	L385_m	21	503.7679925	0	0	0	0	55.6950755	13.5416665	69.9242425	189.753788	238.7339015	244.6742425	399.688447	341.780303	467.787879	525.356061	373.9801135	318.683712	283.6515155	311.0075755	394.0833335	484.8020835	503.7679925	486.5539775	418.0085225	459.462121	402.1392045	289.907197	227.153409	118.6041665	146.2386365	114.748106	42.2964015	66.824811	12.072899	10.980883	15.171605	18.430602	23.581031	39.673669	41.938644	58.915714
493	14	50	50	94	5	9.4	L385_m	21	629.7679925	0	3.6988635	12.100379	35.8929925	31.6950755	113.5416665	160.9242425	205.753788	228.7339015	215.6742425	291.688447	626.780303	470.787879	490.356061	325.9801135	357.683712	369.6515155	303.0075755	343.0833335	469.8020835	629.7679925	580.5539775	476.0085225	483.462121	416.1392045	297.907197	322.153409	247.6041665	209.2386365	155.748106	88.2964015	123.824811	12.072899	10.980883	15.171605	18.430602	23.581031	39.673669	41.938644	58.915714
494	14	51	50	93	5	9.3	L385_m	21	721.7679925	0	0	0	6.8929925	23.6950755	83.5416665	90.9242425	305.753788	141.7339015	175.6742425	336.688447	409.780303	484.787879	540.356061	404.9801135	461.683712	375.6515155	451.0075755	296.0833335	528.8020835	721.7679925	496.5539775	510.0085225	521.462121	338.1392045	456.907197	131.153409	163.6041665	212.2386365	151.748106	117.2964015	86.824811	12.072899	10.980883	15.171605	18.430602	23.581031	39.673669	41.938644	58.915714
495	14	52	50	92	5	9.2	L385_m	21	719.7679925	0	0	23.100379	47.8929925	54.6950755	78.5416665	189.9242425	249.753788	252.7339015	289.6742425	337.688447	601.780303	606.787879	615.356061	583.9801135	529.683712	541.6515155	344.0075755	475.0833335	545.8020835	719.7679925	563.5539775	468.0085225	435.462121	417.1392045	360.907197	236.153409	264.6041665	113.2386365	80.748106	156.2964015	75.824811	12.072899	10.980883	15.171605	18.430602	23.581031	39.673669	41.938644	58.915714
496	14	53	50	91	5	9.1	L385_m	21	552.7679925	0	3.6988635	18.100379	47.8929925	151.6950755	189.5416665	176.9242425	209.753788	223.7339015	445.6742425	457.688447	585.780303	522.787879	273.356061	360.9801135	463.683712	388.6515155	474.0075755	332.0833335	549.8020835	552.7679925	520.5539775	308.0085225	520.462121	388.1392045	310.907197	196.153409	161.6041665	110.2386365	104.748106	52.2964015	78.824811	12.072899	10.980883	15.171605	18.430602	23.581031	39.673669	41.938644	58.915714
497	14	54	50	90	5	9	L385_m	21	844.7679925	0	0	92.100379	67.8929925	146.6950755	195.5416665	323.9242425	457.753788	418.7339015	613.6742425	560.688447	816.780303	774.787879	718.356061	590.9801135	845.683712	770.6515155	517.0075755	659.0833335	730.8020835	844.7679925	736.5539775	654.0085225	765.462121	652.1392045	599.907197	367.153409	333.6041665	229.2386365	149.748106	306.2964015	135.824811	12.072899	10.980883	15.171605	18.430602	23.581031	39.673669	41.938644	58.915714
498	14	55	50	89	5	8.9	L385_m	21	985.7679925	0	32.6988635	67.100379	89.8929925	134.6950755	135.5416665	317.9242425	426.753788	398.7339015	440.6742425	729.688447	617.780303	834.787879	651.356061	558.9801135	612.683712	567.6515155	770.0075755	590.0833335	796.8020835	985.7679925	753.5539775	664.0085225	764.462121	565.1392045	496.907197	320.153409	249.6041665	234.2386365	234.748106	171.2964015	154.824811	12.072899	10.980883	15.171605	18.430602	23.581031	39.673669	41.938644	58.915714
499	14	56	50	88	5	8.8	L385_m	21	766.7679925	0	25.6988635	75.100379	180.8929925	230.6950755	267.5416665	363.9242425	474.753788	381.7339015	657.6742425	748.688447	733.780303	807.787879	614.356061	796.9801135	627.683712	582.6515155	567.0075755	611.0833335	741.8020835	766.7679925	733.5539775	602.0085225	664.462121	464.1392045	465.907197	272.153409	293.6041665	290.2386365	192.748106	107.2964015	105.824811	12.072899	10.980883	15.171605	18.430602	23.581031	39.673669	41.938644	58.915714
500	14	57	50	87	5	8.7	L385_m	21	736.7679925	0	34.6988635	40.100379	86.8929925	116.6950755	143.5416665	312.9242425	350.753788	331.7339015	416.6742425	569.688447	655.780303	570.787879	566.356061	447.9801135	614.683712	466.6515155	592.0075755	655.0833335	605.8020835	736.7679925	685.5539775	481.0085225	615.462121	495.1392045	370.907197	288.153409	236.6041665	221.2386365	165.748106	130.2964015	110.824811	12.072899	10.980883	15.171605	18.430602	23.581031	39.673669	41.938644	58.915714
501	14	58	49	96	4.9	9.6	L385_m	21	489.7679925	0	0	0	12.8929925	31.6950755	66.5416665	88.9242425	70.753788	134.7339015	102.6742425	308.688447	376.780303	442.787879	252.356061	359.9801135	427.683712	331.6515155	239.0075755	229.0833335	456.8020835	489.7679925	311.5539775	260.0085225	380.462121	296.1392045	327.907197	172.153409	207.6041665	131.2386365	105.748106	61.2964015	147.824811	12.072899	10.980883	15.171605	18.430602	23.581031	39.673669	41.938644	58.915714
502	14	59	49	95	4.9	9.5	L385_m	21	620.7679925	0	1.6988635	31.100379	41.8929925	70.6950755	69.5416665	96.9242425	184.753788	116.7339015	302.6742425	175.688447	418.780303	522.787879	246.356061	429.9801135	311.683712	408.6515155	202.0075755	373.0833335	442.8020835	620.7679925	592.5539775	361.0085225	457.462121	287.1392045	362.907197	326.153409	239.6041665	187.2386365	139.748106	141.2964015	32.824811	12.072899	10.980883	15.171605	18.430602	23.581031	39.673669	41.938644	58.915714
503	14	60	49	94	4.9	9.4	L385_m	21	553.7679925	0	0	19.100379	33.8929925	67.6950755	48.5416665	87.9242425	200.753788	170.7339015	257.6742425	237.688447	395.780303	466.787879	368.356061	321.9801135	390.683712	326.6515155	303.0075755	372.0833335	569.8020835	553.7679925	428.5539775	343.0085225	439.462121	307.1392045	304.907197	236.153409	202.6041665	199.2386365	62.748106	106.2964015	72.824811	12.072899	10.980883	15.171605	18.430602	23.581031	39.673669	41.938644	58.915714
504	14	61	49	93	4.9	9.3	L385_m	21	616.7679925	21.881629	21.6988635	48.100379	42.8929925	74.6950755	88.5416665	111.9242425	205.753788	328.7339015	363.6742425	320.688447	398.780303	476.787879	449.356061	377.9801135	393.683712	350.6515155	283.0075755	455.0833335	530.8020835	616.7679925	497.5539775	433.0085225	594.462121	323.1392045	262.907197	344.153409	209.6041665	90.2386365	152.748106	207.2964015	202.824811	12.072899	10.980883	15.171605	18.430602	23.581031	39.673669	41.938644	58.915714
505	14	62	49	92	4.9	9.2	L385_m	21	481.7679925	8.881629	0	44.100379	47.8929925	68.6950755	88.5416665	136.9242425	191.753788	182.7339015	132.6742425	409.688447	367.780303	333.787879	302.356061	319.9801135	340.683712	270.6515155	405.0075755	335.0833335	403.8020835	481.7679925	517.5539775	328.0085225	393.462121	241.1392045	309.907197	167.153409	158.6041665	154.2386365	142.748106	176.2964015	126.824811	12.072899	10.980883	15.171605	18.430602	23.581031	39.673669	41.938644	58.915714
506	14	63	49	89	4.9	8.9	L385_m	21	614.7679925	0	25.6988635	77.100379	116.8929925	56.6950755	156.5416665	248.9242425	334.753788	318.7339015	345.6742425	459.688447	559.780303	522.787879	629.356061	469.9801135	509.683712	424.6515155	452.0075755	504.0833335	522.8020835	614.7679925	524.5539775	518.0085225	473.462121	508.1392045	285.907197	178.153409	132.6041665	180.2386365	191.748106	171.2964015	122.824811	12.072899	10.980883	15.171605	18.430602	23.581031	39.673669	41.938644	58.915714
507	14	64	49	88	4.9	8.8	L385_m	21	737.7679925	0	22.6988635	73.100379	81.8929925	88.6950755	179.5416665	181.9242425	356.753788	483.7339015	301.6742425	496.688447	682.780303	752.787879	511.356061	549.9801135	488.683712	538.6515155	502.0075755	590.0833335	506.8020835	737.7679925	620.5539775	492.0085225	658.462121	403.1392045	412.907197	361.153409	265.6041665	218.2386365	190.748106	202.2964015	110.824811	12.072899	10.980883	15.171605	18.430602	23.581031	39.673669	41.938644	58.915714
508	14	65	49	87	4.9	8.7	L385_m	21	682.7679925	11.881629	6.6988635	64.100379	130.8929925	126.6950755	250.5416665	308.9242425	513.753788	542.7339015	590.6742425	565.688447	669.780303	688.787879	605.356061	514.9801135	491.683712	536.6515155	510.0075755	471.0833335	591.8020835	682.7679925	595.5539775	446.0085225	449.462121	339.1392045	391.907197	296.153409	257.6041665	209.2386365	115.748106	193.2964015	95.824811	12.072899	10.980883	15.171605	18.430602	23.581031	39.673669	41.938644	58.915714
509	14	66	49	86	4.9	8.6	L385_m	21	486.7679925	14.881629	38.6988635	45.100379	57.8929925	113.6950755	170.5416665	267.9242425	362.753788	276.7339015	475.6742425	507.688447	366.780303	517.787879	337.356061	419.9801135	483.683712	375.6515155	355.0075755	370.0833335	485.8020835	486.7679925	460.5539775	518.0085225	420.462121	317.1392045	365.907197	166.153409	104.6041665	129.2386365	61.748106	168.2964015	49.824811	12.072899	10.980883	15.171605	18.430602	23.581031	39.673669	41.938644	58.915714
510	14	67	48	94	4.8	9.4	L385_m	21	514.7679925	0	0	0	24.8929925	35.6950755	74.5416665	159.9242425	107.753788	150.7339015	240.6742425	342.688447	307.780303	438.787879	384.356061	266.9801135	310.683712	316.6515155	352.0075755	284.0833335	387.8020835	514.7679925	446.5539775	330.0085225	385.462121	381.1392045	267.907197	200.153409	151.6041665	167.2386365	121.748106	149.2964015	101.824811	12.072899	10.980883	15.171605	18.430602	23.581031	39.673669	41.938644	58.915714
511	14	68	48	89	4.8	8.9	L385_m	21	503.7679925	0	3.6988635	53.100379	81.8929925	75.6950755	95.5416665	57.9242425	205.753788	233.7339015	268.6742425	231.688447	305.780303	391.787879	466.356061	335.9801135	281.683712	279.6515155	235.0075755	289.0833335	412.8020835	503.7679925	432.5539775	272.0085225	463.462121	206.1392045	119.907197	86.153409	81.6041665	114.2386365	77.748106	0	94.824811	12.072899	10.980883	15.171605	18.430602	23.581031	39.673669	41.938644	58.915714
512	14	69	48	88	4.8	8.8	L385_m	21	524.7679925	0	12.6988635	34.100379	140.8929925	155.6950755	285.5416665	316.9242425	485.753788	366.7339015	492.6742425	581.688447	561.780303	450.787879	635.356061	531.9801135	639.683712	451.6515155	457.0075755	511.0833335	466.8020835	524.7679925	553.5539775	391.0085225	514.462121	383.1392045	298.907197	220.153409	223.6041665	119.2386365	183.748106	194.2964015	125.824811	12.072899	10.980883	15.171605	18.430602	23.581031	39.673669	41.938644	58.915714
513	14	70	47	88	4.7	8.8	L385_m	21	525.7679925	13.881629	1.6988635	83.100379	77.8929925	145.6950755	92.5416665	250.9242425	252.753788	330.7339015	565.6742425	468.688447	421.780303	543.787879	510.356061	450.9801135	397.683712	441.6515155	337.0075755	312.0833335	499.8020835	525.7679925	358.5539775	333.0085225	412.462121	255.1392045	261.907197	210.153409	188.6041665	223.2386365	81.748106	105.2964015	108.824811	12.072899	10.980883	15.171605	18.430602	23.581031	39.673669	41.938644	58.915714
514	14	71	46	89	4.6	8.9	L385_m	21	443.7679925	0	0	0	7.8929925	40.6950755	65.5416665	142.9242425	171.753788	166.7339015	90.6742425	165.688447	287.780303	329.787879	265.356061	298.9801135	378.683712	226.6515155	302.0075755	225.0833335	349.8020835	443.7679925	393.5539775	390.0085225	392.462121	242.1392045	192.907197	231.153409	131.6041665	72.2386365	107.748106	78.2964015	69.824811	12.072899	10.980883	15.171605	18.430602	23.581031	39.673669	41.938644	58.915714
515	14	72	46	88	4.6	8.8	L385_m	21	373.7679925	11.881629	13.6988635	37.100379	8.8929925	110.6950755	121.5416665	158.9242425	317.753788	391.7339015	462.6742425	492.688447	501.780303	420.787879	489.356061	433.9801135	424.683712	355.6515155	393.0075755	309.0833335	366.8020835	373.7679925	368.5539775	268.0085225	316.462121	281.1392045	254.907197	171.153409	176.6041665	142.2386365	147.748106	47.2964015	74.824811	12.072899	10.980883	15.171605	18.430602	23.581031	39.673669	41.938644	58.915714
516	14	73	46	87	4.6	8.7	L385_m	21	423.7679925	0	24.6988635	37.100379	108.8929925	115.6950755	72.5416665	105.9242425	225.753788	233.7339015	121.6742425	265.688447	340.780303	284.787879	364.356061	169.9801135	216.683712	394.6515155	359.0075755	226.0833335	285.8020835	423.7679925	458.5539775	253.0085225	217.462121	262.1392045	225.907197	158.153409	142.6041665	120.2386365	114.748106	4.2964015	79.824811	12.072899	10.980883	15.171605	18.430602	23.581031	39.673669	41.938644	58.915714
517	15	1	51	83	5.1	8.3	L385_m	21	411.7679925	0	0	52.100379	38.8929925	80.6950755	126.5416665	253.9242425	195.753788	192.7339015	300.6742425	341.688447	481.780303	425.787879	272.356061	253.9801135	299.683712	342.6515155	461.0075755	338.0833335	367.8020835	411.7679925	469.5539775	336.0085225	334.462121	303.1392045	332.907197	107.153409	140.6041665	113.2386365	99.748106	80.2964015	72.824811	12.072899	10.980883	15.171605	18.430602	23.581031	39.673669	41.938644	58.915714
518	15	2	51	81	5.1	8.1	L385_m	21	429.7679925	0	12.6988635	49.100379	51.8929925	74.6950755	185.5416665	268.9242425	326.753788	374.7339015	292.6742425	356.688447	404.780303	404.787879	357.356061	314.9801135	450.683712	485.6515155	396.0075755	447.0833335	341.8020835	429.7679925	392.5539775	265.0085225	235.462121	179.1392045	286.907197	195.153409	144.6041665	87.2386365	78.748106	118.2964015	64.824811	12.072899	10.980883	15.171605	18.430602	23.581031	39.673669	41.938644	58.915714
519	15	3	50	83	5	8.3	L385_m	21	422.7679925	0	4.6988635	13.100379	74.8929925	155.6950755	107.5416665	250.9242425	314.753788	236.7339015	567.6742425	477.688447	388.780303	496.787879	380.356061	289.9801135	386.683712	415.6515155	371.0075755	360.0833335	312.8020835	422.7679925	359.5539775	372.0085225	385.462121	271.1392045	172.907197	99.153409	74.6041665	85.2386365	68.748106	15.2964015	16.824811	12.072899	10.980883	15.171605	18.430602	23.581031	39.673669	41.938644	58.915714
520	15	4	50	82	5	8.2	L385_m	21	509.7679925	0.881629	18.6988635	69.100379	48.8929925	82.6950755	98.5416665	186.9242425	222.753788	364.7339015	362.6742425	331.688447	259.780303	393.787879	325.356061	310.9801135	253.683712	463.6515155	327.0075755	368.0833335	462.8020835	509.7679925	421.5539775	234.0085225	292.462121	226.1392045	241.907197	168.153409	174.6041665	128.2386365	49.748106	6.2964015	22.824811	12.072899	10.980883	15.171605	18.430602	23.581031	39.673669	41.938644	58.915714
521	15	5	50	81	5	8.1	L385_m	21	729.7679925	20.881629	25.6988635	52.100379	98.8929925	82.6950755	219.5416665	275.9242425	351.753788	467.7339015	594.6742425	669.688447	769.780303	732.787879	611.356061	651.9801135	724.683712	721.6515155	602.0075755	580.0833335	625.8020835	729.7679925	528.5539775	519.0085225	529.462121	347.1392045	318.907197	307.153409	260.6041665	167.2386365	150.748106	86.2964015	79.824811	12.072899	10.980883	15.171605	18.430602	23.581031	39.673669	41.938644	58.915714
522	15	6	50	80	5	8	L385_m	21	584.7679925	0	5.6988635	35.100379	83.8929925	90.6950755	200.5416665	203.9242425	299.753788	395.7339015	486.6742425	352.688447	455.780303	541.787879	566.356061	377.9801135	309.683712	355.6515155	461.0075755	480.0833335	555.8020835	584.7679925	410.5539775	330.0085225	298.462121	350.1392045	215.907197	244.153409	111.6041665	44.2386365	109.748106	84.2964015	60.824811	12.072899	10.980883	15.171605	18.430602	23.581031	39.673669	41.938644	58.915714
523	15	7	50	79	5	7.9	L385_m	21	594.7679925	5.881629	0	9.100379	52.8929925	66.6950755	125.5416665	205.9242425	246.753788	229.7339015	393.6742425	285.688447	485.780303	494.787879	332.356061	327.9801135	294.683712	311.6515155	304.0075755	447.0833335	460.8020835	594.7679925	365.5539775	193.0085225	400.462121	202.1392045	262.907197	160.153409	140.6041665	41.2386365	146.748106	88.2964015	59.824811	12.072899	10.980883	15.171605	18.430602	23.581031	39.673669	41.938644	58.915714
524	15	8	49	83	4.9	8.3	L385_m	21	481.7679925	0	0	15.100379	2.8929925	51.6950755	31.5416665	114.9242425	127.753788	4.7339015	187.6742425	307.688447	358.780303	357.787879	323.356061	323.9801135	310.683712	441.6515155	395.0075755	326.0833335	524.8020835	481.7679925	412.5539775	292.0085225	326.462121	267.1392045	183.907197	132.153409	151.6041665	35.2386365	34.748106	86.2964015	44.824811	12.072899	10.980883	15.171605	18.430602	23.581031	39.673669	41.938644	58.915714
525	15	9	49	82	4.9	8.2	L385_m	21	823.7679925	7.881629	22.6988635	29.100379	62.8929925	116.6950755	229.5416665	172.9242425	423.753788	265.7339015	675.6742425	643.688447	596.780303	758.787879	562.356061	550.9801135	551.683712	693.6515155	543.0075755	545.0833335	623.8020835	823.7679925	742.5539775	517.0085225	456.462121	430.1392045	291.907197	228.153409	160.6041665	124.2386365	144.748106	48.2964015	107.824811	12.072899	10.980883	15.171605	18.430602	23.581031	39.673669	41.938644	58.915714
526	15	10	49	81	4.9	8.1	L385_m	21	940.7679925	0	27.6988635	79.100379	102.8929925	164.6950755	312.5416665	505.9242425	524.753788	539.7339015	747.6742425	640.688447	826.780303	1037.787879	825.356061	636.9801135	674.683712	738.6515155	682.0075755	600.0833335	611.8020835	940.7679925	733.5539775	545.0085225	401.462121	445.1392045	421.907197	262.153409	241.6041665	237.2386365	179.748106	70.2964015	154.824811	12.072899	10.980883	15.171605	18.430602	23.581031	39.673669	41.938644	58.915714
527	15	11	49	80	4.9	8	L385_m	21	816.7679925	0	21.6988635	62.100379	98.8929925	164.6950755	198.5416665	267.9242425	494.753788	448.7339015	453.6742425	596.688447	703.780303	653.787879	611.356061	581.9801135	582.683712	560.6515155	482.0075755	646.0833335	640.8020835	816.7679925	469.5539775	487.0085225	441.462121	439.1392045	330.907197	249.153409	246.6041665	121.2386365	74.748106	115.2964015	118.824811	12.072899	10.980883	15.171605	18.430602	23.581031	39.673669	41.938644	58.915714
528	15	12	49	79	4.9	7.9	L385_m	21	832.7679925	0	1.6988635	59.100379	99.8929925	153.6950755	211.5416665	340.9242425	439.753788	495.7339015	514.6742425	731.688447	765.780303	739.787879	692.356061	423.9801135	513.683712	573.6515155	584.0075755	715.0833335	786.8020835	832.7679925	566.5539775	611.0085225	510.462121	413.1392045	413.907197	198.153409	211.6041665	281.2386365	71.748106	184.2964015	145.824811	12.072899	10.980883	15.171605	18.430602	23.581031	39.673669	41.938644	58.915714
529	15	13	49	78	4.9	7.8	L385_m	21	745.7679925	5.881629	20.6988635	121.100379	168.8929925	266.6950755	310.5416665	368.9242425	736.753788	490.7339015	680.6742425	813.688447	677.780303	863.787879	652.356061	532.9801135	713.683712	504.6515155	384.0075755	583.0833335	633.8020835	745.7679925	570.5539775	453.0085225	395.462121	484.1392045	517.907197	273.153409	225.6041665	187.2386365	110.748106	48.2964015	74.824811	12.072899	10.980883	15.171605	18.430602	23.581031	39.673669	41.938644	58.915714
530	15	14	49	77	4.9	7.7	L385_m	21	582.7679925	0	0	33.100379	52.8929925	73.6950755	158.5416665	180.9242425	305.753788	298.7339015	448.6742425	379.688447	812.780303	531.787879	590.356061	546.9801135	507.683712	487.6515155	360.0075755	515.0833335	502.8020835	582.7679925	506.5539775	360.0085225	432.462121	313.1392045	412.907197	212.153409	220.6041665	163.2386365	126.748106	95.2964015	51.824811	12.072899	10.980883	15.171605	18.430602	23.581031	39.673669	41.938644	58.915714
531	15	15	49	76	4.9	7.6	L385_m	21	639.7679925	2.881629	2.6988635	0	7.8929925	87.6950755	151.5416665	169.9242425	228.753788	165.7339015	422.6742425	332.688447	542.780303	536.787879	531.356061	329.9801135	418.683712	391.6515155	339.0075755	511.0833335	441.8020835	639.7679925	409.5539775	337.0085225	344.462121	335.1392045	287.907197	236.153409	91.6041665	140.2386365	86.748106	193.2964015	93.824811	12.072899	10.980883	15.171605	18.430602	23.581031	39.673669	41.938644	58.915714
532	15	16	48	83	4.8	8.3	L385_m	21	571.7679925	0	0	49.100379	9.8929925	18.6950755	63.5416665	84.9242425	108.753788	174.7339015	299.6742425	403.688447	497.780303	396.787879	304.356061	346.9801135	421.683712	420.6515155	471.0075755	409.0833335	480.8020835	571.7679925	554.5539775	315.0085225	375.462121	325.1392045	252.907197	100.153409	90.6041665	56.2386365	107.748106	4.2964015	26.824811	12.072899	10.980883	15.171605	18.430602	23.581031	39.673669	41.938644	58.915714
533	15	17	48	82	4.8	8.2	L385_m	21	601.7679925	0	15.6988635	51.100379	75.8929925	92.6950755	83.5416665	103.9242425	77.753788	149.7339015	423.6742425	449.688447	458.780303	711.787879	432.356061	439.9801135	434.683712	410.6515155	475.0075755	434.0833335	439.8020835	601.7679925	400.5539775	408.0085225	419.462121	403.1392045	262.907197	220.153409	176.6041665	59.2386365	65.748106	135.2964015	88.824811	12.072899	10.980883	15.171605	18.430602	23.581031	39.673669	41.938644	58.915714
534	15	18	48	81	4.8	8.1	L385_m	21	740.7679925	0	30.6988635	81.100379	69.8929925	86.6950755	259.5416665	248.9242425	383.753788	458.7339015	463.6742425	450.688447	720.780303	786.787879	588.356061	430.9801135	558.683712	473.6515155	561.0075755	541.0833335	584.8020835	740.7679925	753.5539775	441.0085225	496.462121	353.1392045	315.907197	347.153409	189.6041665	195.2386365	149.748106	87.2964015	92.824811	12.072899	10.980883	15.171605	18.430602	23.581031	39.673669	41.938644	58.915714
535	15	19	48	80	4.8	8	L385_m	21	841.7679925	6.881629	37.6988635	121.100379	149.8929925	201.6950755	291.5416665	396.9242425	528.753788	609.7339015	651.6742425	621.688447	772.780303	826.787879	826.356061	653.9801135	639.683712	692.6515155	648.0075755	688.0833335	839.8020835	841.7679925	704.5539775	575.0085225	543.462121	385.1392045	406.907197	234.153409	172.6041665	215.2386365	125.748106	129.2964015	73.824811	12.072899	10.980883	15.171605	18.430602	23.581031	39.673669	41.938644	58.915714
536	15	20	48	79	4.8	7.9	L385_m	21	756.7679925	0	6.6988635	13.100379	37.8929925	84.6950755	129.5416665	142.9242425	265.753788	357.7339015	447.6742425	575.688447	562.780303	572.787879	573.356061	615.9801135	573.683712	530.6515155	425.0075755	494.0833335	641.8020835	756.7679925	666.5539775	453.0085225	462.462121	510.1392045	337.907197	239.153409	205.6041665	203.2386365	111.748106	102.2964015	101.824811	12.072899	10.980883	15.171605	18.430602	23.581031	39.673669	41.938644	58.915714
537	15	21	48	78	4.8	7.8	L385_m	21	670.7679925	11.881629	27.6988635	75.100379	126.8929925	287.6950755	255.5416665	288.9242425	535.753788	414.7339015	564.6742425	678.688447	696.780303	573.787879	738.356061	590.9801135	478.683712	550.6515155	438.0075755	638.0833335	744.8020835	670.7679925	636.5539775	530.0085225	488.462121	447.1392045	404.907197	377.153409	213.6041665	193.2386365	137.748106	114.2964015	66.824811	12.072899	10.980883	15.171605	18.430602	23.581031	39.673669	41.938644	58.915714
538	15	22	48	77	4.8	7.7	L385_m	21	659.7679925	12.881629	27.6988635	76.100379	99.8929925	120.6950755	192.5416665	238.9242425	362.753788	313.7339015	457.6742425	529.688447	620.780303	695.787879	521.356061	587.9801135	469.683712	421.6515155	478.0075755	464.0833335	592.8020835	659.7679925	503.5539775	476.0085225	437.462121	389.1392045	324.907197	208.153409	184.6041665	186.2386365	137.748106	87.2964015	134.824811	12.072899	10.980883	15.171605	18.430602	23.581031	39.673669	41.938644	58.915714
539	15	23	48	76	4.8	7.6	L385_m	21	637.7679925	0	0	0	14.8929925	14.6950755	78.5416665	136.9242425	183.753788	67.7339015	174.6742425	386.688447	493.780303	356.787879	340.356061	501.9801135	462.683712	398.6515155	489.0075755	392.0833335	487.8020835	637.7679925	446.5539775	311.0085225	407.462121	290.1392045	178.907197	212.153409	199.6041665	176.2386365	137.748106	13.2964015	67.824811	12.072899	10.980883	15.171605	18.430602	23.581031	39.673669	41.938644	58.915714
540	15	24	47	85	4.7	8.5	L385_m	21	432.7679925	0	3.6988635	47.100379	91.8929925	177.6950755	250.5416665	279.9242425	322.753788	342.7339015	425.6742425	577.688447	491.780303	602.787879	590.356061	413.9801135	353.683712	466.6515155	262.0075755	325.0833335	437.8020835	432.7679925	369.5539775	242.0085225	310.462121	253.1392045	217.907197	198.153409	148.6041665	175.2386365	75.748106	115.2964015	93.824811	12.072899	10.980883	15.171605	18.430602	23.581031	39.673669	41.938644	58.915714
541	15	25	47	84	4.7	8.4	L385_m	21	458.7679925	48.881629	39.6988635	57.100379	74.8929925	32.6950755	52.5416665	84.9242425	139.753788	263.7339015	200.6742425	297.688447	311.780303	277.787879	347.356061	327.9801135	266.683712	310.6515155	383.0075755	375.0833335	318.8020835	458.7679925	315.5539775	302.0085225	243.462121	173.1392045	211.907197	90.153409	96.6041665	15.2386365	71.748106	76.2964015	88.824811	12.072899	10.980883	15.171605	18.430602	23.581031	39.673669	41.938644	58.915714
542	15	26	47	83	4.7	8.3	L385_m	21	544.7679925	70.881629	38.6988635	6.100379	20.8929925	41.6950755	64.5416665	116.9242425	229.753788	305.7339015	231.6742425	324.688447	396.780303	454.787879	326.356061	359.9801135	493.683712	549.6515155	352.0075755	414.0833335	511.8020835	544.7679925	437.5539775	409.0085225	395.462121	228.1392045	193.907197	154.153409	148.6041665	95.2386365	120.748106	55.2964015	25.824811	12.072899	10.980883	15.171605	18.430602	23.581031	39.673669	41.938644	58.915714
543	15	27	47	82	4.7	8.2	L385_m	21	694.7679925	0	0	9.100379	8.8929925	27.6950755	72.5416665	148.9242425	163.753788	182.7339015	421.6742425	379.688447	394.780303	497.787879	532.356061	390.9801135	485.683712	589.6515155	440.0075755	585.0833335	619.8020835	694.7679925	634.5539775	452.0085225	565.462121	428.1392045	244.907197	244.153409	217.6041665	32.2386365	133.748106	112.2964015	36.824811	12.072899	10.980883	15.171605	18.430602	23.581031	39.673669	41.938644	58.915714
544	15	28	47	81	4.7	8.1	L385_m	21	720.7679925	2.881629	8.6988635	48.100379	59.8929925	139.6950755	211.5416665	226.9242425	469.753788	364.7339015	588.6742425	573.688447	796.780303	737.787879	574.356061	521.9801135	544.683712	679.6515155	738.0075755	685.0833335	687.8020835	720.7679925	790.5539775	505.0085225	562.462121	407.1392045	373.907197	295.153409	195.6041665	242.2386365	114.748106	125.2964015	133.824811	12.072899	10.980883	15.171605	18.430602	23.581031	39.673669	41.938644	58.915714
545	15	29	47	80	4.7	8	L385_m	21	734.7679925	0	27.6988635	95.100379	35.8929925	92.6950755	168.5416665	248.9242425	372.753788	310.7339015	399.6742425	538.688447	416.780303	502.787879	506.356061	562.9801135	462.683712	548.6515155	534.0075755	512.0833335	656.8020835	734.7679925	602.5539775	433.0085225	422.462121	393.1392045	248.907197	194.153409	213.6041665	146.2386365	180.748106	92.2964015	64.824811	12.072899	10.980883	15.171605	18.430602	23.581031	39.673669	41.938644	58.915714
546	15	30	47	79	4.7	7.9	L385_m	21	706.7679925	0	72.6988635	157.100379	186.8929925	187.6950755	258.5416665	428.9242425	514.753788	479.7339015	650.6742425	634.688447	667.780303	535.787879	742.356061	600.9801135	478.683712	499.6515155	607.0075755	687.0833335	624.8020835	706.7679925	598.5539775	496.0085225	532.462121	413.1392045	361.907197	211.153409	205.6041665	217.2386365	145.748106	114.2964015	103.824811	12.072899	10.980883	15.171605	18.430602	23.581031	39.673669	41.938644	58.915714
547	15	31	47	78	4.7	7.8	L385_m	21	947.7679925	3.881629	33.6988635	84.100379	114.8929925	252.6950755	167.5416665	335.9242425	532.753788	435.7339015	679.6742425	674.688447	789.780303	826.787879	765.356061	666.9801135	778.683712	639.6515155	613.0075755	697.0833335	773.8020835	947.7679925	702.5539775	557.0085225	653.462121	403.1392045	341.907197	294.153409	265.6041665	260.2386365	203.748106	148.2964015	131.824811	12.072899	10.980883	15.171605	18.430602	23.581031	39.673669	41.938644	58.915714
548	15	32	47	77	4.7	7.7	L385_m	21	739.7679925	0.881629	30.6988635	77.100379	126.8929925	133.6950755	242.5416665	323.9242425	544.753788	587.7339015	633.6742425	669.688447	782.780303	701.787879	721.356061	566.9801135	734.683712	725.6515155	569.0075755	632.0833335	638.8020835	739.7679925	615.5539775	581.0085225	541.462121	430.1392045	402.907197	347.153409	193.6041665	203.2386365	110.748106	114.2964015	123.824811	12.072899	10.980883	15.171605	18.430602	23.581031	39.673669	41.938644	58.915714
549	15	33	47	76	4.7	7.6	L385_m	21	649.7679925	0	20.6988635	79.100379	31.8929925	69.6950755	186.5416665	252.9242425	245.753788	272.7339015	555.6742425	463.688447	524.780303	617.787879	450.356061	370.9801135	481.683712	461.6515155	446.0075755	491.0833335	542.8020835	649.7679925	391.5539775	403.0085225	425.462121	324.1392045	254.907197	210.153409	223.6041665	132.2386365	64.748106	89.2964015	61.824811	12.072899	10.980883	15.171605	18.430602	23.581031	39.673669	41.938644	58.915714
550	15	34	46	85	4.6	8.5	L385_m	21	423.7679925	43.881629	51.6988635	63.100379	102.8929925	105.6950755	133.5416665	202.9242425	213.753788	279.7339015	282.6742425	380.688447	416.780303	386.787879	478.356061	275.9801135	376.683712	382.6515155	416.0075755	269.0833335	354.8020835	423.7679925	294.5539775	245.0085225	244.462121	205.1392045	178.907197	139.153409	111.6041665	104.2386365	55.748106	84.2964015	99.824811	12.072899	10.980883	15.171605	18.430602	23.581031	39.673669	41.938644	58.915714
551	15	35	46	84	4.6	8.4	L385_m	21	289.7679925	0	0	22.100379	0	26.6950755	38.5416665	49.9242425	117.753788	206.7339015	247.6742425	305.688447	320.780303	242.787879	141.356061	85.9801135	284.683712	386.6515155	252.0075755	306.0833335	394.8020835	289.7679925	292.5539775	176.0085225	252.462121	141.1392045	158.907197	26.153409	68.6041665	61.2386365	103.748106	15.2964015	44.824811	12.072899	10.980883	15.171605	18.430602	23.581031	39.673669	41.938644	58.915714
552	15	36	46	82	4.6	8.2	L385_m	21	566.7679925	8.881629	0	52.100379	41.8929925	81.6950755	89.5416665	83.9242425	147.753788	270.7339015	250.6742425	251.688447	410.780303	430.787879	377.356061	367.9801135	421.683712	528.6515155	475.0075755	404.0833335	509.8020835	566.7679925	389.5539775	351.0085225	390.462121	438.1392045	266.907197	153.153409	71.6041665	104.2386365	104.748106	80.2964015	130.824811	12.072899	10.980883	15.171605	18.430602	23.581031	39.673669	41.938644	58.915714
553	15	37	46	81	4.6	8.1	L385_m	21	744.7679925	9.881629	19.6988635	64.100379	76.8929925	103.6950755	134.5416665	235.9242425	298.753788	356.7339015	502.6742425	565.688447	643.780303	604.787879	751.356061	423.9801135	639.683712	704.6515155	556.0075755	595.0833335	710.8020835	744.7679925	603.5539775	470.0085225	474.462121	414.1392045	300.907197	202.153409	166.6041665	128.2386365	161.748106	170.2964015	92.824811	12.072899	10.980883	15.171605	18.430602	23.581031	39.673669	41.938644	58.915714
554	15	38	46	80	4.6	8	L385_m	21	610.7679925	0	30.6988635	40.100379	38.8929925	157.6950755	256.5416665	177.9242425	328.753788	226.7339015	371.6742425	457.688447	614.780303	668.787879	585.356061	393.9801135	472.683712	562.6515155	561.0075755	494.0833335	656.8020835	610.7679925	532.5539775	488.0085225	484.462121	313.1392045	294.907197	264.153409	231.6041665	173.2386365	56.748106	76.2964015	66.824811	12.072899	10.980883	15.171605	18.430602	23.581031	39.673669	41.938644	58.915714
555	15	39	46	79	4.6	7.9	L385_m	21	796.7679925	16.881629	50.6988635	61.100379	137.8929925	232.6950755	179.5416665	251.9242425	467.753788	305.7339015	483.6742425	460.688447	643.780303	626.787879	453.356061	530.9801135	451.683712	468.6515155	447.0075755	557.0833335	633.8020835	796.7679925	543.5539775	431.0085225	484.462121	425.1392045	288.907197	221.153409	183.6041665	188.2386365	95.748106	100.2964015	127.824811	12.072899	10.980883	15.171605	18.430602	23.581031	39.673669	41.938644	58.915714
556	15	40	46	78	4.6	7.8	L385_m	21	725.7679925	0	35.6988635	129.100379	172.8929925	176.6950755	236.5416665	258.9242425	443.753788	440.7339015	576.6742425	442.688447	558.780303	588.787879	516.356061	408.9801135	366.683712	465.6515155	355.0075755	612.0833335	683.8020835	725.7679925	645.5539775	351.0085225	477.462121	359.1392045	236.907197	247.153409	173.6041665	168.2386365	116.748106	128.2964015	77.824811	12.072899	10.980883	15.171605	18.430602	23.581031	39.673669	41.938644	58.915714
557	15	41	46	77	4.6	7.7	L385_m	21	686.7679925	0	34.6988635	74.100379	93.8929925	163.6950755	357.5416665	377.9242425	456.753788	301.7339015	481.6742425	639.688447	706.780303	732.787879	633.356061	548.9801135	596.683712	493.6515155	528.0075755	535.0833335	486.8020835	686.7679925	509.5539775	459.0085225	439.462121	393.1392045	420.907197	267.153409	134.6041665	134.2386365	83.748106	133.2964015	119.824811	12.072899	10.980883	15.171605	18.430602	23.581031	39.673669	41.938644	58.915714
558	15	42	45	85	4.5	8.5	L385_m	21	443.7679925	0	20.6988635	30.100379	108.8929925	131.6950755	141.5416665	173.9242425	275.753788	341.7339015	304.6742425	439.688447	648.780303	375.787879	349.356061	351.9801135	268.683712	429.6515155	348.0075755	392.0833335	347.8020835	443.7679925	215.5539775	292.0085225	348.462121	236.1392045	215.907197	190.153409	100.6041665	51.2386365	83.748106	96.2964015	52.824811	12.072899	10.980883	15.171605	18.430602	23.581031	39.673669	41.938644	58.915714
559	15	43	45	81	4.5	8.1	L385_m	21	603.7679925	0	13.6988635	3.100379	54.8929925	28.6950755	71.5416665	165.9242425	211.753788	435.7339015	429.6742425	426.688447	462.780303	584.787879	406.356061	449.9801135	508.683712	515.6515155	446.0075755	356.0833335	560.8020835	603.7679925	497.5539775	470.0085225	421.462121	361.1392045	315.907197	218.153409	189.6041665	118.2386365	145.748106	75.2964015	89.824811	12.072899	10.980883	15.171605	18.430602	23.581031	39.673669	41.938644	58.915714
560	15	44	45	80	4.5	8	L385_m	21	541.7679925	0	14.6988635	42.100379	73.8929925	111.6950755	132.5416665	197.9242425	430.753788	303.7339015	443.6742425	399.688447	656.780303	587.787879	646.356061	453.9801135	489.683712	540.6515155	545.0075755	508.0833335	515.8020835	541.7679925	439.5539775	383.0085225	423.462121	358.1392045	298.907197	168.153409	158.6041665	96.2386365	120.748106	57.2964015	47.824811	12.072899	10.980883	15.171605	18.430602	23.581031	39.673669	41.938644	58.915714
561	15	45	45	79	4.5	7.9	L385_m	21	756.7679925	0	0	18.100379	69.8929925	80.6950755	158.5416665	261.9242425	364.753788	383.7339015	552.6742425	528.688447	755.780303	859.787879	705.356061	599.9801135	551.683712	628.6515155	529.0075755	668.0833335	681.8020835	756.7679925	499.5539775	394.0085225	437.462121	399.1392045	193.907197	273.153409	216.6041665	152.2386365	230.748106	102.2964015	39.824811	12.072899	10.980883	15.171605	18.430602	23.581031	39.673669	41.938644	58.915714
562	15	46	45	78	4.5	7.8	L385_m	21	623.7679925	5.881629	31.6988635	81.100379	65.8929925	129.6950755	227.5416665	197.9242425	354.753788	430.7339015	385.6742425	444.688447	469.780303	667.787879	308.356061	428.9801135	386.683712	326.6515155	409.0075755	452.0833335	498.8020835	623.7679925	502.5539775	356.0085225	407.462121	257.1392045	251.907197	232.153409	150.6041665	154.2386365	176.748106	163.2964015	116.824811	12.072899	10.980883	15.171605	18.430602	23.581031	39.673669	41.938644	58.915714
563	15	47	45	77	4.5	7.7	L385_m	21	555.7679925	0	8.6988635	19.100379	31.8929925	148.6950755	229.5416665	225.9242425	274.753788	370.7339015	388.6742425	493.688447	468.780303	468.787879	329.356061	470.9801135	438.683712	416.6515155	325.0075755	472.0833335	475.8020835	555.7679925	317.5539775	339.0085225	350.462121	292.1392045	282.907197	282.153409	96.6041665	210.2386365	58.748106	130.2964015	61.824811	12.072899	10.980883	15.171605	18.430602	23.581031	39.673669	41.938644	58.915714
564	15	48	45	76	4.5	7.6	L385_m	21	457.7679925	25.881629	0	58.100379	96.8929925	175.6950755	185.5416665	201.9242425	325.753788	335.7339015	522.6742425	489.688447	626.780303	633.787879	493.356061	393.9801135	354.683712	414.6515155	372.0075755	391.0833335	364.8020835	457.7679925	407.5539775	401.0085225	460.462121	358.1392045	378.907197	283.153409	172.6041665	150.2386365	140.748106	165.2964015	78.824811	12.072899	10.980883	15.171605	18.430602	23.581031	39.673669	41.938644	58.915714
565	15	49	45	75	4.5	7.5	L385_m	21	442.7679925	10.881629	7.6988635	33.100379	15.8929925	110.6950755	125.5416665	120.9242425	111.753788	138.7339015	168.6742425	301.688447	439.780303	248.787879	398.356061	336.9801135	356.683712	387.6515155	305.0075755	317.0833335	442.8020835	442.7679925	356.5539775	347.0085225	379.462121	270.1392045	223.907197	138.153409	164.6041665	115.2386365	125.748106	93.2964015	159.824811	12.072899	10.980883	15.171605	18.430602	23.581031	39.673669	41.938644	58.915714
566	15	50	44	86	4.4	8.6	L385_m	21	388.7679925	18.881629	29.6988635	39.100379	81.8929925	101.6950755	136.5416665	217.9242425	326.753788	323.7339015	252.6742425	320.688447	503.780303	560.787879	425.356061	242.9801135	355.683712	385.6515155	219.0075755	292.0833335	467.8020835	388.7679925	384.5539775	270.0085225	334.462121	262.1392045	205.907197	223.153409	156.6041665	152.2386365	92.748106	107.2964015	120.824811	12.072899	10.980883	15.171605	18.430602	23.581031	39.673669	41.938644	58.915714
567	15	51	44	83	4.4	8.3	L385_m	21	365.7679925	0	0	13.100379	0	20.6950755	11.5416665	80.9242425	139.753788	205.7339015	284.6742425	247.688447	261.780303	352.787879	273.356061	299.9801135	250.683712	289.6515155	396.0075755	322.0833335	446.8020835	365.7679925	302.5539775	279.0085225	248.462121	184.1392045	170.907197	120.153409	120.6041665	69.2386365	139.748106	40.2964015	34.824811	12.072899	10.980883	15.171605	18.430602	23.581031	39.673669	41.938644	58.915714
568	15	52	44	82	4.4	8.2	L385_m	21	485.7679925	0.881629	30.6988635	20.100379	27.8929925	50.6950755	118.5416665	172.9242425	169.753788	173.7339015	365.6742425	318.688447	400.780303	406.787879	330.356061	376.9801135	332.683712	516.6515155	455.0075755	490.0833335	413.8020835	485.7679925	385.5539775	362.0085225	413.462121	312.1392045	180.907197	141.153409	97.6041665	87.2386365	19.748106	108.2964015	72.824811	12.072899	10.980883	15.171605	18.430602	23.581031	39.673669	41.938644	58.915714
569	15	53	44	81	4.4	8.1	L385_m	21	688.7679925	0	0.6988635	44.100379	72.8929925	93.6950755	145.5416665	122.9242425	220.753788	303.7339015	209.6742425	546.688447	630.780303	578.787879	503.356061	464.9801135	444.683712	545.6515155	528.0075755	521.0833335	616.8020835	688.7679925	439.5539775	514.0085225	372.462121	414.1392045	415.907197	360.153409	215.6041665	158.2386365	109.748106	116.2964015	35.824811	12.072899	10.980883	15.171605	18.430602	23.581031	39.673669	41.938644	58.915714
570	15	54	44	80	4.4	8	L385_m	21	653.7679925	19.881629	32.6988635	67.100379	95.8929925	111.6950755	174.5416665	236.9242425	291.753788	282.7339015	355.6742425	421.688447	533.780303	453.787879	458.356061	355.9801135	509.683712	463.6515155	572.0075755	537.0833335	650.8020835	653.7679925	438.5539775	445.0085225	397.462121	343.1392045	248.907197	238.153409	218.6041665	151.2386365	110.748106	148.2964015	119.824811	12.072899	10.980883	15.171605	18.430602	23.581031	39.673669	41.938644	58.915714
571	15	55	44	79	4.4	7.9	L385_m	21	750.7679925	24.881629	13.6988635	89.100379	95.8929925	150.6950755	245.5416665	304.9242425	431.753788	501.7339015	772.6742425	637.688447	771.780303	739.787879	749.356061	659.9801135	645.683712	606.6515155	492.0075755	647.0833335	703.8020835	750.7679925	684.5539775	559.0085225	639.462121	343.1392045	313.907197	298.153409	244.6041665	102.2386365	130.748106	128.2964015	79.824811	12.072899	10.980883	15.171605	18.430602	23.581031	39.673669	41.938644	58.915714
572	15	56	44	78	4.4	7.8	L385_m	21	793.7679925	0	1.6988635	62.100379	116.8929925	201.6950755	319.5416665	310.9242425	530.753788	445.7339015	592.6742425	599.688447	603.780303	717.787879	459.356061	606.9801135	488.683712	505.6515155	629.0075755	494.0833335	510.8020835	793.7679925	507.5539775	463.0085225	529.462121	388.1392045	360.907197	219.153409	190.6041665	207.2386365	180.748106	200.2964015	179.824811	12.072899	10.980883	15.171605	18.430602	23.581031	39.673669	41.938644	58.915714
573	15	57	44	77	4.4	7.7	L385_m	21	640.7679925	22.881629	2.6988635	60.100379	137.8929925	185.6950755	243.5416665	377.9242425	496.753788	567.7339015	648.6742425	827.688447	681.780303	739.787879	481.356061	422.9801135	466.683712	539.6515155	481.0075755	501.0833335	647.8020835	640.7679925	682.5539775	545.0085225	593.462121	426.1392045	339.907197	330.153409	209.6041665	203.2386365	123.748106	225.2964015	158.824811	12.072899	10.980883	15.171605	18.430602	23.581031	39.673669	41.938644	58.915714
574	15	58	44	76	4.4	7.6	L385_m	21	425.7679925	0	0	23.100379	31.8929925	98.6950755	153.5416665	245.9242425	221.753788	303.7339015	357.6742425	242.688447	347.780303	422.787879	344.356061	308.9801135	282.683712	379.6515155	273.0075755	395.0833335	262.8020835	425.7679925	283.5539775	322.0085225	317.462121	271.1392045	317.907197	152.153409	170.6041665	154.2386365	199.748106	129.2964015	39.824811	12.072899	10.980883	15.171605	18.430602	23.581031	39.673669	41.938644	58.915714
575	15	59	43	86	4.3	8.6	L385_m	21	355.7679925	0	0	0	20.8929925	46.6950755	101.5416665	131.9242425	98.753788	259.7339015	246.6742425	284.688447	314.780303	342.787879	308.356061	295.9801135	173.683712	295.6515155	255.0075755	157.0833335	417.8020835	355.7679925	306.5539775	263.0085225	333.462121	254.1392045	144.907197	82.153409	168.6041665	108.2386365	53.748106	94.2964015	82.824811	12.072899	10.980883	15.171605	18.430602	23.581031	39.673669	41.938644	58.915714
576	15	60	43	83	4.3	8.3	L385_m	21	448.7679925	0	0	0	0	25.6950755	84.5416665	61.9242425	75.753788	207.7339015	94.6742425	272.688447	296.780303	440.787879	323.356061	213.9801135	329.683712	428.6515155	345.0075755	306.0833335	440.8020835	448.7679925	264.5539775	265.0085225	311.462121	291.1392045	219.907197	78.153409	174.6041665	156.2386365	79.748106	24.2964015	30.824811	12.072899	10.980883	15.171605	18.430602	23.581031	39.673669	41.938644	58.915714
577	15	61	43	82	4.3	8.2	L385_m	21	443.7679925	0	5.6988635	24.100379	11.8929925	54.6950755	39.5416665	69.9242425	139.753788	241.7339015	289.6742425	373.688447	329.780303	470.787879	315.356061	221.9801135	387.683712	423.6515155	410.0075755	328.0833335	427.8020835	443.7679925	406.5539775	226.0085225	226.462121	237.1392045	241.907197	241.153409	171.6041665	122.2386365	96.748106	61.2964015	16.824811	12.072899	10.980883	15.171605	18.430602	23.581031	39.673669	41.938644	58.915714
578	15	62	43	81	4.3	8.1	L385_m	21	631.7679925	0	9.6988635	0.100379	71.8929925	32.6950755	127.5416665	199.9242425	352.753788	255.7339015	272.6742425	396.688447	485.780303	541.787879	537.356061	356.9801135	506.683712	544.6515155	365.0075755	421.0833335	540.8020835	631.7679925	420.5539775	401.0085225	420.462121	289.1392045	170.907197	193.153409	153.6041665	113.2386365	56.748106	65.2964015	103.824811	12.072899	10.980883	15.171605	18.430602	23.581031	39.673669	41.938644	58.915714
579	15	63	43	80	4.3	8	L385_m	21	692.7679925	0	36.6988635	51.100379	87.8929925	140.6950755	79.5416665	197.9242425	353.753788	270.7339015	496.6742425	367.688447	543.780303	562.787879	612.356061	382.9801135	381.683712	465.6515155	663.0075755	481.0833335	573.8020835	692.7679925	591.5539775	446.0085225	450.462121	388.1392045	341.907197	220.153409	118.6041665	151.2386365	126.748106	51.2964015	51.824811	12.072899	10.980883	15.171605	18.430602	23.581031	39.673669	41.938644	58.915714
580	15	64	43	79	4.3	7.9	L385_m	21	615.7679925	0	19.6988635	56.100379	128.8929925	131.6950755	239.5416665	270.9242425	298.753788	320.7339015	357.6742425	386.688447	476.780303	588.787879	461.356061	384.9801135	430.683712	488.6515155	447.0075755	424.0833335	577.8020835	615.7679925	528.5539775	377.0085225	534.462121	270.1392045	267.907197	242.153409	166.6041665	192.2386365	85.748106	114.2964015	109.824811	12.072899	10.980883	15.171605	18.430602	23.581031	39.673669	41.938644	58.915714
581	15	65	43	78	4.3	7.8	L385_m	21	702.7679925	0	22.6988635	65.100379	76.8929925	111.6950755	224.5416665	220.9242425	225.753788	366.7339015	584.6742425	452.688447	713.780303	701.787879	632.356061	576.9801135	609.683712	449.6515155	515.0075755	541.0833335	550.8020835	702.7679925	581.5539775	471.0085225	512.462121	423.1392045	246.907197	160.153409	142.6041665	202.2386365	156.748106	121.2964015	44.824811	12.072899	10.980883	15.171605	18.430602	23.581031	39.673669	41.938644	58.915714
582	15	66	43	77	4.3	7.7	L385_m	21	551.7679925	2.881629	26.6988635	32.100379	106.8929925	98.6950755	223.5416665	285.9242425	375.753788	451.7339015	580.6742425	748.688447	693.780303	608.787879	495.356061	467.9801135	411.683712	378.6515155	395.0075755	487.0833335	456.8020835	551.7679925	476.5539775	501.0085225	378.462121	349.1392045	285.907197	240.153409	219.6041665	183.2386365	151.748106	125.2964015	91.824811	12.072899	10.980883	15.171605	18.430602	23.581031	39.673669	41.938644	58.915714
583	15	67	43	76	4.3	7.6	L385_m	21	409.7679925	0	0	55.100379	112.8929925	93.6950755	201.5416665	248.9242425	436.753788	328.7339015	598.6742425	536.688447	518.780303	612.787879	497.356061	366.9801135	361.683712	467.6515155	377.0075755	371.0833335	364.8020835	409.7679925	415.5539775	368.0085225	417.462121	320.1392045	339.907197	180.153409	169.6041665	143.2386365	222.748106	112.2964015	93.824811	12.072899	10.980883	15.171605	18.430602	23.581031	39.673669	41.938644	58.915714
584	15	68	42	83	4.2	8.3	L385_m	21	449.7679925	0	0	12.100379	30.8929925	39.6950755	72.5416665	69.9242425	133.753788	122.7339015	141.6742425	187.688447	347.780303	412.787879	360.356061	246.9801135	294.683712	460.6515155	336.0075755	245.0833335	383.8020835	449.7679925	374.5539775	280.0085225	396.462121	190.1392045	320.907197	48.153409	89.6041665	75.2386365	31.748106	0	12.824811	12.072899	10.980883	15.171605	18.430602	23.581031	39.673669	41.938644	58.915714
585	15	69	42	82	4.2	8.2	L385_m	21	559.7679925	37.881629	29.6988635	40.100379	60.8929925	70.6950755	108.5416665	175.9242425	302.753788	299.7339015	255.6742425	386.688447	512.780303	584.787879	329.356061	489.9801135	300.683712	541.6515155	273.0075755	437.0833335	465.8020835	559.7679925	428.5539775	401.0085225	415.462121	255.1392045	315.907197	267.153409	163.6041665	140.2386365	88.748106	129.2964015	89.824811	12.072899	10.980883	15.171605	18.430602	23.581031	39.673669	41.938644	58.915714
586	15	70	42	81	4.2	8.1	L385_m	21	569.7679925	3.881629	2.6988635	40.100379	67.8929925	58.6950755	103.5416665	128.9242425	85.753788	258.7339015	172.6742425	470.688447	510.780303	653.787879	493.356061	338.9801135	488.683712	487.6515155	445.0075755	434.0833335	557.8020835	569.7679925	544.5539775	397.0085225	398.462121	395.1392045	194.907197	185.153409	146.6041665	136.2386365	82.748106	25.2964015	92.824811	12.072899	10.980883	15.171605	18.430602	23.581031	39.673669	41.938644	58.915714
587	15	71	42	80	4.2	8	L385_m	21	634.7679925	0	24.6988635	59.100379	101.8929925	110.6950755	118.5416665	178.9242425	287.753788	276.7339015	431.6742425	597.688447	451.780303	353.787879	448.356061	502.9801135	496.683712	481.6515155	437.0075755	465.0833335	573.8020835	634.7679925	527.5539775	444.0085225	572.462121	355.1392045	290.907197	201.153409	144.6041665	190.2386365	150.748106	48.2964015	0	12.072899	10.980883	15.171605	18.430602	23.581031	39.673669	41.938644	58.915714
588	15	72	42	79	4.2	7.9	L385_m	21	708.7679925	0	37.6988635	73.100379	79.8929925	141.6950755	266.5416665	279.9242425	295.753788	298.7339015	479.6742425	427.688447	687.780303	526.787879	374.356061	418.9801135	469.683712	384.6515155	372.0075755	403.0833335	498.8020835	708.7679925	586.5539775	524.0085225	468.462121	372.1392045	280.907197	229.153409	236.6041665	153.2386365	61.748106	176.2964015	20.824811	12.072899	10.980883	15.171605	18.430602	23.581031	39.673669	41.938644	58.915714
589	15	73	42	78	4.2	7.8	L385_m	21	667.7679925	1.881629	6.6988635	44.100379	61.8929925	128.6950755	166.5416665	264.9242425	327.753788	515.7339015	579.6742425	522.688447	504.780303	696.787879	531.356061	408.9801135	641.683712	480.6515155	419.0075755	441.0833335	611.8020835	667.7679925	612.5539775	493.0085225	479.462121	403.1392045	338.907197	316.153409	123.6041665	180.2386365	217.748106	107.2964015	65.824811	12.072899	10.980883	15.171605	18.430602	23.581031	39.673669	41.938644	58.915714
590	15	74	42	77	4.2	7.7	L385_m	21	547.7679925	0	9.6988635	39.100379	87.8929925	117.6950755	145.5416665	190.9242425	361.753788	362.7339015	510.6742425	628.688447	482.780303	486.787879	457.356061	482.9801135	330.683712	423.6515155	349.0075755	342.0833335	463.8020835	547.7679925	379.5539775	379.0085225	371.462121	326.1392045	162.907197	246.153409	160.6041665	133.2386365	176.748106	70.2964015	89.824811	12.072899	10.980883	15.171605	18.430602	23.581031	39.673669	41.938644	58.915714
591	15	75	42	76	4.2	7.6	L385_m	21	307.7679925	0	0	30.100379	84.8929925	105.6950755	237.5416665	312.9242425	317.753788	358.7339015	303.6742425	572.688447	577.780303	428.787879	443.356061	405.9801135	372.683712	264.6515155	401.0075755	427.0833335	387.8020835	307.7679925	405.5539775	208.0085225	339.462121	294.1392045	309.907197	201.153409	181.6041665	175.2386365	151.748106	181.2964015	89.824811	12.072899	10.980883	15.171605	18.430602	23.581031	39.673669	41.938644	58.915714
592	15	76	41	84	4.1	8.4	L385_m	21	359.7679925	57.881629	39.6988635	16.100379	31.8929925	123.6950755	132.5416665	88.9242425	195.753788	253.7339015	295.6742425	385.688447	388.780303	323.787879	241.356061	261.9801135	176.683712	204.6515155	369.0075755	203.0833335	253.8020835	359.7679925	294.5539775	262.0085225	282.462121	233.1392045	178.907197	107.153409	78.6041665	99.2386365	56.748106	121.2964015	154.824811	12.072899	10.980883	15.171605	18.430602	23.581031	39.673669	41.938644	58.915714
593	15	77	41	82	4.1	8.2	L385_m	21	480.7679925	13.881629	8.6988635	41.100379	42.8929925	51.6950755	129.5416665	146.9242425	141.753788	196.7339015	191.6742425	383.688447	400.780303	391.787879	493.356061	459.9801135	433.683712	505.6515155	419.0075755	510.0833335	461.8020835	480.7679925	470.5539775	315.0085225	348.462121	374.1392045	202.907197	250.153409	67.6041665	113.2386365	160.748106	0.2964015	81.824811	12.072899	10.980883	15.171605	18.430602	23.581031	39.673669	41.938644	58.915714
594	15	78	41	81	4.1	8.1	L385_m	21	519.7679925	0	0	0	0	61.6950755	90.5416665	199.9242425	165.753788	88.7339015	311.6742425	366.688447	527.780303	430.787879	483.356061	377.9801135	417.683712	408.6515155	356.0075755	382.0833335	594.8020835	519.7679925	418.5539775	351.0085225	421.462121	300.1392045	240.907197	222.153409	124.6041665	110.2386365	76.748106	53.2964015	22.824811	12.072899	10.980883	15.171605	18.430602	23.581031	39.673669	41.938644	58.915714
595	15	79	41	80	4.1	8	L385_m	21	736.7679925	0	0	97.100379	66.8929925	63.6950755	148.5416665	126.9242425	226.753788	176.7339015	321.6742425	555.688447	685.780303	484.787879	507.356061	441.9801135	396.683712	563.6515155	611.0075755	436.0833335	544.8020835	736.7679925	577.5539775	479.0085225	480.462121	439.1392045	326.907197	275.153409	161.6041665	151.2386365	112.748106	66.2964015	46.824811	12.072899	10.980883	15.171605	18.430602	23.581031	39.673669	41.938644	58.915714
596	15	80	41	79	4.1	7.9	L385_m	21	648.7679925	2.881629	18.6988635	46.100379	53.8929925	92.6950755	104.5416665	168.9242425	234.753788	331.7339015	428.6742425	479.688447	532.780303	603.787879	522.356061	378.9801135	551.683712	441.6515155	430.0075755	580.0833335	491.8020835	648.7679925	392.5539775	460.0085225	365.462121	337.1392045	314.907197	263.153409	226.6041665	133.2386365	177.748106	101.2964015	26.824811	12.072899	10.980883	15.171605	18.430602	23.581031	39.673669	41.938644	58.915714
597	15	81	41	78	4.1	7.8	L385_m	21	459.7679925	0	19.6988635	64.100379	78.8929925	119.6950755	201.5416665	214.9242425	274.753788	294.7339015	458.6742425	371.688447	473.780303	660.787879	582.356061	522.9801135	430.683712	437.6515155	345.0075755	366.0833335	600.8020835	459.7679925	424.5539775	432.0085225	468.462121	369.1392045	160.907197	190.153409	222.6041665	143.2386365	164.748106	162.2964015	111.824811	12.072899	10.980883	15.171605	18.430602	23.581031	39.673669	41.938644	58.915714
598	15	82	41	77	4.1	7.7	L385_m	21	578.7679925	0	12.6988635	97.100379	86.8929925	145.6950755	202.5416665	283.9242425	369.753788	620.7339015	526.6742425	641.688447	429.780303	854.787879	562.356061	515.9801135	270.683712	621.6515155	443.0075755	438.0833335	506.8020835	578.7679925	575.5539775	335.0085225	527.462121	347.1392045	263.907197	252.153409	188.6041665	167.2386365	84.748106	57.2964015	90.824811	12.072899	10.980883	15.171605	18.430602	23.581031	39.673669	41.938644	58.915714
599	15	83	40	82	4	8.2	L385_m	21	568.7679925	0	8.6988635	41.100379	5.8929925	74.6950755	72.5416665	105.9242425	59.753788	86.7339015	285.6742425	445.688447	452.780303	531.787879	510.356061	364.9801135	494.683712	519.6515155	464.0075755	432.0833335	456.8020835	568.7679925	421.5539775	338.0085225	371.462121	319.1392045	247.907197	254.153409	159.6041665	155.2386365	74.748106	100.2964015	20.824811	12.072899	10.980883	15.171605	18.430602	23.581031	39.673669	41.938644	58.915714
600	15	84	40	81	4	8.1	L385_m	21	634.7679925	4.881629	10.6988635	58.100379	11.8929925	93.6950755	131.5416665	151.9242425	275.753788	240.7339015	439.6742425	502.688447	462.780303	625.787879	614.356061	508.9801135	547.683712	591.6515155	516.0075755	572.0833335	599.8020835	634.7679925	529.5539775	409.0085225	484.462121	396.1392045	324.907197	197.153409	182.6041665	148.2386365	131.748106	23.2964015	97.824811	12.072899	10.980883	15.171605	18.430602	23.581031	39.673669	41.938644	58.915714
601	15	85	40	80	4	8	L385_m	21	940.7679925	5.881629	18.6988635	58.100379	97.8929925	133.6950755	102.5416665	236.9242425	247.753788	291.7339015	331.6742425	371.688447	534.780303	559.787879	495.356061	506.9801135	583.683712	603.6515155	495.0075755	477.0833335	608.8020835	940.7679925	633.5539775	519.0085225	475.462121	461.1392045	395.907197	287.153409	196.6041665	174.2386365	121.748106	141.2964015	101.824811	12.072899	10.980883	15.171605	18.430602	23.581031	39.673669	41.938644	58.915714
602	15	86	40	79	4	7.9	L385_m	21	770.7679925	17.881629	32.6988635	64.100379	78.8929925	156.6950755	177.5416665	245.9242425	330.753788	222.7339015	559.6742425	642.688447	630.780303	675.787879	530.356061	644.9801135	622.683712	588.6515155	521.0075755	587.0833335	738.8020835	770.7679925	558.5539775	510.0085225	538.462121	375.1392045	243.907197	236.153409	197.6041665	142.2386365	214.748106	113.2964015	95.824811	12.072899	10.980883	15.171605	18.430602	23.581031	39.673669	41.938644	58.915714
603	15	87	40	78	4	7.8	L385_m	21	503.7679925	3.881629	35.6988635	57.100379	52.8929925	120.6950755	163.5416665	235.9242425	316.753788	270.7339015	450.6742425	502.688447	351.780303	552.787879	399.356061	276.9801135	393.683712	344.6515155	413.0075755	505.0833335	487.8020835	503.7679925	440.5539775	463.0085225	461.462121	347.1392045	324.907197	229.153409	212.6041665	159.2386365	126.748106	111.2964015	95.824811	12.072899	10.980883	15.171605	18.430602	23.581031	39.673669	41.938644	58.915714
604	15	88	39	82	3.9	8.2	L385_m	21	390.7679925	4.881629	4.6988635	14.100379	40.8929925	63.6950755	113.5416665	126.9242425	308.753788	250.7339015	362.6742425	175.688447	250.780303	349.787879	271.356061	219.9801135	285.683712	250.6515155	282.0075755	272.0833335	414.8020835	390.7679925	347.5539775	337.0085225	293.462121	184.1392045	203.907197	135.153409	71.6041665	113.2386365	61.748106	21.2964015	0	12.072899	10.980883	15.171605	18.430602	23.581031	39.673669	41.938644	58.915714
605	15	89	39	81	3.9	8.1	L385_m	21	721.7679925	14.881629	23.6988635	60.100379	61.8929925	99.6950755	90.5416665	191.9242425	384.753788	328.7339015	448.6742425	681.688447	615.780303	695.787879	602.356061	491.9801135	483.683712	547.6515155	442.0075755	428.0833335	556.8020835	721.7679925	506.5539775	363.0085225	501.462121	391.1392045	326.907197	167.153409	117.6041665	225.2386365	110.748106	144.2964015	77.824811	12.072899	10.980883	15.171605	18.430602	23.581031	39.673669	41.938644	58.915714
606	15	90	39	80	3.9	8	L385_m	21	495.7679925	0	17.6988635	78.100379	90.8929925	127.6950755	116.5416665	163.9242425	261.753788	264.7339015	261.6742425	361.688447	463.780303	476.787879	440.356061	416.9801135	369.683712	468.6515155	391.0075755	489.0833335	568.8020835	495.7679925	474.5539775	329.0085225	312.462121	233.1392045	310.907197	212.153409	126.6041665	105.2386365	163.748106	39.2964015	106.824811	12.072899	10.980883	15.171605	18.430602	23.581031	39.673669	41.938644	58.915714
607	15	91	39	79	3.9	7.9	L385_m	21	661.7679925	19.881629	4.6988635	33.100379	92.8929925	86.6950755	94.5416665	139.9242425	179.753788	310.7339015	321.6742425	485.688447	519.780303	521.787879	401.356061	364.9801135	557.683712	452.6515155	476.0075755	399.0833335	632.8020835	661.7679925	446.5539775	412.0085225	408.462121	282.1392045	257.907197	208.153409	286.6041665	109.2386365	92.748106	117.2964015	98.824811	12.072899	10.980883	15.171605	18.430602	23.581031	39.673669	41.938644	58.915714
608	15	92	39	78	3.9	7.8	L385_m	21	576.7679925	7.881629	24.6988635	60.100379	98.8929925	103.6950755	145.5416665	185.9242425	379.753788	301.7339015	453.6742425	471.688447	485.780303	532.787879	519.356061	414.9801135	386.683712	396.6515155	411.0075755	474.0833335	563.8020835	576.7679925	455.5539775	319.0085225	345.462121	315.1392045	303.907197	218.153409	216.6041665	208.2386365	101.748106	111.2964015	81.824811	12.072899	10.980883	15.171605	18.430602	23.581031	39.673669	41.938644	58.915714
609	15	93	38	83	3.8	8.3	L385_m	21	258.7679925	0	0	12.100379	0	31.6950755	101.5416665	101.9242425	155.753788	202.7339015	251.6742425	249.688447	193.780303	362.787879	348.356061	115.9801135	279.683712	385.6515155	179.0075755	312.0833335	433.8020835	258.7679925	325.5539775	313.0085225	222.462121	192.1392045	134.907197	65.153409	59.6041665	126.2386365	41.748106	35.2964015	3.824811	12.072899	10.980883	15.171605	18.430602	23.581031	39.673669	41.938644	58.915714
610	15	94	38	82	3.8	8.2	L385_m	21	532.7679925	15.881629	18.6988635	43.100379	71.8929925	113.6950755	108.5416665	185.9242425	181.753788	126.7339015	283.6742425	473.688447	426.780303	392.787879	441.356061	395.9801135	417.683712	400.6515155	434.0075755	415.0833335	454.8020835	532.7679925	595.5539775	397.0085225	423.462121	238.1392045	241.907197	152.153409	90.6041665	83.2386365	100.748106	164.2964015	110.824811	12.072899	10.980883	15.171605	18.430602	23.581031	39.673669	41.938644	58.915714
611	15	95	38	81	3.8	8.1	L385_m	21	604.7679925	0	0	12.100379	37.8929925	94.6950755	90.5416665	195.9242425	237.753788	260.7339015	530.6742425	141.688447	520.780303	551.787879	394.356061	462.9801135	447.683712	449.6515155	324.0075755	476.0833335	534.8020835	604.7679925	442.5539775	376.0085225	471.462121	318.1392045	293.907197	216.153409	202.6041665	107.2386365	98.748106	68.2964015	59.824811	12.072899	10.980883	15.171605	18.430602	23.581031	39.673669	41.938644	58.915714
612	15	96	38	80	3.8	8	L385_m	21	467.7679925	0.881629	4.6988635	64.100379	65.8929925	98.6950755	108.5416665	108.9242425	200.753788	178.7339015	258.6742425	287.688447	361.780303	386.787879	344.356061	159.9801135	332.683712	358.6515155	473.0075755	397.0833335	417.8020835	467.7679925	518.5539775	274.0085225	318.462121	253.1392045	141.907197	103.153409	98.6041665	128.2386365	78.748106	115.2964015	95.824811	12.072899	10.980883	15.171605	18.430602	23.581031	39.673669	41.938644	58.915714
613	15	97	38	79	3.8	7.9	L385_m	21	506.7679925	0	0	66.100379	87.8929925	91.6950755	136.5416665	262.9242425	308.753788	276.7339015	539.6742425	450.688447	513.780303	525.787879	316.356061	384.9801135	453.683712	320.6515155	275.0075755	593.0833335	673.8020835	506.7679925	527.5539775	358.0085225	407.462121	317.1392045	346.907197	89.153409	231.6041665	137.2386365	53.748106	64.2964015	84.824811	12.072899	10.980883	15.171605	18.430602	23.581031	39.673669	41.938644	58.915714
614	15	98	38	78	3.8	7.8	L385_m	21	522.7679925	0	0	22.100379	54.8929925	60.6950755	96.5416665	82.9242425	11.753788	134.7339015	423.6742425	333.688447	364.780303	491.787879	392.356061	333.9801135	350.683712	322.6515155	262.0075755	348.0833335	422.8020835	522.7679925	359.5539775	253.0085225	294.462121	234.1392045	255.907197	164.153409	131.6041665	160.2386365	72.748106	61.2964015	0	12.072899	10.980883	15.171605	18.430602	23.581031	39.673669	41.938644	58.915714
615	15	99	37	84	3.7	8.4	L385_m	21	365.7679925	19.881629	11.6988635	40.100379	72.8929925	83.6950755	106.5416665	194.9242425	354.753788	182.7339015	360.6742425	361.688447	516.780303	433.787879	250.356061	322.9801135	316.683712	137.6515155	378.0075755	327.0833335	285.8020835	365.7679925	254.5539775	317.0085225	303.462121	182.1392045	246.907197	241.153409	139.6041665	57.2386365	23.748106	22.2964015	0	12.072899	10.980883	15.171605	18.430602	23.581031	39.673669	41.938644	58.915714
616	15	100	37	83	3.7	8.3	L385_m	21	473.7679925	0	16.6988635	40.100379	54.8929925	109.6950755	194.5416665	158.9242425	233.753788	372.7339015	431.6742425	312.688447	576.780303	589.787879	210.356061	374.9801135	347.683712	461.6515155	368.0075755	264.0833335	319.8020835	473.7679925	373.5539775	349.0085225	264.462121	203.1392045	225.907197	170.153409	209.6041665	72.2386365	90.748106	48.2964015	123.824811	12.072899	10.980883	15.171605	18.430602	23.581031	39.673669	41.938644	58.915714
617	15	101	37	82	3.7	8.2	L385_m	21	546.7679925	9.881629	7.6988635	58.100379	59.8929925	92.6950755	98.5416665	175.9242425	217.753788	283.7339015	148.6742425	296.688447	349.780303	523.787879	577.356061	459.9801135	258.683712	412.6515155	427.0075755	421.0833335	462.8020835	546.7679925	380.5539775	317.0085225	410.462121	338.1392045	319.907197	289.153409	166.6041665	101.2386365	26.748106	81.2964015	60.824811	12.072899	10.980883	15.171605	18.430602	23.581031	39.673669	41.938644	58.915714
618	15	102	37	81	3.7	8.1	L385_m	21	708.7679925	4.881629	20.6988635	38.100379	44.8929925	107.6950755	101.5416665	183.9242425	264.753788	466.7339015	543.6742425	551.688447	605.780303	641.787879	477.356061	508.9801135	470.683712	553.6515155	432.0075755	534.0833335	597.8020835	708.7679925	580.5539775	406.0085225	464.462121	356.1392045	317.907197	246.153409	144.6041665	141.2386365	144.748106	117.2964015	126.824811	12.072899	10.980883	15.171605	18.430602	23.581031	39.673669	41.938644	58.915714
619	15	103	37	80	3.7	8	L385_m	21	462.7679925	0	10.6988635	54.100379	79.8929925	137.6950755	121.5416665	179.9242425	325.753788	150.7339015	311.6742425	545.688447	492.780303	554.787879	415.356061	396.9801135	510.683712	439.6515155	497.0075755	356.0833335	514.8020835	462.7679925	483.5539775	380.0085225	486.462121	403.1392045	257.907197	248.153409	148.6041665	157.2386365	94.748106	95.2964015	117.824811	12.072899	10.980883	15.171605	18.430602	23.581031	39.673669	41.938644	58.915714
620	15	104	37	79	3.7	7.9	L385_m	21	677.7679925	0	27.6988635	47.100379	112.8929925	119.6950755	95.5416665	154.9242425	173.753788	521.7339015	549.6742425	370.688447	450.780303	535.787879	346.356061	358.9801135	358.683712	485.6515155	459.0075755	475.0833335	485.8020835	677.7679925	377.5539775	290.0085225	343.462121	301.1392045	222.907197	162.153409	104.6041665	75.2386365	181.748106	108.2964015	17.824811	12.072899	10.980883	15.171605	18.430602	23.581031	39.673669	41.938644	58.915714
621	15	105	37	78	3.7	7.8	L385_m	21	499.7679925	10.881629	0	27.100379	50.8929925	75.6950755	168.5416665	195.9242425	232.753788	314.7339015	280.6742425	512.688447	452.780303	493.787879	525.356061	301.9801135	299.683712	424.6515155	453.0075755	315.0833335	481.8020835	499.7679925	317.5539775	327.0085225	377.462121	300.1392045	230.907197	227.153409	219.6041665	159.2386365	175.748106	83.2964015	44.824811	12.072899	10.980883	15.171605	18.430602	23.581031	39.673669	41.938644	58.915714
622	15	106	36	85	3.6	8.5	L385_m	21	458.7679925	0	9.6988635	55.100379	34.8929925	34.6950755	149.5416665	140.9242425	318.753788	155.7339015	196.6742425	391.688447	321.780303	489.787879	390.356061	313.9801135	268.683712	280.6515155	265.0075755	310.0833335	460.8020835	458.7679925	293.5539775	209.0085225	280.462121	250.1392045	195.907197	271.153409	68.6041665	123.2386365	102.748106	87.2964015	34.824811	12.072899	10.980883	15.171605	18.430602	23.581031	39.673669	41.938644	58.915714
623	15	107	36	82	3.6	8.2	L385_m	21	435.7679925	0	0	18.100379	7.8929925	70.6950755	78.5416665	59.9242425	118.753788	94.7339015	117.6742425	234.688447	418.780303	335.787879	324.356061	251.9801135	289.683712	459.6515155	352.0075755	205.0833335	312.8020835	435.7679925	339.5539775	235.0085225	350.462121	293.1392045	250.907197	251.153409	116.6041665	117.2386365	55.748106	44.2964015	23.824811	12.072899	10.980883	15.171605	18.430602	23.581031	39.673669	41.938644	58.915714
624	15	108	35	82	3.5	8.2	L385_m	21	465.7679925	0	0	17.100379	16.8929925	30.6950755	72.5416665	82.9242425	219.753788	245.7339015	360.6742425	163.688447	232.780303	197.787879	372.356061	254.9801135	276.683712	373.6515155	436.0075755	254.0833335	318.8020835	465.7679925	364.5539775	267.0085225	329.462121	135.1392045	78.907197	127.153409	219.6041665	124.2386365	80.748106	34.2964015	60.824811	12.072899	10.980883	15.171605	18.430602	23.581031	39.673669	41.938644	58.915714
625	16	1	49	75	4.9	7.5	L385_m	21	658.7679925	0	0	4.100379	27.8929925	41.6950755	89.5416665	130.9242425	300.753788	283.7339015	353.6742425	539.688447	489.780303	621.787879	540.356061	378.9801135	508.683712	508.6515155	424.0075755	374.0833335	476.8020835	658.7679925	594.5539775	502.0085225	510.462121	312.1392045	346.907197	269.153409	226.6041665	149.2386365	153.748106	166.2964015	102.824811	12.072899	10.980883	15.171605	18.430602	23.581031	39.673669	41.938644	58.915714
626	16	2	49	74	4.9	7.4	L385_m	21	590.7679925	0	0	0	7.8929925	27.6950755	35.5416665	177.9242425	248.753788	192.7339015	438.6742425	286.688447	428.780303	593.787879	523.356061	489.9801135	372.683712	508.6515155	460.0075755	521.0833335	668.8020835	590.7679925	571.5539775	473.0085225	620.462121	550.1392045	384.907197	299.153409	326.6041665	151.2386365	210.748106	102.2964015	104.824811	12.072899	10.980883	15.171605	18.430602	23.581031	39.673669	41.938644	58.915714
627	16	3	49	73	4.9	7.3	L385_m	21	961.7679925	8.881629	0	41.100379	21.8929925	50.6950755	57.5416665	202.9242425	271.753788	425.7339015	582.6742425	686.688447	618.780303	787.787879	823.356061	573.9801135	699.683712	849.6515155	507.0075755	677.0833335	826.8020835	961.7679925	776.5539775	752.0085225	716.462121	637.1392045	445.907197	259.153409	338.6041665	283.2386365	247.748106	272.2964015	163.824811	12.072899	10.980883	15.171605	18.430602	23.581031	39.673669	41.938644	58.915714
628	16	4	49	72	4.9	7.2	L385_m	21	760.7679925	0	13.6988635	0	51.8929925	53.6950755	140.5416665	139.9242425	259.753788	217.7339015	465.6742425	390.688447	596.780303	654.787879	583.356061	630.9801135	479.683712	573.6515155	546.0075755	656.0833335	784.8020835	760.7679925	755.5539775	622.0085225	690.462121	642.1392045	437.907197	343.153409	345.6041665	266.2386365	254.748106	187.2964015	128.824811	12.072899	10.980883	15.171605	18.430602	23.581031	39.673669	41.938644	58.915714
629	16	5	48	75	4.8	7.5	L385_m	21	648.7679925	1.881629	14.6988635	25.100379	38.8929925	75.6950755	103.5416665	125.9242425	355.753788	187.7339015	248.6742425	233.688447	447.780303	509.787879	465.356061	397.9801135	534.683712	552.6515155	493.0075755	549.0833335	628.8020835	648.7679925	664.5539775	553.0085225	497.462121	453.1392045	396.907197	224.153409	147.6041665	239.2386365	211.748106	127.2964015	76.824811	12.072899	10.980883	15.171605	18.430602	23.581031	39.673669	41.938644	58.915714
630	16	6	48	74	4.8	7.4	L385_m	21	870.7679925	12.881629	0	8.100379	36.8929925	34.6950755	110.5416665	170.9242425	370.753788	268.7339015	432.6742425	421.688447	535.780303	566.787879	530.356061	548.9801135	572.683712	623.6515155	586.0075755	670.0833335	752.8020835	870.7679925	710.5539775	647.0085225	637.462121	588.1392045	449.907197	332.153409	268.6041665	265.2386365	215.748106	232.2964015	162.824811	12.072899	10.980883	15.171605	18.430602	23.581031	39.673669	41.938644	58.915714
631	16	7	48	73	4.8	7.3	L385_m	21	1320.767993	0	2.6988635	26.100379	79.8929925	80.6950755	122.5416665	204.9242425	266.753788	369.7339015	571.6742425	632.688447	1012.780303	1228.787879	862.356061	754.9801135	965.683712	837.6515155	929.0075755	829.0833335	933.8020835	1320.767993	997.5539775	779.0085225	980.462121	763.1392045	656.907197	564.153409	419.6041665	399.2386365	314.748106	260.2964015	190.824811	12.072899	10.980883	15.171605	18.430602	23.581031	39.673669	41.938644	58.915714
632	16	8	48	72	4.8	7.2	L385_m	21	1165.767993	2.881629	0	33.100379	34.8929925	102.6950755	164.5416665	145.9242425	297.753788	272.7339015	405.6742425	501.688447	811.780303	934.787879	773.356061	667.9801135	786.683712	832.6515155	768.0075755	710.0833335	870.8020835	1165.767993	949.5539775	740.0085225	751.462121	620.1392045	481.907197	320.153409	349.6041665	328.2386365	288.748106	272.2964015	162.824811	12.072899	10.980883	15.171605	18.430602	23.581031	39.673669	41.938644	58.915714
633	16	9	48	71	4.8	7.1	L385_m	21	745.7679925	0	6.6988635	43.100379	27.8929925	86.6950755	99.5416665	144.9242425	181.753788	130.7339015	234.6742425	372.688447	373.780303	472.787879	489.356061	413.9801135	561.683712	531.6515155	487.0075755	497.0833335	675.8020835	745.7679925	579.5539775	478.0085225	582.462121	335.1392045	409.907197	294.153409	348.6041665	208.2386365	187.748106	169.2964015	160.824811	12.072899	10.980883	15.171605	18.430602	23.581031	39.673669	41.938644	58.915714
634	16	10	47	75	4.7	7.5	L385_m	21	630.7679925	3.881629	17.6988635	14.100379	16.8929925	53.6950755	99.5416665	127.9242425	207.753788	352.7339015	275.6742425	273.688447	293.780303	501.787879	231.356061	332.9801135	262.683712	314.6515155	300.0075755	342.0833335	412.8020835	630.7679925	499.5539775	420.0085225	422.462121	320.1392045	188.907197	247.153409	159.6041665	201.2386365	159.748106	113.2964015	57.824811	12.072899	10.980883	15.171605	18.430602	23.581031	39.673669	41.938644	58.915714
635	16	11	47	74	4.7	7.4	L385_m	21	632.7679925	0	0	2.100379	17.8929925	23.6950755	44.5416665	88.9242425	179.753788	309.7339015	265.6742425	381.688447	610.780303	567.787879	569.356061	474.9801135	505.683712	479.6515155	471.0075755	482.0833335	577.8020835	632.7679925	553.5539775	511.0085225	549.462121	330.1392045	283.907197	353.153409	206.6041665	213.2386365	150.748106	166.2964015	172.824811	12.072899	10.980883	15.171605	18.430602	23.581031	39.673669	41.938644	58.915714
636	16	12	47	73	4.7	7.3	L385_m	21	1082.767993	19.881629	13.6988635	40.100379	58.8929925	142.6950755	189.5416665	236.9242425	382.753788	454.7339015	536.6742425	720.688447	885.780303	882.787879	670.356061	601.9801135	772.683712	831.6515155	728.0075755	837.0833335	978.8020835	1082.767993	832.5539775	726.0085225	829.462121	759.1392045	563.907197	521.153409	342.6041665	293.2386365	251.748106	201.2964015	221.824811	12.072899	10.980883	15.171605	18.430602	23.581031	39.673669	41.938644	58.915714
637	16	13	47	72	4.7	7.2	L385_m	21	973.7679925	0	11.6988635	16.100379	42.8929925	0	105.5416665	206.9242425	284.753788	274.7339015	296.6742425	625.688447	628.780303	941.787879	662.356061	715.9801135	679.683712	796.6515155	694.0075755	692.0833335	853.8020835	973.7679925	936.5539775	630.0085225	699.462121	519.1392045	400.907197	405.153409	296.6041665	329.2386365	358.748106	242.2964015	171.824811	12.072899	10.980883	15.171605	18.430602	23.581031	39.673669	41.938644	58.915714
638	16	14	47	71	4.7	7.1	L385_m	21	581.7679925	0	0	0	42.8929925	34.6950755	69.5416665	94.9242425	95.753788	139.7339015	194.6742425	428.688447	374.780303	514.787879	397.356061	411.9801135	322.683712	540.6515155	421.0075755	536.0833335	554.8020835	581.7679925	531.5539775	380.0085225	338.462121	406.1392045	266.907197	220.153409	131.6041665	109.2386365	181.748106	84.2964015	129.824811	12.072899	10.980883	15.171605	18.430602	23.581031	39.673669	41.938644	58.915714
639	16	15	47	70	4.7	7	L385_m	21	632.7679925	18.881629	18.6988635	18.100379	53.8929925	48.6950755	155.5416665	149.9242425	252.753788	442.7339015	255.6742425	601.688447	507.780303	483.787879	535.356061	492.9801135	656.683712	530.6515155	497.0075755	588.0833335	554.8020835	632.7679925	527.5539775	402.0085225	507.462121	439.1392045	388.907197	199.153409	187.6041665	231.2386365	189.748106	183.2964015	138.824811	12.072899	10.980883	15.171605	18.430602	23.581031	39.673669	41.938644	58.915714
640	16	16	46	75	4.6	7.5	L385_m	21	435.7679925	0	0.6988635	33.100379	73.8929925	77.6950755	109.5416665	99.9242425	176.753788	225.7339015	107.6742425	217.688447	335.780303	197.787879	412.356061	285.9801135	378.683712	309.6515155	309.0075755	346.0833335	419.8020835	435.7679925	351.5539775	366.0085225	358.462121	234.1392045	288.907197	192.153409	129.6041665	171.2386365	167.748106	109.2964015	87.824811	12.072899	10.980883	15.171605	18.430602	23.581031	39.673669	41.938644	58.915714
641	16	17	46	74	4.6	7.4	L385_m	21	531.7679925	3.881629	16.6988635	42.100379	4.8929925	6.6950755	77.5416665	145.9242425	189.753788	234.7339015	238.6742425	422.688447	505.780303	400.787879	489.356061	309.9801135	326.683712	377.6515155	306.0075755	282.0833335	442.8020835	531.7679925	481.5539775	295.0085225	349.462121	329.1392045	204.907197	233.153409	201.6041665	120.2386365	79.748106	88.2964015	25.824811	12.072899	10.980883	15.171605	18.430602	23.581031	39.673669	41.938644	58.915714
642	16	18	46	73	4.6	7.3	L385_m	21	949.7679925	0	0	36.100379	36.8929925	63.6950755	101.5416665	206.9242425	254.753788	295.7339015	340.6742425	718.688447	619.780303	699.787879	410.356061	573.9801135	632.683712	585.6515155	597.0075755	705.0833335	919.8020835	949.7679925	669.5539775	700.0085225	782.462121	530.1392045	427.907197	360.153409	311.6041665	188.2386365	240.748106	106.2964015	188.824811	12.072899	10.980883	15.171605	18.430602	23.581031	39.673669	41.938644	58.915714
643	16	19	46	72	4.6	7.2	L385_m	21	908.7679925	1.881629	0	33.100379	65.8929925	64.6950755	79.5416665	151.9242425	221.753788	261.7339015	290.6742425	613.688447	718.780303	733.787879	676.356061	612.9801135	752.683712	681.6515155	600.0075755	737.0833335	904.8020835	908.7679925	831.5539775	716.0085225	869.462121	635.1392045	662.907197	391.153409	280.6041665	232.2386365	245.748106	96.2964015	189.824811	12.072899	10.980883	15.171605	18.430602	23.581031	39.673669	41.938644	58.915714
644	16	20	46	71	4.6	7.1	L385_m	21	675.7679925	35.881629	20.6988635	20.100379	15.8929925	64.6950755	69.5416665	153.9242425	196.753788	209.7339015	216.6742425	570.688447	491.780303	505.787879	389.356061	466.9801135	459.683712	479.6515155	449.0075755	566.0833335	698.8020835	675.7679925	486.5539775	481.0085225	562.462121	456.1392045	339.907197	295.153409	208.6041665	221.2386365	153.748106	126.2964015	66.824811	12.072899	10.980883	15.171605	18.430602	23.581031	39.673669	41.938644	58.915714
645	16	21	46	70	4.6	7	L385_m	21	748.7679925	0	1.6988635	24.100379	0	69.6950755	112.5416665	181.9242425	309.753788	204.7339015	354.6742425	405.688447	387.780303	624.787879	408.356061	373.9801135	424.683712	500.6515155	439.0075755	491.0833335	504.8020835	748.7679925	561.5539775	410.0085225	561.462121	385.1392045	272.907197	219.153409	161.6041665	284.2386365	177.748106	85.2964015	106.824811	12.072899	10.980883	15.171605	18.430602	23.581031	39.673669	41.938644	58.915714
646	16	22	45	73	4.5	7.3	L385_m	21	602.7679925	0	5.6988635	25.100379	37.8929925	74.6950755	132.5416665	140.9242425	207.753788	345.7339015	338.6742425	441.688447	466.780303	495.787879	490.356061	443.9801135	500.683712	379.6515155	537.0075755	471.0833335	493.8020835	602.7679925	556.5539775	326.0085225	474.462121	349.1392045	266.907197	236.153409	240.6041665	198.2386365	176.748106	208.2964015	154.824811	12.072899	10.980883	15.171605	18.430602	23.581031	39.673669	41.938644	58.915714
647	16	23	45	72	4.5	7.2	L385_m	21	1016.767993	0	0	13.100379	22.8929925	77.6950755	145.5416665	210.9242425	377.753788	417.7339015	391.6742425	581.688447	788.780303	757.787879	694.356061	544.9801135	601.683712	781.6515155	717.0075755	834.0833335	861.8020835	1016.767993	898.5539775	709.0085225	813.462121	630.1392045	438.907197	321.153409	302.6041665	262.2386365	268.748106	213.2964015	143.824811	12.072899	10.980883	15.171605	18.430602	23.581031	39.673669	41.938644	58.915714
648	16	24	45	71	4.5	7.1	L385_m	21	984.7679925	3.881629	22.6988635	39.100379	65.8929925	98.6950755	120.5416665	165.9242425	485.753788	481.7339015	408.6742425	822.688447	856.780303	983.787879	735.356061	673.9801135	849.683712	712.6515155	715.0075755	726.0833335	727.8020835	984.7679925	775.5539775	626.0085225	757.462121	569.1392045	498.907197	431.153409	301.6041665	287.2386365	197.748106	205.2964015	130.824811	12.072899	10.980883	15.171605	18.430602	23.581031	39.673669	41.938644	58.915714
649	16	25	45	70	4.5	7	L385_m	21	813.7679925	10.881629	14.6988635	18.100379	76.8929925	109.6950755	145.5416665	173.9242425	329.753788	410.7339015	552.6742425	331.688447	665.780303	736.787879	534.356061	602.9801135	700.683712	589.6515155	536.0075755	589.0833335	765.8020835	813.7679925	691.5539775	525.0085225	606.462121	482.1392045	426.907197	265.153409	252.6041665	166.2386365	214.748106	180.2964015	209.824811	12.072899	10.980883	15.171605	18.430602	23.581031	39.673669	41.938644	58.915714
650	16	26	45	69	4.5	6.9	L385_m	21	510.7679925	0	0	0	0	10.6950755	30.5416665	87.9242425	188.753788	127.7339015	187.6742425	284.688447	245.780303	415.787879	285.356061	383.9801135	408.683712	389.6515155	392.0075755	383.0833335	444.8020835	510.7679925	328.5539775	269.0085225	345.462121	257.1392045	208.907197	245.153409	163.6041665	60.2386365	103.748106	0	0	12.072899	10.980883	15.171605	18.430602	23.581031	39.673669	41.938644	58.915714
651	16	27	44	74	4.4	7.4	L385_m	21	349.7679925	2.881629	0	60.100379	60.8929925	81.6950755	167.5416665	228.9242425	254.753788	211.7339015	355.6742425	218.688447	372.780303	264.787879	207.356061	234.9801135	244.683712	363.6515155	292.0075755	361.0833335	462.8020835	349.7679925	373.5539775	326.0085225	423.462121	247.1392045	214.907197	131.153409	170.6041665	187.2386365	122.748106	85.2964015	39.824811	12.072899	10.980883	15.171605	18.430602	23.581031	39.673669	41.938644	58.915714
652	16	28	44	73	4.4	7.3	L385_m	21	555.7679925	0	0	40.100379	50.8929925	30.6950755	136.5416665	243.9242425	223.753788	214.7339015	484.6742425	404.688447	440.780303	646.787879	426.356061	357.9801135	485.683712	432.6515155	370.0075755	485.0833335	509.8020835	555.7679925	461.5539775	303.0085225	357.462121	215.1392045	255.907197	147.153409	206.6041665	129.2386365	158.748106	143.2964015	118.824811	12.072899	10.980883	15.171605	18.430602	23.581031	39.673669	41.938644	58.915714
653	16	29	44	72	4.4	7.2	L385_m	21	549.7679925	0	0	14.100379	0	0	85.5416665	104.9242425	260.753788	223.7339015	271.6742425	264.688447	430.780303	427.787879	299.356061	458.9801135	402.683712	446.6515155	464.0075755	359.0833335	519.8020835	549.7679925	522.5539775	438.0085225	354.462121	306.1392045	272.907197	154.153409	80.6041665	164.2386365	92.748106	83.2964015	53.824811	12.072899	10.980883	15.171605	18.430602	23.581031	39.673669	41.938644	58.915714
654	16	30	44	71	4.4	7.1	L385_m	21	435.7679925	0	0	0	15.8929925	20.6950755	125.5416665	91.9242425	124.753788	169.7339015	145.6742425	356.688447	366.780303	336.787879	434.356061	380.9801135	396.683712	297.6515155	363.0075755	397.0833335	416.8020835	435.7679925	457.5539775	341.0085225	293.462121	286.1392045	261.907197	164.153409	98.6041665	113.2386365	108.748106	57.2964015	98.824811	12.072899	10.980883	15.171605	18.430602	23.581031	39.673669	41.938644	58.915714
655	16	31	44	70	4.4	7	L385_m	21	442.7679925	0	4.6988635	24.100379	11.8929925	59.6950755	104.5416665	88.9242425	189.753788	147.7339015	295.6742425	290.688447	248.780303	433.787879	274.356061	236.9801135	244.683712	351.6515155	316.0075755	455.0833335	501.8020835	442.7679925	336.5539775	324.0085225	230.462121	311.1392045	280.907197	193.153409	62.6041665	82.2386365	74.748106	20.2964015	47.824811	12.072899	10.980883	15.171605	18.430602	23.581031	39.673669	41.938644	58.915714
656	16	32	44	69	4.4	6.9	L385_m	21	242.7679925	0	0	0	29.8929925	0	31.5416665	41.9242425	0	0	85.6742425	222.688447	60.780303	200.787879	174.356061	189.9801135	283.683712	272.6515155	376.0075755	257.0833335	308.8020835	242.7679925	282.5539775	154.0085225	169.462121	66.1392045	126.907197	50.153409	106.6041665	45.2386365	106.748106	40.2964015	15.824811	12.072899	10.980883	15.171605	18.430602	23.581031	39.673669	41.938644	58.915714
657	16	33	43	73	4.3	7.3	L385_m	21	516.7679925	3.881629	0.6988635	73.100379	100.8929925	108.6950755	206.5416665	278.9242425	362.753788	488.7339015	490.6742425	447.688447	411.780303	724.787879	357.356061	300.9801135	499.683712	332.6515155	381.0075755	529.0833335	465.8020835	516.7679925	475.5539775	378.0085225	395.462121	371.1392045	298.907197	185.153409	186.6041665	134.2386365	107.748106	94.2964015	58.824811	12.072899	10.980883	15.171605	18.430602	23.581031	39.673669	41.938644	58.915714
658	16	34	43	72	4.3	7.2	L385_m	21	524.7679925	1.881629	0	47.100379	81.8929925	71.6950755	135.5416665	224.9242425	385.753788	378.7339015	385.6742425	567.688447	347.780303	559.787879	520.356061	480.9801135	450.683712	476.6515155	434.0075755	355.0833335	614.8020835	524.7679925	551.5539775	435.0085225	506.462121	355.1392045	398.907197	253.153409	282.6041665	151.2386365	150.748106	36.2964015	121.824811	12.072899	10.980883	15.171605	18.430602	23.581031	39.673669	41.938644	58.915714
659	16	35	43	71	4.3	7.1	L385_m	21	533.7679925	0	0	5.100379	2.8929925	72.6950755	74.5416665	158.9242425	119.753788	183.7339015	339.6742425	114.688447	323.780303	214.787879	330.356061	331.9801135	271.683712	242.6515155	299.0075755	383.0833335	512.8020835	533.7679925	207.5539775	241.0085225	170.462121	295.1392045	193.907197	166.153409	155.6041665	168.2386365	96.748106	0	24.824811	12.072899	10.980883	15.171605	18.430602	23.581031	39.673669	41.938644	58.915714
660	16	36	43	70	4.3	7	L385_m	21	475.7679925	0	0	25.100379	32.8929925	35.6950755	84.5416665	110.9242425	282.753788	174.7339015	204.6742425	315.688447	357.780303	540.787879	491.356061	306.9801135	361.683712	427.6515155	348.0075755	570.0833335	487.8020835	475.7679925	433.5539775	300.0085225	289.462121	315.1392045	157.907197	216.153409	94.6041665	70.2386365	117.748106	148.2964015	65.824811	12.072899	10.980883	15.171605	18.430602	23.581031	39.673669	41.938644	58.915714
661	16	37	43	69	4.3	6.9	L385_m	21	288.7679925	0	0	0	6.8929925	30.6950755	29.5416665	83.9242425	40.753788	119.7339015	211.6742425	268.688447	115.780303	270.787879	286.356061	255.9801135	304.683712	383.6515155	260.0075755	303.0833335	301.8020835	288.7679925	231.5539775	266.0085225	260.462121	363.1392045	202.907197	85.153409	103.6041665	90.2386365	73.748106	109.2964015	74.824811	12.072899	10.980883	15.171605	18.430602	23.581031	39.673669	41.938644	58.915714
662	16	38	42	73	4.2	7.3	L385_m	21	497.7679925	0	10.6988635	24.100379	65.8929925	101.6950755	97.5416665	214.9242425	328.753788	359.7339015	482.6742425	479.688447	413.780303	520.787879	344.356061	500.9801135	371.683712	552.6515155	323.0075755	364.0833335	367.8020835	497.7679925	364.5539775	318.0085225	294.462121	262.1392045	276.907197	179.153409	164.6041665	136.2386365	179.748106	119.2964015	110.824811	12.072899	10.980883	15.171605	18.430602	23.581031	39.673669	41.938644	58.915714
663	16	39	42	72	4.2	7.2	L385_m	21	644.7679925	21.881629	10.6988635	39.100379	68.8929925	99.6950755	198.5416665	232.9242425	340.753788	423.7339015	548.6742425	335.688447	356.780303	599.787879	426.356061	371.9801135	380.683712	505.6515155	437.0075755	452.0833335	543.8020835	644.7679925	449.5539775	445.0085225	502.462121	331.1392045	291.907197	167.153409	151.6041665	209.2386365	168.748106	127.2964015	81.824811	12.072899	10.980883	15.171605	18.430602	23.581031	39.673669	41.938644	58.915714
664	16	40	42	70	4.2	7	L385_m	21	529.7679925	0	0	9.100379	12.8929925	80.6950755	112.5416665	157.9242425	315.753788	226.7339015	382.6742425	351.688447	485.780303	423.787879	366.356061	313.9801135	394.683712	411.6515155	472.0075755	473.0833335	430.8020835	529.7679925	432.5539775	362.0085225	424.462121	330.1392045	301.907197	210.153409	193.6041665	103.2386365	114.748106	18.2964015	20.824811	12.072899	10.980883	15.171605	18.430602	23.581031	39.673669	41.938644	58.915714
665	16	41	41	75	4.1	7.5	L385_m	21	463.7679925	8.881629	10.6988635	63.100379	133.8929925	122.6950755	220.5416665	317.9242425	504.753788	376.7339015	630.6742425	512.688447	394.780303	459.787879	404.356061	335.9801135	449.683712	426.6515155	315.0075755	448.0833335	414.8020835	463.7679925	369.5539775	290.0085225	324.462121	348.1392045	270.907197	151.153409	189.6041665	132.2386365	156.748106	169.2964015	97.824811	12.072899	10.980883	15.171605	18.430602	23.581031	39.673669	41.938644	58.915714
666	16	42	41	74	4.1	7.4	L385_m	21	328.7679925	5.881629	18.6988635	39.100379	74.8929925	165.6950755	193.5416665	273.9242425	330.753788	417.7339015	333.6742425	503.688447	342.780303	409.787879	450.356061	290.9801135	354.683712	380.6515155	369.0075755	396.0833335	184.8020835	328.7679925	352.5539775	302.0085225	269.462121	163.1392045	300.907197	209.153409	211.6041665	130.2386365	123.748106	66.2964015	118.824811	12.072899	10.980883	15.171605	18.430602	23.581031	39.673669	41.938644	58.915714
667	16	43	41	72	4.1	7.2	L385_m	21	539.7679925	0.881629	25.6988635	50.100379	61.8929925	65.6950755	97.5416665	176.9242425	270.753788	343.7339015	555.6742425	434.688447	432.780303	338.787879	356.356061	371.9801135	483.683712	280.6515155	335.0075755	427.0833335	522.8020835	539.7679925	420.5539775	304.0085225	368.462121	335.1392045	289.907197	224.153409	213.6041665	191.2386365	181.748106	64.2964015	48.824811	12.072899	10.980883	15.171605	18.430602	23.581031	39.673669	41.938644	58.915714
668	16	44	41	71	4.1	7.1	L385_m	21	503.7679925	0	0	19.100379	34.8929925	48.6950755	57.5416665	98.9242425	224.753788	250.7339015	336.6742425	278.688447	193.780303	247.787879	336.356061	348.9801135	172.683712	157.6515155	383.0075755	387.0833335	323.8020835	503.7679925	274.5539775	186.0085225	255.462121	233.1392045	145.907197	138.153409	131.6041665	129.2386365	36.748106	28.2964015	11.824811	12.072899	10.980883	15.171605	18.430602	23.581031	39.673669	41.938644	58.915714
669	16	45	40	71	4	7.1	L385_m	21	300.7679925	0	0.6988635	36.100379	53.8929925	83.6950755	83.5416665	135.9242425	210.753788	265.7339015	247.6742425	255.688447	344.780303	337.787879	295.356061	325.9801135	239.683712	427.6515155	364.0075755	411.0833335	396.8020835	300.7679925	232.5539775	280.0085225	282.462121	256.1392045	295.907197	133.153409	81.6041665	111.2386365	83.748106	91.2964015	83.824811	12.072899	10.980883	15.171605	18.430602	23.581031	39.673669	41.938644	58.915714
670	16	46	39	69	3.9	6.9	L385_m	21	317.7679925	0	14.6988635	0.100379	53.8929925	44.6950755	80.5416665	122.9242425	160.753788	166.7339015	156.6742425	333.688447	417.780303	334.787879	107.356061	249.9801135	261.683712	282.6515155	410.0075755	217.0833335	305.8020835	317.7679925	230.5539775	176.0085225	200.462121	182.1392045	168.907197	163.153409	104.6041665	30.2386365	86.748106	0	36.824811	12.072899	10.980883	15.171605	18.430602	23.581031	39.673669	41.938644	58.915714
671	17	1	61	65	6.1	6.5	L385_m	21	308.65	6.088095	0.7738095	8.219048	24.538095	28.9857145	0	19.3142855	105.2357145	25.3714285	104.2714285	71.8738095	106.3833335	285.2785715	279.257143	248.5785715	154.7	228.7785715	332.8166665	325.4785715	242.638095	308.65	251.9261905	250.688095	230.6904765	294.711905	140.819048	132.6238095	88.142857	49.454762	24.3261905	78.945238	49.888095	13.959321	8.894065	13.9544	19.984059	19.727819	26.070965	28.671041	54.990649
672	17	2	61	64	6.1	6.4	L385_m	21	333.65	0	0	6.219048	6.538095	0	8.995238	19.3142855	36.2357145	0	66.2714285	122.8738095	276.3833335	169.2785715	269.257143	243.5785715	179.7	294.7785715	291.8166665	193.4785715	284.638095	333.65	353.9261905	157.688095	206.6904765	220.711905	180.819048	139.6238095	168.142857	80.454762	81.3261905	92.945238	129.888095	13.959321	8.894065	13.9544	19.984059	19.727819	26.070965	28.671041	54.990649
673	17	3	61	63	6.1	6.3	L385_m	21	340.65	8.088095	18.7738095	0	0	4.9857145	22.995238	0	53.2357145	122.3714285	59.2714285	133.8738095	102.3833335	289.2785715	207.257143	268.5785715	249.7	461.7785715	308.8166665	212.4785715	327.638095	340.65	324.9261905	203.688095	246.6904765	222.711905	250.819048	160.6238095	160.142857	69.454762	82.3261905	69.945238	155.888095	13.959321	8.894065	13.9544	19.984059	19.727819	26.070965	28.671041	54.990649
674	17	4	60	67	6	6.7	L385_m	21	238.65	3.088095	0	0	16.538095	20.9857145	21.995238	0	60.2357145	97.3714285	5.2714285	219.8738095	0	108.2785715	2.257143	73.5785715	260.7	182.7785715	346.8166665	161.4785715	333.638095	238.65	155.9261905	90.688095	150.6904765	144.711905	108.819048	86.6238095	53.142857	34.454762	55.3261905	80.945238	63.888095	13.959321	8.894065	13.9544	19.984059	19.727819	26.070965	28.671041	54.990649
675	17	5	60	66	6	6.6	L385_m	21	325.65	8.088095	0	3.219048	5.538095	17.9857145	32.995238	23.3142855	40.2357145	147.3714285	196.2714285	270.8738095	247.3833335	407.2785715	251.257143	244.5785715	276.7	454.7785715	303.8166665	322.4785715	271.638095	325.65	254.9261905	304.688095	308.6904765	193.711905	153.819048	205.6238095	141.142857	96.454762	131.3261905	47.945238	80.888095	13.959321	8.894065	13.9544	19.984059	19.727819	26.070965	28.671041	54.990649
676	17	6	60	65	6	6.5	L385_m	21	341.65	0	0	7.219048	20.538095	37.9857145	59.995238	56.3142855	126.2357145	158.3714285	0	12.8738095	202.3833335	203.2785715	198.257143	207.5785715	323.7	385.7785715	342.8166665	218.4785715	318.638095	341.65	285.9261905	187.688095	250.6904765	247.711905	199.819048	137.6238095	151.142857	117.454762	139.3261905	88.945238	18.888095	13.959321	8.894065	13.9544	19.984059	19.727819	26.070965	28.671041	54.990649
677	17	7	60	64	6	6.4	L385_m	21	458.65	0	0	20.219048	0	22.9857145	26.995238	33.3142855	79.2357145	226.3714285	113.2714285	71.8738095	218.3833335	287.2785715	209.257143	266.5785715	259.7	412.7785715	429.8166665	243.4785715	445.638095	458.65	383.9261905	338.688095	258.6904765	265.711905	116.819048	109.6238095	147.142857	131.454762	90.3261905	68.945238	112.888095	13.959321	8.894065	13.9544	19.984059	19.727819	26.070965	28.671041	54.990649
678	17	8	60	63	6	6.3	L385_m	21	287.65	9.088095	0	20.219048	0	0.9857145	15.995238	40.3142855	37.2357145	0	80.2714285	23.8738095	46.3833335	188.2785715	48.257143	69.5785715	208.7	362.7785715	237.8166665	236.4785715	248.638095	287.65	175.9261905	127.688095	143.6904765	162.711905	138.819048	103.6238095	131.142857	63.454762	139.3261905	79.945238	143.888095	13.959321	8.894065	13.9544	19.984059	19.727819	26.070965	28.671041	54.990649
679	17	9	59	68	5.9	6.8	L385_m	21	354.65	0	0	20.219048	35.538095	52.9857145	51.995238	85.3142855	217.2357145	95.3714285	218.2714285	279.8738095	359.3833335	316.2785715	98.257143	246.5785715	342.7	371.7785715	314.8166665	341.4785715	291.638095	354.65	229.9261905	294.688095	264.6904765	175.711905	136.819048	133.6238095	128.142857	70.454762	119.3261905	50.945238	45.888095	13.959321	8.894065	13.9544	19.984059	19.727819	26.070965	28.671041	54.990649
680	17	10	59	67	5.9	6.7	L385_m	21	666.65	1.088095	0	25.219048	52.538095	48.9857145	96.995238	217.3142855	309.2357145	415.3714285	422.2714285	384.8738095	375.3833335	492.2785715	482.257143	510.5785715	509.7	565.7785715	511.8166665	555.4785715	559.638095	666.65	510.9261905	325.688095	375.6904765	449.711905	354.819048	260.6238095	249.142857	140.454762	160.3261905	119.945238	57.888095	13.959321	8.894065	13.9544	19.984059	19.727819	26.070965	28.671041	54.990649
681	17	11	59	66	5.9	6.6	L385_m	21	617.65	14.088095	8.7738095	28.219048	23.538095	33.9857145	85.995238	58.3142855	117.2357145	262.3714285	125.2714285	370.8738095	349.3833335	388.2785715	326.257143	348.5785715	299.7	486.7785715	450.8166665	362.4785715	548.638095	617.65	430.9261905	431.688095	401.6904765	363.711905	159.819048	226.6238095	142.142857	151.454762	140.3261905	181.945238	39.888095	13.959321	8.894065	13.9544	19.984059	19.727819	26.070965	28.671041	54.990649
682	17	12	59	65	5.9	6.5	L385_m	21	501.65	0	0	6.219048	0.538095	0	12.995238	20.3142855	91.2357145	127.3714285	173.2714285	174.8738095	254.3833335	350.2785715	305.257143	240.5785715	219.7	424.7785715	390.8166665	339.4785715	319.638095	501.65	310.9261905	331.688095	357.6904765	336.711905	258.819048	111.6238095	211.142857	66.454762	150.3261905	71.945238	78.888095	13.959321	8.894065	13.9544	19.984059	19.727819	26.070965	28.671041	54.990649
683	17	13	59	64	5.9	6.4	L385_m	21	471.65	0	0	0	0	6.9857145	0	79.3142855	165.2357145	105.3714285	130.2714285	268.8738095	256.3833335	249.2785715	308.257143	270.5785715	303.7	299.7785715	269.8166665	456.4785715	425.638095	471.65	325.9261905	292.688095	223.6904765	132.711905	229.819048	206.6238095	131.142857	87.454762	39.3261905	30.945238	76.888095	13.959321	8.894065	13.9544	19.984059	19.727819	26.070965	28.671041	54.990649
684	17	14	59	63	5.9	6.3	L385_m	21	356.65	18.088095	8.7738095	0.219048	0	14.9857145	70.995238	69.3142855	185.2357145	85.3714285	132.2714285	195.8738095	234.3833335	278.2785715	391.257143	253.5785715	272.7	330.7785715	328.8166665	395.4785715	247.638095	356.65	257.9261905	283.688095	292.6904765	285.711905	185.819048	253.6238095	116.142857	135.454762	148.3261905	143.945238	86.888095	13.959321	8.894065	13.9544	19.984059	19.727819	26.070965	28.671041	54.990649
685	17	15	58	69	5.8	6.9	L385_m	21	372.65	0	0	12.219048	14.538095	20.9857145	53.995238	37.3142855	187.2357145	106.3714285	153.2714285	198.8738095	355.3833335	362.2785715	273.257143	261.5785715	286.7	364.7785715	261.8166665	244.4785715	292.638095	372.65	353.9261905	207.688095	299.6904765	234.711905	98.819048	120.6238095	197.142857	47.454762	64.3261905	114.945238	71.888095	13.959321	8.894065	13.9544	19.984059	19.727819	26.070965	28.671041	54.990649
686	17	16	58	68	5.8	6.8	L385_m	21	672.65	11.088095	1.7738095	34.219048	56.538095	63.9857145	67.995238	134.3142855	118.2357145	236.3714285	331.2714285	455.8738095	472.3833335	515.2785715	480.257143	444.5785715	450.7	465.7785715	515.8166665	549.4785715	603.638095	672.65	527.9261905	440.688095	392.6904765	436.711905	341.819048	228.6238095	230.142857	154.454762	212.3261905	100.945238	71.888095	13.959321	8.894065	13.9544	19.984059	19.727819	26.070965	28.671041	54.990649
687	17	17	58	67	5.8	6.7	L385_m	21	566.65	0	0	30.219048	47.538095	68.9857145	77.995238	173.3142855	208.2357145	236.3714285	264.2714285	319.8738095	416.3833335	335.2785715	442.257143	389.5785715	560.7	549.7785715	444.8166665	369.4785715	526.638095	566.65	468.9261905	406.688095	390.6904765	399.711905	334.819048	243.6238095	177.142857	132.454762	199.3261905	105.945238	121.888095	13.959321	8.894065	13.9544	19.984059	19.727819	26.070965	28.671041	54.990649
688	17	18	58	66	5.8	6.6	L385_m	21	462.65	0	0	10.219048	0.538095	40.9857145	9.995238	19.3142855	79.2357145	90.3714285	110.2714285	114.8738095	209.3833335	432.2785715	252.257143	215.5785715	264.7	353.7785715	398.8166665	326.4785715	454.638095	462.65	432.9261905	264.688095	258.6904765	243.711905	255.819048	153.6238095	164.142857	90.454762	121.3261905	30.945238	66.888095	13.959321	8.894065	13.9544	19.984059	19.727819	26.070965	28.671041	54.990649
689	17	19	58	65	5.8	6.5	L385_m	21	598.65	0	0	24.219048	30.538095	38.9857145	90.995238	119.3142855	117.2357145	202.3714285	219.2714285	270.8738095	264.3833335	430.2785715	331.257143	336.5785715	408.7	490.7785715	448.8166665	388.4785715	589.638095	598.65	383.9261905	376.688095	296.6904765	305.711905	279.819048	168.6238095	235.142857	127.454762	182.3261905	53.945238	47.888095	13.959321	8.894065	13.9544	19.984059	19.727819	26.070965	28.671041	54.990649
690	17	20	58	64	5.8	6.4	L385_m	21	478.65	63.088095	30.7738095	53.219048	72.538095	29.9857145	52.995238	61.3142855	163.2357145	72.3714285	198.2714285	312.8738095	286.3833335	316.2785715	300.257143	338.5785715	310.7	492.7785715	438.8166665	460.4785715	519.638095	478.65	451.9261905	325.688095	257.6904765	307.711905	146.819048	165.6238095	173.142857	158.454762	165.3261905	157.945238	104.888095	13.959321	8.894065	13.9544	19.984059	19.727819	26.070965	28.671041	54.990649
691	17	21	58	63	5.8	6.3	L385_m	21	256.65	25.088095	9.7738095	0	0	8.9857145	50.995238	15.3142855	7.2357145	0	41.2714285	51.8738095	89.3833335	265.2785715	76.257143	86.5785715	172.7	223.7785715	343.8166665	182.4785715	210.638095	256.65	249.9261905	134.688095	114.6904765	157.711905	47.819048	0	91.142857	32.454762	4.3261905	32.945238	0	13.959321	8.894065	13.9544	19.984059	19.727819	26.070965	28.671041	54.990649
692	17	22	58	62	5.8	6.2	L385_m	21	290.65	0.088095	0	11.219048	40.538095	0	52.995238	48.3142855	84.2357145	0	28.2714285	300.8738095	162.3833335	235.2785715	307.257143	169.5785715	270.7	416.7785715	289.8166665	225.4785715	299.638095	290.65	197.9261905	274.688095	143.6904765	151.711905	200.819048	142.6238095	153.142857	72.454762	86.3261905	89.945238	81.888095	13.959321	8.894065	13.9544	19.984059	19.727819	26.070965	28.671041	54.990649
693	17	23	57	69	5.7	6.9	L385_m	21	247.65	8.088095	14.7738095	6.219048	9.538095	60.9857145	56.995238	118.3142855	132.2357145	274.3714285	89.2714285	132.8738095	204.3833335	383.2785715	255.257143	229.5785715	138.7	228.7785715	279.8166665	285.4785715	268.638095	247.65	212.9261905	123.688095	219.6904765	226.711905	101.819048	209.6238095	72.142857	73.454762	175.3261905	159.945238	108.888095	13.959321	8.894065	13.9544	19.984059	19.727819	26.070965	28.671041	54.990649
694	17	24	57	68	5.7	6.8	L385_m	21	478.65	22.088095	13.7738095	29.219048	2.538095	56.9857145	105.995238	113.3142855	182.2357145	115.3714285	134.2714285	327.8738095	272.3833335	525.2785715	349.257143	374.5785715	321.7	549.7785715	352.8166665	235.4785715	459.638095	478.65	395.9261905	238.688095	316.6904765	297.711905	169.819048	231.6238095	181.142857	146.454762	130.3261905	179.945238	81.888095	13.959321	8.894065	13.9544	19.984059	19.727819	26.070965	28.671041	54.990649
695	17	25	57	67	5.7	6.7	L385_m	21	420.65	1.088095	0	20.219048	21.538095	5.9857145	62.995238	114.3142855	137.2357145	77.3714285	119.2714285	154.8738095	312.3833335	393.2785715	334.257143	227.5785715	408.7	332.7785715	201.8166665	379.4785715	448.638095	420.65	400.9261905	210.688095	377.6904765	281.711905	241.819048	106.6238095	117.142857	116.454762	182.3261905	99.945238	144.888095	13.959321	8.894065	13.9544	19.984059	19.727819	26.070965	28.671041	54.990649
696	17	26	57	66	5.7	6.6	L385_m	21	508.65	0	0	23.219048	84.538095	85.9857145	119.995238	141.3142855	230.2357145	331.3714285	345.2714285	395.8738095	295.3833335	547.2785715	479.257143	417.5785715	450.7	412.7785715	399.8166665	344.4785715	467.638095	508.65	494.9261905	423.688095	414.6904765	343.711905	304.819048	230.6238095	223.142857	91.454762	144.3261905	115.945238	107.888095	13.959321	8.894065	13.9544	19.984059	19.727819	26.070965	28.671041	54.990649
697	17	27	57	65	5.7	6.5	L385_m	21	710.65	0	0	0	0	13.9857145	56.995238	106.3142855	256.2357145	277.3714285	259.2714285	334.8738095	497.3833335	626.2785715	567.257143	345.5785715	611.7	654.7785715	512.8166665	471.4785715	615.638095	710.65	547.9261905	523.688095	427.6904765	346.711905	294.819048	293.6238095	235.142857	156.454762	161.3261905	111.945238	114.888095	13.959321	8.894065	13.9544	19.984059	19.727819	26.070965	28.671041	54.990649
698	17	28	57	64	5.7	6.4	L385_m	21	329.65	0	0	10.219048	8.538095	0	33.995238	72.3142855	26.2357145	219.3714285	0	170.8738095	227.3833335	242.2785715	238.257143	198.5785715	296.7	407.7785715	388.8166665	339.4785715	345.638095	329.65	251.9261905	167.688095	206.6904765	272.711905	85.819048	23.6238095	147.142857	70.454762	72.3261905	117.945238	78.888095	13.959321	8.894065	13.9544	19.984059	19.727819	26.070965	28.671041	54.990649
699	17	29	57	62	5.7	6.2	L385_m	21	169.65	10.088095	13.7738095	1.219048	0	9.9857145	20.995238	29.3142855	98.2357145	180.3714285	0	69.8738095	329.3833335	78.2785715	103.257143	224.5785715	274.7	227.7785715	299.8166665	231.4785715	153.638095	169.65	159.9261905	185.688095	123.6904765	163.711905	155.819048	83.6238095	60.142857	113.454762	109.3261905	48.945238	68.888095	13.959321	8.894065	13.9544	19.984059	19.727819	26.070965	28.671041	54.990649
700	17	30	56	67	5.6	6.7	L385_m	21	247.65	0	0.7738095	30.219048	41.538095	37.9857145	72.995238	78.3142855	146.2357145	62.3714285	206.2714285	194.8738095	323.3833335	325.2785715	295.257143	329.5785715	312.7	293.7785715	276.8166665	256.4785715	346.638095	247.65	203.9261905	280.688095	260.6904765	223.711905	189.819048	103.6238095	80.142857	70.454762	86.3261905	72.945238	76.888095	13.959321	8.894065	13.9544	19.984059	19.727819	26.070965	28.671041	54.990649
701	17	31	56	66	5.6	6.6	L385_m	21	534.65	0	0	11.219048	53.538095	96.9857145	69.995238	189.3142855	265.2357145	253.3714285	248.2714285	429.8738095	462.3833335	426.2785715	440.257143	356.5785715	517.7	440.7785715	422.8166665	485.4785715	468.638095	534.65	401.9261905	387.688095	401.6904765	279.711905	196.819048	264.6238095	175.142857	163.454762	185.3261905	99.945238	86.888095	13.959321	8.894065	13.9544	19.984059	19.727819	26.070965	28.671041	54.990649
702	17	32	55	65	5.5	6.5	L385_m	21	90.65	0	0	8.219048	0	28.9857145	27.995238	37.3142855	0	0	160.2714285	0	0	125.2785715	60.257143	0	173.7	212.7785715	278.8166665	173.4785715	52.638095	90.65	66.9261905	65.688095	21.6904765	49.711905	91.819048	46.6238095	74.142857	31.454762	60.3261905	0	20.888095	13.959321	8.894065	13.9544	19.984059	19.727819	26.070965	28.671041	54.990649
703	17	33	53	64	5.3	6.4	L385_m	21	128.65	14.088095	10.7738095	24.219048	43.538095	44.9857145	41.995238	37.3142855	74.2357145	250.3714285	157.2714285	89.8738095	36.3833335	87.2785715	125.257143	142.5785715	104.7	331.7785715	432.8166665	185.4785715	156.638095	128.65	126.9261905	147.688095	100.6904765	77.711905	117.819048	101.6238095	0	95.454762	59.3261905	106.945238	41.888095	13.959321	8.894065	13.9544	19.984059	19.727819	26.070965	28.671041	54.990649
704	17	34	51	62	5.1	6.2	L385_m	21	62.65	32.088095	0	12.219048	20.538095	28.9857145	3.995238	29.3142855	61.2357145	179.3714285	259.2714285	122.8738095	80.3833335	69.2785715	0	160.5785715	88.7	156.7785715	321.8166665	174.4785715	108.638095	62.65	172.9261905	0	22.6904765	130.711905	72.819048	72.6238095	32.142857	24.454762	45.3261905	58.945238	0	13.959321	8.894065	13.9544	19.984059	19.727819	26.070965	28.671041	54.990649
705	18	1	16	43	1.6	4.3	L374_m	21	107.0045455	21.2727275	8.1136365	0	7.3045455	3.6727275	16.931818	17	144.4227275	36.159091	103.990909	19.2772725	19.7954545	207.25	240.4363635	156.390909	57.1636365	306.068182	41.968182	170.6227275	39.9136365	107.0045455	77.0863635	13.118182	99.2954545	24.240909	109.581818	83.240909	88.8227275	55.85	67.6727275	57.2363635	56.359091	13.055437	9.131752	11.121641	13.79251	20.612442	21.757502	23.423635	44.97419
706	18	2	15	44	1.5	4.4	L374_m	21	949.0045455	4.2727275	26.1136365	19.6954545	9.3045455	47.6727275	51.931818	59	234.4227275	297.159091	615.990909	796.2772725	847.7954545	1109.25	909.4363635	824.390909	716.1636365	901.068182	992.968182	1036.622728	961.9136365	949.0045455	842.0863635	809.118182	772.2954545	574.240909	627.581818	429.240909	359.8227275	256.85	308.6727275	221.2363635	93.359091	13.055437	9.131752	11.121641	13.79251	20.612442	21.757502	23.423635	44.97419
707	18	3	15	43	1.5	4.3	L374_m	21	303.0045455	4.2727275	0	0	12.3045455	17.6727275	20.931818	33	34.4227275	230.159091	210.990909	179.2772725	139.7954545	314.25	302.4363635	381.390909	198.1636365	352.068182	420.968182	334.6227275	481.9136365	303.0045455	429.0863635	310.118182	281.2954545	235.240909	270.581818	176.240909	119.8227275	82.85	86.6727275	31.2363635	37.359091	13.055437	9.131752	11.121641	13.79251	20.612442	21.757502	23.423635	44.97419
708	18	4	15	41	1.5	4.1	L374_m	21	1542.004546	3.2727275	19.1136365	49.6954545	84.3045455	128.6727275	214.931818	295	596.4227275	827.159091	1143.990909	1408.277273	1196.795455	1510.25	1451.436364	1543.390909	1399.163637	1459.068182	1548.968182	1534.622728	1447.913637	1542.004546	1478.086364	1397.118182	1182.295455	996.240909	866.581818	771.240909	700.8227275	662.85	557.6727275	440.2363635	290.359091	13.055437	9.131752	11.121641	13.79251	20.612442	21.757502	23.423635	44.97419
709	18	5	15	40	1.5	4	L374_m	21	787.0045455	0	7.1136365	65.6954545	131.3045455	266.6727275	420.931818	629	856.4227275	554.159091	877.990909	798.2772725	682.7954545	930.25	620.4363635	663.390909	752.1636365	778.068182	688.968182	642.6227275	687.9136365	787.0045455	782.0863635	632.118182	685.2954545	504.240909	529.581818	407.240909	422.8227275	325.85	316.6727275	287.2363635	284.359091	13.055437	9.131752	11.121641	13.79251	20.612442	21.757502	23.423635	44.97419
710	18	6	15	39	1.5	3.9	L374_m	21	273.0045455	1.2727275	1.1136365	25.6954545	43.3045455	89.6727275	111.931818	63	189.4227275	120.159091	248.990909	18.2772725	192.7954545	196.25	85.4363635	217.390909	147.1636365	237.068182	177.968182	245.6227275	233.9136365	273.0045455	153.0863635	260.118182	243.2954545	103.240909	197.581818	216.240909	131.8227275	78.85	106.6727275	78.2363635	39.359091	13.055437	9.131752	11.121641	13.79251	20.612442	21.757502	23.423635	44.97419
711	18	7	14	44	1.4	4.4	L374_m	21	1260.004546	0	0	12.6954545	38.3045455	0	32.931818	96	243.4227275	477.159091	812.990909	1036.277273	847.7954545	1203.25	1210.436364	1067.390909	1067.163637	1332.068182	1327.968182	1274.622728	1247.913637	1260.004546	1255.086364	1149.118182	1136.295455	828.240909	845.581818	535.240909	391.8227275	321.85	361.6727275	219.2363635	177.359091	13.055437	9.131752	11.121641	13.79251	20.612442	21.757502	23.423635	44.97419
712	18	8	14	42	1.4	4.2	L374_m	21	578.0045455	0	0	36.6954545	67.3045455	191.6727275	238.931818	341	450.4227275	403.159091	727.990909	482.2772725	565.7954545	718.25	474.4363635	583.390909	571.1636365	696.068182	539.968182	660.6227275	617.9136365	578.0045455	667.0863635	537.118182	506.2954545	418.240909	411.581818	404.240909	301.8227275	273.85	236.6727275	282.2363635	194.359091	13.055437	9.131752	11.121641	13.79251	20.612442	21.757502	23.423635	44.97419
713	18	9	14	41	1.4	4.1	L374_m	21	1116.004546	0	14.1136365	0	20.3045455	49.6727275	91.931818	111	333.4227275	358.159091	708.990909	746.2772725	849.7954545	1096.25	1062.436364	1068.390909	953.1636365	1274.068182	1083.968182	1184.622728	1075.913637	1116.004546	1073.086364	1101.118182	859.2954545	688.240909	577.581818	607.240909	476.8227275	341.85	384.6727275	330.2363635	269.359091	13.055437	9.131752	11.121641	13.79251	20.612442	21.757502	23.423635	44.97419
714	18	10	14	39	1.4	3.9	L374_m	21	553.0045455	11.2727275	1.1136365	30.6954545	138.3045455	210.6727275	269.931818	386	533.4227275	489.159091	624.990909	562.2772725	615.7954545	661.25	754.4363635	666.390909	660.1636365	664.068182	744.968182	716.6227275	707.9136365	553.0045455	641.0863635	471.118182	391.2954545	404.240909	474.581818	405.240909	397.8227275	284.85	434.6727275	377.2363635	247.359091	13.055437	9.131752	11.121641	13.79251	20.612442	21.757502	23.423635	44.97419
715	18	11	13	43	1.3	4.3	L374_m	21	507.0045455	0	0	0	0	10.6727275	0	2	119.4227275	171.159091	309.990909	305.2772725	326.7954545	526.25	582.4363635	482.390909	457.1636365	554.068182	523.968182	589.6227275	548.9136365	507.0045455	432.0863635	403.118182	456.2954545	220.240909	302.581818	249.240909	229.8227275	90.85	116.6727275	106.2363635	7.359091	13.055437	9.131752	11.121641	13.79251	20.612442	21.757502	23.423635	44.97419
716	18	12	13	41	1.3	4.1	L374_m	21	654.0045455	10.2727275	9.1136365	9.6954545	44.3045455	73.6727275	114.931818	138	268.4227275	247.159091	349.990909	558.2772725	465.7954545	753.25	594.4363635	616.390909	606.1636365	739.068182	598.968182	670.6227275	565.9136365	654.0045455	785.0863635	534.118182	569.2954545	448.240909	521.581818	423.240909	318.8227275	169.85	257.6727275	214.2363635	140.359091	13.055437	9.131752	11.121641	13.79251	20.612442	21.757502	23.423635	44.97419
717	18	13	13	40	1.3	4	L374_m	21	41.0045455	0	4.1136365	8.6954545	0	0	14.931818	52	112.4227275	65.159091	169.990909	64.2772725	76.7954545	137.25	137.4363635	120.390909	94.1636365	50.068182	185.968182	77.6227275	30.9136365	41.0045455	126.0863635	129.118182	37.2954545	93.240909	99.581818	0	40.8227275	15.85	134.6727275	8.2363635	50.359091	13.055437	9.131752	11.121641	13.79251	20.612442	21.757502	23.423635	44.97419
718	18	14	13	39	1.3	3.9	L374_m	21	205.0045455	17.2727275	13.1136365	49.6954545	39.3045455	45.6727275	142.931818	101	159.4227275	155.159091	182.990909	388.2772725	269.7954545	269.25	304.4363635	298.390909	231.1636365	268.068182	259.968182	275.6227275	183.9136365	205.0045455	277.0863635	216.118182	227.2954545	177.240909	186.581818	190.240909	184.8227275	115.85	143.6727275	201.2363635	145.359091	13.055437	9.131752	11.121641	13.79251	20.612442	21.757502	23.423635	44.97419
719	18	15	13	38	1.3	3.8	L374_m	21	111.0045455	0	2.1136365	0	0	20.6727275	13.931818	61	0	0	156.990909	218.2772725	175.7954545	205.25	73.4363635	79.390909	134.1636365	2.068182	208.968182	124.6227275	152.9136365	111.0045455	103.0863635	180.118182	213.2954545	68.240909	75.581818	114.240909	93.8227275	86.85	88.6727275	45.2363635	45.359091	13.055437	9.131752	11.121641	13.79251	20.612442	21.757502	23.423635	44.97419
720	18	16	12	40	1.2	4	L374_m	21	113.0045455	5.2727275	6.1136365	82.6954545	64.3045455	62.6727275	66.931818	136	116.4227275	234.159091	83.990909	253.2772725	62.7954545	158.25	292.4363635	155.390909	170.1636365	198.068182	97.968182	245.6227275	271.9136365	113.0045455	156.0863635	222.118182	198.2954545	222.240909	158.581818	125.240909	46.8227275	209.85	222.6727275	138.2363635	113.359091	13.055437	9.131752	11.121641	13.79251	20.612442	21.757502	23.423635	44.97419
721	19	1	27	27	2.7	2.7	L325_t	10	7258.444445	64.3333335	42.263889	168.4027775	654.916667	2090.333334	3742.180556	4658.041667	6142.388889	6606.194445	7258.444445	7417.361111	6621.430556	6540.694445	5019.291667	3800.5	3353.125	2940.583334	2482.527778	2226.875	2045.527778	1969.333333	2010.319445	1819.930556	1818.583334	1813.597223	2147.611111	1782.111112	1672.916667	1470.986111	1427.486111	1444.319445	1135.388889	12.951834	11.741427	16.582895	16.579469	21.478672	25.75217	29.154759	44.744956
722	19	2	27	26	2.7	2.6	L325_t	10	2535.444445	0	17.263889	43.4027775	164.916667	591.3333335	957.1805555	1435.041667	1922.388889	1854.194445	2535.444445	2343.361111	2207.430556	2220.694445	1515.291667	1355.5	1097.125	1009.583334	919.527778	950.875	817.527778	654.333333	784.3194445	789.9305555	676.5833335	665.5972225	750.611111	532.1111115	496.9166665	429.986111	639.486111	538.3194445	368.388889	12.951834	11.741427	16.582895	16.579469	21.478672	25.75217	29.154759	44.744956
723	19	3	27	25	2.7	2.5	L325_t	10	5905.444445	34.3333335	38.263889	160.4027775	552.916667	1570.333334	2901.180556	3793.041667	5183.388889	5286.194445	5905.444445	6092.361111	5127.430556	5689.694445	4179.291667	3377.5	2773.125	2543.583334	2002.527778	2120.875	1768.527778	1506.333333	1777.319445	1375.930556	1540.583334	1552.597223	1685.611111	1383.111112	1296.916667	1165.986111	1216.486111	1119.319445	982.388889	12.951834	11.741427	16.582895	16.579469	21.478672	25.75217	29.154759	44.744956
724	19	4	26	28	2.6	2.8	L325_t	10	2906.444445	16.3333335	21.263889	102.4027775	354.916667	864.3333335	1510.180556	1768.041667	2288.388889	2668.194445	2906.444445	2949.361111	2609.430556	2459.694445	2005.291667	1501.5	1263.125	1262.583334	1154.527778	1016.875	964.527778	979.333333	842.3194445	835.9305555	812.5833335	769.5972225	953.611111	600.1111115	699.9166665	524.986111	551.486111	578.3194445	568.388889	12.951834	11.741427	16.582895	16.579469	21.478672	25.75217	29.154759	44.744956
725	19	5	26	27	2.6	2.7	L325_t	10	857.4444445	0	14.263889	31.4027775	58.916667	266.3333335	498.1805555	594.0416665	864.388889	857.1944445	857.4444445	976.361111	773.4305555	928.6944445	574.2916665	366.5	387.125	393.5833335	337.527778	229.875	287.527778	230.333333	395.3194445	275.9305555	147.5833335	300.5972225	343.611111	246.1111115	252.9166665	204.986111	231.486111	196.3194445	221.388889	12.951834	11.741427	16.582895	16.579469	21.478672	25.75217	29.154759	44.744956
726	19	6	26	26	2.6	2.6	L325_t	10	797.4444445	5.3333335	0	0	79.916667	150.3333335	316.1805555	550.0416665	682.388889	775.1944445	797.4444445	883.361111	736.4305555	594.6944445	540.2916665	432.5	335.125	444.5833335	346.527778	429.875	273.527778	265.333333	346.3194445	349.9305555	324.5833335	223.5972225	292.611111	286.1111115	284.9166665	155.986111	179.486111	176.3194445	157.388889	12.951834	11.741427	16.582895	16.579469	21.478672	25.75217	29.154759	44.744956
727	19	7	26	25	2.6	2.5	L325_t	10	3178.444445	2.3333335	34.263889	79.4027775	365.916667	1016.333334	1667.180556	2047.041667	2708.388889	2646.194445	3178.444445	2829.361111	2424.430556	2644.694445	1901.291667	1676.5	1398.125	1069.583334	1030.527778	1036.875	785.527778	864.333333	811.3194445	709.9305555	816.5833335	670.5972225	710.611111	732.1111115	782.9166665	617.986111	750.486111	481.3194445	526.388889	12.951834	11.741427	16.582895	16.579469	21.478672	25.75217	29.154759	44.744956
728	19	8	25	27	2.5	2.7	L325_t	10	3905.444445	37.3333335	28.263889	136.4027775	534.916667	1400.333334	2224.180556	2675.041667	3530.388889	3594.194445	3905.444445	3477.361111	2950.430556	3040.694445	2468.291667	1837.5	1585.125	1308.583334	1274.527778	1210.875	987.527778	961.333333	1008.319445	868.9305555	880.5833335	841.5972225	851.611111	829.1111115	864.9166665	693.986111	707.486111	606.3194445	560.388889	12.951834	11.741427	16.582895	16.579469	21.478672	25.75217	29.154759	44.744956
729	19	9	25	25	2.5	2.5	L325_t	10	929.4444445	0	4.263889	0	74.916667	274.3333335	562.1805555	619.0416665	783.388889	828.1944445	929.4444445	773.361111	761.4305555	719.6944445	517.2916665	394.5	330.125	224.5833335	326.527778	152.875	254.527778	218.333333	259.3194445	192.9305555	226.5833335	275.5972225	151.611111	199.1111115	155.9166665	194.986111	145.486111	126.3194445	147.388889	12.951834	11.741427	16.582895	16.579469	21.478672	25.75217	29.154759	44.744956
730	19	10	25	24	2.5	2.4	L325_t	10	2426.444445	30.3333335	36.263889	87.4027775	364.916667	1023.333334	1633.180556	1863.041667	2262.388889	2252.194445	2426.444445	2377.361111	1990.430556	1950.694445	1594.291667	1212.5	1119.125	856.5833335	849.527778	868.875	700.527778	736.333333	615.3194445	689.9305555	552.5833335	663.5972225	668.611111	607.1111115	505.9166665	579.986111	478.486111	525.3194445	432.388889	12.951834	11.741427	16.582895	16.579469	21.478672	25.75217	29.154759	44.744956
731	19	11	24	27	2.4	2.7	L325_t	10	3516.444445	31.3333335	39.263889	152.4027775	594.916667	1457.333334	2363.180556	2387.041667	2932.388889	2793.194445	3516.444445	2875.361111	2724.430556	2494.694445	1995.291667	1609.5	1364.125	1259.583334	1065.527778	802.875	966.527778	771.333333	813.3194445	807.9305555	844.5833335	782.5972225	766.611111	814.1111115	627.9166665	639.986111	462.486111	446.3194445	414.388889	12.951834	11.741427	16.582895	16.579469	21.478672	25.75217	29.154759	44.744956
732	19	12	24	26	2.4	2.6	L325_t	10	1043.444445	0	21.263889	42.4027775	173.916667	452.3333335	642.1805555	845.0416665	946.388889	803.1944445	1043.444445	975.361111	725.4305555	931.6944445	637.2916665	515.5	358.125	465.5833335	377.527778	309.875	333.527778	262.333333	249.3194445	282.9305555	230.5833335	103.5972225	270.611111	289.1111115	326.9166665	213.986111	223.486111	130.3194445	200.388889	12.951834	11.741427	16.582895	16.579469	21.478672	25.75217	29.154759	44.744956
733	19	13	24	25	2.4	2.5	L325_t	10	3504.444445	11.3333335	51.263889	140.4027775	741.916667	1488.333334	2590.180556	2503.041667	3311.388889	3034.194445	3504.444445	2955.361111	2581.430556	2727.694445	2139.291667	1563.5	1426.125	1108.583334	1022.527778	994.875	831.527778	839.333333	893.3194445	844.9305555	844.5833335	709.5972225	893.611111	694.1111115	648.9166665	676.986111	667.486111	540.3194445	446.388889	12.951834	11.741427	16.582895	16.579469	21.478672	25.75217	29.154759	44.744956
734	19	14	23	26	2.3	2.6	L325_t	10	770.4444445	4.3333335	11.263889	50.4027775	162.916667	373.3333335	529.1805555	673.0416665	608.388889	546.1944445	770.4444445	692.361111	673.4305555	563.6944445	329.2916665	261.5	303.125	203.5833335	264.527778	154.875	219.527778	270.333333	173.3194445	170.9305555	314.5833335	159.5972225	170.611111	186.1111115	186.9166665	121.986111	152.486111	150.3194445	88.388889	12.951834	11.741427	16.582895	16.579469	21.478672	25.75217	29.154759	44.744956
735	19	15	23	25	2.3	2.5	L325_t	10	623.4444445	25.3333335	3.263889	47.4027775	145.916667	343.3333335	436.1805555	565.0416665	669.388889	616.1944445	623.4444445	738.361111	643.4305555	738.6944445	570.2916665	364.5	272.125	325.5833335	225.527778	314.875	99.527778	203.333333	242.3194445	184.9305555	204.5833335	215.5972225	244.611111	140.1111115	121.9166665	163.986111	134.486111	118.3194445	90.388889	12.951834	11.741427	16.582895	16.579469	21.478672	25.75217	29.154759	44.744956
[truncated: 24 more columns]
