# Supplementary material for: Subsurface In Situ Detection of Microbes and Diverse Organic Matter Hotspots in the Greenland Ice Sheet
Source: Astrobiology. 2020 Oct 9;20(10):1185–211. doi: 10.1089/ast.2020.2241 (PMC7591382; doi:10.1089/ast.2020.2241)
Supplement: Supplemental data [file Supp_Data.zip › Malaska_WATSON_Supplement_S1_Total_corrected_pointcloud_dataset.csv]

Point_Cloud_Map	Point_Cloud_name	row_num	depth_m	rot_from_magN_deg	timestamp	Band_1_bckgnd_corr	Band_2_bckgnd_corr	Band_3_bckgnd_corr	Band_4_bckgnd_corr	Band_5_bckgnd_corr	Band_6_bckgnd_corr	Band_7_bckgnd_corr	Band_8_bckgnd_corr	Band_9_bckgnd_corr	Band_10_bckgnd_corr	Band_11_bckgnd_corr	Band_12_bckgnd_corr	Band_13_bckgnd_corr	Band_14_bckgnd_corr	Band_15_bckgnd_corr	Band_16_bckgnd_corr	Band_17_bckgnd_corr	Band_18_bckgnd_corr	Band_19_bckgnd_corr	Band_20_bckgnd_corr	Band_21_bckgnd_corr	Band_22_bckgnd_corr	Band_23_bckgnd_corr	Band_24_bckgnd_corr	Band_25_bckgnd_corr	Band_26_bckgnd_corr	Band_27_bckgnd_corr	Band_28_bckgnd_corr	Band_29_bckgnd_corr	Band_30_bckgnd_corr	Band_31_bckgnd_corr	Band_32_bckgnd_corr	Band_1_max_std_dev	Band_2_max_std_dev	Band_3_max_std_dev	Band_4_max_std_dev	Band_5_max_std_dev	Band_6_max_std_dev	Band_7_max_std_dev	Band_8_max_std_dev	Band_9_max_std_dev	Band_10_max_std_dev	Band_11_max_std_dev	Band_12_max_std_dev
3	Pointcloud_2019_07_02_14_19_06	2	19.811	78	3644921810	3.385142857	16.48674286	22.29034286	23.97568571	24.22685714	27.92705714	64.74971429	11.23614286	0	0	90.3246	57.67594286	50.6196	148.1497714	0	195.1995143	151.3266286	158.4163714	92.63742857	105.3195714	179.0264286	211.0884571	176.4160286	104.7196286	205.6082286	106.2123714	13.41322857	94.72028571	30.27591429	41.89742857	27.3394	64.88617143	11.20961889	11.60459679	10.74140483	15.94748326	13.95429046	33.95438116	19.31061884	60.72058044	110.0999546	114.0832542	60.31813805	103.8022158
3	Pointcloud_2019_07_02_14_19_06	4	19.811	78	3644921810	0	0	0.294971429	0	3.239428571	3.939828571	78.77085714	5.286571429	0	0	0	0	0	57.25668571	0	89.27045714	15.39611429	0	0	70.39628571	59.09571429	139.1626286	151.4749143	168.7821143	91.65931429	59.28188571	14.46931429	104.7691429	51.32325714	21.93771429	0	0	11.20961889	11.60459679	10.74140483	15.94748326	13.95429046	33.95438116	19.31061884	60.72058044	110.0999546	114.0832542	60.31813805	103.8022158
3	Pointcloud_2019_07_02_14_19_06	6	19.811	78	3644921810	0	0	0	0	0	67.9526	109.792	0	0	120.1	0	92.8564	32.8588	0	22.1688	11.3414	132.4656	41.5634	206.798	151.473	87.165	147.2368	192.5338	143.8446	107.7104	115.3514	44.5254	0	0	90.978	0	0	11.20961889	11.60459679	10.74140483	15.94748326	13.95429046	33.95438116	19.31061884	60.72058044	110.0999546	114.0832542	60.31813805	103.8022158
3	Pointcloud_2019_07_02_14_19_06	8	19.811	78	3644921810	13.38342857	5.489828571	20.30422857	0	5.264571429	51.96537143	35.81314286	164.3874286	72.08194286	88.21428571	0	3.946628571	0	121.4705143	26.2584	50.41234286	85.53508571	125.6369143	238.8782857	78.54971429	175.2342857	142.3109714	209.5926857	189.9070857	52.76148571	81.42091429	109.5814857	17.86685714	30.41794286	67.01828571	52.4576	34.01611429	11.20961889	11.60459679	10.74140483	15.94748326	13.95429046	33.95438116	19.31061884	60.72058044	110.0999546	114.0832542	60.31813805	103.8022158
3	Pointcloud_2019_07_02_14_19_06	10	19.811	78	3644921810	0	0	20.30885714	28.99271429	0	58.97814286	99.83428571	71.43785714	20.19528571	166.3285714	19.823	154.0368571	2.098	109.5774286	24.348	57.48328571	110.6045714	134.7104286	231.9585714	133.6264286	203.3035714	152.3851429	89.65157143	145.9695714	233.8125714	60.49042857	122.6375714	0	76.46528571	63.05857143	114.497	86.05942857	11.20961889	11.60459679	10.74140483	15.94748326	13.95429046	33.95438116	19.31061884	60.72058044	110.0999546	114.0832542	60.31813805	103.8022158
3	Pointcloud_2019_07_02_14_19_06	12	19.811	78	3644921810	10.38228571	3.491885714	0	15.99697143	54.28971429	68.99091429	145.8554286	227.4882857	0	63.44285714	144.9476	100.1270857	266.2176	112.6843429	0	13.55422857	101.6740571	100.7839429	88.03885714	94.70314286	214.3728571	108.4593143	165.7104571	148.0320571	86.86365714	69.55994286	85.69365714	105.9645714	66.51262857	54.09885714	101.5364	73.10274286	11.20961889	11.60459679	10.74140483	15.94748326	13.95429046	33.95438116	19.31061884	60.72058044	110.0999546	114.0832542	60.31813805	103.8022158
3	Pointcloud_2019_07_02_14_19_06	14	19.811	78	3644921810	0	0	0	0	1.302285714	34.00368571	37.87657143	95.53871429	35.42197143	172.5571429	0	232.2173143	60.3372	47.79125714	50.5272	148.6251714	75.74354286	119.8574571	159.1191429	30.77985714	188.4421429	36.53348571	153.7693429	103.0945429	75.91474286	150.6294571	34.74974286	0.013428571	18.55997143	11.13914286	0	50.14605714	11.20961889	11.60459679	10.74140483	15.94748326	13.95429046	33.95438116	19.31061884	60.72058044	110.0999546	114.0832542	60.31813805	103.8022158
3	Pointcloud_2019_07_02_14_19_06	16	19.811	78	3644921810	9.381142857	2.493942857	0	18.00548571	43.31485714	29.01645714	85.89771429	221.5891429	64.53531429	130.6714286	0	98.30754286	84.4568	153.8981714	57.6168	92.69611429	180.8130286	161.9309714	67.19942857	26.85657143	120.5114286	210.6076571	145.8282286	149.1570286	220.9658286	63.69897143	119.8058286	72.06228571	92.60731429	0	11.6152	69.18937143	11.20961889	11.60459679	10.74140483	15.94748326	13.95429046	33.95438116	19.31061884	60.72058044	110.0999546	114.0832542	60.31813805	103.8022158
3	Pointcloud_2019_07_02_14_19_06	18	19.811	78	3644921810	8.380571429	1.494971429	7.327371429	3.009742857	22.32742857	92.02922857	79.91885714	36.63957143	93.64865714	102.7857143	116.3214	52.39777143	235.5764	122.0050857	0	93.76705714	49.88251429	194.0044857	216.2797143	60.93328571	128.5807143	27.68182857	159.8871143	192.2195143	93.01691429	0	102.8619143	111.1111429	41.65465714	96.21971429	93.6546	53.23268571	11.20961889	11.60459679	10.74140483	15.94748326	13.95429046	33.95438116	19.31061884	60.72058044	110.0999546	114.0832542	60.31813805	103.8022158
3	Pointcloud_2019_07_02_14_19_06	20	19.811	78	3644921810	18.38	0	0	0	0	45.042	58.94	61.69	38.762	106.9	77.446	5.488	0	131.112	0	56.838	119.952	134.078	0.36	261.01	135.65	57.756	179.946	50.282	121.068	0	0	0	0	53.26	24.694	50.276	11.20961889	11.60459679	10.74140483	15.94748326	13.95429046	33.95438116	19.31061884	60.72058044	110.0999546	114.0832542	60.31813805	103.8022158
3	Pointcloud_2019_07_02_14_19_06	22	19.811	78	3644921810	14.37942857	9.497028571	0	0	45.35257143	71.05477143	83.96114286	31.74042857	104.8753429	231.0142857	88.5706	76.57822857	110.8156	123.2189143	56.8856	35.90894286	123.0214857	112.1515143	182.4402857	66.08671429	114.7192857	194.8301714	184.0048857	138.3444857	103.1190857	160.9075143	40.97408571	41.20885714	3.749342857	0	67.7334	78.31931429	11.20961889	11.60459679	10.74140483	15.94748326	13.95429046	33.95438116	19.31061884	60.72058044	110.0999546	114.0832542	60.31813805	103.8022158
3	Pointcloud_2019_07_02_14_19_06	24	19.811	78	3644921810	13.37885714	16.49805714	0	10.02251429	18.36514286	68.06754286	32.98228571	94.79085714	56.98868571	143.1285714	0	33.66845714	2.9352	165.3258286	159.9752	62.97988571	133.0909714	156.2250286	62.52057143	112.1634286	178.7885714	118.9043429	193.0637714	109.4069714	170.1701714	51.97702857	15.03017143	16.25771429	7.796685714	77.34057143	97.7728	56.36262857	11.20961889	11.60459679	10.74140483	15.94748326	13.95429046	33.95438116	19.31061884	60.72058044	110.0999546	114.0832542	60.31813805	103.8022158
3	Pointcloud_2019_07_02_14_19_06	26	19.811	78	3644921810	12.37828571	2.499085714	0	27.02677143	0	9.080314286	39.00342857	28.84128571	0	0	0	31.75868571	46.0548	108.4327429	12.0648	159.0508286	93.16045714	50.29854286	59.60085714	132.2401429	137.8578571	97.97851429	195.1226571	61.46945714	62.22125714	0	159.0862571	107.3065714	80.84402857	34.38085714	0	0	11.20961889	11.60459679	10.74140483	15.94748326	13.95429046	33.95438116	19.31061884	60.72058044	110.0999546	114.0832542	60.31813805	103.8022158
3	Pointcloud_2019_07_02_14_19_06	28	19.811	78	3644921810	0	3.500114286	10.35051429	39.03102857	54.39028571	64.09308571	32.02457143	209.8917143	110.2153714	122.3571429	174.9444	122.8489143	168.1744	100.5396571	51.1544	0	58.22994286	152.3720571	97.68114286	97.31685714	27.92714286	127.0526857	189.1815429	213.5319429	136.2723429	52.11605714	137.1423429	80.35542857	70.89137143	113.4211429	70.8516	18.44925714	11.20961889	11.60459679	10.74140483	15.94748326	13.95429046	33.95438116	19.31061884	60.72058044	110.0999546	114.0832542	60.31813805	103.8022158
3	Pointcloud_2019_07_02_14_19_06	30	19.811	78	3644921810	18.37714286	0	0	0	9.402857143	58.10585714	46.04571429	98.94214286	0	105.4714286	228.069	83.93914286	200.294	135.6465714	0	131.1927143	130.2994286	16.44557143	116.7614286	118.3935714	25.99642857	96.12685714	263.2404286	86.59442857	175.3234286	66.18557143	208.1984286	0	32.93871429	91.46142857	64.891	22.49257143	11.20961889	11.60459679	10.74140483	15.94748326	13.95429046	33.95438116	19.31061884	60.72058044	110.0999546	114.0832542	60.31813805	103.8022158
3	Pointcloud_2019_07_02_14_19_06	32	19.811	78	3644921810	0	0	0	0	0	39.11862857	50.06685714	181.9925714	0	303.5857143	72.1936	45.02937143	65.4136	66.75348571	142.3336	180.2636571	170.3689143	63.51908571	44.84171429	166.4702857	148.0657143	39.20102857	148.2993143	123.6569143	82.37451429	36.25508571	55.25451429	77.45314286	0	37.50171429	0	0	11.20961889	11.60459679	10.74140483	15.94748326	13.95429046	33.95438116	19.31061884	60.72058044	110.0999546	114.0832542	60.31813805	103.8022158
3	Pointcloud_2019_07_02_14_19_06	34	19.811	78	3644921810	0	13.5032	11.3644	5.0438	40.428	85.1314	95.088	34.043	51.5554	192.7	0	93.1196	27.5332	8.8604	99.4232	44.3346	114.4384	100.5926	151.922	129.547	39.135	116.2752	172.3582	141.7194	81.4256	0	64.3106	34.502	0	89.542	76.9698	34.5792	11.20961889	11.60459679	10.74140483	15.94748326	13.95429046	33.95438116	19.31061884	60.72058044	110.0999546	114.0832542	60.31813805	103.8022158
3	Pointcloud_2019_07_02_14_19_06	36	19.811	78	3644921810	0	0	0	0	8.440571429	2.144171429	28.10914286	0	9.668742857	0	115.4428	19.20982857	167.6528	38.96731429	53.5128	132.4055429	45.50788571	138.6661143	70.00228571	61.62371429	81.20428571	137.3493714	177.4170857	10.78188571	200.4766857	87.39411429	105.3666857	0	0	86.58228571	0	8.622514286	11.20961889	11.60459679	10.74140483	15.94748326	13.95429046	33.95438116	19.31061884	60.72058044	110.0999546	114.0832542	60.31813805	103.8022158
3	Pointcloud_2019_07_02_14_19_06	38	19.811	78	3644921810	0	14.50525714	0	22.05231429	0	85.15694286	41.13028571	131.1438571	0	114.9285714	0	116.3000571	98.7724	178.0742286	60.6024	0	9.577371429	99.73962857	196.0825714	153.7004286	136.2735714	136.4235429	94.47597143	97.84437143	7.527771429	0	54.42277143	102.5997143	0	61.62257143	0	98.66582857	11.20961889	11.60459679	10.74140483	15.94748326	13.95429046	33.95438116	19.31061884	60.72058044	110.0999546	114.0832542	60.31813805	103.8022158
3	Pointcloud_2019_07_02_14_19_06	40	19.811	78	3644921810	6.374285714	21.50628571	0	0	13.46571429	96.16971429	137.1514286	104.1942857	0	155.0428571	156.692	74.39028571	145.892	57.18114286	24.692	111.5474286	99.64685714	44.81314286	150.1628571	260.7771429	150.3428571	119.4977143	70.53485714	93.90685714	113.5788571	8.533142857	86.47885714	6.648571429	32.17542857	47.66285714	0	48.70914286	11.20961889	11.60459679	10.74140483	15.94748326	13.95429046	33.95438116	19.31061884	60.72058044	110.0999546	114.0832542	60.31813805	103.8022158
3	Pointcloud_2019_07_02_14_19_06	42	19.811	78	3644921810	1.373714286	0	0	0	23.47828571	50.18248571	116.1725714	14.24471429	0	15.15714286	34.8166	138.4805143	156.0116	88.28805714	0	67.61837143	64.71634286	85.88665714	92.24314286	0	90.41214286	212.5718857	71.59374286	180.9693429	97.62994286	0	96.53494286	0	84.22277143	0	36.1274	0	11.20961889	11.60459679	10.74140483	15.94748326	13.95429046	33.95438116	19.31061884	60.72058044	110.0999546	114.0832542	60.31813805	103.8022158
3	Pointcloud_2019_07_02_14_19_06	44	19.811	78	3644921810	14.37314286	4.508342857	1.387542857	0	14.49085714	99.19525714	75.19371429	109.2951429	0	40.27142857	19.9412	107.5707429	132.1312	171.3949714	0	0	40.78582857	164.9601714	54.32342857	118.9305714	36.48142857	141.6460571	112.6526286	151.0318286	35.68102857	0	99.59102857	38.74628571	56.27011429	48.74342857	32.1668	59.79577143	11.20961889	11.60459679	10.74140483	15.94748326	13.95429046	33.95438116	19.31061884	60.72058044	110.0999546	114.0832542	60.31813805	103.8022158
3	Pointcloud_2019_07_02_14_19_06	46	19.811	78	3644921810	8.372571429	0	0	0	22.50342857	82.20802857	39.21485714	42.34557143	0	14.38571429	83.0658	115.6609714	189.2508	154.5018857	86.9608	46.76025714	148.8553143	36.03368571	93.40371429	103.0072857	129.5507143	157.7202286	187.7115143	111.0943143	95.73211429	24.74168571	54.64711429	100.7951429	0	0	25.2062	46.83908571	11.20961889	11.60459679	10.74140483	15.94748326	13.95429046	33.95438116	19.31061884	60.72058044	110.0999546	114.0832542	60.31813805	103.8022158
3	Pointcloud_2019_07_02_14_19_06	48	19.811	78	3644921810	0	11.5104	8.3968	15.0736	0	38.2208	34.236	0	0	74.5	0	173.7512	144.3704	28.6088	6.0504	38.8312	101.9248	78.1072	9.484	104.084	145.62	85.7944	67.7704	107.1568	46.7832	23.8112	90.7032	31.844	0	56.824	0	38.8824	11.20961889	11.60459679	10.74140483	15.94748326	13.95429046	33.95438116	19.31061884	60.72058044	110.0999546	114.0832542	60.31813805	103.8022158
3	Pointcloud_2019_07_02_14_19_06	50	19.811	78	3644921810	4.371428571	11.51142857	4.401428571	0	28.52857143	53.23357143	49.25714286	68.44642857	0	121.6142857	21.315	99.84142857	127.49	98.71571429	10.14	165.9021429	209.9942857	175.1807143	45.56428571	224.1607143	186.6892857	15.86857143	203.8292857	103.2192857	133.8342857	145.8807143	94.75928571	61.89285714	67.41214286	4.864285714	0	0	11.20961889	11.60459679	10.74140483	15.94748326	13.95429046	33.95438116	19.31061884	60.72058044	110.0999546	114.0832542	60.31813805	103.8022158
3	Pointcloud_2019_07_02_14_19_06	52	19.811	78	3644921810	15.37085714	0	10.40605714	4.082114286	0	47.24634286	61.27828571	57.49685714	0	0	0	135.9316571	175.6096	86.82262857	77.2296	74.97308571	111.0637714	225.2542286	112.6445714	0	23.75857143	168.9427429	47.88817143	68.28177143	21.88537143	23.95022857	25.81537143	36.94171429	21.45948571	28.90457143	20.3244	0	11.20961889	11.60459679	10.74140483	15.94748326	13.95429046	33.95438116	19.31061884	60.72058044	110.0999546	114.0832542	60.31813805	103.8022158
3	Pointcloud_2019_07_02_14_19_06	54	19.811	78	3644921810	0	0	0	0	0	36.25911429	46.29942857	3.547285714	0	0	0	0	52.7292	0	0	57.04402857	180.1332571	57.32774286	14.72485714	92.31414286	134.8278571	194.0169143	125.9470571	82.34425714	49.93645714	12.01974286	91.87145714	9.990571429	37.50682857	0	12.3638	27.01234286	11.20961889	11.60459679	10.74140483	15.94748326	13.95429046	33.95438116	19.31061884	60.72058044	110.0999546	114.0832542	60.31813805	103.8022158
3	Pointcloud_2019_07_02_14_19_06	56	19.811	78	3644921810	0	0	0	0	60.56628571	75.27188571	68.32057143	26.59771429	0	0	37.6888	113.1121143	36.8488	161.0364571	63.4088	0	111.2027429	120.4012571	45.80514286	146.3908571	27.89714286	6.091085714	147.0059429	162.4067429	63.98754286	93.08925714	60.92754286	47.03942857	29.55417143	0	59.4032	0	11.20961889	11.60459679	10.74140483	15.94748326	13.95429046	33.95438116	19.31061884	60.72058044	110.0999546	114.0832542	60.31813805	103.8022158
3	Pointcloud_2019_07_02_14_19_06	58	19.811	78	3644921810	5.369142857	7.515542857	2.419942857	0	21.57885714	34.28465714	0	156.6481429	35.91551429	105.0714286	0	35.20234286	0	194.1433714	94.4984	52.18591429	80.27222857	113.4747714	118.8854286	54.46757143	43.96642857	59.16525714	190.0648286	121.4692286	22.03862857	0	100.9836286	0	32.60151429	15.02542857	0	21.09897143	11.20961889	11.60459679	10.74140483	15.94748326	13.95429046	33.95438116	19.31061884	60.72058044	110.0999546	114.0832542	60.31813805	103.8022158
3	Pointcloud_2019_07_02_14_19_06	60	19.811	78	3644921810	0	2.516571429	0	0	19.59142857	10.29742857	29.36285714	48.69857143	0	86.18571429	0	61.29257143	1.088	0	120.588	118.2568571	2.341714286	116.5482857	29.96571429	48.54428571	72.03571429	95.23942857	67.12371429	30.53171429	97.08971429	0	63.03971429	117.1371429	66.64885714	7.065714286	41.482	75.14228571	11.20961889	11.60459679	10.74140483	15.94748326	13.95429046	33.95438116	19.31061884	60.72058044	110.0999546	114.0832542	60.31813805	103.8022158
3	Pointcloud_2019_07_02_14_19_06	62	19.811	78	3644921810	0	0.5176	0.4292	0.1034	0	31.3102	95.384	96.749	6.1422	0	23.0626	0	189.2076	0	0	133.3278	77.4112	33.6218	0	81.621	127.105	92.3136	119.1826	89.5942	81.1408	0	21.0958	62.186	39.6962	89.106	33.5214	0	11.20961889	11.60459679	10.74140483	15.94748326	13.95429046	33.95438116	19.31061884	60.72058044	110.0999546	114.0832542	60.31813805	103.8022158
3	Pointcloud_2019_07_02_14_19_06	64	19.811	78	3644921811	20.36742857	39.51862857	0	10.10765714	49.61657143	116.3229714	107.4051429	308.7994286	170.2555429	185.4142857	328.1872	265.4730286	208.3272	275.4641143	110.7672	193.3987429	170.4806857	209.6953143	153.1262857	304.6977143	174.1742857	178.3877714	269.2414857	174.6566857	153.1918857	178.3673143	33.15188571	113.2348571	88.74354286	96.14628571	194.5608	53.22891429	11.20961889	11.60459679	10.74140483	15.94748326	13.95429046	33.95438116	19.31061884	60.72058044	110.0999546	114.0832542	60.31813805	103.8022158
3	Pointcloud_2019_07_02_14_19_06	66	19.811	78	3644921811	13.36685714	17.51965714	25.43845714	33.11191429	13.62914286	100.3357429	105.4262857	101.8498571	193.3688857	282.5285714	305.3118	296.5632571	330.4468	230.5710286	198.8568	279.4696857	231.5501714	127.7688286	212.2065714	243.7744286	130.2435714	204.4619429	221.3003714	211.7191714	155.2429714	191.4368286	192.2079714	99.28371429	90.79088571	64.18657143	102.6002	77.27222857	11.20961889	11.60459679	10.74140483	15.94748326	13.95429046	33.95438116	19.31061884	60.72058044	110.0999546	114.0832542	60.31813805	103.8022158
3	Pointcloud_2019_07_02_14_19_06	68	19.811	78	3644921811	0	0	6.443085714	33.11617143	37.64171429	113.3485143	118.4474286	68.90028571	137.4822286	578.6428571	413.4364	129.6534857	141.5664	378.6779429	0	209.5406286	224.6196571	113.8423429	123.2868571	95.85114286	162.3128571	247.5361143	226.3592571	147.7816571	193.2940571	134.5063429	84.26405714	152.3325714	136.8382286	14.22685714	93.6396	42.31554286	11.20961889	11.60459679	10.74140483	15.94748326	13.95429046	33.95438116	19.31061884	60.72058044	110.0999546	114.0832542	60.31813805	103.8022158
3	Pointcloud_2019_07_02_14_19_06	70	19.811	78	3644921811	1.365714286	14.52171429	10.44771429	16.12042857	9.654285714	119.3612857	31.46857143	62.95071429	48.59557143	350.7571429	284.561	188.7437143	317.686	185.7848571	210.036	219.6115714	208.6891429	102.9158571	84.36714286	202.9278571	179.3821429	266.6102857	204.4181429	192.8441429	233.3451429	145.5758571	133.3201429	58.38142857	64.88557143	124.2671429	32.679	42.35885714	11.20961889	11.60459679	10.74140483	15.94748326	13.95429046	33.95438116	19.31061884	60.72058044	110.0999546	114.0832542	60.31813805	103.8022158
3	Pointcloud_2019_07_02_14_19_06	72	19.811	78	3644921811	29.36514286	14.52274286	0	8.124685714	55.66685714	53.37405714	175.4897143	175.0011429	134.7089143	218.8714286	295.6856	474.8339429	220.8056	387.8917714	236.1256	154.6825143	166.7586286	90.98937143	85.44742857	188.0045714	217.4514286	202.6844571	163.4770286	184.9066286	105.3962286	123.6453714	71.37622857	121.4302857	47.93291429	169.3074286	66.7184	67.40217143	11.20961889	11.60459679	10.74140483	15.94748326	13.95429046	33.95438116	19.31061884	60.72058044	110.0999546	114.0832542	60.31813805	103.8022158
3	Pointcloud_2019_07_02_14_19_06	74	19.811	78	3644921811	18.36457143	2.523771429	2.456971429	3.128942857	59.67942857	68.38682857	110.5108571	74.05157143	131.8222571	408.9857143	227.8102	182.9241714	335.9252	360.9986857	194.2152	146.7534571	78.82811429	45.06288571	163.5277143	79.08128571	171.5207143	220.7586286	82.53591429	232.9691143	197.4473143	250.7148857	61.43231429	92.47914286	16.98025714	112.3477143	44.7578	59.44548571	11.20961889	11.60459679	10.74140483	15.94748326	13.95429046	33.95438116	19.31061884	60.72058044	110.0999546	114.0832542	60.31813805	103.8022158
3	Pointcloud_2019_07_02_14_19_06	76	19.811	78	3644921811	0	1.5248	0	0	0	57.3996	69.532	195.102	126.9356	288.1	249.9348	245.0144	270.0448	334.1056	39.3048	209.8244	147.8976	199.1364	219.608	47.158	206.59	171.8328	174.5948	271.0316	142.4984	132.7844	130.4884	98.528	55.0276	18.388	75.7972	32.4888	11.20961889	11.60459679	10.74140483	15.94748326	13.95429046	33.95438116	19.31061884	60.72058044	110.0999546	114.0832542	60.31813805	103.8022158
3	Pointcloud_2019_07_02_14_19_06	78	19.811	78	3644921811	0	0	16.46622857	8.137457143	25.70457143	70.41237143	54.55314286	101.1524286	83.04894286	272.2142857	221.0594	248.1046286	182.1644	342.2125143	223.3944	178.8953429	54.96708571	283.2099143	176.6882857	185.2347143	205.6592857	153.9069714	222.6536857	275.0940857	198.5494857	50.85391429	48.54448571	97.57685714	120.0749429	75.42828571	114.8366	21.53211429	11.20961889	11.60459679	10.74140483	15.94748326	13.95429046	33.95438116	19.31061884	60.72058044	110.0999546	114.0832542	60.31813805	103.8022158
3	Pointcloud_2019_07_02_14_19_06	80	19.811	78	3644921811	12.36285714	5.526857143	6.470857143	25.14171429	63.71714286	62.42514286	59.57428571	197.2028571	140.1622857	352.3285714	275.184	257.1948571	500.284	158.3194286	232.484	170.9662857	229.0365714	168.2834286	119.7685714	198.3114286	325.7285714	159.9811429	238.7125714	111.1565714	71.60057143	153.9234286	184.6005714	106.6257143	40.12228571	63.46857143	80.876	96.57542857	11.20961889	11.60459679	10.74140483	15.94748326	13.95429046	33.95438116	19.31061884	60.72058044	110.0999546	114.0832542	60.31813805	103.8022158
3	Pointcloud_2019_07_02_14_19_06	82	19.811	78	3644921811	15.36228571	21.52788571	2.475485714	9.145971429	30.72971429	40.43791429	84.59542857	190.2532857	198.2756286	280.4428571	281.3086	215.2850857	288.4036	305.4263429	188.5736	367.0372286	249.1060571	150.3569429	130.8488571	162.3881429	177.7978571	200.0553143	105.7714571	72.21905714	182.6516571	51.99294286	112.6566571	83.67457143	135.1696286	73.50885714	59.9154	24.61874286	11.20961889	11.60459679	10.74140483	15.94748326	13.95429046	33.95438116	19.31061884	60.72058044	110.0999546	114.0832542	60.31813805	103.8022158
3	Pointcloud_2019_07_02_14_19_06	84	19.811	78	3644921811	0	0	0	0	0	36.45068571	9.616571429	88.30371429	22.38897143	289.5571429	69.4332	213.3753143	250.5232	151.5332571	86.6632	140.1081714	198.1755429	107.4304571	96.92914286	92.46485714	167.8671429	141.1294857	175.8303429	182.2815429	158.7027429	65.06245714	57.71274286	51.72342857	29.21697143	115.5491429	0	29.66205714	11.20961889	11.60459679	10.74140483	15.94748326	13.95429046	33.95438116	19.31061884	60.72058044	110.0999546	114.0832542	60.31813805	103.8022158
3	Pointcloud_2019_07_02_14_19_06	86	19.811	78	3644921811	22.36114286	6.529942857	20.48474286	25.15448571	46.75485714	72.46345714	102.6377143	43.35414286	109.5023143	378.6714286	146.5578	141.4655429	196.6428	135.6401714	136.7528	180.1791143	175.2450286	45.50397143	122.0094286	204.5415714	231.9364286	242.2036571	226.8892286	175.3440286	143.7538286	136.1319714	110.7688286	100.7722857	55.26431429	4.589428571	65.9942	80.70537143	11.20961889	11.60459679	10.74140483	15.94748326	13.95429046	33.95438116	19.31061884	60.72058044	110.0999546	114.0832542	60.31813805	103.8022158
3	Pointcloud_2019_07_02_14_19_06	88	19.811	78	3644921811	0	0	22.48937143	9.158742857	46.76742857	60.47622857	78.65885714	95.40457143	124.6156571	273.7857143	292.6824	268.5557714	328.7624	205.7470857	287.8424	155.2500571	131.3145143	144.5774857	231.0897143	160.6182857	136.0057143	190.2778286	228.9481143	262.4065143	139.8049143	56.20148571	88.82491429	49.82114286	77.31165714	103.6297143	78.0336	74.74868571	11.20961889	11.60459679	10.74140483	15.94748326	13.95429046	33.95438116	19.31061884	60.72058044	110.0999546	114.0832542	60.31813805	103.8022158
3	Pointcloud_2019_07_02_14_19_06	90	19.811	78	3644921811	0	0	5.494	17.163	43.78	66.489	103.68	119.455	181.729	154.9	104.807	247.646	405.882	174.854	218.932	198.321	145.384	181.651	219.17	168.695	250.075	191.352	66.007	154.469	202.856	42.271	128.881	78.87	108.359	95.67	75.073	105.792	11.20961889	11.60459679	10.74140483	15.94748326	13.95429046	33.95438116	19.31061884	60.72058044	110.0999546	114.0832542	60.31813805	103.8022158
3	Pointcloud_2019_07_02_14_19_06	92	19.811	78	3644921811	7.359428571	8.533028571	11.49862857	19.16725714	24.79257143	87.50177143	82.70114286	92.50542857	179.8423429	358.0142857	175.9316	218.7362286	152.0016	391.9609143	164.0216	171.3919429	212.4534857	72.72451429	56.25028571	149.7717143	128.1442857	216.4261714	173.0658857	259.5314857	96.90708571	78.34051429	66.93708571	111.9188571	57.40634286	54.71028571	51.1124	100.8353143	11.20961889	11.60459679	10.74140483	15.94748326	13.95429046	33.95438116	19.31061884	60.72058044	110.0999546	114.0832542	60.31813805	103.8022158
3	Pointcloud_2019_07_02_14_19_06	94	19.811	78	3644921811	0	0	0	1.171514286	45.80514286	106.5145429	44.72228571	83.55585714	167.9556857	241.1285714	430.0562	298.8264571	129.1212	57.06782857	107.1112	265.4628857	188.5229714	131.7980286	164.3305714	166.8484286	91.21357143	200.5003429	97.12477143	130.5939714	150.9581714	152.4100286	37.99317143	42.96771429	0	115.7505714	78.1518	48.87862857	11.20961889	11.60459679	10.74140483	15.94748326	13.95429046	33.95438116	19.31061884	60.72058044	110.0999546	114.0832542	60.31813805	103.8022158
3	Pointcloud_2019_07_02_14_19_06	96	19.811	78	3644921811	0	0	0	29.17577143	0	0	38.74342857	65.60628571	224.0690286	336.2428571	202.1808	248.9166857	219.2408	214.1747429	145.2008	130.5338286	165.5924571	123.8715429	134.4108571	170.9251429	114.2828571	154.5745143	233.1836571	164.6564571	137.0092571	115.4795429	54.04925714	34.01657143	37.50102857	72.79085714	157.1912	63.92194286	11.20961889	11.60459679	10.74140483	15.94748326	13.95429046	33.95438116	19.31061884	60.72058044	110.0999546	114.0832542	60.31813805	103.8022158
3	Pointcloud_2019_07_02_14_19_06	98	19.811	78	3644921811	0	5.536114286	10.51251429	18.18002857	24.83028571	78.54008571	0	110.6567143	312.1823714	306.3571429	131.3054	205.0069143	202.3604	134.2816571	80.2904	201.6047714	123.6619429	131.9450571	276.4911429	206.0018571	217.3521429	211.6486857	236.2425429	254.7189429	146.0603429	0	59.10534286	0	87.54837143	112.8311429	72.2306	41.96525714	11.20961889	11.60459679	10.74140483	15.94748326	13.95429046	33.95438116	19.31061884	60.72058044	110.0999546	114.0832542	60.31813805	103.8022158
3	Pointcloud_2019_07_02_14_19_06	100	19.811	78	3644921811	20.35714286	11.53714286	12.51714286	13.18428571	33.84285714	71.55285714	83.78571429	139.7071429	77.29571429	463.4714286	258.43	137.0971429	284.48	308.3885714	50.38	79.67571429	155.7314286	132.0185714	202.5714286	116.0785714	246.4214286	202.7228571	126.3014286	121.7814286	187.1114286	120.6185714	74.16142857	68.11428571	55.59571429	118.8714286	59.27	65.00857143	11.20961889	11.60459679	10.74140483	15.94748326	13.95429046	33.95438116	19.31061884	60.72058044	110.0999546	114.0832542	60.31813805	103.8022158
3	Pointcloud_2019_07_02_14_19_06	102	19.811	78	3644921811	0.356571429	0	7.521771429	10.18854286	25.85542857	85.56562857	65.80685714	103.7575714	90.40905714	435.5857143	198.5546	254.1873714	242.5996	150.4954857	77.4696	224.7466571	187.8009143	29.09208571	188.6517143	174.1552857	234.4907143	267.7970286	168.3603143	147.8439143	129.1625143	113.6880857	95.21751429	77.16314286	87.64305714	16.91171429	93.3094	52.05188571	11.20961889	11.60459679	10.74140483	15.94748326	13.95429046	33.95438116	19.31061884	60.72058044	110.0999546	114.0832542	60.31813805	103.8022158
3	Pointcloud_2019_07_02_14_19_06	104	19.811	78	3644921811	0	0	27.5264	0.1928	21.868	29.5784	117.828	35.808	0	234.7	81.6792	181.2776	344.7192	214.6024	176.5592	82.8176	161.8704	180.1656	53.732	55.232	140.56	167.8712	127.4192	198.9064	141.2136	3.7576	99.2736	21.212	20.6904	117.952	43.3488	0	11.20961889	11.60459679	10.74140483	15.94748326	13.95429046	33.95438116	19.31061884	60.72058044	110.0999546	114.0832542	60.31813805	103.8022158
3	Pointcloud_2019_07_02_14_19_06	106	19.811	78	3644921811	20.35542857	4.540228571	9.531028571	11.19705714	0	65.59117143	72.84914286	21.85842857	158.6357429	313.8142857	379.8038	253.3678286	95.8388	287.7093143	121.6488	173.8885429	134.9398857	106.2391143	171.8122857	150.3087143	213.6292857	135.9453714	106.4780857	132.9688857	224.2646857	86.82711429	96.32968571	138.2608571	97.73774286	122.9922857	44.3882	89.13851429	11.20961889	11.60459679	10.74140483	15.94748326	13.95429046	33.95438116	19.31061884	60.72058044	110.0999546	114.0832542	60.31813805	103.8022158
3	Pointcloud_2019_07_02_14_19_06	108	19.811	78	3644921811	7.354857143	15.54125714	0.535657143	0	0.893142857	71.60394286	35.87028571	159.9088571	76.74908571	374.9285714	303.9284	246.4580571	221.9584	276.8162286	180.7384	0	57.00937143	143.3126286	89.89257143	64.38542857	182.6985714	193.0195429	183.5369714	227.0313714	112.3157714	84.89662857	17.38577143	68.30971429	111.7850857	51.03257143	73.4276	0	11.20961889	11.60459679	10.74140483	15.94748326	13.95429046	33.95438116	19.31061884	60.72058044	110.0999546	114.0832542	60.31813805	103.8022158
3	Pointcloud_2019_07_02_14_19_06	110	19.811	78	3644921811	0	16.54228571	0	24.20557143	26.90571429	119.6167143	99.89142857	169.9592857	272.8624286	325.0428571	145.053	69.54828571	319.078	281.9231429	126.828	107.0304286	161.0788571	276.3861429	129.9728571	163.4621429	80.76785714	200.0937143	168.5958571	236.0938571	209.3668571	0	61.44185714	81.35857143	32.83242857	35.07285714	82.467	99.22514286	11.20961889	11.60459679	10.74140483	15.94748326	13.95429046	33.95438116	19.31061884	60.72058044	110.0999546	114.0832542	60.31813805	103.8022158
3	Pointcloud_2019_07_02_14_19_06	112	19.811	78	3644921811	14.35371429	9.543314286	0	10.20982857	13.91828571	82.62948571	89.91257143	174.0097143	101.9757714	216.1571429	233.1776	226.6385143	184.1976	89.03005714	210.9176	87.10137143	194.1483429	202.4596571	182.0531429	138.5388571	155.8371429	170.1678857	202.6547429	95.15634286	204.4179429	108.0356571	164.4979429	42.40742857	0	70.11314286	74.5064	48.26845714	11.20961889	11.60459679	10.74140483	15.94748326	13.95429046	33.95438116	19.31061884	60.72058044	110.0999546	114.0832542	60.31813805	103.8022158
3	Pointcloud_2019_07_02_14_19_06	114	19.811	78	3644921811	3.353142857	5.544342857	24.54954286	11.21408571	0	75.64225714	66.93371429	86.06014286	77.08911429	335.2714286	127.3022	271.7287429	242.3172	283.1369714	134.0072	210.1723143	73.21782857	89.53317143	125.1334286	161.6155714	141.9064286	116.2420571	211.7136286	107.2188286	136.4690286	95.10517143	135.5540286	80.45628571	92.92711429	104.1534286	65.5458	140.3117714	11.20961889	11.60459679	10.74140483	15.94748326	13.95429046	33.95438116	19.31061884	60.72058044	110.0999546	114.0832542	60.31813805	103.8022158
3	Pointcloud_2019_07_02_14_19_06	116	19.811	78	3644921811	0	6.545371429	0	0	31.94342857	60.65502857	0	190.1105714	176.2024571	369.3857143	239.4268	235.8189714	349.4368	340.2438857	179.0968	174.2432571	63.28731429	25.60668571	199.2137143	77.69228571	31.97571429	47.31622857	87.77251429	180.2813143	128.5201143	164.1746857	46.61011429	81.50514286	41.97445714	63.19371429	135.5852	47.35508571	11.20961889	11.60459679	10.74140483	15.94748326	13.95429046	33.95438116	19.31061884	60.72058044	110.0999546	114.0832542	60.31813805	103.8022158
3	Pointcloud_2019_07_02_14_19_06	118	19.811	78	3644921811	0	0	13.5588	8.2226	41.956	18.6678	42.976	89.161	121.3158	39.5	222.5514	311.9092	239.5564	220.3508	321.1864	136.3142	205.3568	117.6802	232.294	223.769	227.045	136.3904	157.8314	141.3438	129.5712	55.2442	133.6662	38.554	127.0218	89.234	43.6246	20.3984	11.20961889	11.60459679	10.74140483	15.94748326	13.95429046	33.95438116	19.31061884	60.72058044	110.0999546	114.0832542	60.31813805	103.8022158
3	Pointcloud_2019_07_02_14_19_06	120	19.811	78	3644921811	0	0	0	0	4.968571429	9.680571429	102.9971429	11.21142857	38.42914286	330.6142857	353.676	241.9994286	225.676	312.4577143	120.276	149.3851429	85.42628571	165.7537143	143.3742857	0	35.11428571	85.46457143	166.8902857	186.4062857	66.62228571	21.31371429	47.72228571	9.602857143	71.06914286	0	34.664	31.44171429	11.20961889	11.60459679	10.74140483	15.94748326	13.95429046	33.95438116	19.31061884	60.72058044	110.0999546	114.0832542	60.31813805	103.8022158
3	Pointcloud_2019_07_02_14_19_06	122	19.811	78	3644921811	15.35085714	32.54845714	0	0	39.98114286	60.69334286	80.01828571	96.26185714	246.5424857	234.7285714	75.8006	102.0896571	118.7956	285.5646286	83.3656	132.4560857	163.4957714	139.8272286	179.4545714	69.92242857	131.1835714	83.53874286	11.94917143	187.4687714	122.6733714	128.3832286	0	106.6517143	72.11648571	90.31457143	75.7034	41.48502857	11.20961889	11.60459679	10.74140483	15.94748326	13.95429046	33.95438116	19.31061884	60.72058044	110.0999546	114.0832542	60.31813805	103.8022158
3	Pointcloud_2019_07_02_14_19_06	124	19.811	78	3644921811	12.35028571	11.54948571	1.572685714	49.23537143	36.99371429	82.70611429	59.03942857	130.3122857	74.65582857	302.8428571	110.9252	290.1798857	180.9152	269.6715429	43.4552	259.5270286	96.56525714	80.90074286	269.5348571	150.9991429	183.2528571	123.6129143	145.0080571	155.5312571	166.7244571	87.45274286	161.8344571	146.7005714	99.16382857	69.35485714	55.7428	26.52834286	11.20961889	11.60459679	10.74140483	15.94748326	13.95429046	33.95438116	19.31061884	60.72058044	110.0999546	114.0832542	60.31813805	103.8022158
3	Pointcloud_2019_07_02_14_19_06	126	19.811	78	3644921811	0	0	9.577314286	0	7.006285714	0	22.06057143	107.3627143	87.76917143	277.9571429	118.0498	250.2701143	132.0348	155.7784571	37.5448	194.5979714	76.63474286	30.97425714	121.6151429	144.0758571	192.3221429	145.6870857	138.0669429	192.5937429	174.7755429	18.52225714	39.89054286	129.7494286	63.21117143	135.3951429	0	10.57165714	11.20961889	11.60459679	10.74140483	15.94748326	13.95429046	33.95438116	19.31061884	60.72058044	110.0999546	114.0832542	60.31813805	103.8022158
3	Pointcloud_2019_07_02_14_19_06	128	19.811	78	3644921811	0	0.551542857	0	44.24388571	74.01885714	17.73165714	30.08171429	226.4131429	150.8825143	254.0714286	77.1744	95.36034286	194.1544	181.8853714	38.6344	188.6689143	254.7042286	70.04777143	119.6954286	240.1525714	141.3914286	141.7612571	215.1258286	89.65622857	105.8266286	50.59177143	74.94662857	56.79828571	34.25851429	5.435428571	98.8216	76.61497143	11.20961889	11.60459679	10.74140483	15.94748326	13.95429046	33.95438116	19.31061884	60.72058044	110.0999546	114.0832542	60.31813805	103.8022158
3	Pointcloud_2019_07_02_14_19_06	130	19.811	78	3644921811	0	0	0	2.248142857	9.031428571	42.74442857	34.10285714	124.4635714	52.99585714	377.1857143	216.299	275.4505714	266.274	219.9922857	89.724	199.7398571	160.7737143	93.12128571	136.7757143	253.2292857	121.4607143	174.8354286	105.1847143	154.7187143	160.8777143	115.6612857	86.00271429	49.84714286	41.30585714	116.4757143	0	38.65828571	11.20961889	11.60459679	10.74140483	15.94748326	13.95429046	33.95438116	19.31061884	60.72058044	110.0999546	114.0832542	60.31813805	103.8022158
3	Pointcloud_2019_07_02_14_19_06	132	19.811	78	3644921811	0	4.5536	4.5912	4.2524	0	74.7572	18.124	140.514	227.1092	130.3	226.4236	78.5408	158.3936	233.0992	36.8136	154.8108	158.8432	74.1948	121.856	132.306	230.53	133.9096	160.2436	116.7812	244.9288	90.7308	89.0588	110.896	49.3532	54.516	41.9004	31.7016	11.20961889	11.60459679	10.74140483	15.94748326	13.95429046	33.95438116	19.31061884	60.72058044	110.0999546	114.0832542	60.31813805	103.8022158
3	Pointcloud_2019_07_02_14_19_06	134	19.811	78	3644921811	0	24.55462857	33.59582857	40.25665714	41.05657143	62.76997143	116.1451429	157.5644286	169.2225429	70.41428571	73.5482	209.6310286	161.5132	145.2061143	86.9032	128.8817429	89.91268571	151.2683143	192.9362857	132.3827143	241.5992857	181.9837714	260.3024857	210.8436857	145.9798857	176.8003143	105.1148857	11.94485714	114.4005429	72.55628571	24.9398	55.74491429	11.20961889	11.60459679	10.74140483	15.94748326	13.95429046	33.95438116	19.31061884	60.72058044	110.0999546	114.0832542	60.31813805	103.8022158
3	Pointcloud_2019_07_02_14_19_06	136	19.811	78	3644921811	28.34685714	13.55565714	15.60045714	0.260914286	12.06914286	81.78274286	42.16628571	155.6148571	141.3358857	182.5285714	81.6728	122.7212571	273.6328	242.3130286	71.9928	167.9526857	136.9821714	163.3418286	102.0165714	238.4594286	254.6685714	186.0579429	221.3613714	135.9061714	156.0309714	171.8698286	152.1709714	118.9937143	127.4478857	105.5965714	43.9792	120.7882286	11.20961889	11.60459679	10.74140483	15.94748326	13.95429046	33.95438116	19.31061884	60.72058044	110.0999546	114.0832542	60.31813805	103.8022158
3	Pointcloud_2019_07_02_14_19_06	138	19.811	78	3644921811	0	14.55668571	4.605085714	1.265171429	8.081714286	65.79551429	80.18742857	249.6652857	270.4492286	205.6428571	150.7974	364.8114857	243.7524	154.4199429	19.0824	160.0236286	40.05165714	101.4153429	98.09685714	95.53614286	124.7378571	179.1321143	70.42025714	140.9686571	175.0820571	113.9393429	122.2270571	165.0425714	138.4952286	90.63685714	0	41.83154286	11.20961889	11.60459679	10.74140483	15.94748326	13.95429046	33.95438116	19.31061884	60.72058044	110.0999546	114.0832542	60.31813805	103.8022158
3	Pointcloud_2019_07_02_14_19_06	140	19.811	78	3644921811	0	6.557714286	0	2.269428571	33.09428571	83.80828571	79.20857143	71.71571429	191.5625714	488.7571429	214.922	290.9017143	329.872	299.5268571	288.172	132.0945714	146.1211429	193.4888571	151.1771429	104.6128571	97.80714286	98.20628571	108.4791429	163.0311429	188.1331429	99.00885714	23.28314286	88.09142857	37.54257143	17.67714286	62.058	22.87485714	11.20961889	11.60459679	10.74140483	15.94748326	13.95429046	33.95438116	19.31061884	60.72058044	110.0999546	114.0832542	60.31813805	103.8022158
3	Pointcloud_2019_07_02_14_19_06	142	19.811	78	3644921811	25.34514286	9.558742857	12.61434286	6.273685714	3.106857143	61.82105714	28.22971429	82.76614286	0	389.8714286	93.0466	335.9919429	160.9916	229.6337714	222.2616	106.1655143	102.1906286	72.56237143	123.2574286	164.6895714	314.8764286	212.2804571	180.5380286	66.09362857	268.1842286	52.07837143	53.33922857	42.14028571	69.58991429	71.71742857	63.0974	8.918171429	11.20961889	11.60459679	10.74140483	15.94748326	13.95429046	33.95438116	19.31061884	60.72058044	110.0999546	114.0832542	60.31813805	103.8022158
3	Pointcloud_2019_07_02_14_19_06	144	19.811	78	3644921812	18.34457143	14.55977143	33.61897143	3.277942857	13.11942857	75.83382857	104.2508571	117.8165714	211.7892571	443.9857143	306.1712	204.0821714	248.1112	293.7406857	53.3512	199.2364571	168.2601143	132.6358857	180.3377143	231.7662857	174.9457143	184.3546286	208.5969143	186.1561143	169.2353143	54.14788571	94.39531429	70.18914286	106.6372571	138.7577143	54.1368	104.9614857	11.20961889	11.60459679	10.74140483	15.94748326	13.95429046	33.95438116	19.31061884	60.72058044	110.0999546	114.0832542	60.31813805	103.8022158
3	Pointcloud_2019_07_02_14_19_06	146	19.811	78	3644921812	0	14.5608	0	0.2822	4.132	7.8466	32.272	45.867	102.9026	384.1	226.2958	186.1724	251.2308	197.8476	218.4408	101.3074	121.3296	149.7094	151.418	175.843	246.015	281.4288	162.6558	143.2186	159.2864	79.2174	109.4514	17.238	65.6846	97.798	43.1762	45.0048	11.20961889	11.60459679	10.74140483	15.94748326	13.95429046	33.95438116	19.31061884	60.72058044	110.0999546	114.0832542	60.31813805	103.8022158
3	Pointcloud_2019_07_02_14_19_06	148	19.811	78	3644921812	15.34342857	12.56182857	0	0	38.14457143	29.85937143	90.29314286	163.9174286	90.01594286	313.2142857	278.4204	169.2626286	224.3504	240.9545143	126.5304	283.3783429	131.3990857	43.78291429	131.4982857	79.91971429	204.0842857	105.5029714	174.7146857	133.2810857	192.3374857	12.28691429	95.50748571	164.2868571	10.73194286	118.8382857	90.2156	0	11.20961889	11.60459679	10.74140483	15.94748326	13.95429046	33.95438116	19.31061884	60.72058044	110.0999546	114.0832542	60.31813805	103.8022158
3	Pointcloud_2019_07_02_14_19_06	150	19.811	78	3644921812	0.342857143	19.56285714	25.63285714	0	36.15714286	36.87214286	63.31428571	185.9678571	183.1292857	150.3285714	92.545	129.3528571	138.47	282.0614286	184.62	162.4492857	148.4685714	105.8564286	213.5785714	86.99642857	216.1535714	243.5771429	109.7735714	111.3435714	158.3885714	97.35642857	61.56357143	25.33571429	71.77928571	171.8785714	64.255	72.09142857	11.20961889	11.60459679	10.74140483	15.94748326	13.95429046	33.95438116	19.31061884	60.72058044	110.0999546	114.0832542	60.31813805	103.8022158
3	Pointcloud_2019_07_02_14_19_06	152	19.811	78	3644921812	4.342285714	26.56388571	0	9.294971429	33.16971429	85.88491429	42.33542857	3.018285714	241.2426286	331.4428571	184.6696	216.4430857	47.5896	172.1683429	97.7096	198.5202286	182.5380571	170.9299429	90.65885714	168.0731429	120.2228571	125.6513143	172.8324571	117.4060571	147.4396571	63.42594286	58.61965714	122.3845714	46.82662857	103.9188571	132.2944	59.13474286	11.20961889	11.60459679	10.74140483	15.94748326	13.95429046	33.95438116	19.31061884	60.72058044	110.0999546	114.0832542	60.31813805	103.8022158
3	Pointcloud_2019_07_02_14_19_06	154	19.811	78	3644921812	0	0	7.642114286	39.29922857	17.18228571	0	43.35657143	125.0687143	193.3559714	412.5571429	292.7942	232.5333143	185.7092	206.2752571	145.7992	181.5911714	247.6075429	211.0034571	59.73914286	177.1498571	71.29214286	48.72548571	173.8913429	80.46854286	124.4907429	122.4954571	24.67574286	40.43342857	44.87397143	49.95914286	87.3338	15.17805714	11.20961889	11.60459679	10.74140483	15.94748326	13.95429046	33.95438116	19.31061884	60.72058044	110.0999546	114.0832542	60.31813805	103.8022158
3	Pointcloud_2019_07_02_14_19_06	156	19.811	78	3644921812	1.341142857	0	6.646742857	0	37.19485714	48.91045714	93.37771429	94.11914286	126.4693143	214.6714286	366.9188	305.6235429	198.8288	346.3821714	100.8888	127.6621143	246.6770286	164.0769714	109.8194286	198.2265714	187.3614286	114.7996571	200.9502286	196.5310286	210.5418286	152.5649714	21.73182857	27.48228571	54.92131429	66.99942857	125.3732	0	11.20961889	11.60459679	10.74140483	15.94748326	13.95429046	33.95438116	19.31061884	60.72058044	110.0999546	114.0832542	60.31813805	103.8022158
3	Pointcloud_2019_07_02_14_19_06	158	19.811	78	3644921812	13.34057143	10.56697143	12.65137143	25.30774286	44.20742857	79.92322857	149.3988571	103.1695714	108.5826571	223.7857143	146.0434	130.7137714	189.9484	169.4890857	95.9784	146.7330571	157.7465143	210.1504857	136.8997143	258.3032857	171.4307143	113.8738286	210.0091143	70.59351429	117.5929143	101.6344857	54.78791429	117.5311429	117.9686571	35.03971429	38.4126	100.2646857	11.20961889	11.60459679	10.74140483	15.94748326	13.95429046	33.95438116	19.31061884	60.72058044	110.0999546	114.0832542	60.31813805	103.8022158
3	Pointcloud_2019_07_02_14_19_06	160	19.811	78	3644921812	7.34	12.568	14.656	0	14.22	22.936	25.42	51.22	202.696	331.9	306.168	274.804	90.068	179.596	239.068	161.804	180.816	86.224	95.98	198.38	145.5	206.948	188.068	112.656	114.644	42.704	98.844	39.58	59.016	96.08	79.452	47.308	11.20961889	11.60459679	10.74140483	15.94748326	13.95429046	33.95438116	19.31061884	60.72058044	110.0999546	114.0832542	60.31813805	103.8022158
3	Pointcloud_2019_07_02_14_19_06	162	19.811	78	3644921812	15.33942857	0	26.66062857	33.31625714	0	21.94877143	31.44114286	99.27042857	256.8093429	446.0142857	236.2926	170.8942286	265.1876	210.7029143	172.1576	177.8749429	238.8854857	165.2975143	297.0602857	97.45671429	71.56928571	144.0221714	245.1268857	182.7184857	138.6950857	100.7735143	63.90008571	109.6288571	113.0633429	70.12028571	0	18.35131429	11.20961889	11.60459679	10.74140483	15.94748326	13.95429046	33.95438116	19.31061884	60.72058044	110.0999546	114.0832542	60.31813805	103.8022158
3	Pointcloud_2019_07_02_14_19_06	164	19.811	78	3644921812	0	0	0	13.32051429	0	61.96154286	45.46228571	152.3208571	202.9226857	206.1285714	246.4172	299.9844571	30.3072	280.8098286	201.2472	226.9458857	275.9549714	140.3710286	114.1405714	151.5334286	83.63857143	134.0963429	185.1857714	131.7809714	66.74617143	91.84302857	123.9561714	77.67771429	13.11068571	36.16057143	0.5308	35.39462857	11.20961889	11.60459679	10.74140483	15.94748326	13.95429046	33.95438116	19.31061884	60.72058044	110.0999546	114.0832542	60.31813805	103.8022158
3	Pointcloud_2019_07_02_14_19_06	166	19.812	78	3644921812	4.338285714	0	0.669885714	7.324771429	13.25771429	42.97431429	38.48342857	248.3712857	224.0360286	253.2428571	138.5418	345.0746857	198.4268	146.9167429	194.3368	88.01682857	141.0244571	192.4445429	156.2208571	59.61014286	286.7078571	14.17051429	138.2446571	69.84345714	151.7972571	73.91254286	129.0122571	62.72657143	29.15802857	51.20085714	17.5702	60.43794286	11.20961889	11.60459679	10.74140483	15.94748326	13.95429046	33.95438116	19.31061884	60.72058044	110.0999546	114.0832542	60.31813805	103.8022158
3	Pointcloud_2019_07_02_14_19_06	168	19.812	78	3644921812	0.337714286	6.572114286	0	0	21.27028571	42.98708571	43.50457143	238.4217143	3.149371429	235.3571429	314.6664	155.1649143	373.5464	86.02365714	224.4264	170.0877714	189.0939429	147.5180571	107.3011429	221.6868571	164.7771429	127.2446857	169.3035429	202.9059429	127.8483429	6.982057143	66.06834286	43.77542857	44.20537143	79.24114286	90.6096	75.48125714	11.20961889	11.60459679	10.74140483	15.94748326	13.95429046	33.95438116	19.31061884	60.72058044	110.0999546	114.0832542	60.31813805	103.8022158
3	Pointcloud_2019_07_02_14_19_06	170	19.812	78	3644921812	0	9.573142857	0	15.33328571	31.28285714	42.99985714	51.52571429	50.47214286	100.2627143	392.4714286	231.791	106.2551429	161.666	174.1305714	89.516	130.1587143	199.1634286	85.59157143	61.38142857	194.7635714	174.8464286	106.3188571	186.3624286	154.9684286	188.8994286	86.05157143	94.12442857	108.8242857	94.25271429	111.2814286	39.649	28.52457143	11.20961889	11.60459679	10.74140483	15.94748326	13.95429046	33.95438116	19.31061884	60.72058044	110.0999546	114.0832542	60.31813805	103.8022158
3	Pointcloud_2019_07_02_14_19_06	172	19.812	78	3644921812	5.336571429	2.574171429	22.68377143	1.337542857	11.29542857	68.01262857	29.54685714	111.5225714	161.3760571	463.5857143	306.9156	307.3453714	183.7856	184.2374857	188.6056	123.2296571	120.2329143	178.6650857	195.4617143	146.8402857	120.9157143	168.3930286	259.4213143	179.0309143	107.9505143	125.1210857	99.18051429	84.87314286	72.30005714	58.32171429	43.6884	115.5678857	11.20961889	11.60459679	10.74140483	15.94748326	13.95429046	33.95438116	19.31061884	60.72058044	110.0999546	114.0832542	60.31813805	103.8022158
3	Pointcloud_2019_07_02_14_19_06	174	19.811	78	3644921812	22.336	10.5752	20.6884	17.3418	6.308	74.0254	129.568	111.573	129.4894	308.7	180.0402	132.4356	331.9052	345.3444	256.6952	276.3006	110.3024	144.7386	205.542	102.917	131.985	176.4672	225.4802	185.0934	190.0016	132.1906	92.2366	124.922	110.3474	153.362	62.7278	38.6112	11.20961889	11.60459679	10.74140483	15.94748326	13.95429046	33.95438116	19.31061884	60.72058044	110.0999546	114.0832542	60.31813805	103.8022158
3	Pointcloud_2019_07_02_14_19_06	176	19.811	78	3644921812	26.33542857	10.57622857	0	5.346057143	34.32057143	89.03817143	26.58914286	144.6234286	182.6027429	299.8142857	155.1648	240.5258286	347.0248	313.4513143	270.7848	206.3715429	158.3718857	31.81211429	136.6222857	135.9937143	178.0542857	225.5413714	103.5390857	182.1558857	103.0526857	88.26011429	116.2926857	20.97085714	45.39474286	69.40228571	52.7672	31.65451429	11.20961889	11.60459679	10.74140483	15.94748326	13.95429046	33.95438116	19.31061884	60.72058044	110.0999546	114.0832542	60.31813805	103.8022158
3	Pointcloud_2019_07_02_14_19_06	178	19.811	78	3644921812	1.334857143	4.577257143	7.697657143	16.35031429	18.33314286	56.05094286	62.61028571	77.67385714	266.7160857	323.9285714	282.2894	348.6160571	344.1444	226.5582286	210.8744	50.44248571	88.44137143	99.88562857	142.7025714	169.0704286	181.1235714	256.6155429	171.5979714	177.2183714	228.1037714	99.32962857	52.34877143	106.0197143	62.44208571	68.44257143	20.8066	20.69782857	11.20961889	11.60459679	10.74140483	15.94748326	13.95429046	33.95438116	19.31061884	60.72058044	110.0999546	114.0832542	60.31813805	103.8022158
3	Pointcloud_2019_07_02_14_19_06	180	19.811	78	3644921812	7.334285714	27.57828571	1.702285714	9.354571429	31.34571429	55.06371429	56.63142857	80.72428571	31.82942857	205.0428571	327.414	294.7062857	334.264	386.6651429	43.964	241.5134286	158.5108571	160.9591429	233.7828571	90.14714286	215.1928571	182.6897143	174.6568571	204.2808571	200.1548571	77.39914286	125.4048571	95.06857143	44.48942857	26.48285714	89.846	20.74114286	11.20961889	11.60459679	10.74140483	15.94748326	13.95429046	33.95438116	19.31061884	60.72058044	110.0999546	114.0832542	60.31813805	103.8022158
3	Pointcloud_2019_07_02_14_19_06	182	19.812	78	3644921812	14.33371429	4.579314286	10.70691429	22.35882857	0	70.07648571	56.65257143	199.7747143	24.94277143	299.1571429	266.5386	225.7965143	153.3836	167.7720571	147.0536	121.5843714	110.5803429	183.0326571	56.86314286	122.2238571	158.2621429	281.7638857	175.7157429	31.34334286	129.2059429	28.46865714	92.46094286	91.11742857	136.5367714	112.5231429	85.8854	93.78445714	11.20961889	11.60459679	10.74140483	15.94748326	13.95429046	33.95438116	19.31061884	60.72058044	110.0999546	114.0832542	60.31813805	103.8022158
3	Pointcloud_2019_07_02_14_19_06	184	19.812	78	3644921812	4.333142857	11.58034286	3.711542857	24.36308571	25.37085714	21.08925714	71.67371429	102.8251429	185.0561143	312.2714286	87.6632	159.8867429	202.5032	257.8789714	116.1432	112.6553143	166.6498286	55.10617143	139.9434286	115.3005714	207.3314286	172.8380571	110.7746286	118.4058286	67.25702857	114.5381714	135.5170286	49.16628571	134.5841143	123.5634286	105.9248	0	11.20961889	11.60459679	10.74140483	15.94748326	13.95429046	33.95438116	19.31061884	60.72058044	110.0999546	114.0832542	60.31813805	103.8022158
3	Pointcloud_2019_07_02_14_19_06	186	19.812	78	3644921812	0	0	0	4.367342857	54.38342857	73.10202857	61.69485714	71.87557143	275.1694571	151.3857143	118.7878	251.9769714	188.6228	92.98588571	113.2328	124.7262571	186.7193143	85.17968571	227.0237143	124.3772857	203.4007143	158.9122286	128.8335143	111.4683143	98.30811429	0	105.5731143	56.21514286	69.63145714	33.60371429	0	17.87108571	11.20961889	11.60459679	10.74140483	15.94748326	13.95429046	33.95438116	19.31061884	60.72058044	110.0999546	114.0832542	60.31813805	103.8022158
3	Pointcloud_2019_07_02_14_19_06	188	19.812	78	3644921812	0	12.5824	25.7208	37.3716	28.396	67.1148	51.716	176.926	160.2828	469.5	212.9124	207.0672	331.7424	247.0928	201.3224	161.7972	154.7888	196.2532	143.104	204.454	248.47	270.9864	202.8924	137.5308	167.3592	147.6772	100.6292	109.264	100.6788	140.644	50.0036	32.9144	11.20961889	11.60459679	10.74140483	15.94748326	13.95429046	33.95438116	19.31061884	60.72058044	110.0999546	114.0832542	60.31813805	103.8022158
3	Pointcloud_2019_07_02_14_19_06	190	19.812	78	3644921812	0	0	10.72542857	5.375857143	35.40857143	100.1275714	44.73714286	196.9764286	84.39614286	343.6142857	363.037	245.1574286	330.862	208.1997143	370.412	87.86814286	123.8582857	126.3267143	284.1842857	91.53071429	125.5392857	166.0605714	171.9512857	145.5932857	109.4102857	178.7467143	77.68528571	42.31285714	77.72614286	112.6842857	0	115.9577143	11.20961889	11.60459679	10.74140483	15.94748326	13.95429046	33.95438116	19.31061884	60.72058044	110.0999546	114.0832542	60.31813805	103.8022158
3	Pointcloud_2019_07_02_14_19_06	192	19.812	78	3644921812	0	0	0	33.38011429	2.421142857	95.14034286	24.75828571	212.0268571	139.5094857	234.7285714	336.1616	232.2476571	351.9816	133.3066286	268.5016	242.9390857	21.92777143	143.4002286	146.2645714	214.6074286	141.6085714	132.1347429	136.0101714	95.65577143	119.4613714	97.81622857	49.74137143	46.36171429	0	34.72457143	81.0824	85.00102857	11.20961889	11.60459679	10.74140483	15.94748326	13.95429046	33.95438116	19.31061884	60.72058044	110.0999546	114.0832542	60.31813805	103.8022158
3	Pointcloud_2019_07_02_14_19_06	194	19.812	78	3644921812	0	18.58548571	0	10.38437143	47.43371429	59.15311429	28.77942857	72.07728571	114.6228286	518.8428571	264.2862	297.3378857	327.1012	322.4135429	95.5912	135.0100286	184.9972571	97.47374286	114.3448571	143.6841429	162.6778571	150.2089143	96.06905714	144.7182571	128.5124571	34.88574286	131.7974571	71.41057143	95.82082857	130.7648571	64.1218	51.04434286	11.20961889	11.60459679	10.74140483	15.94748326	13.95429046	33.95438116	19.31061884	60.72058044	110.0999546	114.0832542	60.31813805	103.8022158
3	Pointcloud_2019_07_02_14_19_06	196	19.812	78	3644921812	6.329714286	0.586514286	8.739314286	32.38862857	0	63.16588571	52.80057143	92.12771429	193.7361714	345.9571429	253.4108	298.4281143	415.2208	309.5204571	110.6808	159.0809714	188.0667429	44.54725714	163.4251429	182.7608571	201.7471429	143.2830857	223.1279429	148.7807429	128.5635429	123.9552571	140.8535429	122.4594286	83.86817143	50.80514286	71.1612	85.08765714	11.20961889	11.60459679	10.74140483	15.94748326	13.95429046	33.95438116	19.31061884	60.72058044	110.0999546	114.0832542	60.31813805	103.8022158
3	Pointcloud_2019_07_02_14_19_06	198	19.812	77	3644921812	6.329142857	12.58754286	1.743942857	12.39288571	20.45885714	93.17865714	38.82171429	118.1781429	70.84951429	361.0714286	201.5354	258.5183429	284.3404	242.6273714	160.7704	118.1519143	226.1362286	8.620771429	208.5054286	147.8375714	110.8164286	193.3572571	218.1868286	102.8432286	187.6146286	156.0247714	95.90962857	77.50828571	30.91551429	79.84542857	79.2006	58.13097143	11.20961889	11.60459679	10.74140483	15.94748326	13.95429046	33.95438116	19.31061884	60.72058044	110.0999546	114.0832542	60.31813805	103.8022158
3	Pointcloud_2019_07_02_14_19_06	200	19.812	77	3644921812	2.328571429	6.588571429	0	22.39714286	49.47142857	30.19142857	78.84285714	169.2285714	220.9628571	381.1857143	113.66	337.6085714	249.46	299.7342857	228.86	96.22285714	70.20571429	120.6942857	128.5857143	153.9142857	233.8857143	115.4314286	180.2457143	97.90571429	114.6657143	109.0942857	177.9657143	181.5571429	172.9628571	66.88571429	93.24	35.17428571	11.20961889	11.60459679	10.74140483	15.94748326	13.95429046	33.95438116	19.31061884	60.72058044	110.0999546	114.0832542	60.31813805	103.8022158
3	Pointcloud_2019_07_02_14_19_06	202	19.812	77	3644921812	9.328	13.5896	0	26.4014	2.484	77.2042	3.864	179.279	191.0762	346.3	194.7846	182.6988	271.5796	254.8412	93.9496	99.2938	205.2752	144.7678	41.666	177.991	152.955	117.5056	182.3046	109.9682	90.7168	45.1638	82.0218	90.606	38.0102	87.926	27.2794	47.2176	11.20961889	11.60459679	10.74140483	15.94748326	13.95429046	33.95438116	19.31061884	60.72058044	110.0999546	114.0832542	60.31813805	103.8022158
3	Pointcloud_2019_07_02_14_19_06	204	19.812	77	3644921812	0	12.59062857	0	10.40565714	0	67.21697143	49.88514286	33.32942857	285.1895429	266.4142857	310.9092	269.7890286	422.6992	271.9481143	89.0392	138.3647429	122.3446857	143.8413143	225.7462857	102.0677143	174.0242857	110.5797714	137.3634857	180.0306857	138.7678857	60.23331429	39.07788571	44.65485714	78.05754286	167.9662857	62.3188	110.2609143	11.20961889	11.60459679	10.74140483	15.94748326	13.95429046	33.95438116	19.31061884	60.72058044	110.0999546	114.0832542	60.31813805	103.8022158
3	Pointcloud_2019_07_02_14_19_06	206	19.812	78	3644921812	0	25.59165714	28.76245714	0	17.50914286	32.22974286	99.90628571	215.3798571	214.3028857	423.5285714	217.0338	219.8792571	273.8188	404.0550286	104.1288	134.4356857	125.4141714	141.9148286	284.8265714	196.1444286	150.0935714	121.6539429	245.4223714	108.0931714	237.8189714	95.30282857	83.13397143	62.70371429	94.10488571	91.00657143	84.3582	125.3042286	11.20961889	11.60459679	10.74140483	15.94748326	13.95429046	33.95438116	19.31061884	60.72058044	110.0999546	114.0832542	60.31813805	103.8022158
3	Pointcloud_2019_07_02_14_19_06	208	19.812	78	3644921812	49.32628571	13.59268571	50.76708571	60.41417143	15.52171429	107.2425143	68.92742857	177.4302857	110.4162286	336.6428571	222.1584	425.9694857	298.9384	169.1619429	256.2184	94.50662857	180.4836571	192.9883429	194.9068571	205.2211429	254.1628571	269.7281143	137.4812571	80.15565714	163.8700571	141.3723429	55.19005714	33.75257143	118.1522286	166.0468571	108.3976	126.3475429	11.20961889	11.60459679	10.74140483	15.94748326	13.95429046	33.95438116	19.31061884	60.72058044	110.0999546	114.0832542	60.31813805	103.8022158
3	Pointcloud_2019_07_02_14_19_06	210	19.812	78	3644921812	0	11.59371429	0	2.418428571	21.53428571	32.25528571	76.94857143	190.4807143	109.5295714	529.7571429	112.283	327.0597143	287.058	208.2688571	205.308	229.5775714	86.55314286	48.06185714	264.9871429	162.2978571	70.23214286	79.80228571	143.5401429	122.2181429	90.92114286	179.4418571	173.2461429	137.8014286	44.19957143	75.08714286	59.437	23.39085714	11.20961889	11.60459679	10.74140483	15.94748326	13.95429046	33.95438116	19.31061884	60.72058044	110.0999546	114.0832542	60.31813805	103.8022158
3	Pointcloud_2019_07_02_14_19_06	212	19.812	78	3644921812	0	2.594742857	22.77634286	14.42268571	29.54685714	41.26805714	65.96971429	45.53114286	267.6429143	493.8714286	174.4076	270.1499429	136.1776	297.3757714	86.3976	87.64851429	217.6226286	131.1353714	118.0674286	168.3745714	185.3014286	69.87645714	103.5990286	150.2806286	106.9722286	62.51137143	102.3022286	64.85028571	55.24691429	139.1274286	24.4764	75.43417143	11.20961889	11.60459679	10.74140483	15.94748326	13.95429046	33.95438116	19.31061884	60.72058044	110.0999546	114.0832542	60.31813805	103.8022158
3	Pointcloud_2019_07_02_14_19_06	214	19.813	77	3644921812	15.32457143	13.59577143	32.78097143	23.42694286	28.55942857	50.28082857	73.99085714	68.58157143	139.7562571	349.9857143	253.5322	152.2401714	159.2972	188.4826857	236.4872	146.7194571	197.6921143	72.20888571	288.1477143	131.4512857	133.3707143	148.9506286	228.6579143	154.3431143	143.0233143	47.58088571	200.3583143	99.89914286	68.29425714	135.1677143	114.5158	106.4774857	11.20961889	11.60459679	10.74140483	15.94748326	13.95429046	33.95438116	19.31061884	60.72058044	110.0999546	114.0832542	60.31813805	103.8022158
3	Pointcloud_2019_07_02_14_19_06	216	19.813	77	3644921812	0	8.5968	8.7856	13.4312	15.572	78.2936	0	93.632	221.8696	308.1	134.6568	253.3304	262.4168	148.5896	101.5768	149.7904	100.7616	155.2824	209.228	234.528	18.44	158.0248	155.7168	42.4056	68.0744	69.6504	171.4144	73.948	71.3416	58.208	13.5552	34.5208	11.20961889	11.60459679	10.74140483	15.94748326	13.95429046	33.95438116	19.31061884	60.72058044	110.0999546	114.0832542	60.31813805	103.8022158
3	Pointcloud_2019_07_02_14_19_06	218	19.813	77	3644921812	0	29.59782857	0	0	0	18.30637143	3.033142857	104.6824286	147.9829429	430.2142857	254.7814	234.4206286	495.5364	294.6965143	186.6664	257.8613429	161.8310857	214.3559143	100.3082857	89.60471429	249.5092857	136.0989714	95.77568571	36.46808571	40.12548571	111.7199143	76.47048571	48.99685714	73.38894286	30.24828571	96.5946	73.56411429	11.20961889	11.60459679	10.74140483	15.94748326	13.95429046	33.95438116	19.31061884	60.72058044	110.0999546	114.0832542	60.31813805	103.8022158
3	Pointcloud_2019_07_02_14_19_06	220	19.813	77	3644921812	7.322857143	14.59885714	21.79485714	18.43971429	1.597142857	55.31914286	44.05428571	153.7328571	128.0962857	305.3285714	163.906	288.5108571	327.656	246.8034286	146.756	179.9322857	169.9005714	140.4294286	216.3885714	98.68142857	214.5785714	153.1731429	259.8345714	100.5305714	79.17657143	14.78942857	75.52657143	70.04571429	41.43628571	98.28857143	113.634	6.607428571	11.20961889	11.60459679	10.74140483	15.94748326	13.95429046	33.95438116	19.31061884	60.72058044	110.0999546	114.0832542	60.31813805	103.8022158
3	Pointcloud_2019_07_02_14_19_06	222	19.813	77	3644921812	0	0	0	5.443971429	20.60971429	34.33191429	19.07542857	41.78328571	107.2096286	246.4428571	378.0306	255.6010857	153.7756	280.9103429	89.8456	50.00322857	115.9700571	118.5029429	79.46885714	122.7581429	153.6478571	117.2473143	58.89345714	113.5930571	224.2276571	51.85894286	61.58265714	24.09457143	81.48362857	3.328857143	28.6734	45.65074286	11.20961889	11.60459679	10.74140483	15.94748326	13.95429046	33.95438116	19.31061884	60.72058044	110.0999546	114.0832542	60.31813805	103.8022158
3	Pointcloud_2019_07_02_14_19_06	224	19.812	77	3644921812	0	0	17.80411429	26.44822857	7.622285714	39.34468571	69.09657143	135.8337143	243.3229714	486.5571429	229.1552	274.6913143	430.8952	388.0172571	129.9352	251.0741714	148.0395429	108.5764571	215.5491429	16.83485714	104.7171429	113.3214857	214.9523429	167.6555429	180.2787429	143.9284571	70.63874286	77.14342857	39.53097143	49.36914286	55.7128	55.69405714	11.20961889	11.60459679	10.74140483	15.94748326	13.95429046	33.95438116	19.31061884	60.72058044	110.0999546	114.0832542	60.31813805	103.8022158
3	Pointcloud_2019_07_02_14_19_06	226	19.812	77	3644921813	15.32114286	2.601942857	0	13.45248571	70.63485714	67.35745714	75.11771429	153.8841429	141.4363143	317.6714286	226.2798	240.7815429	345.0148	375.1241714	209.0248	241.1451143	259.1090286	128.6499714	211.6294286	160.9115714	111.7864286	117.3956571	109.0112286	212.7180286	87.32982857	105.9979714	103.6948286	103.1922857	35.57831429	112.4094286	19.7522	113.7373714	11.20961889	11.60459679	10.74140483	15.94748326	13.95429046	33.95438116	19.31061884	60.72058044	110.0999546	114.0832542	60.31813805	103.8022158
3	Pointcloud_2019_07_02_14_19_06	228	19.812	77	3644921813	25.32057143	32.60297143	38.81337143	36.45674286	60.64742857	120.3702286	97.13885714	3.934571429	185.5496571	240.7857143	161.4044	158.8717714	276.1344	363.2310857	143.1144	169.2160571	180.1785143	99.72348571	138.7097143	199.9882857	190.8557143	277.4698286	258.0701143	118.7805143	225.3809143	150.0674857	86.75091429	65.24114286	91.62565714	152.4497143	12.7916	100.7806857	11.20961889	11.60459679	10.74140483	15.94748326	13.95429046	33.95438116	19.31061884	60.72058044	110.0999546	114.0832542	60.31813805	103.8022158
3	Pointcloud_2019_07_02_14_19_06	230	19.812	77	3644921813	0	15.604	0	16.461	0	58.383	44.16	105.985	72.663	326.9	99.529	166.962	199.254	234.338	90.204	122.287	142.248	139.797	126.79	132.065	236.925	137.544	56.129	93.843	108.432	80.137	165.807	25.29	100.673	78.49	58.831	84.824	11.20961889	11.60459679	10.74140483	15.94748326	13.95429046	33.95438116	19.31061884	60.72058044	110.0999546	114.0832542	60.31813805	103.8022158
3	Pointcloud_2019_07_02_14_19_06	232	19.813	77	3644921813	0	0	0	36.46525714	28.67257143	0	33.18114286	158.0354286	75.77634286	291.0142857	235.6536	207.0522286	229.3736	361.4449143	171.2936	189.3579429	92.31748571	68.87051429	141.8702857	109.1417143	295.9942857	180.6181714	209.1878857	148.9054857	240.4830857	91.20651429	137.8630857	40.33885714	50.72034286	67.53028571	60.8704	48.86731429	11.20961889	11.60459679	10.74140483	15.94748326	13.95429046	33.95438116	19.31061884	60.72058044	110.0999546	114.0832542	60.31813805	103.8022158
3	Pointcloud_2019_07_02_14_19_06	234	19.813	77	3644921813	15.31885714	19.60605714	16.82725714	40.46951429	59.68514286	32.40854286	85.20228571	100.0858571	227.8896857	159.1285714	215.7782	228.1424571	425.4932	371.5518286	193.3832	149.4288857	121.3869714	213.9440286	198.9505714	122.2184286	66.06357143	97.69234286	174.2467714	198.9679714	94.53417143	167.2760286	102.9191714	199.3877143	32.76768571	69.57057143	72.9098	80.91062857	11.20961889	11.60459679	10.74140483	15.94748326	13.95429046	33.95438116	19.31061884	60.72058044	110.0999546	114.0832542	60.31813805	103.8022158
3	Pointcloud_2019_07_02_14_19_06	236	19.813	77	3644921813	10.31828571	4.607085714	16.83188571	12.47377143	16.69771429	53.42131429	101.2234286	90.13628571	93.00302857	349.2428571	297.9028	150.2326857	258.6128	351.6587429	144.4728	222.4998286	120.4564571	24.01754286	144.0308571	139.2951429	50.13285714	105.7665143	131.3056571	172.0304571	160.5852571	17.34554286	98.97525714	101.4365714	51.81502857	84.61085714	89.9492	58.95394286	11.20961889	11.60459679	10.74140483	15.94748326	13.95429046	33.95438116	19.31061884	60.72058044	110.0999546	114.0832542	60.31813805	103.8022158
3	Pointcloud_2019_07_02_14_19_06	238	19.813	77	3644921813	39.31771429	26.60811429	13.83651429	38.47802857	39.71028571	73.43408571	64.24457143	205.1867143	236.1163714	284.3571429	185.0274	199.3229143	240.7324	243.7656571	256.5624	44.57077143	87.52594286	194.0910571	107.1111429	184.3718571	158.2021429	148.8406857	127.3645429	100.0929429	130.6363429	67.41505714	124.0313429	82.48542857	27.86237143	120.6511429	76.9886	62.99725714	11.20961889	11.60459679	10.74140483	15.94748326	13.95429046	33.95438116	19.31061884	60.72058044	110.0999546	114.0832542	60.31813805	103.8022158
3	Pointcloud_2019_07_02_14_19_06	240	19.813	77	3644921813	4.317142857	8.609142857	10.84114286	3.482285714	47.72285714	34.44685714	42.26571429	55.23714286	160.2297143	419.4714286	339.152	234.4131429	256.852	192.8725714	256.652	360.6417143	91.59542857	200.1645714	119.1914286	116.4485714	128.2714286	111.9148571	142.4234286	162.1554286	127.6874286	59.48457143	36.08742857	82.53428571	64.90971429	58.69142857	30.028	108.0405714	11.20961889	11.60459679	10.74140483	15.94748326	13.95429046	33.95438116	19.31061884	60.72058044	110.0999546	114.0832542	60.31813805	103.8022158
3	Pointcloud_2019_07_02_14_19_06	242	19.813	77	3644921813	20.31657143	40.61017143	4.845771429	48.48654286	45.73542857	61.45962857	77.28685714	73.28757143	253.3430571	431.5857143	288.2766	387.5033714	187.9716	311.9794857	197.7416	73.71265714	229.6649143	36.23808571	92.27171429	239.5252857	303.3407143	198.9890286	188.4823143	196.2179143	184.7385143	168.5540857	101.1435143	133.5831429	30.95705714	120.7317143	49.0674	86.08388571	11.20961889	11.60459679	10.74140483	15.94748326	13.95429046	33.95438116	19.31061884	60.72058044	110.0999546	114.0832542	60.31813805	103.8022158
3	Pointcloud_2019_07_02_14_19_06	244	19.813	77	3644921813	13.316	21.6112	29.8504	15.4908	64.748	47.4724	30.308	174.338	189.4564	438.7	227.4012	311.5936	358.0912	287.0864	123.8312	227.7836	199.7344	177.3116	220.352	133.602	81.41	143.0632	102.5412	189.2804	152.7896	40.6236	118.1996	96.632	60.0044	92.772	116.1068	107.1272	11.20961889	11.60459679	10.74140483	15.94748326	13.95429046	33.95438116	19.31061884	60.72058044	110.0999546	114.0832542	60.31813805	103.8022158
3	Pointcloud_2019_07_02_14_19_06	246	19.813	77	3644921813	9.315428571	17.61222857	0	3.495057143	0	33.48517143	16.32914286	0	102.5697429	329.8142857	177.5258	288.6838286	126.2108	177.1933143	148.9208	260.8545429	121.8038857	158.3851143	145.4322857	145.6787143	191.4792857	290.1373714	223.6000857	107.3428857	122.8406857	25.69311429	91.25568571	54.68085714	58.05174286	39.81228571	71.1462	40.17051429	11.20961889	11.60459679	10.74140483	15.94748326	13.95429046	33.95438116	19.31061884	60.72058044	110.0999546	114.0832542	60.31813805	103.8022158
3	Pointcloud_2019_07_02_14_19_06	248	19.814	77	3644921813	7.314857143	5.613257143	0	0	0	39.49794286	0	120.4388571	0	199.9285714	122.6504	204.7740571	291.3304	386.3002286	67.0104	132.9254857	64.87337143	76.45862857	166.5125714	124.7554286	239.5485714	188.2115429	217.6589714	237.4053714	150.8917714	102.7626286	0	34.72971429	87.09908571	88.85257143	10.1856	38.21382857	11.20961889	11.60459679	10.74140483	15.94748326	13.95429046	33.95438116	19.31061884	60.72058044	110.0999546	114.0832542	60.31813805	103.8022158
3	Pointcloud_2019_07_02_14_19_06	250	19.814	77	3644921813	11.31428571	8.614285714	10.86428571	14.50357143	7.785714286	51.51071429	24.37142857	3.489285714	80.79642857	446.0428571	271.775	181.8642857	181.45	275.4071429	204.1	158.9964286	130.9428571	0	154.5928571	159.8321429	150.6178571	176.2857143	121.7178571	130.4678571	90.94285714	51.83214286	105.3678571	78.77857143	77.14642857	106.8928571	41.225	66.25714286	11.20961889	11.60459679	10.74140483	15.94748326	13.95429046	33.95438116	19.31061884	60.72058044	110.0999546	114.0832542	60.31813805	103.8022158
3	Pointcloud_2019_07_02_14_19_06	252	19.814	77	3644921813	0	22.61531429	5.868914286	23.50782857	59.79828571	52.52348571	34.39257143	203.5397143	193.9097714	418.1571429	182.8996	299.9545143	234.5696	216.5140571	110.1896	282.0673714	185.0123429	64.60565714	91.67314286	192.9088571	180.6871429	159.3598857	174.7767429	181.5303429	159.9939429	120.9016571	52.42394286	88.82742857	66.19377143	110.9331429	5.2644	59.30045714	11.20961889	11.60459679	10.74140483	15.94748326	13.95429046	33.95438116	19.31061884	60.72058044	110.0999546	114.0832542	60.31813805	103.8022158
3	Pointcloud_2019_07_02_14_19_06	254	19.814	77	3644921813	4.313142857	5.616342857	1.873542857	8.512085714	37.81085714	80.53625714	24.41371429	129.5901429	254.0231143	494.2714286	139.0242	275.0447429	274.6892	343.6209714	161.2792	269.1383143	82.08182857	62.67917143	128.7534286	92.98557143	95.75642857	136.4340571	46.83562857	119.5928286	115.0450286	58.97117143	121.4800286	51.87628571	0	86.97342857	34.3038	140.3437714	11.20961889	11.60459679	10.74140483	15.94748326	13.95429046	33.95438116	19.31061884	60.72058044	110.0999546	114.0832542	60.31813805	103.8022158
3	Pointcloud_2019_07_02_14_19_06	256	19.813	77	3644921813	11.31257143	0	7.878171429	23.51634286	0	126.5490286	60.43485714	35.64057143	133.1364571	213.3857143	264.1488	241.1349714	325.8088	324.7278857	223.3688	155.2092571	139.1513143	133.7526857	156.8337143	169.0622857	72.82571429	87.50822857	145.8945143	207.6553143	175.0961143	42.04068571	43.53611429	59.92514286	46.28845714	34.01371429	99.3432	90.38708571	11.20961889	11.60459679	10.74140483	15.94748326	13.95429046	33.95438116	19.31061884	60.72058044	110.0999546	114.0832542	60.31813805	103.8022158
3	Pointcloud_2019_07_02_14_19_06	258	19.813	77	3644921813	19.312	7.6184	0	12.5206	0	56.5618	80.456	104.691	149.2498	311.5	169.2734	199.2252	128.9284	124.8348	199.4584	235.2802	126.2208	0	242.914	222.139	262.895	70.5824	183.9534	157.7178	182.1472	43.1102	167.5922	8.974	54.3358	149.054	0.3826	15.4304	11.20961889	11.60459679	10.74140483	15.94748326	13.95429046	33.95438116	19.31061884	60.72058044	110.0999546	114.0832542	60.31813805	103.8022158
3	Pointcloud_2019_07_02_14_19_06	260	19.813	77	3644921813	14.31142857	0	22.88742857	10.52485714	24.84857143	74.57457143	67.47714286	94.74142857	29.36314286	228.6142857	207.398	224.3154286	156.048	183.9417143	168.548	102.3511429	190.2902857	149.8997143	160.9942857	170.2157143	188.9642857	109.6565714	193.0122857	96.78028571	218.1982857	64.17971429	176.6482857	118.0228571	119.3831429	133.0942857	147.422	41.47371429	11.20961889	11.60459679	10.74140483	15.94748326	13.95429046	33.95438116	19.31061884	60.72058044	110.0999546	114.0832542	60.31813805	103.8022158
3	Pointcloud_2019_07_02_14_19_06	262	19.813	77	3644921813	24.31085714	9.620457143	0	0	0	19.58734286	56.49828571	97.79185714	0	312.7285714	100.5226	147.4056571	245.1676	171.0486286	186.6376	106.4220857	215.3597714	201.9732286	101.0745714	110.2924286	164.0335714	116.7307429	175.0711714	101.8427714	195.2493714	67.24922857	85.70437143	50.07171429	86.43048571	97.13457143	118.4614	20.51702857	11.20961889	11.60459679	10.74140483	15.94748326	13.95429046	33.95438116	19.31061884	60.72058044	110.0999546	114.0832542	60.31813805	103.8022158
3	Pointcloud_2019_07_02_14_19_06	264	19.814	77	3644921813	8.310285714	16.62148571	6.896685714	4.533371429	34.87371429	28.60011429	44.51942857	126.8422857	97.58982857	325.8428571	155.6472	261.4958857	363.2872	365.1555429	84.7272	102.4930286	148.4292571	90.04674286	129.1548571	192.3691429	178.1028571	69.80491429	217.1300571	218.9052571	164.3004571	56.31874286	80.76045714	150.1205714	48.47782857	94.17485714	60.5008	47.56034286	11.20961889	11.60459679	10.74140483	15.94748326	13.95429046	33.95438116	19.31061884	60.72058044	110.0999546	114.0832542	60.31813805	103.8022158
3	Pointcloud_2019_07_02_14_19_06	266	19.814	77	3644921813	5.309714286	5.622514286	19.90131429	35.53762857	3.886285714	94.61288571	39.54057143	92.89271429	220.7031714	351.9571429	274.7718	303.5861143	320.4068	275.2624571	200.8168	73.56397143	0	126.1202571	272.2351429	167.4458571	120.1721429	80.87908571	89.18894286	40.96774286	164.3515429	199.3882571	144.8165429	89.16942857	90.52517143	131.2151429	83.5402	82.60365714	11.20961889	11.60459679	10.74140483	15.94748326	13.95429046	33.95438116	19.31061884	60.72058044	110.0999546	114.0832542	60.31813805	103.8022158
3	Pointcloud_2019_07_02_14_19_06	268	19.814	77	3644921813	0	0	11.90594286	10.54188571	7.898857143	22.62565714	103.5617143	127.9431429	194.8165143	336.0714286	126.8964	159.6763429	319.5264	202.3693714	170.9064	215.6349143	158.5682286	0	145.3154286	49.52257143	147.2414286	112.9532571	96.24782857	144.0302286	153.4026286	24.45777143	116.8726286	139.2182857	111.5725143	17.25542857	80.5796	87.64697143	11.20961889	11.60459679	10.74140483	15.94748326	13.95429046	33.95438116	19.31061884	60.72058044	110.0999546	114.0832542	60.31813805	103.8022158
3	Pointcloud_2019_07_02_14_19_06	270	19.814	77	3644921813	0.308571429	0	4.910571429	30.54614286	4.911428571	79.63842857	2.582857143	51.99357143	79.92985714	484.1857143	178.021	148.7665714	241.646	80.47628571	172.996	60.70585714	143.6377143	64.26728571	198.3957143	197.5992857	157.3107143	177.0274286	120.3067143	153.0927143	127.4537143	35.52728571	136.9287143	141.2671429	94.61985714	94.29571429	59.619	51.69028571	11.20961889	11.60459679	10.74140483	15.94748326	13.95429046	33.95438116	19.31061884	60.72058044	110.0999546	114.0832542	60.31813805	103.8022158
3	Pointcloud_2019_07_02_14_19_06	272	19.814	77	3644921813	1.308	18.6256	42.9152	22.5504	44.924	35.6512	95.604	182.044	195.0432	202.3	169.1456	237.8568	272.7656	353.5832	189.0856	144.7768	349.7072	95.3408	107.476	128.676	64.38	28.1016	91.3656	185.1552	86.5048	76.5968	57.9848	74.316	69.6672	4.336	46.6584	3.7336	11.20961889	11.60459679	10.74140483	15.94748326	13.95429046	33.95438116	19.31061884	60.72058044	110.0999546	114.0832542	60.31813805	103.8022158
3	Pointcloud_2019_07_02_14_19_06	274	19.814	77	3644921813	4.307428571	0	0	0	0	66.66397143	56.62514286	98.09442857	0	291.4142857	156.2702	213.9470286	172.8852	155.6901143	109.1752	70.84774286	133.7766857	87.41431429	134.5562857	132.7527143	236.4492857	130.1757714	77.42448571	117.2176857	85.55588571	58.66631429	132.0408857	14.36485714	88.71454286	115.3762857	58.6978	41.77691429	11.20961889	11.60459679	10.74140483	15.94748326	13.95429046	33.95438116	19.31061884	60.72058044	110.0999546	114.0832542	60.31813805	103.8022158
3	Pointcloud_2019_07_02_14_19_06	276	19.814	77	3644921813	0	0	0	0	0	51.67674286	47.64628571	35.14485714	191.2698857	361.5285714	296.3948	234.0372571	309.0048	228.7970286	176.2648	112.9186857	118.8461714	140.4878286	88.63657143	59.82942857	192.5185714	167.2499429	125.4833714	127.2801714	152.6069714	16.73582857	31.09697143	40.41371429	34.76188571	137.4165714	86.7372	86.82022857	11.20961889	11.60459679	10.74140483	15.94748326	13.95429046	33.95438116	19.31061884	60.72058044	110.0999546	114.0832542	60.31813805	103.8022158
3	Pointcloud_2019_07_02_14_19_06	278	19.814	77	3644921813	0	38.62868571	24.92908571	46.56317143	25.96171429	65.68951429	109.6674286	61.19528571	169.3832286	316.6428571	202.5194	270.1274857	123.1244	263.9039429	143.3544	111.9896286	97.91565714	180.5613429	80.71685714	83.90614286	231.5878571	112.3241143	141.5422571	188.3426571	186.6580571	127.8053429	134.1530571	114.4625714	98.80922857	137.4568571	80.7766	121.8635429	11.20961889	11.60459679	10.74140483	15.94748326	13.95429046	33.95438116	19.31061884	60.72058044	110.0999546	114.0832542	60.31813805	103.8022158
3	Pointcloud_2019_07_02_14_19_06	280	19.815	77	3644921813	29.30571429	24.62971429	20.93371429	10.56742857	19.97428571	53.70228571	45.68857143	173.2457143	153.4965714	340.7571429	191.644	250.2177143	292.244	182.0108571	141.444	192.0605714	138.9851429	11.63485714	98.79714286	51.98285714	95.65714286	119.3982857	182.6011429	125.4051429	158.7091429	0.874857143	117.2091429	143.5114286	77.85657143	100.4971429	75.816	129.9068571	11.20961889	11.60459679	10.74140483	15.94748326	13.95429046	33.95438116	19.31061884	60.72058044	110.0999546	114.0832542	60.31813805	103.8022158
3	Pointcloud_2019_07_02_14_19_06	282	19.815	77	3644921813	0.305142857	4.630742857	12.93834286	32.57168571	33.98685714	77.71505714	67.70971429	35.29614286	61.60991429	436.8714286	138.7686	300.3079429	68.3636	320.1177714	62.5336	294.1315143	167.0546286	85.70837143	74.87742857	204.0595714	163.7264286	119.4724571	220.6600286	281.4676286	113.7602286	41.94437143	51.26522857	64.56028571	77.90391429	86.53742857	59.8554	84.95017143	11.20961889	11.60459679	10.74140483	15.94748326	13.95429046	33.95438116	19.31061884	60.72058044	110.0999546	114.0832542	60.31813805	103.8022158
3	Pointcloud_2019_07_02_14_19_06	284	19.815	77	3644921813	18.30457143	41.63177143	8.942971429	46.57594286	63.99942857	85.72782857	83.73085714	47.34657143	286.7232571	247.9857143	37.8932	239.3981714	252.4832	176.2246857	163.6232	241.2024571	255.1241143	132.7818857	49.95771429	142.1362857	174.7957143	177.5466286	101.7189143	94.53011429	159.8113143	71.01388571	102.3213143	63.60914286	82.95125714	0	1.8948	31.99348571	11.20961889	11.60459679	10.74140483	15.94748326	13.95429046	33.95438116	19.31061884	60.72058044	110.0999546	114.0832542	60.31813805	103.8022158
3	Pointcloud_2019_07_02_14_19_06	286	19.815	77	3644921813	0	9.6328	11.9476	25.5802	22.012	54.7406	23.752	112.397	0	267.1	285.0178	277.4884	163.6028	227.3316	216.7128	112.2734	77.1936	127.8554	117.038	172.213	187.865	123.6208	226.7778	137.5926	51.8624	26.0834	72.3774	91.658	96.9986	62.618	40.9342	23.0368	11.20961889	11.60459679	10.74140483	15.94748326	13.95429046	33.95438116	19.31061884	60.72058044	110.0999546	114.0832542	60.31813805	103.8022158
3	Pointcloud_2019_07_02_14_19_06	288	19.814	77	3644921813	0	4.633828571	0	18.58445714	10.02457143	66.75337143	48.77314286	79.44742857	62.94994286	269.2142857	87.1424	150.5786286	161.7224	329.4385143	255.8024	153.3443429	74.26308571	45.92891429	107.1182857	109.2897143	75.93428571	130.6949714	140.8366857	122.6550857	153.9134857	101.1529143	144.4334857	93.70685714	27.04594286	3.658285714	23.9736	24.08011429	11.20961889	11.60459679	10.74140483	15.94748326	13.95429046	33.95438116	19.31061884	60.72058044	110.0999546	114.0832542	60.31813805	103.8022158
3	Pointcloud_2019_07_02_14_19_06	290	19.814	77	3644921813	0	0	0.956857143	0	0	107.7661429	58.79428571	152.4978571	104.0632857	257.3285714	279.267	132.6688571	325.842	326.5454286	149.892	55.41528571	51.33257143	123.0024286	203.1985714	151.3664286	136.0035714	116.7691429	146.8955714	185.7175714	128.9645714	40.22242857	64.48957143	60.75571429	105.0932857	115.6985714	24.013	4.123428571	11.20961889	11.60459679	10.74140483	15.94748326	13.95429046	33.95438116	19.31061884	60.72058044	110.0999546	114.0832542	60.31813805	103.8022158
3	Pointcloud_2019_07_02_14_19_06	292	19.814	77	3644921813	21.30228571	4.635885714	8.961485714	27.59297143	15.04971429	120.7789143	21.81542857	34.54828571	72.17662857	179.4428571	185.3916	274.7590857	235.9616	325.6523429	147.9816	241.4862286	138.4020571	167.0759429	138.2788571	147.4431429	193.0728571	136.8433143	168.9544571	82.78005714	109.0156571	17.29194286	97.54565714	138.8045714	105.1406286	115.7388571	56.0524	60.16674286	11.20961889	11.60459679	10.74140483	15.94748326	13.95429046	33.95438116	19.31061884	60.72058044	110.0999546	114.0832542	60.31813805	103.8022158
3	Pointcloud_2019_07_02_14_19_06	294	19.814	77	3644921813	1.301714286	11.63691429	0	1.597228571	0	64.79168571	90.83657143	70.59871429	146.2899714	178.5571429	59.5162	199.8493143	326.0812	295.7592571	203.0712	226.5571714	102.4715429	155.1494571	120.3591429	72.51985714	115.1421429	173.9174857	152.0133429	109.8425429	19.06674286	76.36145714	122.6017429	102.8534286	24.18797143	94.77914286	49.0918	0	11.20961889	11.60459679	10.74140483	15.94748326	13.95429046	33.95438116	19.31061884	60.72058044	110.0999546	114.0832542	60.31813805	103.8022158
3	Pointcloud_2019_07_02_14_19_06	296	19.815	77	3644921813	6.301142857	3.637942857	12.97074286	0	26.07485714	21.80445714	41.85771429	97.64914286	114.4033143	175.6714286	105.6408	172.9395429	247.2008	322.8661714	177.1608	113.6281143	164.5410286	116.2229714	194.4394286	114.5965714	96.21142857	153.9916571	97.07222857	62.90502857	38.11782857	29.43097143	78.65782857	119.9022857	46.23531429	119.8194286	96.1312	78.25337143	11.20961889	11.60459679	10.74140483	15.94748326	13.95429046	33.95438116	19.31061884	60.72058044	110.0999546	114.0832542	60.31813805	103.8022158
3	Pointcloud_2019_07_02_14_19_06	298	19.815	77	3644921813	12.30057143	1.638971429	1.975371429	33.60574286	38.08742857	38.81722857	73.87885714	137.6995714	255.5166571	288.7857143	273.7654	277.0297714	266.3204	251.9730857	116.2504	201.6990571	87.61051429	96.29648571	357.5197143	194.6732857	117.2807143	96.06582857	212.1311143	124.9675143	99.16891429	164.5004857	0	81.95114286	6.282657143	64.85971429	96.1706	57.29668571	11.20961889	11.60459679	10.74140483	15.94748326	13.95429046	33.95438116	19.31061884	60.72058044	110.0999546	114.0832542	60.31813805	103.8022158
3	Pointcloud_2019_07_02_14_19_06	300	19.815	77	3644921813	0	12.64	18.98	18.61	39.1	120.83	41.9	131.75	172.63	261.9	210.89	295.12	306.44	314.08	88.34	177.77	107.68	182.37	76.6	146.75	71.35	166.14	175.19	164.03	104.22	71.57	56.77	142	116.33	102.9	46.21	64.34	11.20961889	11.60459679	10.74140483	15.94748326	13.95429046	33.95438116	19.31061884	60.72058044	110.0999546	114.0832542	60.31813805	103.8022158
3	Pointcloud_2019_07_02_14_19_06	302	19.815	77	3644921813	12.29942857	8.641028571	9.984628571	0	3.112571429	57.84277143	54.92114286	155.8004286	0	212.0142857	248.0146	136.2102286	0	136.1869143	99.4296	206.8409429	92.74948571	131.4435143	47.68028571	107.8267143	219.4192857	143.2141714	182.2488857	76.09248571	61.27108571	29.63951429	17.82608571	43.04885714	104.3773429	101.9402857	69.2494	55.38331429	11.20961889	11.60459679	10.74140483	15.94748326	13.95429046	33.95438116	19.31061884	60.72058044	110.0999546	114.0832542	60.31813805	103.8022158
3	Pointcloud_2019_07_02_14_19_06	304	19.815	77	3644921813	0	0	0	0	10.12514286	59.85554286	90.94228571	196.8508571	0	0	148.1392	309.3004571	157.6792	149.2938286	185.5192	128.9118857	80.81897143	56.51702857	241.7605714	205.9034286	148.4885714	169.2883429	114.3077714	135.1549714	157.3221714	69.70902857	117.8821714	82.09771429	98.42468571	43.98057143	122.2888	27.42662857	11.20961889	11.60459679	10.74140483	15.94748326	13.95429046	33.95438116	19.31061884	60.72058044	110.0999546	114.0832542	60.31813805	103.8022158
3	Pointcloud_2019_07_02_14_19_06	306	19.815	77	3644921813	0	0.643085714	15.99388571	12.62277143	16.13771429	55.86831429	15.96342857	66.90128571	177.9700286	104.2428571	248.2638	136.3906857	62.7988	122.4007429	183.6088	71.98282857	86.88845714	65.59054286	135.8408571	111.9801429	207.5578571	53.36251429	144.3666571	51.21745714	109.3732571	73.77854286	20.93825714	55.14657143	38.47202857	80.02085714	27.3282	97.46994286	11.20961889	11.60459679	10.74140483	15.94748326	13.95429046	33.95438116	19.31061884	60.72058044	110.0999546	114.0832542	60.31813805	103.8022158
3	Pointcloud_2019_07_02_14_19_06	308	19.815	77	3644921814	0	0	4.998514286	0	10.15028571	54.88108571	22.98457143	17.95171429	116.0833714	0	122.3884	226.4809143	232.9184	302.5076571	13.6984	92.05377143	20.95794286	98.66405714	179.9211429	243.0568571	126.6271429	80.43668571	115.4255429	118.2799429	220.4243429	142.8480571	50.99434286	127.1954286	60.51937143	51.06114286	36.3676	57.51325714	11.20961889	11.60459679	10.74140483	15.94748326	13.95429046	33.95438116	19.31061884	60.72058044	110.0999546	114.0832542	60.31813805	103.8022158
3	Pointcloud_2019_07_02_14_19_06	310	19.815	77	3644921814	16.29714286	0	11.00314286	27.63128571	26.16285714	25.89385714	66.00571429	46.00214286	87.19671429	169.4714286	284.513	95.57114286	232.038	317.6145714	258.788	110.1247143	1.027428571	164.7375714	179.0014286	87.13357143	130.6964286	111.5108571	62.48442857	149.3424286	165.4754286	85.91757143	106.0504286	134.2442857	86.56671429	12.10142857	71.407	66.55657143	11.20961889	11.60459679	10.74140483	15.94748326	13.95429046	33.95438116	19.31061884	60.72058044	110.0999546	114.0832542	60.31813805	103.8022158
3	Pointcloud_2019_07_02_14_19_06	312	19.816	77	3644921814	19.29657143	21.64617143	0	2.635542857	0	54.90662857	92.02685714	82.05257143	32.31005714	292.5857143	368.6376	342.6613714	221.1576	191.7214857	160.8776	237.1956571	93.09691429	66.81108571	94.08171429	41.21028571	197.7657143	163.5850286	73.54331429	116.4049143	105.5265143	43.98708571	139.1065143	32.29314286	78.61405714	62.14171429	34.4464	103.5998857	11.20961889	11.60459679	10.74140483	15.94748326	13.95429046	33.95438116	19.31061884	60.72058044	110.0999546	114.0832542	60.31813805	103.8022158
3	Pointcloud_2019_07_02_14_19_06	314	19.816	77	3644921814	19.296	5.6472	0	33.6398	23.188	127.9194	39.048	137.103	94.4234	406.7	77.7622	129.7516	117.2772	242.8284	217.9672	254.2666	122.1664	103.8846	179.162	188.287	162.835	72.6592	201.6022	153.4674	137.5776	127.0566	171.1626	98.342	59.6614	102.182	78.4858	40.6432	11.20961889	11.60459679	10.74140483	15.94748326	13.95429046	33.95438116	19.31061884	60.72058044	110.0999546	114.0832542	60.31813805	103.8022158
3	Pointcloud_2019_07_02_14_19_06	316	19.816	77	3644921814	0	6.648228571	1.017028571	0	40.20057143	69.93217143	70.06914286	191.1534286	24.53674286	500.8142857	200.8868	258.8418286	237.3968	304.9353143	188.0568	199.3375429	179.2358857	89.95811429	161.2422857	114.3637143	63.90428571	73.73337143	255.6610857	171.5298857	133.6286857	0	54.21868571	49.39085714	73.70874286	96.22228571	50.5252	45.68651429	11.20961889	11.60459679	10.74140483	15.94748326	13.95429046	33.95438116	19.31061884	60.72058044	110.0999546	114.0832542	60.31813805	103.8022158
3	Pointcloud_2019_07_02_14_19_06	318	19.816	77	3644921814	12.29485714	2.649257143	0	0	48.21314286	64.94494286	36.09028571	113.2038571	78.65008571	267.9285714	312.0114	299.9320571	328.5164	278.0422286	67.1464	52.40848571	114.3053714	88.03162857	183.3225714	69.44042857	138.9735714	127.8075429	99.71997143	148.5923714	93.67977143	56.19562857	67.27477143	68.43971429	61.75608571	53.26257143	84.5646	132.7298286	11.20961889	11.60459679	10.74140483	15.94748326	13.95429046	33.95438116	19.31061884	60.72058044	110.0999546	114.0832542	60.31813805	103.8022158
3	Pointcloud_2019_07_02_14_19_06	320	19.815	77	3644921814	22.29428571	4.650285714	0	10.65257143	42.22571429	65.95771429	97.11142857	120.2542857	73.76342857	290.0428571	109.136	204.0222857	70.636	256.1491429	173.236	132.4794286	142.3748571	122.1051429	60.40285714	135.5171429	234.0428571	240.8817143	121.7788571	162.6548571	80.73085714	60.26514286	153.3308571	19.48857143	19.80342857	23.30285714	36.604	65.77314286	11.20961889	11.60459679	10.74140483	15.94748326	13.95429046	33.95438116	19.31061884	60.72058044	110.0999546	114.0832542	60.31813805	103.8022158
3	Pointcloud_2019_07_02_14_19_06	322	19.815	77	3644921814	6.293714286	0	0	0	7.238285714	43.97048571	57.13257143	123.3047143	121.8767714	261.1571429	3.2606	192.1125143	237.7556	194.2560571	77.3256	74.55037143	98.44434286	77.17865714	228.4831429	144.5938571	134.1121429	107.9558857	168.8377429	176.7173429	134.7819429	60.33465714	54.38694286	45.53742857	0	134.3431429	4.6434	76.81645714	11.20961889	11.60459679	10.74140483	15.94748326	13.95429046	33.95438116	19.31061884	60.72058044	110.0999546	114.0832542	60.31813805	103.8022158
3	Pointcloud_2019_07_02_14_19_06	324	19.815	77	3644921814	9.293142857	20.65234286	6.035542857	26.66108571	52.25085714	30.98325714	82.15371429	91.35514286	161.9901143	284.2714286	102.3852	205.2027429	285.8752	176.3629714	93.4152	172.6213143	179.5138286	21.25217143	211.5634286	70.67057143	204.1814286	160.0300571	168.8966286	99.77982857	112.8330286	31.40417143	200.4430286	24.58628571	58.89811429	48.38342857	124.6828	36.85977143	11.20961889	11.60459679	10.74140483	15.94748326	13.95429046	33.95438116	19.31061884	60.72058044	110.0999546	114.0832542	60.31813805	103.8022158
3	Pointcloud_2019_07_02_14_19_06	326	19.815	77	3644921814	2.292571429	18.65337143	0	10.66534286	32.26342857	65.99602857	39.17485714	101.4055714	35.10345714	316.3857143	100.5098	332.2929714	374.9948	140.4698857	222.5048	164.6922571	143.5833143	75.32568571	120.6437143	167.7472857	114.2507143	124.1042286	102.9555143	40.84231429	150.8841143	55.47368571	162.4991143	85.63514286	27.94545714	84.42371429	68.7222	79.90308571	11.20961889	11.60459679	10.74140483	15.94748326	13.95429046	33.95438116	19.31061884	60.72058044	110.0999546	114.0832542	60.31813805	103.8022158
3	Pointcloud_2019_07_02_14_19_06	328	19.815	77	3644921814	46.292	47.6544	18.0448	24.6696	34.276	26.0088	16.196	94.456	62.2168	425.5	266.6344	244.3832	90.1144	135.5768	73.5944	274.7632	84.6528	50.3992	197.724	116.824	98.32	165.1784	123.0144	93.9048	142.9352	35.5432	60.5552	112.684	99.9928	34.464	93.7616	80.9464	11.20961889	11.60459679	10.74140483	15.94748326	13.95429046	33.95438116	19.31061884	60.72058044	110.0999546	114.0832542	60.31813805	103.8022158
3	Pointcloud_2019_07_02_14_19_06	330	19.817	77	3644921814	0	9.655428571	9.049428571	5.673857143	0	67.02157143	27.21714286	0.506428571	96.33014286	333.6142857	1.759	109.4734286	60.234	151.6837143	200.684	138.8341429	166.7222857	83.47271429	152.8042857	74.90071429	25.38928571	83.25257143	214.0732857	144.9672857	44.98628571	4.612714286	119.6112857	30.73285714	45.04014286	14.50428571	50.801	73.98971429	11.20961889	11.60459679	10.74140483	15.94748326	13.95429046	33.95438116	19.31061884	60.72058044	110.0999546	114.0832542	60.31813805	103.8022158
3	Pointcloud_2019_07_02_14_19_06	332	19.817	77	3644921814	0	0	0	0	0	56.03434286	27.23828571	132.5568571	41.44348571	172.7285714	148.8836	231.5636571	260.3536	315.7906286	255.7736	166.9050857	97.79177143	38.54622857	140.8845714	53.97742857	101.4585714	83.32674286	93.13217143	61.02977143	184.0373714	28.68222857	87.66737143	42.78171429	62.08748571	48.54457143	16.8404	17.03302857	11.20961889	11.60459679	10.74140483	15.94748326	13.95429046	33.95438116	19.31061884	60.72058044	110.0999546	114.0832542	60.31813805	103.8022158
3	Pointcloud_2019_07_02_14_19_06	334	19.817	77	3644921814	1.290285714	13.65748571	0.058685714	0	23.31371429	28.04711429	10.25942857	30.60728571	99.55682857	255.8428571	211.0082	173.6538857	180.4732	195.8975429	193.8632	136.9760286	94.86125714	90.61974286	137.9648571	186.0541429	89.52785714	147.4009143	155.1910571	178.0922571	174.0884571	168.7517429	81.72345714	69.83057143	16.13482857	80.58485714	53.8798	89.07634286	11.20961889	11.60459679	10.74140483	15.94748326	13.95429046	33.95438116	19.31061884	60.72058044	110.0999546	114.0832542	60.31813805	103.8022158
3	Pointcloud_2019_07_02_14_19_06	336	19.817	77	3644921814	6.289714286	17.65851429	29.06331429	0.686628571	0	35.05988571	77.28057143	75.65771429	71.67017143	430.9571429	179.1328	223.7441143	65.5928	226.0044571	337.9528	193.0469714	187.9307429	59.69325714	162.0451429	171.1308571	229.5971429	195.4750857	202.2499429	93.15474286	104.1395429	21.82125714	101.7795429	12.87942857	0	31.62514286	105.9192	108.1196571	11.20961889	11.60459679	10.74140483	15.94748326	13.95429046	33.95438116	19.31061884	60.72058044	110.0999546	114.0832542	60.31813805	103.8022158
3	Pointcloud_2019_07_02_14_19_06	338	19.816	77	3644921814	0.289142857	3.659542857	14.06794286	7.690885714	27.33885714	28.07265714	35.30171429	77.70814286	89.78351429	325.0714286	194.2574	96.83434286	91.7124	330.1113714	132.0424	151.1179143	78.00022857	44.76677143	235.1254286	159.2075714	135.6664286	30.54925714	27.30882857	38.21722857	131.1906286	10.89077143	62.83562857	97.92828571	97.22951429	111.6654286	78.9586	44.16297143	11.20961889	11.60459679	10.74140483	15.94748326	13.95429046	33.95438116	19.31061884	60.72058044	110.0999546	114.0832542	60.31813805	103.8022158
3	Pointcloud_2019_07_02_14_19_06	340	19.816	77	3644921814	17.28857143	7.660571429	0	31.69514286	41.35142857	62.08542857	92.32285714	111.7585714	227.8968571	300.1857143	161.382	261.9245714	158.832	146.2182857	73.132	109.1888571	195.0697143	138.8402857	103.2057143	45.28428571	122.7357143	67.62342857	210.3677143	150.2797143	99.24171429	49.96028571	94.89171429	73.97714286	37.27685714	111.7057143	20.998	79.20628571	11.20961889	11.60459679	10.74140483	15.94748326	13.95429046	33.95438116	19.31061884	60.72058044	110.0999546	114.0832542	60.31813805	103.8022158
3	Pointcloud_2019_07_02_14_19_06	342	19.816	77	3644921814	13.288	10.6616	15.0772	12.6994	14.364	39.0982	68.344	78.809	135.0102	336.3	336.5066	147.0148	263.9516	199.3252	102.2216	138.2598	18.1392	122.9138	185.286	148.361	149.805	52.6976	48.4266	84.3422	151.2928	49.0298	157.9478	111.026	82.3242	60.746	63.0374	24.2496	11.20961889	11.60459679	10.74140483	15.94748326	13.95429046	33.95438116	19.31061884	60.72058044	110.0999546	114.0832542	60.31813805	103.8022158
3	Pointcloud_2019_07_02_14_19_06	344	19.816	77	3644921814	30.28742857	2.662628571	0	29.70365714	0	18.11097143	19.36514286	157.8594286	128.1235429	288.4142857	109.6312	342.1050286	314.0712	201.4321143	109.3112	148.3307429	45.20868571	116.9873143	248.3662857	131.4377143	119.8742857	89.77177143	95.48548571	45.40468571	84.34388571	103.0993143	75.00388571	51.07485714	24.37154286	55.78628571	0	35.29291429	11.20961889	11.60459679	10.74140483	15.94748326	13.95429046	33.95438116	19.31061884	60.72058044	110.0999546	114.0832542	60.31813805	103.8022158
3	Pointcloud_2019_07_02_14_19_06	346	19.817	77	3644921814	28.28685714	10.66365714	15.08645714	9.707914286	2.389142857	9.123742857	16.38628571	96.90985714	162.2368857	286.5285714	347.7558	219.1952571	169.1908	135.5390286	318.4008	237.4016857	109.2781714	103.0608286	0	89.51442857	91.94357143	156.8459429	143.5443714	166.4671714	56.39497143	116.1688286	66.05997143	18.12371429	24.41888571	85.82657143	30.1162	0	11.20961889	11.60459679	10.74140483	15.94748326	13.95429046	33.95438116	19.31061884	60.72058044	110.0999546	114.0832542	60.31813805	103.8022158
3	Pointcloud_2019_07_02_14_19_06	348	19.817	77	3644921814	0	0	0	15.71217143	0	46.13651429	32.40742857	86.96028571	0	131.6428571	118.8804	121.2854857	131.3104	141.6459429	18.4904	18.47262857	65.34765714	63.13434286	90.52685714	56.59114286	138.0128571	5.920114286	71.60325714	74.52965714	65.44605714	100.2383429	8.116057143	0	22.46622857	55.86685714	11.1556	0	11.20961889	11.60459679	10.74140483	15.94748326	13.95429046	33.95438116	19.31061884	60.72058044	110.0999546	114.0832542	60.31813805	103.8022158
3	Pointcloud_2019_07_02_14_19_06	350	19.817	77	3644921814	14.28571429	3.665714286	0	1.716428571	5.414285714	58.14928571	68.42857143	75.01071429	47.46357143	229.7571429	84.005	204.3757143	179.43	190.7528571	85.58	50.54357143	85.41714286	35.20785714	103.6071429	84.66785714	25.08214286	124.9942857	167.6621429	103.5921429	80.49714286	47.30785714	126.1721429	113.2214286	97.51357143	69.90714286	49.195	58.42285714	11.20961889	11.60459679	10.74140483	15.94748326	13.95429046	33.95438116	19.31061884	60.72058044	110.0999546	114.0832542	60.31813805	103.8022158
3	Pointcloud_2019_07_02_14_19_06	352	19.817	77	3644921814	0.285142857	1.666742857	0	0	0	27.16205714	19.44971429	59.06114286	218.5769143	100.8714286	205.1296	94.46594286	106.5496	158.8597714	145.6696	85.61451429	15.48662857	73.28137143	102.6874286	0	89.15142857	94.06845714	87.72102857	115.6546286	37.54822857	0	39.22822857	19.27028571	7.560914286	73.94742857	67.2344	46.46617143	11.20961889	11.60459679	10.74140483	15.94748326	13.95429046	33.95438116	19.31061884	60.72058044	110.0999546	114.0832542	60.31813805	103.8022158
3	Pointcloud_2019_07_02_14_19_06	354	19.817	77	3644921814	0	0	0	0	0	19.17482857	0	0	123.6902571	123.9857143	160.2542	229.5561714	182.6692	234.9666857	0	56.68545714	96.55611429	0	0	32.82128571	22.22071429	39.14262857	192.7799143	152.7171143	58.59931429	49.44688571	149.2843143	87.31914286	0	21.98771429	91.2738	0	11.20961889	11.60459679	10.74140483	15.94748326	13.95429046	33.95438116	19.31061884	60.72058044	110.0999546	114.0832542	60.31813805	103.8022158
3	Pointcloud_2019_07_02_14_19_06	356	19.817	77	3644921814	11.284	29.6688	0	0	0	0	30.492	118.162	139.8036	334.1	103.3788	86.6464	233.7888	149.0736	132.8488	113.7564	49.6256	22.4284	51.848	6.898	114.29	110.2168	24.8388	145.7796	67.6504	34.5164	37.3404	65.368	12.6556	135.028	37.3132	0	11.20961889	11.60459679	10.74140483	15.94748326	13.95429046	33.95438116	19.31061884	60.72058044	110.0999546	114.0832542	60.31813805	103.8022158
3	Pointcloud_2019_07_02_14_19_06	358	19.817	77	3644921814	13.28342857	0	14.11422857	20.73345714	2.464571429	55.20037143	7.513142857	32.21242857	133.9169429	205.2142857	187.5034	46.73662857	304.9084	75.18051429	74.9384	57.82734286	33.69508571	31.50191429	45.92828571	150.9747143	197.3592857	146.2909714	48.89768571	145.8420857	123.7014857	52.58591429	80.39648571	8.416857143	52.70294286	77.06828571	7.3526	36.59611429	11.20961889	11.60459679	10.74140483	15.94748326	13.95429046	33.95438116	19.31061884	60.72058044	110.0999546	114.0832542	60.31813805	103.8022158
3	Pointcloud_2019_07_02_14_19_06	360	19.817	77	3644921814	5.282857143	29.67085714	0.118857143	4.737714286	14.47714286	77.21314286	32.53428571	28.26285714	127.0302857	412.3285714	81.628	108.8268571	118.028	292.2874286	103.028	207.8982857	112.7645714	106.5754286	99.00857143	153.0514286	95.42857143	162.3651429	106.9565714	65.90457143	119.7525714	99.65542857	36.45257143	0	107.7502857	138.1085714	65.392	19.63942857	11.20961889	11.60459679	10.74140483	15.94748326	13.95429046	33.95438116	19.31061884	60.72058044	110.0999546	114.0832542	60.31813805	103.8022158
3	Pointcloud_2019_07_02_14_19_06	362	19.818	77	3644921814	0	28.67188571	13.12348571	10.74197143	0	48.22591429	79.55542857	61.31328571	93.14362857	235.4428571	197.7526	212.9170857	262.1476	279.3943429	94.1176	127.9692286	132.8340571	57.64894286	107.0888571	48.12814286	75.49785714	76.43931429	117.0154571	189.9670571	46.80365714	91.72494286	56.50865714	97.51457143	56.79762857	17.14885714	20.4314	41.68274286	11.20961889	11.60459679	10.74140483	15.94748326	13.95429046	33.95438116	19.31061884	60.72058044	110.0999546	114.0832542	60.31813805	103.8022158
3	Pointcloud_2019_07_02_14_19_06	364	19.818	77	3644921814	3.281714286	18.67291429	13.12811429	20.74622857	0	43.23868571	23.57657143	16.36371429	0	288.5571429	61.8772	93.00731429	111.2672	152.5012571	140.2072	110.0401714	33.90354286	45.72245714	44.16914286	10.20485714	89.56714286	124.5134857	87.07434286	7.029542857	41.85474286	0	55.56474286	73.56342857	86.84497143	98.18914286	0	57.72605714	11.20961889	11.60459679	10.74140483	15.94748326	13.95429046	33.95438116	19.31061884	60.72058044	110.0999546	114.0832542	60.31813805	103.8022158
3	Pointcloud_2019_07_02_14_19_06	366	19.818	77	3644921814	11.28114286	0.673942857	4.132742857	7.750485714	27.51485714	68.25145714	29.59771429	27.41414286	125.3703143	207.6714286	214.0018	107.0975429	310.3868	109.6081714	79.2968	108.1111143	129.9730286	24.79597143	131.2494286	67.28157143	161.6364286	72.58765714	129.1332286	186.0920286	97.90582857	69.86397143	114.6208286	27.61228571	22.89231429	141.2294286	88.5102	26.76937143	11.20961889	11.60459679	10.74140483	15.94748326	13.95429046	33.95438116	19.31061884	60.72058044	110.0999546	114.0832542	60.31813805	103.8022158
3	Pointcloud_2019_07_02_14_19_06	368	19.818	77	3644921814	1.280571429	0	0	17.75474286	0	55.26422857	33.61885714	0	158.4836571	181.7857143	42.1264	170.1877714	113.5064	101.7150857	125.3864	127.1820571	15.04251429	1.869485714	98.32971429	0	109.7057143	78.66182857	9.192114286	68.15451429	117.9569143	0	22.67691429	46.66114286	6.939657143	72.26971429	14.5496	0	11.20961889	11.60459679	10.74140483	15.94748326	13.95429046	33.95438116	19.31061884	60.72058044	110.0999546	114.0832542	60.31813805	103.8022158
3	Pointcloud_2019_07_02_14_19_06	370	19.817	77	3644921814	0.28	2.676	13.142	5.759	13.54	23.277	11.64	70.515	158.597	209.9	88.251	241.278	214.626	133.822	220.476	207.253	16.112	118.943	35.41	114.435	173.775	121.736	98.251	88.217	28.008	45.003	69.733	63.71	17.987	104.31	19.589	27.856	11.20961889	11.60459679	10.74140483	15.94748326	13.95429046	33.95438116	19.31061884	60.72058044	110.0999546	114.0832542	60.31813805	103.8022158
3	Pointcloud_2019_07_02_14_19_06	372	19.817	77	3644921814	0.279428571	11.67702857	11.14662857	0	0	118.2897714	10.66114286	26.56542857	158.7103429	313.0142857	0	132.3682286	406.7456	323.9289143	177.5656	116.3239429	76.18148571	57.01651429	109.4902857	171.5117143	149.8442857	304.8101714	188.3098857	118.2794857	93.05908571	0	61.78908571	127.7588571	82.03434286	46.35028571	0	96.89931429	11.20961889	11.60459679	10.74140483	15.94748326	13.95429046	33.95438116	19.31061884	60.72058044	110.0999546	114.0832542	60.31813805	103.8022158
3	Pointcloud_2019_07_02_14_19_06	374	19.817	77	3644921814	5.278857143	5.678057143	0	8.767514286	10.56514286	14.30254286	34.68228571	119.6158571	124.8236857	337.1285714	126.5002	197.4584571	145.8652	98.03582857	98.6552	105.3948857	113.2509714	171.0900286	32.57057143	107.5884286	61.91357143	70.88434286	90.36877143	66.34197143	63.11017143	0.142028571	106.8451714	33.80771429	51.08168571	3.390571429	29.6678	11.94262857	11.20961889	11.60459679	10.74140483	15.94748326	13.95429046	33.95438116	19.31061884	60.72058044	110.0999546	114.0832542	60.31813805	103.8022158
3	Pointcloud_2019_07_02_14_19_06	376	19.817	77	3644921814	49.27828571	40.67908571	17.15588571	0	24.57771429	30.31531429	30.70342857	27.66628571	33.93702857	287.2428571	85.6248	28.54868571	23.9848	25.14274286	197.7448	117.4658286	184.3204571	137.1635429	161.6508571	156.6651429	41.98285714	100.9585143	25.42765714	169.4044571	91.16125714	62.21154286	58.90125714	150.8565714	54.12902857	73.43085714	20.7072	83.98594286	11.20961889	11.60459679	10.74140483	15.94748326	13.95429046	33.95438116	19.31061884	60.72058044	110.0999546	114.0832542	60.31813805	103.8022158
3	Pointcloud_2019_07_02_14_19_06	378	19.818	77	3644921814	0	0	0	0	20.59028571	70.32808571	103.7245714	128.7167143	154.0503714	239.3571429	305.7494	224.6389143	287.1044	229.2496571	161.8344	103.5367714	56.38994286	71.23705714	175.7311429	80.74185714	73.05214286	129.0326857	82.48654286	130.4669429	103.2123429	73.28105714	133.9573429	74.90542857	162.1763714	88.47114286	101.7466	152.0292571	11.20961889	11.60459679	10.74140483	15.94748326	13.95429046	33.95438116	19.31061884	60.72058044	110.0999546	114.0832542	60.31813805	103.8022158
3	Pointcloud_2019_07_02_14_19_06	380	19.818	77	3644921814	0	0	0	4.780285714	0	47.34085714	32.74571429	137.7671429	165.1637143	257.4714286	140.874	128.7291429	325.224	237.3565714	235.924	115.6077143	68.45942857	20.31057143	200.8114286	65.81857143	46.12142857	48.10685714	120.5454286	102.5294286	87.26342857	0	59.01342857	107.9542857	46.22371429	89.51142857	33.786	0	11.20961889	11.60459679	10.74140483	15.94748326	13.95429046	33.95438116	19.31061884	60.72058044	110.0999546	114.0832542	60.31813805	103.8022158
3	Pointcloud_2019_07_02_14_19_06	382	19.818	77	3644921814	8.276571429	5.682171429	11.16977143	25.78454286	0	42.35362857	57.76685714	64.81757143	79.27705714	262.5857143	5.9986	243.8193714	66.3436	149.4634857	211.0136	171.6786571	121.5289143	148.3840857	96.89171429	119.8952857	159.1907143	72.18102857	152.6043143	157.5919143	98.31451429	86.42008571	90.06951429	126.0031429	38.27105714	113.5517143	14.8254	37.11588571	11.20961889	11.60459679	10.74140483	15.94748326	13.95429046	33.95438116	19.31061884	60.72058044	110.0999546	114.0832542	60.31813805	103.8022158
3	Pointcloud_2019_07_02_14_19_06	384	19.818	77	3644921814	12.276	0	0.1744	22.7888	17.628	66.3664	21.788	67.868	0	298.7	186.1232	115.9096	171.4632	163.5704	124.1032	180.7496	135.5984	80.4576	140.972	82.972	178.26	81.2552	157.6632	228.6544	63.3656	40.4896	72.1256	131.052	174.3184	77.592	73.8648	27.1592	11.20961889	11.60459679	10.74140483	15.94748326	13.95429046	33.95438116	19.31061884	60.72058044	110.0999546	114.0832542	60.31813805	103.8022158
3	Pointcloud_2019_07_02_14_19_06	386	19.818	77	3644921814	5.275428571	0	2.179028571	0	48.64057143	46.37917143	7.809142857	83.91842857	162.5037429	334.8142857	192.2478	189.9998286	66.5828	255.6773143	180.1928	146.8205429	172.6678857	107.5311143	119.0522857	197.0487143	171.3292857	82.32937143	182.7220857	42.71688571	180.4166857	31.55911429	153.1816857	44.10085714	112.3657429	37.63228571	99.9042	85.20251429	11.20961889	11.60459679	10.74140483	15.94748326	13.95429046	33.95438116	19.31061884	60.72058044	110.0999546	114.0832542	60.31813805	103.8022158
3	Pointcloud_2019_07_02_14_19_06	388	19.818	77	3644921814	0	0	0	19.79731429	0	65.39194286	46.83028571	42.96885714	131.6170857	110.9285714	0	96.09005714	191.7024	321.7842286	92.2824	127.8914857	113.7373714	45.60462857	90.13257143	80.12542857	66.39857143	58.40354286	54.78097143	215.7793714	102.4677714	41.62862857	34.23777143	37.14971429	65.41308571	42.67257143	67.9436	60.24582857	11.20961889	11.60459679	10.74140483	15.94748326	13.95429046	33.95438116	19.31061884	60.72058044	110.0999546	114.0832542	60.31813805	103.8022158
3	Pointcloud_2019_07_02_14_19_06	390	19.818	77	3644921815	0	0	7.188285714	7.801571429	0	6.404714286	4.851428571	55.01928571	253.7304286	0	134.497	225.1802857	282.822	151.8911429	117.372	134.9624286	44.80685714	55.67814286	13.21285714	38.20214286	43.46785714	106.4777143	183.8398571	136.8418571	148.5188571	62.69814286	32.29385714	84.19857143	34.46042857	185.7128571	38.983	81.28914286	11.20961889	11.60459679	10.74140483	15.94748326	13.95429046	33.95438116	19.31061884	60.72058044	110.0999546	114.0832542	60.31813805	103.8022158
3	Pointcloud_2019_07_02_14_19_06	392	19.818	77	3644921815	0	0	0	0.805828571	18.67828571	28.41748571	60.87257143	90.06971429	35.84377143	240.1571429	111.6216	288.2705143	84.9416	173.9980571	82.4616	135.0333714	0	124.7516571	111.2931429	99.27885714	221.5371429	111.5518857	204.8987429	176.9043429	155.5699429	62.76765714	24.34994286	75.24742857	103.5077714	106.7531429	64.0224	36.33245714	11.20961889	11.60459679	10.74140483	15.94748326	13.95429046	33.95438116	19.31061884	60.72058044	110.0999546	114.0832542	60.31813805	103.8022158
3	Pointcloud_2019_07_02_14_19_06	394	19.819	77	3644921815	14.27314286	0.688342857	0	37.81008571	4.690857143	69.43025714	77.89371429	123.1201429	29.95711429	194.2714286	188.7462	144.3607429	336.0612	303.1049714	46.5512	150.1043143	81.94582857	67.82517143	122.3734286	79.35557143	70.60642857	161.6260571	128.9576286	87.96682857	123.6210286	49.83717143	148.4060286	141.2962857	50.55511429	31.79342857	97.0618	0	11.20961889	11.60459679	10.74140483	15.94748326	13.95429046	33.95438116	19.31061884	60.72058044	110.0999546	114.0832542	60.31813805	103.8022158
3	Pointcloud_2019_07_02_14_19_06	396	19.819	77	3644921815	0.272571429	0	8.202171429	0	9.703428571	62.44302857	16.91485714	91.17057143	24.07045714	158.3857143	107.8708	362.4509714	98.1808	239.2118857	24.6408	93.17525714	156.0153143	178.8986857	41.45371429	27.43228571	159.6757143	118.7002286	115.0165143	168.0293143	117.6721143	58.90668571	35.46211429	76.34514286	114.6024571	39.83371429	136.1012	63.41908571	11.20961889	11.60459679	10.74140483	15.94748326	13.95429046	33.95438116	19.31061884	60.72058044	110.0999546	114.0832542	60.31813805	103.8022158
3	Pointcloud_2019_07_02_14_19_06	398	19.819	77	3644921815	1.272	0	0	36.8186	15.716	11.4558	0	71.221	177.1838	352.5	261.9954	189.5412	77.3004	108.3188	208.7304	127.2462	11.0848	0	6.534	173.509	157.745	106.7744	125.0754	123.0918	110.7232	58.9762	72.5182	73.394	135.6498	140.874	33.1406	39.4624	11.20961889	11.60459679	10.74140483	15.94748326	13.95429046	33.95438116	19.31061884	60.72058044	110.0999546	114.0832542	60.31813805	103.8022158
3	Pointcloud_2019_07_02_14_19_06	400	19.819	77	3644921815	26.27142857	9.691428571	4.211428571	14.82285714	0	0	72.95714286	18.27142857	31.29714286	170.6142857	89.12	291.6314286	424.42	218.4257143	9.82	98.31714286	15.15428571	0	73.61428571	176.5857143	119.8142857	67.84857143	133.1342857	14.15428571	140.7742857	27.04571429	80.57428571	129.4428571	127.6971429	123.9142857	29.18	94.50571429	11.20961889	11.60459679	10.74140483	15.94748326	13.95429046	33.95438116	19.31061884	60.72058044	110.0999546	114.0832542	60.31813805	103.8022158
3	Pointcloud_2019_07_02_14_19_06	402	19.818	77	3644921815	16.27085714	0	0	25.82711429	0	74.48134286	36.97828571	96.32185714	186.4104857	79.72857143	140.2446	152.7216571	269.5396	50.53262857	289.9096	143.3880857	116.2237714	19.11922857	78.69457143	115.6624286	98.88357143	192.9227429	91.19317143	115.2167714	91.82537143	74.11522857	86.63037143	95.49171429	88.74448571	23.95457143	85.2194	76.54902857	11.20961889	11.60459679	10.74140483	15.94748326	13.95429046	33.95438116	19.31061884	60.72058044	110.0999546	114.0832542	60.31813805	103.8022158
3	Pointcloud_2019_07_02_14_19_06	404	19.818	77	3644921815	0	0	0	14.83137143	2.753714286	36.49411429	42.99942857	109.3722857	50.52382857	113.8428571	35.3692	197.8118857	275.6592	197.6395429	210.9992	18.45902857	30.29325714	29.19274286	0	52.73914286	96.95285714	29.99691429	100.2520571	150.2792571	25.87645714	32.18474286	36.68645714	80.54057143	100.7918286	5.994857143	3.2588	77.59234286	11.20961889	11.60459679	10.74140483	15.94748326	13.95429046	33.95438116	19.31061884	60.72058044	110.0999546	114.0832542	60.31813805	103.8022158
3	Pointcloud_2019_07_02_14_19_06	406	19.818	77	3644921815	1.269714286	0	0	0	13.76628571	0	27.02057143	95.42271429	130.6371714	263.9571429	51.4938	230.9021143	336.7788	220.7464571	64.0888	178.5299714	14.36274286	136.2662571	136.8551429	34.81585714	124.0221429	121.0710857	167.3109429	95.34174286	96.92754286	0.254257143	38.74254286	117.5894286	128.8391714	104.0351429	23.2982	47.63565714	11.20961889	11.60459679	10.74140483	15.94748326	13.95429046	33.95438116	19.31061884	60.72058044	110.0999546	114.0832542	60.31813805	103.8022158
3	Pointcloud_2019_07_02_14_19_06	408	19.818	77	3644921815	10.26914286	7.695542857	6.229942857	9.839885714	0	25.51965714	0	110.4731429	260.7505143	92.07142857	139.6184	280.9923429	12.8984	142.8533714	79.1784	182.6009143	178.4322286	97.33977143	55.93542857	87.89257143	128.0914286	149.1452571	151.3698286	123.4042286	109.9786286	70.32377143	72.79862857	79.63828571	0	133.0754286	47.3376	46.67897143	11.20961889	11.60459679	10.74140483	15.94748326	13.95429046	33.95438116	19.31061884	60.72058044	110.0999546	114.0832542	60.31813805	103.8022158
3	Pointcloud_2019_07_02_14_19_06	410	19.823	77	3644921815	1.268571429	0	0	0	32.79142857	49.53242857	0	20.52357143	136.8638571	82.18571429	18.743	285.0825714	226.018	7.960285714	228.268	182.6718571	69.50171429	181.4132857	167.0157143	112.9692857	134.1607143	174.2194286	84.42871429	139.4667143	81.02971429	27.39328571	127.8547143	84.68714286	49.93385714	71.11571429	32.377	73.72228571	11.20961889	11.60459679	10.74140483	15.94748326	13.95429046	33.95438116	19.31061884	60.72058044	110.0999546	114.0832542	60.31813805	103.8022158
3	Pointcloud_2019_07_02_14_19_06	412	19.822	77	3644921815	0	2.6976	0	3.8484	21.804	40.5452	57.084	44.574	73.9772	187.3	283.8676	125.1728	355.1376	124.0672	175.3576	156.7428	234.5712	55.4868	149.096	13.046	132.23	47.2936	144.4876	64.5292	137.0808	0	43.9108	59.736	1.9812	32.156	90.4164	28.7656	11.20961889	11.60459679	10.74140483	15.94748326	13.95429046	33.95438116	19.31061884	60.72058044	110.0999546	114.0832542	60.31813805	103.8022158
3	Pointcloud_2019_07_02_14_19_06	414	19.822	77	3644921815	10.26742857	8.698628571	0	0	3.816571429	66.55797143	45.10514286	216.6244286	82.09054286	184.4142857	184.9922	214.2630286	265.2572	179.1741143	53.4472	129.8137429	117.6406857	129.5603143	96.17628571	49.12271429	130.2992857	178.3677714	85.54648571	173.5916857	149.1318857	1.532314286	19.96688571	99.78485714	59.02854286	54.19628571	124.4558	48.80891429	11.20961889	11.60459679	10.74140483	15.94748326	13.95429046	33.95438116	19.31061884	60.72058044	110.0999546	114.0832542	60.31813805	103.8022158
3	Pointcloud_2019_07_02_14_19_06	416	19.821	77	3644921815	19.26685714	10.69965714	9.248457143	27.85691429	0	44.57074286	41.12628571	29.67485714	72.20388571	385.5285714	41.1168	120.3532571	239.3768	167.2810286	103.5368	165.8846857	56.71017143	48.63382857	224.2565714	141.1994286	161.3685714	116.4419429	218.6053714	236.6541714	149.1829714	111.6018286	123.0229714	28.83371429	52.07588571	19.23657143	72.4952	71.85222857	11.20961889	11.60459679	10.74140483	15.94748326	13.95429046	33.95438116	19.31061884	60.72058044	110.0999546	114.0832542	60.31813805	103.8022158
3	Pointcloud_2019_07_02_14_19_06	418	19.821	77	3644921815	0	8.700685714	0.253085714	0	0	39.58351429	25.14742857	0	39.31722857	295.6428571	210.2414	129.4434857	268.4964	175.3879429	66.6264	134.9556286	166.7796571	120.7073429	68.33685714	105.2761429	190.4378571	14.51611429	78.66425714	42.71665714	94.23405714	41.67134286	117.0790571	0	63.12322857	119.2768571	49.5346	43.89554286	11.20961889	11.60459679	10.74140483	15.94748326	13.95429046	33.95438116	19.31061884	60.72058044	110.0999546	114.0832542	60.31813805	103.8022158
3	Pointcloud_2019_07_02_14_19_06	420	19.82	77	3644921815	0	0	0	0	0	65.59628571	0	83.77571429	0	340.7571429	232.366	125.5337143	208.616	64.49485714	52.716	203.0265714	128.8491429	53.78085714	56.41714286	84.35285714	32.50714286	0	59.72314286	46.77914286	69.28514286	56.74085714	0	0	37.17057143	42.31714286	0	59.93885714	11.20961889	11.60459679	10.74140483	15.94748326	13.95429046	33.95438116	19.31061884	60.72058044	110.0999546	114.0832542	60.31813805	103.8022158
3	Pointcloud_2019_07_02_14_19_06	422	19.82	77	3644921815	0	0	0	10.86968571	0	19.60905714	89.18971429	81.82614286	0	143.8714286	146.4906	230.6239429	419.7356	117.6017714	43.8056	61.09751429	77.91862857	74.85437143	65.49742857	108.4295714	105.5764286	103.6644571	115.7820286	125.8416286	84.33622857	124.8103714	53.19122857	43.98028571	27.21791429	84.35742857	108.6134	51.98217143	11.20961889	11.60459679	10.74140483	15.94748326	13.95429046	33.95438116	19.31061884	60.72058044	110.0999546	114.0832542	60.31813805	103.8022158
3	Pointcloud_2019_07_02_14_19_06	424	19.82	77	3644921815	10.26457143	4.703771429	4.266971429	17.87394286	42.87942857	71.62182857	63.21085714	154.8765714	73.65725714	223.9857143	238.6152	204.7141714	107.8552	246.7086857	182.8952	70.16845714	68.98811429	43.92788571	94.57771429	105.5062857	181.6457143	19.73862857	96.84091429	116.9041143	132.3873143	36.87988571	35.24731429	5.029142857	108.2652571	43.39771429	78.6528	49.02548571	11.20961889	11.60459679	10.74140483	15.94748326	13.95429046	33.95438116	19.31061884	60.72058044	110.0999546	114.0832542	60.31813805	103.8022158
3	Pointcloud_2019_07_02_14_19_06	426	19.824	77	3644921815	2.264	1.7048	0	16.8782	11.892	5.6346	17.232	0	145.7706	244.1	119.7398	192.8044	188.9748	212.8156	184.9848	19.2394	177.0576	62.0014	48.658	122.583	118.715	87.8128	136.8998	86.9666	114.4384	119.9494	104.3034	87.078	59.3126	18.438	127.6922	0	11.20961889	11.60459679	10.74140483	15.94748326	13.95429046	33.95438116	19.31061884	60.72058044	110.0999546	114.0832542	60.31813805	103.8022158
3	Pointcloud_2019_07_02_14_19_06	428	19.824	77	3644921815	0.263428571	1.705828571	13.27622857	14.88245714	0	32.64737143	0	114.9774286	0	192.2142857	31.8644	170.8946286	330.0944	159.9225143	161.0744	92.31034286	147.1270857	136.0749143	203.7382857	51.65971429	108.7842857	133.8869714	99.95868571	180.0290857	202.4894857	0	49.35948571	32.12685714	17.35994286	96.47828571	44.7316	14.11211429	11.20961889	11.60459679	10.74140483	15.94748326	13.95429046	33.95438116	19.31061884	60.72058044	110.0999546	114.0832542	60.31813805	103.8022158
3	Pointcloud_2019_07_02_14_19_06	430	19.824	77	3644921815	0	0	0	27.88671429	13.91714286	42.66014286	63.27428571	101.0278571	140.9972857	256.3285714	161.989	126.9848571	124.214	74.02942857	27.164	158.3812857	165.1965714	69.14842857	119.8185714	107.7364286	64.85357143	74.96114286	2.017571429	183.0915714	85.54057143	43.08842857	70.41557143	62.17571429	87.40728571	0	33.771	16.15542857	11.20961889	11.60459679	10.74140483	15.94748326	13.95429046	33.95438116	19.31061884	60.72058044	110.0999546	114.0832542	60.31813805	103.8022158
3	Pointcloud_2019_07_02_14_19_06	432	19.824	77	3644921815	10.26228571	0	0	0	4.929714286	55.67291429	27.29542857	0	0	12.44285714	232.1136	137.0750857	104.3336	170.1363429	125.2536	261.4522286	85.26605714	71.22194286	107.8988571	50.81314286	52.92285714	130.0353143	72.07645714	65.15405714	147.5916571	117.1579429	90.47165714	46.22457143	67.45462857	136.5588571	117.8104	71.19874286	11.20961889	11.60459679	10.74140483	15.94748326	13.95429046	33.95438116	19.31061884	60.72058044	110.0999546	114.0832542	60.31813805	103.8022158
3	Pointcloud_2019_07_02_14_19_06	434	19.824	77	3644921815	26.26171429	5.708914286	0	10.89522857	0	34.68568571	47.31657143	49.12871429	44.22397143	232.5571429	39.2382	24.16531429	59.4532	165.2432571	58.3432	165.5231714	139.3355429	84.29545714	39.97914286	116.8898571	50.99214286	177.1094857	117.1353429	39.21654286	113.6427429	0	73.52774286	35.27342857	89.50197143	37.59914286	60.8498	64.24205714	11.20961889	11.60459679	10.74140483	15.94748326	13.95429046	33.95438116	19.31061884	60.72058044	110.0999546	114.0832542	60.31813805	103.8022158
3	Pointcloud_2019_07_02_14_19_06	436	19.823	77	3644921815	0	0	1.294742857	13.89948571	0	0	2.337714286	0	26.33731429	177.6714286	1.3628	118.2555429	188.5728	155.3501714	43.4328	90.59411429	181.4050286	32.36897143	157.0594286	118.9665714	50.06142857	41.18365714	159.1942286	81.27902857	101.6938286	15.29697143	33.58382857	0	39.54931429	0	8.8892	54.28537143	11.20961889	11.60459679	10.74140483	15.94748326	13.95429046	33.95438116	19.31061884	60.72058044	110.0999546	114.0832542	60.31813805	103.8022158
3	Pointcloud_2019_07_02_14_19_06	438	19.823	77	3644921815	5.260571429	4.710971429	0	0	16.96742857	47.71122857	55.35885714	128.2295714	74.45065714	153.7857143	205.4874	115.3457714	138.6924	119.4570857	129.5224	53.66505714	110.4745143	79.44248571	147.1397143	123.0432857	19.13071429	7.257828571	168.2531143	93.34151429	74.74491429	47.36648571	82.63991429	44.37114286	78.59665714	107.6797143	31.9286	0	11.20961889	11.60459679	10.74140483	15.94748326	13.95429046	33.95438116	19.31061884	60.72058044	110.0999546	114.0832542	60.31813805	103.8022158
3	Pointcloud_2019_07_02_14_19_06	440	19.823	77	3644921815	0	0	0	0	0	1.724	16.38	53.28	52.564	244.9	0	189.436	340.812	255.564	161.612	53.736	110.544	9.516	68.22	121.12	76.2	145.332	94.312	112.404	93.796	0	57.696	44.42	0	99.72	64.968	0	11.20961889	11.60459679	10.74140483	15.94748326	13.95429046	33.95438116	19.31061884	60.72058044	110.0999546	114.0832542	60.31813805	103.8022158
3	Pointcloud_2019_07_02_14_19_06	442	19.823	77	3644921815	12.25942857	5.713028571	0	8.912257143	0	47.73677143	50.40114286	181.3304286	73.67734286	251.0142857	2.7366	301.5262286	229.9316	114.6709143	200.7016	0	86.61348571	0	176.3002857	109.1967143	209.2692857	59.40617143	124.3708857	114.4664857	151.8470857	191.5055143	1.752085714	124.4688571	36.69134286	126.7602857	34.0074	37.41531429	11.20961889	11.60459679	10.74140483	15.94748326	13.95429046	33.95438116	19.31061884	60.72058044	110.0999546	114.0832542	60.31813805	103.8022158
3	Pointcloud_2019_07_02_14_19_06	444	19.824	77	3644921815	1.258857143	14.71405714	0	6.916514286	34.00514286	47.74954286	45.42228571	85.38085714	0	325.1285714	82.8612	204.6164571	233.0512	159.7778286	213.7912	124.8778857	0	0	23.38057143	125.2734286	73.33857143	0	198.4297714	72.52897143	179.8981714	132.5750286	67.80817143	8.517714286	44.73868571	72.80057143	0	121.4586286	11.20961889	11.60459679	10.74140483	15.94748326	13.95429046	33.95438116	19.31061884	60.72058044	110.0999546	114.0832542	60.31813805	103.8022158
3	Pointcloud_2019_07_02_14_19_06	446	19.824	77	3644921815	14.25828571	0	0	0	0	26.76231429	26.44342857	8.431285714	88.90402857	156.2428571	0	292.7066857	358.1708	118.8847429	53.8808	180.9488286	0	78.73654286	40.46085714	42.35014286	149.4078571	74.55451429	95.48865714	23.59145714	51.94925714	57.64454286	92.86425714	107.5665714	56.78602857	33.84085714	14.0862	72.50194286	11.20961889	11.60459679	10.74140483	15.94748326	13.95429046	33.95438116	19.31061884	60.72058044	110.0999546	114.0832542	60.31813805	103.8022158
3	Pointcloud_2019_07_02_14_19_06	448	19.824	77	3644921815	21.25771429	27.71611429	2.322514286	19.92502857	0	4.775085714	46.46457143	79.48171429	136.0173714	323.3571429	140.1104	165.7969143	193.2904	230.9916571	185.9704	145.0197714	50.82194286	69.81005714	115.5411429	175.4268571	0	113.6286857	111.5475429	156.6539429	124.0003429	111.7140571	16.92034286	49.61542857	0	53.88114286	83.1256	37.54525714	11.20961889	11.60459679	10.74140483	15.94748326	13.95429046	33.95438116	19.31061884	60.72058044	110.0999546	114.0832542	60.31813805	103.8022158
3	Pointcloud_2019_07_02_14_19_06	450	19.824	77	3644921815	0	0	0	0	0	11.78785714	8.485714286	67.53214286	77.13071429	221.4714286	29.235	40.88714286	141.41	192.0985714	160.06	233.0907143	41.89142857	118.8835714	74.62142857	143.5035714	1.546428571	119.7028571	100.6064286	58.71642857	190.0514286	0	56.97642857	43.66428571	44.88071429	93.92142857	0	74.58857143	11.20961889	11.60459679	10.74140483	15.94748326	13.95429046	33.95438116	19.31061884	60.72058044	110.0999546	114.0832542	60.31813805	103.8022158
3	Pointcloud_2019_07_02_14_19_06	452	19.824	77	3644921815	5.256571429	33.71817143	0	14.93354286	0	22.80062857	6.506857143	113.5825714	0	117.5857143	213.3596	179.9773714	234.5296	101.2054857	127.1496	74.16165714	126.9609143	0	62.70171429	55.58028571	125.6157143	168.7770286	185.6653143	101.7789143	127.1025143	141.8530857	33.03251429	155.7131429	31.92805714	132.9617143	55.2044	56.63188571	11.20961889	11.60459679	10.74140483	15.94748326	13.95429046	33.95438116	19.31061884	60.72058044	110.0999546	114.0832542	60.31813805	103.8022158
3	Pointcloud_2019_07_02_14_19_06	454	19.824	77	3644921815	0	0	0	6.9378	5.068	68.8134	66.528	32.633	0	101.7	164.4842	115.0676	120.6492	275.3124	193.2392	46.2326	130.0304	69.0306	137.782	15.657	177.685	133.8512	202.7242	103.8414	101.1536	35.9226	42.0886	0	2.9754	52.002	93.2438	86.6752	11.20961889	11.60459679	10.74140483	15.94748326	13.95429046	33.95438116	19.31061884	60.72058044	110.0999546	114.0832542	60.31813805	103.8022158
3	Pointcloud_2019_07_02_14_19_06	456	19.824	77	3644921815	1.255428571	0	0	0	0	18.82617143	0	29.68342857	94.47074286	255.8142857	82.6088	41.15782857	290.7688	292.4193143	46.3288	105.3035429	77.09988571	142.1041143	32.86228571	26.73371429	0	136.9253714	121.7830857	195.9038857	135.2046857	136.9921143	72.14468571	43.81085714	88.02274286	13.04228571	27.2832	26.71851429	11.20961889	11.60459679	10.74140483	15.94748326	13.95429046	33.95438116	19.31061884	60.72058044	110.0999546	114.0832542	60.31813805	103.8022158
3	Pointcloud_2019_07_02_14_19_06	458	19.824	77	3644921815	22.25485714	0	7.345657143	10.94631429	18.09314286	22.83894286	36.57028571	71.73385714	194.5840857	201.9285714	71.7334	188.2480571	156.8884	313.5262286	199.4184	99.37448571	0	39.17762857	186.9425714	73.81042857	104.8235714	83.99954286	56.84197143	52.96637143	120.2557714	58.06162857	114.2007714	76.85971429	68.07008571	27.08257143	46.3226	0	11.20961889	11.60459679	10.74140483	15.94748326	13.95429046	33.95438116	19.31061884	60.72058044	110.0999546	114.0832542	60.31813805	103.8022158
3	Pointcloud_2019_07_02_14_19_06	460	19.824	77	3644921815	0	0	0	0	0	10.85171429	28.59142857	152.7842857	0	304.0428571	93.858	207.3382857	21.008	219.6331429	199.508	102.4454286	90.23885714	59.25114286	106.0228571	124.8871429	29.89285714	54.07371429	57.90085714	128.0288571	142.3068571	0	0	71.90857143	3.117428571	102.1228571	123.362	47.80514286	11.20961889	11.60459679	10.74140483	15.94748326	13.95429046	33.95438116	19.31061884	60.72058044	110.0999546	114.0832542	60.31813805	103.8022158
3	Pointcloud_2019_07_02_14_19_06	462	19.824	77	3644921815	0	0	0	0	3.118285714	31.86448571	0	38.83471429	47.81077143	110.1571429	324.9826	213.4285143	317.1276	234.7400571	39.5976	111.5163714	52.30834286	12.32465714	31.10314286	11.96385714	129.9621429	159.1478857	109.9597429	99.09134286	52.35794286	59.20065714	0	28.95742857	49.16477143	128.1631429	41.4014	6.848457143	11.20961889	11.60459679	10.74140483	15.94748326	13.95429046	33.95438116	19.31061884	60.72058044	110.0999546	114.0832542	60.31813805	103.8022158
3	Pointcloud_2019_07_02_14_19_06	464	19.824	77	3644921815	0	0	0	0	0	12.87725714	0	60.88514286	20.92411429	129.2714286	43.1072	179.5187429	0	79.84697143	137.6872	143.5873143	113.3778286	32.39817143	83.18342857	25.04057143	123.0314286	54.22205714	134.0186286	84.15382857	46.40902857	49.27017143	110.3690286	10.00628571	69.21211429	77.20342857	0	47.89177143	11.20961889	11.60459679	10.74140483	15.94748326	13.95429046	33.95438116	19.31061884	60.72058044	110.0999546	114.0832542	60.31813805	103.8022158
3	Pointcloud_2019_07_02_14_19_06	466	19.824	77	3644921815	0	0	3.364171429	5.963342857	0	24.89002857	10.65485714	7.935571429	172.0374571	115.3857143	0.2318	66.60897143	160.3668	229.9538857	186.7768	138.6582571	45.44731429	52.47168571	109.2637143	162.1172857	110.1007143	106.2962286	51.07751429	37.21631429	235.4601143	75.33968571	36.42511429	41.05514286	59.25945714	109.2437143	46.4802	27.93508571	11.20961889	11.60459679	10.74140483	15.94748326	13.95429046	33.95438116	19.31061884	60.72058044	110.0999546	114.0832542	60.31813805	103.8022158
3	Pointcloud_2019_07_02_14_19_06	468	19.824	77	3644921815	0	0	19.3688	20.9676	37.156	35.9028	14.676	0	86.1508	215.5	270.3564	336.6992	27.4864	38.0608	154.8664	175.7292	85.5168	124.5452	76.344	96.194	111.17	89.3704	108.1364	133.2788	110.5112	164.4092	34.4812	12.104	34.3068	60.284	25.5196	36.9784	11.20961889	11.60459679	10.74140483	15.94748326	13.95429046	33.95438116	19.31061884	60.72058044	110.0999546	114.0832542	60.31813805	103.8022158
3	Pointcloud_2019_07_02_14_19_06	470	19.824	77	3644921815	0	0	0	0	0	18.91557143	0	7.036428571	21.26414286	112.6142857	183.481	186.7894286	127.606	125.1677143	181.956	162.8001429	2.586285714	46.61871429	106.4242857	94.27071429	12.23928571	86.44457143	100.1952857	47.34128571	63.56228571	53.47871429	58.53728571	18.15285714	51.35414286	30.32428571	43.559	0	11.20961889	11.60459679	10.74140483	15.94748326	13.95429046	33.95438116	19.31061884	60.72058044	110.0999546	114.0832542	60.31813805	103.8022158
3	Pointcloud_2019_07_02_14_19_06	472	19.824	77	3644921816	16.25085714	0.728457143	0	23.97611429	0	4.928342857	27.71828571	101.0868571	105.3774857	298.7285714	40.6056	243.8796571	306.7256	69.27462857	176.0456	79.87108571	0	26.69222857	101.5045714	85.34742857	0	84.51874286	179.2541714	124.4037714	58.61337143	11.54822857	82.59337143	83.20171429	86.40148571	91.36457143	101.5984	69.06502857	11.20961889	11.60459679	10.74140483	15.94748326	13.95429046	33.95438116	19.31061884	60.72058044	110.0999546	114.0832542	60.31813805	103.8022158
3	Pointcloud_2019_07_02_14_19_06	474	19.824	77	3644921816	0	3.729485714	7.382685714	13.98037143	14.19371429	32.94111429	42.73942857	116.1372857	218.4908286	297.8428571	89.7302	50.96988571	0	92.38154286	153.1352	145.9420286	68.72525714	106.7657429	169.5848571	0	49.37785714	58.59291429	157.3130571	81.46625714	105.6644571	42.61774286	46.64945714	41.25057143	49.44882857	74.40485714	34.6378	67.10834286	11.20961889	11.60459679	10.74140483	15.94748326	13.95429046	33.95438116	19.31061884	60.72058044	110.0999546	114.0832542	60.31813805	103.8022158
3	Pointcloud_2019_07_02_14_19_06	476	19.825	77	3644921816	3.249714286	5.730514286	1.387314286	15.98462857	15.20628571	11.95388571	12.76057143	34.18771429	0	135.9571429	126.8548	96.06011429	102.9648	230.4884571	182.2248	129.0129714	114.7947429	8.839257143	51.66514286	121.5008571	94.44714286	28.66708571	87.37194286	196.5287429	53.71554286	33.68725714	0	41.29942857	78.49617143	75.44514286	94.6772	61.15165714	11.20961889	11.60459679	10.74140483	15.94748326	13.95429046	33.95438116	19.31061884	60.72058044	110.0999546	114.0832542	60.31813805	103.8022158
3	Pointcloud_2019_07_02_14_19_06	478	19.825	77	3644921816	4.249142857	0	4.391942857	6.988885714	0	4.966657143	8.781714286	0	255.7175143	288.0714286	58.9794	179.1503429	183.0844	245.5953714	63.3144	79.08391429	0	193.9127714	31.74542857	0	94.51642857	118.7412571	113.4308286	108.5912286	144.7666286	0	75.76162857	22.34828571	125.5435143	153.4854286	0	51.19497143	11.20961889	11.60459679	10.74140483	15.94748326	13.95429046	33.95438116	19.31061884	60.72058044	110.0999546	114.0832542	60.31813805	103.8022158
3	Pointcloud_2019_07_02_14_19_06	480	19.825	77	3644921816	0	13.73257143	0.396571429	0	0.231428571	0	30.80285714	104.2885714	0	331.1857143	155.104	175.2405714	200.204	168.7022857	29.404	146.1548571	24.93371429	91.98628571	89.82571429	80.65428571	172.5857143	153.8154286	196.4897143	66.65371429	56.81771429	48.82628571	85.81771429	83.39714286	107.5908571	78.52571429	123.756	13.23828571	11.20961889	11.60459679	10.74140483	15.94748326	13.95429046	33.95438116	19.31061884	60.72058044	110.0999546	114.0832542	60.31813805	103.8022158
3	Pointcloud_2019_07_02_14_19_06	482	19.825	77	3644921816	10.248	0	0	1.9974	22.244	0	60.824	46.339	16.9442	289.3	82.2286	128.3308	179.3236	100.8092	68.4936	93.2258	76.0032	27.0598	37.906	20.731	85.655	9.8896	132.5486	104.7162	83.8688	0	71.8738	109.446	110.6382	0	25.7954	45.2816	11.20961889	11.60459679	10.74140483	15.94748326	13.95429046	33.95438116	19.31061884	60.72058044	110.0999546	114.0832542	60.31813805	103.8022158
3	Pointcloud_2019_07_02_14_19_06	484	19.824	77	3644921816	5.247428571	0	0	16.00165714	3.256571429	60.00497143	38.84514286	62.38942857	246.0575429	67.41428571	196.3532	155.4210286	96.4432	200.9161143	0	18.29674286	67.07268571	88.13331429	169.9862857	104.8077143	84.72428571	70.96377143	155.6074857	240.7786857	94.91988571	0	108.9298857	54.49485714	47.68554286	106.6062857	40.8348	88.32491429	11.20961889	11.60459679	10.74140483	15.94748326	13.95429046	33.95438116	19.31061884	60.72058044	110.0999546	114.0832542	60.31813805	103.8022158
3	Pointcloud_2019_07_02_14_19_06	486	19.824	77	3644921816	0	0	0	9.005914286	0	14.01774286	0	37.43985714	222.1708857	138.5285714	58.4778	94.51125714	271.5628	148.0230286	59.6728	141.3676857	86.14217143	0	120.0665714	130.8844286	0	23.03794286	115.6663714	100.8411714	101.9709714	92.03482857	24.98597143	69.54371429	15.73288571	86.64657143	99.8742	60.36822857	11.20961889	11.60459679	10.74140483	15.94748326	13.95429046	33.95438116	19.31061884	60.72058044	110.0999546	114.0832542	60.31813805	103.8022158
3	Pointcloud_2019_07_02_14_19_06	488	19.824	77	3644921816	11.24628571	0	1.415085714	22.01017143	0	27.03051429	12.88742857	0	0	51.64285714	164.6024	79.60148571	125.6824	91.12994286	0	71.43862857	0	76.28034286	99.14685714	93.96114286	118.8628571	182.1121143	67.72525714	130.9036571	125.0220571	28.10434286	33.04205714	97.59257143	47.78022857	45.68685714	91.9136	39.41154286	11.20961889	11.60459679	10.74140483	15.94748326	13.95429046	33.95438116	19.31061884	60.72058044	110.0999546	114.0832542	60.31813805	103.8022158
3	Pointcloud_2019_07_02_14_19_06	490	19.824	77	3644921816	0.245714286	0	0	0	0.294285714	27.04328571	0.908571429	60.54071429	125.3975714	276.7571429	6.727	239.6917143	257.802	42.23685714	159.852	61.50957143	17.28114286	77.35385714	2.227142857	63.03785714	33.93214286	130.1862857	135.7841429	135.9661429	138.0731429	0	34.09814286	49.64142857	0	62.72714286	39.953	82.45485714	11.20961889	11.60459679	10.74140483	15.94748326	13.95429046	33.95438116	19.31061884	60.72058044	110.0999546	114.0832542	60.31813805	103.8022158
3	Pointcloud_2019_07_02_14_19_06	492	19.825	77	3644921816	3.245142857	0	7.424342857	0	13.30685714	42.05605714	4.929714286	74.59114286	58.51091429	164.8714286	226.8516	0	216.9216	160.3437714	0	63.58051429	23.35062857	0	104.3074286	94.11457143	81.00142857	69.26045714	129.8430286	0	81.12422857	58.24337143	34.15422857	66.69028571	63.87491429	0	134.9924	57.49817143	11.20961889	11.60459679	10.74140483	15.94748326	13.95429046	33.95438116	19.31061884	60.72058044	110.0999546	114.0832542	60.31813805	103.8022158
3	Pointcloud_2019_07_02_14_19_06	494	19.825	77	3644921816	4.244571429	11.73977143	28.42897143	4.022942857	0	15.06882857	31.95085714	54.64157143	42.62425714	264.9857143	74.9762	216.8721714	138.0412	98.45068571	79.0312	127.6514571	138.4201143	150.5008857	114.3877143	93.19128571	130.0707143	67.33462857	65.90191429	193.0911143	89.17531429	69.31288571	38.21031429	64.73914286	0	95.80771429	80.0318	61.54148571	11.20961889	11.60459679	10.74140483	15.94748326	13.95429046	33.95438116	19.31061884	60.72058044	110.0999546	114.0832542	60.31813805	103.8022158
3	Pointcloud_2019_07_02_14_19_06	496	19.825	77	3644921816	1.244	0	0	0	0	21.0816	27.972	32.692	6.7376	158.1	197.1008	243.9624	105.1608	113.5576	41.1208	56.7224	121.4896	12.5744	107.468	95.268	57.14	74.4088	116.9608	170.1536	41.2264	0	91.2664	32.788	5.9696	73.848	0.0712	34.5848	11.20961889	11.60459679	10.74140483	15.94748326	13.95429046	33.95438116	19.31061884	60.72058044	110.0999546	114.0832542	60.31813805	103.8022158
3	Pointcloud_2019_07_02_14_19_06	498	19.825	77	3644921816	2.243428571	6.741828571	0	1.031457143	12.34457143	4.094371429	0	35.74242857	15.85094286	33.21428571	150.2254	226.0526286	49.2804	189.6645143	124.2104	171.7933429	42.55908571	35.64791429	181.5482857	161.3447143	87.20928571	99.48297143	122.0196857	86.21608571	44.27748571	90.45191429	100.3224857	50.83685714	41.01694286	87.88828571	21.1106	0	11.20961889	11.60459679	10.74140483	15.94748326	13.95429046	33.95438116	19.31061884	60.72058044	110.0999546	114.0832542	60.31813805	103.8022158
3	Pointcloud_2019_07_02_14_19_06	500	19.825	77	3644921816	0	0	4.442857143	0	0	77.10714286	15.01428571	0	0	157.3285714	49.35	216.1428571	151.4	45.77142857	152.3	0	141.6285714	105.7214286	3.628571429	88.42142857	18.27857143	187.5571429	133.0785714	163.2785714	108.3285714	0	0	41.88571429	44.06428571	69.92857143	34.15	36.67142857	11.20961889	11.60459679	10.74140483	15.94748326	13.95429046	33.95438116	19.31061884	60.72058044	110.0999546	114.0832542	60.31813805	103.8022158
3	Pointcloud_2019_07_02_14_19_06	502	19.825	77	3644921816	0	4.743885714	0	0	0	34.11991429	0.035428571	28.84328571	61.07762857	260.4428571	191.4746	151.2330857	23.5196	81.87834286	51.3896	34.93522857	26.69805714	75.79494286	110.7088571	15.49814286	136.3478571	44.63131429	111.1374571	94.34105714	84.37965714	0	58.43465714	33.93457143	28.11162857	90.96885714	61.1894	65.71474286	11.20961889	11.60459679	10.74140483	15.94748326	13.95429046	33.95438116	19.31061884	60.72058044	110.0999546	114.0832542	60.31813805	103.8022158
3	Pointcloud_2019_07_02_14_19_06	504	19.825	77	3644921816	2.241714286	0	0	15.04422857	0	16.13268571	47.05657143	24.89371429	109.1909714	59.55714286	111.5992	195.3233143	240.6392	129.9852571	130.4792	92.00617143	89.76754286	52.86845714	210.7891429	180.5748571	57.41714286	115.7054857	176.1963429	92.40354286	10.43074286	0.660457143	11.49074286	95.98342857	61.15897143	83.00914286	67.2288	0	11.20961889	11.60459679	10.74140483	15.94748326	13.95429046	33.95438116	19.31061884	60.72058044	110.0999546	114.0832542	60.31813805	103.8022158
3	Pointcloud_2019_07_02_14_19_06	506	19.825	77	3644921816	17.24114286	19.74594286	2.456742857	7.048485714	14.39485714	25.14545714	11.07771429	42.94414286	0	276.6714286	173.7238	160.4135429	0	88.09217143	81.5688	215.0771143	117.8370286	94.94197143	64.86942857	87.65157143	128.4864286	127.7796571	110.2552286	92.46602857	50.48182857	57.72997143	3.546828571	50.03228571	109.2063143	85.04942857	76.2682	108.8013714	11.20961889	11.60459679	10.74140483	15.94748326	13.95429046	33.95438116	19.31061884	60.72058044	110.0999546	114.0832542	60.31813805	103.8022158
3	Pointcloud_2019_07_02_14_19_06	508	19.825	77	3644921816	2.240571429	8.746971429	4.461371429	0	4.407428571	37.15822857	11.09885714	56.99457143	148.4176571	162.7857143	25.8484	140.5037714	208.8784	203.1990857	122.6584	70.14805714	167.9065143	236.0154857	88.94971429	74.72828571	193.5557143	112.8538286	30.31411429	107.5285143	6.532914286	38.79948571	108.6029143	56.08114286	24.25365714	14.08971429	51.3076	57.84468571	11.20961889	11.60459679	10.74140483	15.94748326	13.95429046	33.95438116	19.31061884	60.72058044	110.0999546	114.0832542	60.31813805	103.8022158
3	Pointcloud_2019_07_02_14_19_06	510	19.825	77	3644921816	25.24	0	0	0	0	6.171	32.12	0	118.531	138.9	137.973	79.594	0	106.306	121.748	87.219	147.976	34.089	71.03	104.805	91.625	0	63.373	97.591	34.584	95.869	106.659	21.13	37.301	33.13	49.347	38.888	11.20961889	11.60459679	10.74140483	15.94748326	13.95429046	33.95438116	19.31061884	60.72058044	110.0999546	114.0832542	60.31813805	103.8022158
3	Pointcloud_2019_07_02_14_19_06	512	19.825	77	3644921816	11.23942857	0	0	1.061257143	2.432571429	31.18377143	16.14114286	93.09542857	53.64434286	141.0142857	221.0976	199.6842286	51.1176	123.4129143	55.8376	60.28994286	73.04548571	46.16251429	89.11028571	142.8817143	76.69428571	45.00217143	228.4318857	232.6534857	107.6350857	0	41.71508571	25.17885714	48.34834286	111.1702857	74.3864	25.93131429	11.20961889	11.60459679	10.74140483	15.94748326	13.95429046	33.95438116	19.31061884	60.72058044	110.0999546	114.0832542	60.31813805	103.8022158
3	Pointcloud_2019_07_02_14_19_06	514	19.825	77	3644921816	5.238857143	0	0	8.065514286	0	13.19654286	11.16228571	0	0	142.1285714	151.2222	107.7744571	26.2372	99.51982857	47.9272	99.36088571	107.1149714	0	57.19057143	0	149.7635714	86.07634286	0	115.7159714	132.6861714	75.00802857	95.77117143	48.22771429	33.39568571	8.210571429	14.4258	66.97462857	11.20961889	11.60459679	10.74140483	15.94748326	13.95429046	33.95438116	19.31061884	60.72058044	110.0999546	114.0832542	60.31813805	103.8022158
3	Pointcloud_2019_07_02_14_19_06	516	19.825	77	3644921816	0.238285714	3.751085714	0	4.069771429	21.45771429	37.20931429	44.18342857	0	12.87102857	215.2428571	246.3468	129.8646857	325.3568	93.62674286	110.0168	99.43182857	48.18445714	83.30954286	134.2708571	4.035142857	154.8328571	39.15051429	136.5496571	72.77845714	93.73725714	10.07754286	113.8272571	63.27657143	105.4430286	93.25085714	16.4652	98.01794286	11.20961889	11.60459679	10.74140483	15.94748326	13.95429046	33.95438116	19.31061884	60.72058044	110.0999546	114.0832542	60.31813805	103.8022158
3	Pointcloud_2019_07_02_14_19_06	518	19.825	77	3644921816	0	0	6.484514286	13.07402857	0	0	17.20457143	64.24671429	79.98437143	361.3571429	137.4714	217.9549143	130.4764	174.7336571	160.1064	48.50277143	117.2539429	27.38305714	0	151.1118571	79.90214286	83.22468571	98.60854286	165.8409429	85.78834286	13.14705714	10.88334286	0	0	16.29114286	70.5046	0	11.20961889	11.60459679	10.74140483	15.94748326	13.95429046	33.95438116	19.31061884	60.72058044	110.0999546	114.0832542	60.31813805	103.8022158
3	Pointcloud_2019_07_02_14_19_06	520	19.825	77	3644921816	30.23714286	0	14.48914286	19.07828571	0	24.23485714	64.22571429	122.2971429	23.09771429	228.4714286	119.596	104.0451429	122.596	109.8405714	21.196	13.57371429	102.3234286	121.4565714	27.43142857	15.18857143	0	138.2988571	94.66742857	71.90342857	87.83942857	45.21657143	78.93942857	61.37428571	69.53771429	0	49.544	76.10457143	11.20961889	11.60459679	10.74140483	15.94748326	13.95429046	33.95438116	19.31061884	60.72058044	110.0999546	114.0832542	60.31813805	103.8022158
3	Pointcloud_2019_07_02_14_19_06	522	19.825	77	3644921816	0	4.754171429	0	28.08254286	0	29.24762857	25.24685714	70.34757143	109.2110571	27.58571429	21.7206	34.13537143	144.7156	124.9474857	86.2856	0	83.39291429	167.5300857	52.51171429	179.2652857	56.04071429	15.37302857	80.72631429	0	85.89051429	50.28608571	26.99551429	51.42314286	7.585057143	66.37171429	0	74.14788571	11.20961889	11.60459679	10.74140483	15.94748326	13.95429046	33.95438116	19.31061884	60.72058044	110.0999546	114.0832542	60.31813805	103.8022158
3	Pointcloud_2019_07_02_14_19_06	524	19.825	77	3644921816	0	0	0	0	19.508	0.2604	0	60.398	112.3244	173.7	0	200.2256	91.8352	193.0544	46.3752	0	50.4624	105.6036	105.592	0	11.11	74.4472	53.7852	158.0284	135.9416	0	0.0516	0	106.6324	38.412	48.6228	18.1912	11.20961889	11.60459679	10.74140483	15.94748326	13.95429046	33.95438116	19.31061884	60.72058044	110.0999546	114.0832542	60.31813805	103.8022158
3	Pointcloud_2019_07_02_14_19_06	526	19.826	77	3644921816	0	0	0	15.09105714	0	3.273171429	7.289142857	0	95.43774286	196.8142857	86.9698	109.3158286	105.9548	89.16131429	167.4648	133.7865429	79.53188571	0	0	109.4187143	131.1792857	56.52137143	80.84408571	152.0908857	121.9926857	7.425114286	0	51.52085714	0	64.45228571	37.6622	55.23451429	11.20961889	11.60459679	10.74140483	15.94748326	13.95429046	33.95438116	19.31061884	60.72058044	110.0999546	114.0832542	60.31813805	103.8022158
3	Pointcloud_2019_07_02_14_19_06	528	19.826	77	3644921816	0	0	0	6.095314286	0	4.285942857	27.31028571	32.49885714	45.55108571	0	92.0944	83.40605714	102.0744	25.26822857	0	103.8574857	37.60137143	40.75062857	124.7525714	87.49542857	131.2485714	49.59554286	116.9029714	34.15337143	79.04377143	134.4946286	41.16377143	14.56971429	25.72708571	87.49257143	94.7016	78.27782857	11.20961889	11.60459679	10.74140483	15.94748326	13.95429046	33.95438116	19.31061884	60.72058044	110.0999546	114.0832542	60.31813805	103.8022158
3	Pointcloud_2019_07_02_14_19_06	530	19.826	77	3644921816	20.23428571	17.75828571	6.512285714	27.09957143	0.545714286	71.29871429	27.33142857	0	0	196.0428571	0	33.49628571	116.194	172.3751429	48.644	69.92842857	47.67085714	48.82414286	119.8328571	140.5721429	0	139.6697143	0	81.21585714	176.0948571	90.56414286	24.21985714	0	121.7744286	51.53285714	40.741	86.32114286	11.20961889	11.60459679	10.74140483	15.94748326	13.95429046	33.95438116	19.31061884	60.72058044	110.0999546	114.0832542	60.31813805	103.8022158
3	Pointcloud_2019_07_02_14_19_06	532	19.826	77	3644921816	11.23371429	9.759314286	0	0	25.55828571	33.31148571	43.35257143	120.5997143	88.77777143	317.1571429	54.3436	73.58651429	104.3136	178.4820571	90.7336	146.9993714	108.7403429	127.8976571	95.91314286	68.64885714	30.38714286	27.74388571	175.0207429	48.27834286	77.14594286	21.63365714	63.27594286	115.6674286	50.82177143	0.573142857	26.7804	43.36445714	11.20961889	11.60459679	10.74140483	15.94748326	13.95429046	33.95438116	19.31061884	60.72058044	110.0999546	114.0832542	60.31813805	103.8022158
3	Pointcloud_2019_07_02_14_19_06	534	19.825	77	3644921816	0	17.76034286	0	0	9.570857143	38.32425714	7.373714286	13.65014286	0	175.2714286	0	27.67674286	169.4332	6.588971429	186.8232	33.07031429	142.8098286	89.97117143	32.99342857	29.72557143	17.45642857	36.81805714	73.07962857	145.3408286	96.19702857	61.70317143	24.33202857	0	2.869114286	28.61342857	80.8198	127.4077714	11.20961889	11.60459679	10.74140483	15.94748326	13.95429046	33.95438116	19.31061884	60.72058044	110.0999546	114.0832542	60.31813805	103.8022158
3	Pointcloud_2019_07_02_14_19_06	536	19.825	77	3644921816	2.232571429	0	0	16.11234286	10.58342857	50.33702857	0	59.70057143	219.0044571	110.3857143	97.5928	211.7669714	85.5528	109.6958857	71.9128	69.14125714	34.87931429	49.04468571	32.07371429	70.80228571	51.52571429	44.89222857	191.1385143	115.4033143	67.24811429	7.772685714	0	96.76514286	55.91645714	35.65371429	23.8592	71.45108571	11.20961889	11.60459679	10.74140483	15.94748326	13.95429046	33.95438116	19.31061884	60.72058044	110.0999546	114.0832542	60.31813805	103.8022158
3	Pointcloud_2019_07_02_14_19_06	538	19.825	77	3644921816	2.232	0	5.5308	1.1166	7.596	25.3498	22.416	40.751	0	158.5	27.7174	35.8572	283.6724	121.8028	0	112.2122	87.9488	67.1182	0	26.879	89.595	105.9664	56.1974	110.4658	147.2992	0	7.4442	86.814	121.9638	90.694	0	56.4944	11.20961889	11.60459679	10.74140483	15.94748326	13.95429046	33.95438116	19.31061884	60.72058044	110.0999546	114.0832542	60.31813805	103.8022158
3	Pointcloud_2019_07_02_14_19_06	540	19.825	77	3644921816	12.23142857	0	4.535428571	0	15.60857143	26.36257143	0	78.80142857	129.2311429	198.6142857	153.842	95.94742857	38.792	129.9097143	13.092	61.28314286	94.01828571	36.19171429	123.2342857	139.9557143	133.6642857	26.04057143	122.2562857	173.5282857	34.35028571	11.91171429	130.5002857	72.86285714	42.01114286	29.73428571	42.938	18.53771429	11.20961889	11.60459679	10.74140483	15.94748326	13.95429046	33.95438116	19.31061884	60.72058044	110.0999546	114.0832542	60.31813805	103.8022158
3	Pointcloud_2019_07_02_14_19_06	542	19.826	77	3644921816	0	0	0	0	0.621142857	50.37534286	14.45828571	0	32.34448571	237.7285714	175.9666	158.0376571	0	185.0166286	117.1816	76.35408571	76.08777143	113.2652286	54.31457143	55.03242857	55.73357143	88.11474286	38.31517143	77.59077143	79.40137143	60.98122857	15.55637143	46.91171429	0	9.774571429	66.9774	0	11.20961889	11.60459679	10.74140483	15.94748326	13.95429046	33.95438116	19.31061884	60.72058044	110.0999546	114.0832542	60.31813805	103.8022158
3	Pointcloud_2019_07_02_14_19_06	544	19.826	77	3644921816	0	0	0	6.129371429	25.63371429	71.38811429	0	19.90228571	59.45782857	123.8428571	32.0912	189.1278857	80.0312	141.1235429	15.2712	81.42502857	107.1572571	123.3387429	54.39485714	155.1091429	99.80285714	114.1889143	37.37405714	148.6532571	20.45245714	86.05074286	28.61245714	157.9605714	48.10582857	58.81485714	106.0168	37.62434286	11.20961889	11.60459679	10.74140483	15.94748326	13.95429046	33.95438116	19.31061884	60.72058044	110.0999546	114.0832542	60.31813805	103.8022158
3	Pointcloud_2019_07_02_14_19_06	546	19.826	77	3644921816	0	0	36.54931429	31.13362857	0	3.400885714	0	49.95271429	0	190.9571429	49.2158	234.2181143	99.1508	113.2304571	110.3608	3.495971429	19.22674286	92.41225714	97.47514286	97.18585714	72.87214286	91.26308571	30.43294286	99.71574286	28.50354286	2.120257143	84.66854286	58.00942857	13.15317143	84.85514286	44.0562	19.66765714	11.20961889	11.60459679	10.74140483	15.94748326	13.95429046	33.95438116	19.31061884	60.72058044	110.0999546	114.0832542	60.31813805	103.8022158
3	Pointcloud_2019_07_02_14_19_06	548	19.826	77	3644921816	2.229142857	0	1.553942857	31.13788571	36.65885714	14.41365714	30.52171429	0	83.68451429	105.0714286	53.3404	60.30834286	146.2704	133.3373714	54.4504	71.56691429	35.29622857	111.4857714	10.55542857	82.26257143	0	79.33725714	115.4918286	85.77822857	17.55462857	30.18977143	76.72462857	72.05828571	2.200514286	14.89542857	91.0956	15.71097143	11.20961889	11.60459679	10.74140483	15.94748326	13.95429046	33.95438116	19.31061884	60.72058044	110.0999546	114.0832542	60.31813805	103.8022158
3	Pointcloud_2019_07_02_14_19_06	550	19.826	77	3644921816	27.22857143	0	14.55857143	9.142142857	0	21.42642857	25.54285714	0	0	195.1857143	144.465	23.39857143	38.39	60.44428571	69.54	84.63785714	94.36571429	0	89.63571429	0	100.0107143	21.41142857	58.55071429	133.8407143	36.60571429	9.259285714	1.780714286	88.10714286	21.24785714	16.93571429	117.135	75.75428571	11.20961889	11.60459679	10.74140483	15.94748326	13.95429046	33.95438116	19.31061884	60.72058044	110.0999546	114.0832542	60.31813805	103.8022158
3	Pointcloud_2019_07_02_14_19_06	552	19.826	77	3644921817	0	10.7696	1.5632	11.1464	0	37.4392	65.564	74.104	56.9112	155.3	210.5896	185.4888	117.5096	0	168.6296	122.7088	89.4352	90.6328	189.716	41.416	73.08	35.4856	75.6096	109.9032	140.6568	0	13.8368	82.156	48.2952	121.976	38.1744	111.7976	11.20961889	11.60459679	10.74140483	15.94748326	13.95429046	33.95438116	19.31061884	60.72058044	110.0999546	114.0832542	60.31813805	103.8022158
3	Pointcloud_2019_07_02_14_19_06	554	19.826	77	3644921817	13.22742857	6.770628571	0	18.15065714	7.696571429	45.45197143	52.58514286	35.15442857	46.02454286	156.4142857	7.7142	93.57902857	208.6292	176.6581143	88.7192	3.779742857	0	0	38.79628571	0	57.14928571	53.55977143	144.6684857	122.9656857	51.70788571	139.3983143	0	67.20485714	52.34254286	70.01628571	80.2138	61.84091429	11.20961889	11.60459679	10.74140483	15.94748326	13.95429046	33.95438116	19.31061884	60.72058044	110.0999546	114.0832542	60.31813805	103.8022158
3	Pointcloud_2019_07_02_14_19_06	556	19.826	77	3644921817	22.22685714	11.77165714	0	9.154914286	0	14.46474286	51.60628571	59.20485714	0	194.5285714	134.8388	0	262.7488	96.76502857	64.8088	84.85068571	129.5741714	120.7798286	0	43.56942857	141.2185714	43.63394286	106.7273714	174.0281714	176.7589714	96.46782857	22.94897143	51.25371429	53.38988571	67.05657143	78.2532	59.88422857	11.20961889	11.60459679	10.74140483	15.94748326	13.95429046	33.95438116	19.31061884	60.72058044	110.0999546	114.0832542	60.31813805	103.8022158
3	Pointcloud_2019_07_02_14_19_06	558	19.827	77	3644921817	8.226285714	1.772685714	0	0	0	4.477514286	15.62742857	0	56.25122857	180.6428571	186.9634	0	190.8684	273.8719429	0	116.9216286	0	89.85334286	0.956857143	43.64614286	41.28785714	30.70811429	43.78625714	101.0906571	39.81005714	29.53734286	43.00505714	79.30257143	72.43722857	47.09685714	45.2926	44.92754286	11.20961889	11.60459679	10.74140483	15.94748326	13.95429046	33.95438116	19.31061884	60.72058044	110.0999546	114.0832542	60.31813805	103.8022158
3	Pointcloud_2019_07_02_14_19_06	560	19.827	77	3644921817	4.225714286	0	0	0	0	10.49028571	23.64857143	41.30571429	183.3645714	225.7571429	38.088	144.8497143	160.988	224.9788571	106.988	68.99257143	0	106.9268571	0	0	0	0	8.845142857	161.1531429	75.86114286	0	0.061142857	40.35142857	0	99.13714286	12.332	69.97085714	11.20961889	11.60459679	10.74140483	15.94748326	13.95429046	33.95438116	19.31061884	60.72058044	110.0999546	114.0832542	60.31813805	103.8022158
3	Pointcloud_2019_07_02_14_19_06	562	19.827	77	3644921817	0	0	0	15.16768571	0	7.503057143	7.669714286	8.356142857	86.47791429	139.8714286	62.2126	179.9399429	0	180.0857714	201.0776	0	64.78262857	16.00037143	120.1174286	31.79957143	66.42642857	83.85645714	136.9040286	97.21562857	72.91222857	0	31.11722857	2.400285714	0.531914286	43.17742857	3.3714	31.01417143	11.20961889	11.60459679	10.74140483	15.94748326	13.95429046	33.95438116	19.31061884	60.72058044	110.0999546	114.0832542	60.31813805	103.8022158
3	Pointcloud_2019_07_02_14_19_06	564	19.827	77	3644921817	0	0	0	0.171942857	0	54.51582857	35.69085714	84.40657143	15.59125714	283.9857143	0	166.0301714	0	101.1926857	73.1672	106.1344571	101.8521143	8.073885714	149.1977143	0.876285714	0	52.93062857	71.96291429	62.27811429	40.96331429	0	101.1733143	84.44914286	104.5792571	14.21771429	15.4108	42.05748571	11.20961889	11.60459679	10.74140483	15.94748326	13.95429046	33.95438116	19.31061884	60.72058044	110.0999546	114.0832542	60.31813805	103.8022158
3	Pointcloud_2019_07_02_14_19_06	566	19.826	77	3644921817	13.224	0	0.5956	7.1762	0	53.5286	0.712	85.457	0	172.1	25.4618	232.1204	40.3468	143.2996	104.2568	101.2054	36.9216	2.1474	26.278	60.953	134.565	95.0048	11.0218	64.3406	133.0144	19.8154	29.2294	66.498	0	56.258	79.4502	18.1008	11.20961889	11.60459679	10.74140483	15.94748326	13.95429046	33.95438116	19.31061884	60.72058044	110.0999546	114.0832542	60.31813805	103.8022158
3	Pointcloud_2019_07_02_14_19_06	568	19.826	77	3644921817	0	0	0	0	29.78457143	19.54137143	54.73314286	113.5074286	15.81794286	49.21428571	183.5864	41.21062857	39.4664	52.40651429	0	180.2763429	106.9910857	0	138.3582857	73.02971429	80.63428571	88.07897143	135.0806857	60.40308571	39.06548571	168.8849143	96.28548571	0	0	71.29828571	101.4896	0	11.20961889	11.60459679	10.74140483	15.94748326	13.95429046	33.95438116	19.31061884	60.72058044	110.0999546	114.0832542	60.31813805	103.8022158
3	Pointcloud_2019_07_02_14_19_06	570	19.826	77	3644921817	11.22285714	1.778857143	0	19.18471429	0	75.55414286	5.754285714	100.5578571	0	171.3285714	0	47.30085714	54.586	76.51342857	0	54.34728571	140.0605714	60.29442857	177.4385714	0	63.70357143	152.1531429	158.1395714	0	87.11657143	37.95442857	68.34157143	35.59571429	41.72128571	64.33857143	30.529	63.18742857	11.20961889	11.60459679	10.74140483	15.94748326	13.95429046	33.95438116	19.31061884	60.72058044	110.0999546	114.0832542	60.31813805	103.8022158
3	Pointcloud_2019_07_02_14_19_06	572	19.826	77	3644921817	0	7.779885714	2.609485714	12.18897143	34.80971429	0	3.775428571	0	0	143.4428571	36.8356	132.3910857	0	108.6203429	59.5256	0	44.13005714	74.36794286	45.51885714	52.18314286	89.77285714	126.2273143	88.19845714	188.5280571	2.167657143	33.02394286	0	43.64457143	3.768628571	15.37885714	33.5684	25.23074286	11.20961889	11.60459679	10.74140483	15.94748326	13.95429046	33.95438116	19.31061884	60.72058044	110.0999546	114.0832542	60.31813805	103.8022158
3	Pointcloud_2019_07_02_14_19_06	574	19.827	77	3644921817	0	0	3.614114286	4.193228571	2.822285714	0	1.796571429	50.65871429	0	87.55714286	12.9602	159.4813143	63.8252	102.7272571	0	6.489171429	101.1995429	75.44145714	21.59914286	53.25985714	55.84214286	116.3014857	181.2573429	0	128.2187429	0	53.45374286	54.69342857	6.815971429	61.41914286	53.6078	88.27405714	11.20961889	11.60459679	10.74140483	15.94748326	13.95429046	33.95438116	19.31061884	60.72058044	110.0999546	114.0832542	60.31813805	103.8022158
3	Pointcloud_2019_07_02_14_19_06	576	19.827	77	3644921817	0	0	0	0	0	61.59245714	0	38.70914286	0	187.6714286	63.0848	125.5715429	28.9448	59.83417143	0	120.5601143	27.26902857	82.51497143	20.67942857	35.33657143	40.91142857	40.37565714	71.31622857	66.65302857	86.26982857	13.16297143	0	13.74228571	23.86331429	63.45942857	0	87.31737143	11.20961889	11.60459679	10.74140483	15.94748326	13.95429046	33.95438116	19.31061884	60.72058044	110.0999546	114.0832542	60.31813805	103.8022158
3	Pointcloud_2019_07_02_14_19_06	578	19.827	77	3644921817	0	0	0	1.201742857	0	39.60522857	0	36.75957143	0	160.7857143	121.2094	0	0	107.9410857	0	124.6310571	176.3385143	12.58848571	11.75971429	90.41328571	13.98071429	0	0	129.7155143	45.32091429	25.23248571	0	0	72.91065714	11.49971429	60.6866	0	11.20961889	11.60459679	10.74140483	15.94748326	13.95429046	33.95438116	19.31061884	60.72058044	110.0999546	114.0832542	60.31813805	103.8022158
3	Pointcloud_2019_07_02_14_19_06	580	19.827	77	3644921817	0	0	0	0.206	0	0	4.86	32.81	34.498	129.9	156.334	195.752	0	281.048	0	68.702	0	9.662	39.84	73.49	140.05	50.524	80.434	40.778	38.372	29.302	49.622	0	40.958	118.54	65.726	43.404	11.20961889	11.60459679	10.74140483	15.94748326	13.95429046	33.95438116	19.31061884	60.72058044	110.0999546	114.0832542	60.31813805	103.8022158
3	Pointcloud_2019_07_02_14_19_06	582	19.827	77	3644921817	4.219428571	0	0	0.210257143	0	60.63077143	6.881142857	0	0	82.01428571	23.4586	180.8422286	88.3036	0	36.9736	44.77294286	76.47748571	38.73551429	146.9202857	29.56671429	0	103.5981714	86.49288571	135.8404857	0.423085714	65.37151429	0	78.88885714	19.00534286	26.58028571	37.7654	61.44731429	11.20961889	11.60459679	10.74140483	15.94748326	13.95429046	33.95438116	19.31061884	60.72058044	110.0999546	114.0832542	60.31813805	103.8022158
3	Pointcloud_2019_07_02_14_19_06	584	19.827	77	3644921817	5.218857143	0	0	13.21451429	8.885142857	44.64354286	33.90228571	0	105.7246857	260.1285714	41.5832	165.9324571	6.4232	134.2618286	85.0632	159.8438857	94.54697143	43.80902857	38.00057143	34.64342857	92.18857143	12.67234286	50.55177143	54.90297143	48.47417143	0	59.73417143	3.937714286	59.05268571	57.62057143	27.8048	162.4906286	11.20961889	11.60459679	10.74140483	15.94748326	13.95429046	33.95438116	19.31061884	60.72058044	110.0999546	114.0832542	60.31813805	103.8022158
3	Pointcloud_2019_07_02_14_19_06	586	19.827	77	3644921817	13.21828571	0	5.641885714	9.218771429	16.89771429	33.65631429	10.92342857	30.96128571	170.8380286	212.2428571	118.7078	79.02268571	84.5428	199.3687429	84.1528	104.9148286	50.61645714	0	151.0808571	55.72014286	77.25785714	171.7465143	94.61065714	88.96545714	10.52525714	58.51054286	47.79025714	0	72.10002857	87.66085714	26.8442	70.53394286	11.20961889	11.60459679	10.74140483	15.94748326	13.95429046	33.95438116	19.31061884	60.72058044	110.0999546	114.0832542	60.31813805	103.8022158
3	Pointcloud_2019_07_02_14_19_06	588	19.827	77	3644921817	17.21771429	10.78811429	10.64651429	25.22302857	9.910285714	49.66908571	36.94457143	90.01171429	0	175.3571429	83.8324	140.1129143	4.6624	179.4756571	14.2424	137.9857714	6.685942857	63.95605714	104.1611429	154.7968571	167.3271429	0	121.6695429	35.02794286	12.57634286	93.58005714	0	92.03542857	56.14737143	20.70114286	23.8836	72.57725714	11.20961889	11.60459679	10.74140483	15.94748326	13.95429046	33.95438116	19.31061884	60.72058044	110.0999546	114.0832542	60.31813805	103.8022158
3	Pointcloud_2019_07_02_14_19_06	590	19.828	77	3644921817	0	0	0	0	0	0	0	0	65.06471429	58.47142857	233.957	64.20314286	146.782	95.58257143	0	12.05671429	50.75542857	81.02957143	159.2414286	89.87357143	60.39642857	65.89485714	25.72842857	0	39.62742857	84.64957143	0	0	19.19471429	15.74142857	2.923	0	11.20961889	11.60459679	10.74140483	15.94748326	13.95429046	33.95438116	19.31061884	60.72058044	110.0999546	114.0832542	60.31813805	103.8022158
3	Pointcloud_2019_07_02_14_19_06	592	19.828	77	3644921817	0	9.790171429	0	7.231542857	11.93542857	0	36.98685714	106.1125714	0	187.5857143	262.0816	229.2933714	48.9016	123.6894857	157.4216	94.12765714	0	18.10308571	91.32171429	113.9502857	119.4657143	83.96902857	209.7873143	112.1529143	73.67851429	53.71908571	46.95851429	55.13314286	86.24205714	28.78171429	57.9624	0	11.20961889	11.60459679	10.74140483	15.94748326	13.95429046	33.95438116	19.31061884	60.72058044	110.0999546	114.0832542	60.31813805	103.8022158
3	Pointcloud_2019_07_02_14_19_06	594	19.828	77	3644921817	0	0	0	5.2358	0	27.7074	30.008	37.163	0	0	84.2062	34.3836	211.0212	58.7964	0	28.1986	104.8944	0	0	45.027	30.535	56.0432	58.8462	142.2154	34.7296	39.7886	66.0146	0	47.2894	54.822	45.0018	74.7072	11.20961889	11.60459679	10.74140483	15.94748326	13.95429046	33.95438116	19.31061884	60.72058044	110.0999546	114.0832542	60.31813805	103.8022158
3	Pointcloud_2019_07_02_14_19_06	596	19.828	77	3644921817	0	0	0	0	18.96057143	26.72017143	31.02914286	15.21342857	10.40474286	281.8142857	0	109.4738286	76.1408	0	98.6008	7.269542857	47.96388571	0	106.4822857	5.103714286	0	0	74.90508571	72.27788571	28.78068571	81.85811429	0	0	25.33674286	0	131.0412	43.75051429	11.20961889	11.60459679	10.74140483	15.94748326	13.95429046	33.95438116	19.31061884	60.72058044	110.0999546	114.0832542	60.31813805	103.8022158
3	Pointcloud_2019_07_02_14_19_06	598	19.827	77	3644921817	1.214857143	0	0	14.24431429	0	9.732942857	7.050285714	56.26385714	28.51808571	34.92857143	0	142.5640571	17.2604	246.0102286	75.6904	0	0	37.32362857	0	0	99.67357143	23.19154286	92.96397143	69.34037143	105.8317714	0	0	67.27971429	11.38408571	35.90257143	0	26.79382857	11.20961889	11.60459679	10.74140483	15.94748326	13.95429046	33.95438116	19.31061884	60.72058044	110.0999546	114.0832542	60.31813805	103.8022158
3	Pointcloud_2019_07_02_14_19_06	600	19.827	77	3644921817	0	0	0	0	0	14.74571429	34.07142857	148.3142857	100.6314286	107.0428571	23.58	127.6542857	100.38	76.11714286	0	3.411428571	67.10285714	0	34.64285714	12.25714286	21.74285714	22.26571429	199.0228571	69.40285714	78.88285714	10.99714286	26.18285714	0	25.43142857	46.94285714	131.12	53.83714286	11.20961889	11.60459679	10.74140483	15.94748326	13.95429046	33.95438116	19.31061884	60.72058044	110.0999546	114.0832542	60.31813805	103.8022158
3	Pointcloud_2019_07_02_14_19_06	602	19.827	77	3644921817	5.213714286	0	0	9.252828571	0	26.75848571	0	34.36471429	0	69.15714286	136.7046	173.7445143	124.4996	270.2240571	123.8696	7.482371429	86.17234286	24.47065714	121.7231429	129.3338571	57.81214286	72.33988571	50.08174286	61.46534286	138.9339429	28.06665714	82.23894286	69.37742857	140.4787714	75.98314286	13.1594	40.88045714	11.20961889	11.60459679	10.74140483	15.94748326	13.95429046	33.95438116	19.31061884	60.72058044	110.0999546	114.0832542	60.31813805	103.8022158
3	Pointcloud_2019_07_02_14_19_06	604	19.827	77	3644921817	0	0	0	6.257085714	0	29.77125714	26.11371429	22.41514286	0	236.2714286	110.8292	55.83474286	78.6192	182.3309714	0	52.55331429	90.24182857	82.54417143	3.803428571	68.41057143	31.88142857	19.41405714	102.1406286	33.52782857	0	0	100.2950286	0	16.52611429	6.023428571	0	59.92377143	11.20961889	11.60459679	10.74140483	15.94748326	13.95429046	33.95438116	19.31061884	60.72058044	110.0999546	114.0832542	60.31813805	103.8022158
3	Pointcloud_2019_07_02_14_19_06	606	19.829	77	3644921817	6.212571429	0	0	9.261342857	21.02342857	14.78402857	0	0	93.97145714	265.3857143	98.9538	67.92497143	115.7388	0	78.0488	85.62425714	0	0	116.8837143	0	0	0	100.1995143	8.590314286	90.03611429	0	28.35111429	0	0	6.063714286	61.2382	55.96708571	11.20961889	11.60459679	10.74140483	15.94748326	13.95429046	33.95438116	19.31061884	60.72058044	110.0999546	114.0832542	60.31813805	103.8022158
3	Pointcloud_2019_07_02_14_19_06	608	19.829	77	3644921817	0	0	0	19.2656	0	28.7968	34.156	0	49.0848	164.5	90.0784	97.0152	210.8584	96.5448	2.1384	51.6952	33.3808	128.6912	50.964	33.564	0	71.5624	66.2584	0	37.0872	71.2752	44.4072	57.524	12.6208	0	58.2776	0	11.20961889	11.60459679	10.74140483	15.94748326	13.95429046	33.95438116	19.31061884	60.72058044	110.0999546	114.0832542	60.31813805	103.8022158
3	Pointcloud_2019_07_02_14_19_06	610	19.829	77	3644921817	10.21142857	1.799428571	0	0	0	0	29.17714286	69.56642857	42.19814286	263.6142857	77.203	82.10542857	76.978	147.6517143	0	123.7661429	76.45028571	57.76471429	137.0442857	36.64071429	0	13.63657143	55.31728571	29.71528571	0	0	67.46328571	0	33.66814286	34.14428571	0	6.053714286	11.20961889	11.60459679	10.74140483	15.94748326	13.95429046	33.95438116	19.31061884	60.72058044	110.0999546	114.0832542	60.31813805	103.8022158
3	Pointcloud_2019_07_02_14_19_06	612	19.829	77	3644921817	0	1.800457143	0	0	0	20.82234286	0	64.61685714	4.311485714	269.7285714	160.3276	146.1956571	228.0976	183.7586286	0	0	53.51977143	24.83822857	7.124571429	47.71742857	53.15857143	49.71074286	21.37617143	85.77777143	42.18937143	32.41422857	33.51937143	64.62171429	0	19.18457143	95.3564	87.09702857	11.20961889	11.60459679	10.74140483	15.94748326	13.95429046	33.95438116	19.31061884	60.72058044	110.0999546	114.0832542	60.31813805	103.8022158
3	Pointcloud_2019_07_02_14_19_06	614	19.828	77	3644921817	0.210285714	0	7.706685714	1.278371429	27.07371429	36.83511429	52.21942857	0	15.42482857	211.8428571	206.4522	113.2858857	267.2172	210.8655429	61.4072	71.90802857	71.58925714	3.911742857	0	26.79414286	46.22785714	72.78491429	95.43505714	60.84025714	56.24045714	0	128.5754571	29.67057143	35.76282857	57.22485714	10.3958	0	11.20961889	11.60459679	10.74140483	15.94748326	13.95429046	33.95438116	19.31061884	60.72058044	110.0999546	114.0832542	60.31813805	103.8022158
3	Pointcloud_2019_07_02_14_19_06	616	19.828	77	3644921817	0	0	0	0	0	0	5.240571429	47.71771429	0	0	69.5768	184.3761143	148.3368	46.97245714	0	6.978971429	157.6587429	5.985257143	30.28514286	91.87085714	4.297142857	36.85908571	45.49394286	55.90274286	48.29154286	0	0	44.71942857	60.81017143	51.26514286	0	0	11.20961889	11.60459679	10.74140483	15.94748326	13.95429046	33.95438116	19.31061884	60.72058044	110.0999546	114.0832542	60.31813805	103.8022158
3	Pointcloud_2019_07_02_14_19_06	618	19.828	77	3644921817	0	0	0	0	3.098857143	0	19.26171429	85.76814286	0	48.07142857	0	0	111.4564	124.0793714	59.5864	0	0	0	0	36.94757143	149.3664286	0	62.55282857	0	78.34262857	44.62277143	20.68762857	2.768285714	3.857514286	18.30542857	46.4746	23.22697143	11.20961889	11.60459679	10.74140483	15.94748326	13.95429046	33.95438116	19.31061884	60.72058044	110.0999546	114.0832542	60.31813805	103.8022158
3	Pointcloud_2019_07_02_14_19_06	620	19.828	77	3644921817	12.20857143	0	10.72057143	0	0	54.87342857	36.28285714	0	0	0	111.826	160.5565714	90.576	82.18628571	81.676	102.1208571	95.79771429	5.132285714	0	0	44.43571429	0	95.61171429	100.0277143	19.39371429	0	15.74371429	37.81714286	6.904857143	23.34571429	9.514	0	11.20961889	11.60459679	10.74140483	15.94748326	13.95429046	33.95438116	19.31061884	60.72058044	110.0999546	114.0832542	60.31813805	103.8022158
3	Pointcloud_2019_07_02_14_19_06	622	19.828	77	3644921817	1.208	8.8056	0	3.2954	0	26.8862	36.304	60.869	39.8782	296.3	98.9506	139.6468	132.6956	160.2932	86.7656	85.1918	0	0	0	77.101	90.505	57.0816	143.6706	27.0902	0	85.7618	24.7998	67.866	61.9522	13.386	76.5534	39.3136	11.20961889	11.60459679	10.74140483	15.94748326	13.95429046	33.95438116	19.31061884	60.72058044	110.0999546	114.0832542	60.31813805	103.8022158
3	Pointcloud_2019_07_02_14_19_06	624	19.829	77	3644921817	19.20742857	0.806628571	0.729828571	0	0	29.89897143	44.32514286	68.91942857	119.9915429	44.41428571	32.0752	141.7370286	0	127.4001143	0	30.26274286	0	0	20.60628571	0	44.57428571	46.15577143	55.72948571	0	96.49588571	0	77.85588571	66.91485714	76.99954286	47.42628571	0	20.35691429	11.20961889	11.60459679	10.74140483	15.94748326	13.95429046	33.95438116	19.31061884	60.72058044	110.0999546	114.0832542	60.31813805	103.8022158
3	Pointcloud_2019_07_02_14_19_06	626	19.829	77	3644921817	4.206857143	9.807657143	1.734457143	0.303914286	8.149142857	20.91174286	26.34628571	44.96985714	0	166.5285714	149.1998	151.8272571	99.9348	73.50702857	0	65.33368571	113.0061714	7.352828571	13.68657143	18.25442857	77.64357143	42.22994286	59.78837143	90.21517143	45.54697143	65.90082857	22.91197143	54.96371429	21.04688571	52.46657143	35.6322	0	11.20961889	11.60459679	10.74140483	15.94748326	13.95429046	33.95438116	19.31061884	60.72058044	110.0999546	114.0832542	60.31813805	103.8022158
3	Pointcloud_2019_07_02_14_19_06	628	19.829	77	3644921817	0.206285714	0	0	0	0	0	36.36742857	4.020285714	0	262.6428571	130.3244	224.9174857	102.0544	52.61394286	50.0344	89.40462857	0	5.426342857	160.7668571	33.33114286	59.71285714	0	136.8472571	81.27765714	27.59805714	0	94.96805714	40.01257143	80.09422857	51.50685714	28.6716	0	11.20961889	11.60459679	10.74140483	15.94748326	13.95429046	33.95438116	19.31061884	60.72058044	110.0999546	114.0832542	60.31813805	103.8022158
3	Pointcloud_2019_07_02_14_19_06	630	19.829	77	3644921817	7.205714286	4.809714286	5.743714286	0	0	40.93728571	0	0	0	135.7571429	0	93.00771429	0	46.72085714	124.124	36.47557143	46.14514286	0	88.84714286	0	0	44.37828571	77.90614286	136.3401429	18.64914286	58.03985714	0	21.06142857	0	62.54714286	42.711	38.48685714	11.20961889	11.60459679	10.74140483	15.94748326	13.95429046	33.95438116	19.31061884	60.72058044	110.0999546	114.0832542	60.31813805	103.8022158
3	Pointcloud_2019_07_02_14_19_06	632	19.829	77	3644921817	16.20514286	4.810742857	1.748342857	3.316685714	0	41.95005714	3.409714286	0	0	79.87142857	105.5736	29.09794286	0	21.82777143	0	86.54651429	30.21462857	0	20.92742857	39.48457143	36.85142857	0	105.9650286	81.40262857	74.70022857	0	27.08022857	41.11028571	0	26.58742857	1.7504	29.53017143	11.20961889	11.60459679	10.74140483	15.94748326	13.95429046	33.95438116	19.31061884	60.72058044	110.0999546	114.0832542	60.31813805	103.8022158
3	Pointcloud_2019_07_02_14_19_06	634	19.829	77	3644921818	0	0	6.752971429	8.320942857	19.19942857	0	15.43085714	38.17157143	51.55825714	124.9857143	88.6982	170.1881714	80.4132	35.93468571	73.3032	0	77.28411429	22.64688571	82.00771429	49.56128571	101.9207143	81.52662857	103.0239143	36.46511429	69.75131429	22.17888571	96.13631429	80.15914286	100.2362571	40.62771429	33.7898	19.57348571	11.20961889	11.60459679	10.74140483	15.94748326	13.95429046	33.95438116	19.31061884	60.72058044	110.0999546	114.0832542	60.31813805	103.8022158
3	Pointcloud_2019_07_02_14_19_06	636	19.829	77	3644921818	0	0	0	0	0	0	12.452	70.222	13.6716	171.1	48.8228	111.2784	111.5328	158.0416	33.3928	40.6884	0	10.7204	56.088	80.638	60.99	6.6008	44.0828	81.5276	46.8024	93.2484	0	0	26.2836	6.668	2.8292	0	11.20961889	11.60459679	10.74140483	15.94748326	13.95429046	33.95438116	19.31061884	60.72058044	110.0999546	114.0832542	60.31813805	103.8022158
3	Pointcloud_2019_07_02_14_19_06	638	19.829	77	3644921818	0	4.813828571	0	0	0	6.988371429	0	0	110.7849429	0	86.9474	120.3686286	248.6524	110.1485143	0	0	98.42308571	103.7939143	59.16828571	26.71471429	146.0592857	45.67497143	51.14168571	79.59008571	24.85348571	24.31791429	28.24848571	25.25685714	64.33094286	18.70828571	0	44.66011429	11.20961889	11.60459679	10.74140483	15.94748326	13.95429046	33.95438116	19.31061884	60.72058044	110.0999546	114.0832542	60.31813805	103.8022158
3	Pointcloud_2019_07_02_14_19_06	640	19.831	77	3644921818	0	22.81485714	0.766857143	26.33371429	36.23714286	4.001142857	39.49428571	47.32285714	0	218.3285714	99.072	79.45885714	19.772	0	43.572	84.83028571	97.49257143	85.86742857	72.24857143	57.79142857	0	64.74914286	69.20057143	44.65257143	41.90457143	0	70.30457143	5.305714286	29.37828571	0	0	30.70342857	11.20961889	11.60459679	10.74140483	15.94748326	13.95429046	33.95438116	19.31061884	60.72058044	110.0999546	114.0832542	60.31813805	103.8022158
3	Pointcloud_2019_07_02_14_19_06	642	19.831	77	3644921818	5.202285714	0	0	18.33797143	2.249714286	30.01391429	98.51542857	3.373285714	67.01162857	26.44285714	116.1966	90.54908571	83.8916	182.3623429	0	125.9012286	64.56205714	41.94094286	114.3288571	27.86814286	54.19785714	23.82331429	52.25945714	0	69.95565714	10.45694286	85.36065714	115.3545714	75.42562857	74.78885714	0	2.746742857	11.20961889	11.60459679	10.74140483	15.94748326	13.95429046	33.95438116	19.31061884	60.72058044	110.0999546	114.0832542	60.31813805	103.8022158
3	Pointcloud_2019_07_02_14_19_06	644	19.83	77	3644921818	1.201714286	0	0	2.342228571	0	25.02668571	57.53657143	0	10.12497143	161.5571429	52.3212	78.63931429	174.0112	203.4692571	121.7512	103.9721714	17.63154286	27.01445714	48.40914286	6.944857143	0	60.89748571	173.3183429	98.77754286	10.00674286	132.5264571	78.41674286	24.40342857	33.47297143	62.82914286	45.9868	0	11.20961889	11.60459679	10.74140483	15.94748326	13.95429046	33.95438116	19.31061884	60.72058044	110.0999546	114.0832542	60.31813805	103.8022158
3	Pointcloud_2019_07_02_14_19_06	646	19.83	77	3644921818	0	3.817942857	0	7.346485714	26.27485714	8.039457143	7.557714286	13.47414286	4.238314286	228.6714286	0	0	58.1308	97.57617143	88.8408	31.04311429	125.7010286	26.08797143	62.48942857	89.02157143	48.33642857	69.97165714	21.37722857	0	28.05782857	0	101.4728286	43.45228571	77.52031429	0	30.0262	7.833371429	11.20961889	11.60459679	10.74140483	15.94748326	13.95429046	33.95438116	19.31061884	60.72058044	110.0999546	114.0832542	60.31813805	103.8022158
3	Pointcloud_2019_07_02_14_19_06	648	19.83	77	3644921818	9.200571429	0	0	0	0	0	115.5788571	0	0	81.78571429	76.5704	205.8197714	118.2504	227.6830857	30.9304	73.11405714	99.77051429	124.1614857	128.5697143	50.09828571	48.40571429	76.04582857	57.43611429	37.90251429	0	0	20.52891429	18.50114286	0	17.90971429	35.0656	0	11.20961889	11.60459679	10.74140483	15.94748326	13.95429046	33.95438116	19.31061884	60.72058044	110.0999546	114.0832542	60.31813805	103.8022158
3	Pointcloud_2019_07_02_14_19_06	650	19.83	77	3644921818	12.2	9.82	0	14.355	9.3	55.065	48.6	0	0	72.9	92.695	64.91	240.37	122.79	41.02	72.185	45.84	0	0	68.175	61.475	117.12	154.495	93.965	37.16	0	98.585	64.55	19.615	57.95	61.105	54.92	11.20961889	11.60459679	10.74140483	15.94748326	13.95429046	33.95438116	19.31061884	60.72058044	110.0999546	114.0832542	60.31813805	103.8022158
3	Pointcloud_2019_07_02_14_19_06	652	19.829	77	3644921818	0	0	0	0	44.31257143	41.07777143	0	0	0	35.01428571	49.8196	256.0002286	124.4896	39.89691429	28.1096	106.2559429	77.90948571	12.30851429	15.73028571	123.2517143	0	27.19417143	156.5538857	86.02748571	94.21108571	0	172.6410857	59.59885714	53.66234286	37.99028571	0	21.96331429	11.20961889	11.60459679	10.74140483	15.94748326	13.95429046	33.95438116	19.31061884	60.72058044	110.0999546	114.0832542	60.31813805	103.8022158
3	Pointcloud_2019_07_02_14_19_06	654	19.829	77	3644921818	0	0	0	5.363514286	0	0	18.64228571	21.67585714	0	193.1285714	0	136.0904571	46.6092	141.0038286	173.1992	56.32688571	26.97897143	0	1.810571429	84.32842857	146.6135714	11.26834286	62.61277143	29.08997143	0	69.87402857	0	81.64771429	12.70968571	74.03057143	14.1838	0	11.20961889	11.60459679	10.74140483	15.94748326	13.95429046	33.95438116	19.31061884	60.72058044	110.0999546	114.0832542	60.31813805	103.8022158
3	Pointcloud_2019_07_02_14_19_06	656	19.832	77	3644921818	23.19828571	6.823085714	3.803885714	18.36777143	30.33771429	24.10331429	28.66342857	12.72628571	114.8050286	115.2428571	204.0688	153.1806857	129.7288	0	0	117.3978286	44.04845714	75.45554286	100.8908571	48.40514286	43.68285714	81.34251429	83.67165714	18.15245714	12.31325714	0	94.75325714	15.69657143	0	56.07085714	51.2232	36.04994286	11.20961889	11.60459679	10.74140483	15.94748326	13.95429046	33.95438116	19.31061884	60.72058044	110.0999546	114.0832542	60.31813805	103.8022158
3	Pointcloud_2019_07_02_14_19_06	658	19.832	77	3644921818	4.197714286	0	0	9.372028571	0	15.11608571	2.684571429	2.776714286	119.9183714	112.3571429	203.1934	152.2709143	163.8484	202.2176571	100.3784	76.46877143	1.117942857	32.52905714	0	104.4818571	96.75214286	143.4166857	100.7305429	129.2149429	28.36434286	23.01305714	51.80934286	51.74542857	9.804371429	115.1111429	4.2626	26.09325714	11.20961889	11.60459679	10.74140483	15.94748326	13.95429046	33.95438116	19.31061884	60.72058044	110.0999546	114.0832542	60.31813805	103.8022158
3	Pointcloud_2019_07_02_14_19_06	660	19.832	77	3644921818	10.19714286	0.825142857	0.813142857	22.37628571	0	38.12885714	78.70571429	26.82714286	3.031714286	96.47142857	0	117.3611429	159.968	98.32457143	20.468	0	8.187428571	0	0	87.55857143	151.8214286	77.49085714	47.78942857	29.27742857	70.41542857	0	40.86542857	21.79428571	14.85171429	58.15142857	0	12.13657143	11.20961889	11.60459679	10.74140483	15.94748326	13.95429046	33.95438116	19.31061884	60.72058044	110.0999546	114.0832542	60.31813805	103.8022158
3	Pointcloud_2019_07_02_14_19_06	662	19.832	77	3644921818	10.19657143	2.826171429	4.817771429	2.380542857	8.375428571	11.14162857	2.726857143	57.87757143	0	262.5857143	57.4426	144.4513714	109.0876	191.4314857	66.5576	49.61065714	64.25691429	54.67608571	0	9.635285714	23.89071429	86.56502857	99.84831429	78.33991429	88.46651429	7.152085714	0	42.84314286	0	6.191714286	75.3414	64.17988571	11.20961889	11.60459679	10.74140483	15.94748326	13.95429046	33.95438116	19.31061884	60.72058044	110.0999546	114.0832542	60.31813805	103.8022158
3	Pointcloud_2019_07_02_14_19_06	664	19.831	77	3644921818	0	0	0	3.3848	0	17.1544	33.748	18.928	24.2584	236.7	94.5672	27.5416	144.2072	188.5384	0	86.6816	0	17.7496	30.212	0	74.96	39.6392	24.9072	7.4024	91.5176	0	17.9776	0	6.9464	67.232	103.3808	0	11.20961889	11.60459679	10.74140483	15.94748326	13.95429046	33.95438116	19.31061884	60.72058044	110.0999546	114.0832542	60.31813805	103.8022158
3	Pointcloud_2019_07_02_14_19_06	666	19.831	77	3644921818	0	0	0	0	0	9.167171429	9.769142857	0	0	213.8142857	66.6918	0	80.3268	213.6453143	0	37.75254286	0	22.82311429	60.29228571	95.78871429	43.02928571	35.71337143	47.96608571	0	90.56868571	0	0	0	5.993742857	24.27228571	0	30.26651429	11.20961889	11.60459679	10.74140483	15.94748326	13.95429046	33.95438116	19.31061884	60.72058044	110.0999546	114.0832542	60.31813805	103.8022158
3	Pointcloud_2019_07_02_14_19_06	668	19.831	77	3644921818	2.194857143	0	0	0	2.413142857	53.17994286	18.79028571	70.02885714	0	160.9285714	0	73.72205714	0	177.7522286	38.8264	0	63.46537143	36.89662857	58.37257143	3.865428571	0	4.787542857	23.02497143	0	47.61977143	57.36062857	36.08977143	0	0	36.31257143	20.4596	74.30982857	11.20961889	11.60459679	10.74140483	15.94748326	13.95429046	33.95438116	19.31061884	60.72058044	110.0999546	114.0832542	60.31813805	103.8022158
3	Pointcloud_2019_07_02_14_19_06	670	19.831	77	3644921818	0	0	0	0	0	32.19271429	16.81142857	22.07928571	21.59842857	145.0428571	66.941	71.81228571	0	72.85914286	0	44.89442857	2.534857143	7.970142857	83.45285714	78.94214286	88.16785714	35.86171429	42.08385714	106.5898571	57.67085714	0	23.14585714	44.03857143	0	7.352857143	49.499	43.35314286	11.20961889	11.60459679	10.74140483	15.94748326	13.95429046	33.95438116	19.31061884	60.72058044	110.0999546	114.0832542	60.31813805	103.8022158
3	Pointcloud_2019_07_02_14_19_06	672	19.833	77	3644921818	17.19371429	20.83131429	0	0	0	0	0	25.12971429	0	0	116.0656	111.9025143	49.6856	26.96605714	108.0056	28.96537143	0	101.0436571	69.53314286	71.01885714	0	148.9358857	76.14274286	62.65234286	0	40.49965714	40.20194286	26.08742857	0	63.39314286	42.5384	0	11.20961889	11.60459679	10.74140483	15.94748326	13.95429046	33.95438116	19.31061884	60.72058044	110.0999546	114.0832542	60.31813805	103.8022158
3	Pointcloud_2019_07_02_14_19_06	674	19.833	77	3644921818	19.19314286	0	0	0	0	11.21825714	21.85371429	51.18014286	171.8251143	167.2714286	0	149.9927429	0	73.07297143	56.0952	150.0363143	0	101.1171714	39.61342857	15.09557143	44.30642857	0	52.20162857	64.71482857	10.77302857	0	121.2580286	96.13628571	0	0	57.5778	30.43977143	11.20961889	11.60459679	10.74140483	15.94748326	13.95429046	33.95438116	19.31061884	60.72058044	110.0999546	114.0832542	60.31813805	103.8022158
3	Pointcloud_2019_07_02_14_19_06	676	19.833	77	3644921818	9.192571429	0	0	30.41034286	0	46.23102857	54.87485714	117.2305714	0	73.38571429	239.3148	111.0829714	141.9248	154.1798857	0	136.1072571	0	17.19068571	0.693714286	73.17228571	70.37571429	113.0842286	117.2605143	125.7773143	32.82411429	64.63868571	74.31411429	80.18514286	28.23045714	65.47371429	26.6172	48.48308571	11.20961889	11.60459679	10.74140483	15.94748326	13.95429046	33.95438116	19.31061884	60.72058044	110.0999546	114.0832542	60.31813805	103.8022158
3	Pointcloud_2019_07_02_14_19_06	678	19.833	77	3644921818	45.192	24.8344	0	0	2.476	0	2.896	0	0	127.5	175.4394	91.1732	183.0444	142.2868	120.2744	21.1782	14.8128	69.2642	24.774	3.249	0	87.1584	53.3194	86.8398	70.8752	0	56.3702	23.234	44.2778	41.514	55.6566	73.5264	11.20961889	11.60459679	10.74140483	15.94748326	13.95429046	33.95438116	19.31061884	60.72058044	110.0999546	114.0832542	60.31813805	103.8022158
3	Pointcloud_2019_07_02_14_19_06	680	19.832	77	3644921818	4.191428571	0	0	0	0	0	43.91714286	20.33142857	0	286.6142857	98.564	14.26342857	33.164	0	174.364	98.24914286	0	109.3377143	68.85428571	0	55.51428571	1.232571429	1.378285714	44.90228571	17.92628571	28.77771429	12.42628571	47.28285714	0	29.55428571	75.696	66.56971429	11.20961889	11.60459679	10.74140483	15.94748326	13.95429046	33.95438116	19.31061884	60.72058044	110.0999546	114.0832542	60.31813805	103.8022158
3	Pointcloud_2019_07_02_14_19_06	682	19.832	77	3644921818	4.190857143	0	0	0	0	14.26934286	13.93828571	65.38185714	48.27848571	159.7285714	39.6886	0	85.2836	14.50062857	0	154.3200857	31.95177143	0	0	42.40242857	42.58357143	21.30674286	57.43717143	0	24.97737143	52.84722857	10.48237143	65.33171429	41.37248571	58.59457143	65.7354	17.61302857	11.20961889	11.60459679	10.74140483	15.94748326	13.95429046	33.95438116	19.31061884	60.72058044	110.0999546	114.0832542	60.31813805	103.8022158
3	Pointcloud_2019_07_02_14_19_06	684	19.832	77	3644921818	10.19028571	0	0	0	0	54.28211429	31.95942857	0	50.39182857	220.8428571	46.8132	164.4438857	160.4032	22.60754286	39.5432	0	61.02125714	0	86.01485714	0	58.65285714	31.38091429	58.49605714	63.02725714	24.02845714	70.91674286	33.53845714	6.380571429	19.41982857	0	90.7748	5.656342857	11.20961889	11.60459679	10.74140483	15.94748326	13.95429046	33.95438116	19.31061884	60.72058044	110.0999546	114.0832542	60.31813805	103.8022158
3	Pointcloud_2019_07_02_14_19_06	686	19.832	77	3644921818	17.18971429	4.838514286	0	0	0	28.29488571	62.98057143	123.4827143	71.50517143	143.9571429	88.9378	21.53411429	0	228.7144571	109.6328	136.4619714	118.0907429	105.5582571	33.09514286	43.55585714	44.72214286	18.45508571	89.55494286	75.08974286	97.07954286	82.98625714	30.59454286	0	0	58.67514286	0	22.69965714	11.20961889	11.60459679	10.74140483	15.94748326	13.95429046	33.95438116	19.31061884	60.72058044	110.0999546	114.0832542	60.31813805	103.8022158
3	Pointcloud_2019_07_02_14_19_06	688	19.833	77	3644921818	10.18914286	0	3.877942857	40.43588571	2.538857143	0	0	62.53314286	0	148.0714286	45.0624	65.62434286	258.6424	118.8213714	67.7224	10.53291429	109.1602286	88.63177143	63.17542857	51.63257143	34.79142857	102.5292571	83.61382857	50.15222857	100.1306286	7.055771429	0	0	0	24.71542857	40.8536	57.74297143	11.20961889	11.60459679	10.74140483	15.94748326	13.95429046	33.95438116	19.31061884	60.72058044	110.0999546	114.0832542	60.31813805	103.8022158
3	Pointcloud_2019_07_02_14_19_06	690	19.833	77	3644921818	0	0	0	0	0	0	0	40.58357143	39.73185714	190.1857143	11.187	204.7145714	155.762	84.92828571	0	19.60385714	77.22971429	9.705285714	6.255714286	0	3.860714286	9.603428571	49.67271429	71.21471429	26.18171429	0	0	0	0	57.75571429	23.893	47.78628571	11.20961889	11.60459679	10.74140483	15.94748326	13.95429046	33.95438116	19.31061884	60.72058044	110.0999546	114.0832542	60.31813805	103.8022158
3	Pointcloud_2019_07_02_14_19_06	692	19.833	77	3644921818	0.188	6.8416	0	2.4444	0	17.3332	20.044	44.634	0	224.3	63.3116	114.8048	0	0	0	19.6748	0	29.7788	44.336	94.786	31.93	119.6776	93.7316	117.2772	33.2328	41.1948	3.7628	44.576	74.6092	43.796	44.9324	0	11.20961889	11.60459679	10.74140483	15.94748326	13.95429046	33.95438116	19.31061884	60.72058044	110.0999546	114.0832542	60.31813805	103.8022158
3	Pointcloud_2019_07_02_14_19_06	694	19.833	77	3644921818	0	0	1.891828571	4.448657143	0	20.34597143	27.06514286	64.68442857	0	154.4142857	0	55.89502857	0	0	12.9912	35.74574286	9.368685714	45.85231429	74.41628571	0	27.99928571	8.751771429	0.790485714	45.33968571	82.28388571	25.26431429	25.81888571	69.62485714	82.65654286	58.83628571	46.9718	12.87291429	11.20961889	11.60459679	10.74140483	15.94748326	13.95429046	33.95438116	19.31061884	60.72058044	110.0999546	114.0832542	60.31813805	103.8022158
3	Pointcloud_2019_07_02_14_19_06	696	19.833	77	3644921818	0	1.843657143	0	11.45291429	0	0	0	0	54.07188571	154.5285714	32.5608	94.98525714	57.1208	127.2490286	1.0808	101.8166857	0	65.92582857	216.4965714	106.9394286	26.06857143	154.8259429	28.84937143	0	90.33497143	0	5.874971429	0	6.703885714	0	0	5.916228571	11.20961889	11.60459679	10.74140483	15.94748326	13.95429046	33.95438116	19.31061884	60.72058044	110.0999546	114.0832542	60.31813805	103.8022158
3	Pointcloud_2019_07_02_14_19_06	698	19.833	77	3644921818	24.18628571	2.844685714	0	8.457171429	0	13.37151429	39.10742857	59.78528571	21.18522857	18.64285714	6.6854	114.0754857	171.2404	152.3559429	32.1704	61.88762857	0	62.99934286	12.57685714	81.01614286	0.137857143	9.900114286	67.90825714	51.46465714	0	27.40334286	0	0	51.75122857	103.9168571	0	0	11.20961889	11.60459679	10.74140483	15.94748326	13.95429046	33.95438116	19.31061884	60.72058044	110.0999546	114.0832542	60.31813805	103.8022158
3	Pointcloud_2019_07_02_14_19_06	700	19.833	77	3644921818	1.185714286	11.84571429	0	10.46142857	0	14.38428571	9.128571429	17.83571429	0	14.75714286	57.81	0	0	47.46285714	125.26	64.95857143	0	79.07285714	111.6571429	17.09285714	49.20714286	57.97428571	31.96714286	126.5271429	105.4371429	61.47285714	36.98714286	29.77142857	23.79857143	50.95714286	75.09	9.002857143	11.20961889	11.60459679	10.74140483	15.94748326	13.95429046	33.95438116	19.31061884	60.72058044	110.0999546	114.0832542	60.31813805	103.8022158
3	Pointcloud_2019_07_02_14_19_06	702	19.833	77	3644921818	7.185142857	8.846742857	0	2.465685714	0	28.39705714	0	29.88614286	66.41191429	117.8714286	237.9346	75.25594286	0	73.56977143	67.3496	30.02951429	25.64662857	31.14637143	27.73742857	16.16957143	11.27642857	69.04845714	0	113.5896286	109.4882286	0	0	22.82028571	34.84591429	52.99742857	56.1294	0	11.20961889	11.60459679	10.74140483	15.94748326	13.95429046	33.95438116	19.31061884	60.72058044	110.0999546	114.0832542	60.31813805	103.8022158
3	Pointcloud_2019_07_02_14_19_06	704	19.834	77	3644921818	9.184571429	0	0	6.469942857	7.639428571	16.40982857	35.17085714	134.9365714	0	80.98571429	129.0592	56.34617143	101.5992	135.6766857	84.4392	97.10045714	72.71611429	0	139.8177143	93.24628571	144.3457143	90.12262857	38.08491429	48.65211429	57.53931429	0	33.09931429	32.86914286	0	25.03771429	23.1688	11.08948571	11.20961889	11.60459679	10.74140483	15.94748326	13.95429046	33.95438116	19.31061884	60.72058044	110.0999546	114.0832542	60.31813805	103.8022158
3	Pointcloud_2019_07_02_14_19_06	706	19.834	77	3644921818	0	0	0	0	0	0	14.192	85.987	0	249.1	0	161.4364	134.7188	171.7836	0	63.1714	130.7856	8.2934	64.898	37.323	115.415	0	56.1438	76.7146	32.5904	9.6814	57.1554	14.918	0	40.078	0	31.1328	11.20961889	11.60459679	10.74140483	15.94748326	13.95429046	33.95438116	19.31061884	60.72058044	110.0999546	114.0832542	60.31813805	103.8022158
3	Pointcloud_2019_07_02_14_19_06	708	19.834	77	3644921818	0	0	0	0	2.664571429	42.43537143	0	118.0374286	0	0	0	45.52662857	0	143.8905143	108.6184	9.242342857	58.85508571	0	174.9782857	6.399714286	67.48428571	28.27097143	11.20268571	132.7770857	0	0	62.21148571	51.96685714	0	0	6.2476	0	11.20961889	11.60459679	10.74140483	15.94748326	13.95429046	33.95438116	19.31061884	60.72058044	110.0999546	114.0832542	60.31813805	103.8022158
3	Pointcloud_2019_07_02_14_19_06	710	19.834	77	3644921818	12.18285714	8.850857143	4.928857143	15.48271429	21.67714286	17.44814286	45.23428571	62.08785714	28.86528571	197.3285714	91.433	57.61685714	95.958	200.9974286	78.708	17.31328571	77.92457143	74.44042857	35.05857143	26.47642857	38.55357143	38.34514286	24.26157143	107.8395714	164.6925714	53.82042857	26.26757143	0	18.03528571	130.1585714	41.287	0	11.20961889	11.60459679	10.74140483	15.94748326	13.95429046	33.95438116	19.31061884	60.72058044	110.0999546	114.0832542	60.31813805	103.8022158
3	Pointcloud_2019_07_02_14_19_06	712	19.833	77	3644921818	0	0.851885714	0	0	0	4.460914286	2.255428571	38.13828571	0	0	35.5576	104.7070857	0.0776	144.1043429	75.7976	136.3842286	0	42.51394286	0	50.55314286	58.62285714	0	42.32045714	88.90205714	74.74365714	26.88994286	13.32365714	0	0	60.19885714	0	9.262742857	11.20961889	11.60459679	10.74140483	15.94748326	13.95429046	33.95438116	19.31061884	60.72058044	110.0999546	114.0832542	60.31813805	103.8022158
3	Pointcloud_2019_07_02_14_19_06	714	19.833	77	3644921818	6.181714286	0	0	19.49122857	6.702285714	22.47368571	0.276571429	60.18871429	43.09197143	223.5571429	115.6822	0	7.1972	238.2112571	191.8872	38.45517143	0	91.58745714	0	167.6298571	73.69214286	135.4934857	22.37934286	154.9645429	54.79474286	30.95945714	12.37974286	73.11342857	37.12997143	70.23914286	2.3658	6.306057143	11.20961889	11.60459679	10.74140483	15.94748326	13.95429046	33.95438116	19.31061884	60.72058044	110.0999546	114.0832542	60.31813805	103.8022158
3	Pointcloud_2019_07_02_14_19_06	716	19.833	77	3644921819	4.181142857	4.853942857	0	0	23.71485714	0	0	112.2391429	17.20531429	0	0	1.887542857	49.3168	28.31817143	44.9768	84.52611429	12.13302857	0	0	44.70657143	0	90.56765714	0	105.0270286	93.84582857	0	45.43582857	0	0	18.27942857	0	0	11.20961889	11.60459679	10.74140483	15.94748326	13.95429046	33.95438116	19.31061884	60.72058044	110.0999546	114.0832542	60.31813805	103.8022158
3	Pointcloud_2019_07_02_14_19_06	718	19.833	77	3644921819	0	0	0	0	5.727428571	51.49922857	37.31885714	0	0	26.78571429	101.9314	24.97777143	160.4364	20.42508571	106.0664	53.59705714	41.20251429	28.73448571	0	87.78328571	0	0	142.4971143	58.08951429	64.89691429	0	98.49191429	6.211142857	30.22465714	35.31971429	32.4446	65.39268571	11.20961889	11.60459679	10.74140483	15.94748326	13.95429046	33.95438116	19.31061884	60.72058044	110.0999546	114.0832542	60.31813805	103.8022158
3	Pointcloud_2019_07_02_14_19_06	720	19.833	77	3644921819	0	0	0	0	0	0	0	69.34	0	61.9	79.056	111.068	69.556	85.532	0	57.668	34.272	0	0	92.86	84.9	75.716	130.556	6.152	0	0	63.548	34.26	34.272	0	0.484	0	11.20961889	11.60459679	10.74140483	15.94748326	13.95429046	33.95438116	19.31061884	60.72058044	110.0999546	114.0832542	60.31813805	103.8022158
3	Pointcloud_2019_07_02_14_19_06	722	19.834	77	3644921819	0	0	0	0	0	0	0	51.39042857	0	200.0142857	127.1806	41.15822857	35.6756	74.63891429	16.2456	0	18.34148571	0	23.54028571	0	14.96928571	12.79017143	66.61488571	64.21448571	94.99908571	0	0	54.30885714	0	47.40028571	0	0	11.20961889	11.60459679	10.74140483	15.94748326	13.95429046	33.95438116	19.31061884	60.72058044	110.0999546	114.0832542	60.31813805	103.8022158
3	Pointcloud_2019_07_02_14_19_06	724	19.834	77	3644921819	16.17885714	0	12.96125714	29.51251429	0	49.53754286	0	37.44085714	84.65868571	32.12857143	80.3052	53.24845714	139.7952	164.7458286	129.3352	140.8098857	93.41097143	0	10.62057143	65.01342857	31.03857143	28.86434286	49.67377143	0	169.0501714	0	7.660171429	30.35771429	10.36668571	0	34.5628	39.52262857	11.20961889	11.60459679	10.74140483	15.94748326	13.95429046	33.95438116	19.31061884	60.72058044	110.0999546	114.0832542	60.31813805	103.8022158
3	Pointcloud_2019_07_02_14_19_06	726	19.834	77	3644921819	1.178285714	0	5.965885714	0	21.77771429	0	0	24.49128571	0	196.2428571	26.4298	91.33868571	106.9148	0	14.4248	13.88082857	70.48045714	27.02854286	15.70085714	16.09014286	10.10785714	58.93851429	1.732657143	11.33945714	104.1012571	40.37654286	0	0	22.41402857	58.48085714	8.6022	16.56594286	11.20961889	11.60459679	10.74140483	15.94748326	13.95429046	33.95438116	19.31061884	60.72058044	110.0999546	114.0832542	60.31813805	103.8022158
3	Pointcloud_2019_07_02_14_19_06	728	19.834	77	3644921819	0	0	0	0	0	6.563085714	15.42457143	0	0	53.35714286	167.5544	81.42891429	0	76.95965714	81.5144	83.95177143	11.54994286	0	53.78114286	2.166857143	115.1771429	36.01268571	111.7915429	134.4019429	0	10.44605714	0	4.455428571	50.46137143	0	8.6416	0	11.20961889	11.60459679	10.74140483	15.94748326	13.95429046	33.95438116	19.31061884	60.72058044	110.0999546	114.0832542	60.31813805	103.8022158
3	Pointcloud_2019_07_02_14_19_06	730	19.834	77	3644921819	0	0	0	0	0	1.575857143	8.445714286	6.592142857	0	298.4714286	66.679	88.51914286	0	0	0	1.022714286	6.619428571	0	0	0	0	0	8.850428571	25.46442857	0.203428571	0	0	0	0.508714286	0	0	2.652571429	11.20961889	11.60459679	10.74140483	15.94748326	13.95429046	33.95438116	19.31061884	60.72058044	110.0999546	114.0832542	60.31813805	103.8022158
3	Pointcloud_2019_07_02_14_19_06	732	19.834	77	3644921819	0	0	0.979771429	0	0	37.58862857	0	0	0	65.58571429	116.8036	98.60937143	23.2736	0	0	2.093657143	72.68891429	0	84.94171429	8.320285714	36.31571429	31.16102857	34.90931429	43.52691429	22.25451429	0	0	29.55314286	37.55605714	0	0	7.695885714	11.20961889	11.60459679	10.74140483	15.94748326	13.95429046	33.95438116	19.31061884	60.72058044	110.0999546	114.0832542	60.31813805	103.8022158
3	Pointcloud_2019_07_02_14_19_06	734	19.834	77	3644921819	0	0	0	3.5338	0	0	28.488	0	0	186.7	134.9282	73.6996	59.3932	178.2804	103.7832	12.1646	65.7584	25.3226	24.022	0	24.385	38.2352	0	75.5894	37.3056	0	0	33.602	31.6034	48.642	0	0	11.20961889	11.60459679	10.74140483	15.94748326	13.95429046	33.95438116	19.31061884	60.72058044	110.0999546	114.0832542	60.31813805	103.8022158
3	Pointcloud_2019_07_02_14_19_06	736	19.834	77	3644921819	18.17542857	19.86422857	2.989028571	2.538057143	0	48.61417143	7.509142857	33.74342857	0	45.81428571	61.0528	43.78982857	137.5128	88.38731429	35.8728	82.23554286	0	79.39611429	0	0	79.45428571	34.30937143	58.02708571	106.6518857	29.35668571	64.72411429	60.99668571	0	15.65074286	101.6822857	59.7992	109.7825143	11.20961889	11.60459679	10.74140483	15.94748326	13.95429046	33.95438116	19.31061884	60.72058044	110.0999546	114.0832542	60.31813805	103.8022158
3	Pointcloud_2019_07_02_14_19_06	738	19.835	77	3644921819	18.17485714	2.865257143	7.993657143	6.542314286	30.85314286	0	8.530285714	60.79385714	118.4520857	188.9285714	0	39.88005714	0	62.49422857	71.9624	84.30648571	0	0	38.18257143	52.55042857	132.5235714	0	0	0	32.40777143	0	40.05277143	11.69971429	2.698085714	43.72257143	0	0	11.20961889	11.60459679	10.74140483	15.94748326	13.95429046	33.95438116	19.31061884	60.72058044	110.0999546	114.0832542	60.31813805	103.8022158
3	Pointcloud_2019_07_02_14_19_06	740	19.835	77	3644921819	3.174285714	0	0	0	0	30.63971429	0	79.84428571	0	216.0428571	174.302	87.97028571	217.752	0	0	120.3774286	40.96685714	0	0	54.62714286	74.59285714	14.45771429	134.1448571	0	120.4588571	0	52.10885714	14.74857143	22.74542857	21.76285714	31.878	0	11.20961889	11.60459679	10.74140483	15.94748326	13.95429046	33.95438116	19.31061884	60.72058044	110.0999546	114.0832542	60.31813805	103.8022158
3	Pointcloud_2019_07_02_14_19_06	742	19.835	77	3644921819	10.17371429	1.867314286	11.00291429	0	10.87828571	0	0	52.89471429	0	19.15714286	65.4266	107.0605143	182.8716	119.7080571	118.1416	151.4483714	0	0	18.34314286	9.703857143	42.66214286	50.53188571	103.2037429	51.83934286	83.50994286	9.932657143	0	38.79742857	52.79277143	39.80314286	67.9174	74.91245714	11.20961889	11.60459679	10.74140483	15.94748326	13.95429046	33.95438116	19.31061884	60.72058044	110.0999546	114.0832542	60.31813805	103.8022158
3	Pointcloud_2019_07_02_14_19_06	744	19.835	77	3644921819	0	3.868342857	0	0	0	9.665257143	0	81.94514286	0	12.27142857	86.5512	64.15074286	20.9912	96.81497143	0	0	37.10582857	41.69017143	22.42342857	6.780571429	22.73142857	80.60605714	12.26262857	0	116.5610286	0	25.22102857	4.846285714	72.84011429	66.84342857	74.9568	20.95577143	11.20961889	11.60459679	10.74140483	15.94748326	13.95429046	33.95438116	19.31061884	60.72058044	110.0999546	114.0832542	60.31813805	103.8022158
3	Pointcloud_2019_07_02_14_19_06	746	19.834	77	3644921819	5.172571429	0	19.01217143	26.55934286	22.90342857	45.67802857	48.61485714	111.9955714	120.9054571	181.3857143	150.6758	97.24097143	206.1108	120.9218857	0	69.59025714	111.1753143	25.76368571	0	0	107.8007143	0	59.32151429	0	135.6121143	123.0716857	75.27711429	31.89514286	103.8874571	35.88371429	75.9962	56.99908571	11.20961889	11.60459679	10.74140483	15.94748326	13.95429046	33.95438116	19.31061884	60.72058044	110.0999546	114.0832542	60.31813805	103.8022158
3	Pointcloud_2019_07_02_14_19_06	748	19.834	77	3644921819	2.172	21.8704	0.0168	9.5636	0	19.6908	12.636	52.046	127.0188	0	0	70.3312	138.2304	79.0288	162.4104	46.6612	47.2448	42.8372	26.584	29.934	0	9.7544	0	47.0268	82.6632	0	0	0	77.9348	52.924	50.0356	0	11.20961889	11.60459679	10.74140483	15.94748326	13.95429046	33.95438116	19.31061884	60.72058044	110.0999546	114.0832542	60.31813805	103.8022158
3	Pointcloud_2019_07_02_14_19_06	750	19.834	77	3644921819	0	7.871428571	0	13.56785714	0	14.70357143	0	46.09642857	0	37.61428571	87.925	0	0	153.1357143	44.5	6.732142857	0	1.910714286	50.66428571	93.01071429	91.93928571	143.8285714	164.4392857	92.08928571	0	58.21071429	0	104.9928571	43.98214286	24.96428571	0	29.08571429	11.20961889	11.60459679	10.74140483	15.94748326	13.95429046	33.95438116	19.31061884	60.72058044	110.0999546	114.0832542	60.31813805	103.8022158
3	Pointcloud_2019_07_02_14_19_06	752	19.834	77	3644921819	19.17085714	4.872457143	0	0	8.941142857	37.71634286	35.67828571	0	210.2454857	41.72857143	47.0496	114.5116571	152.4696	165.2426286	0	0	103.3837714	25.98422857	0	76.08742857	48.00857143	0	77.49817143	49.15177143	152.7653714	79.28022857	22.44537143	57.04171429	68.02948571	35.00457143	0	45.12902857	11.20961889	11.60459679	10.74140483	15.94748326	13.95429046	33.95438116	19.31061884	60.72058044	110.0999546	114.0832542	60.31813805	103.8022158
3	Pointcloud_2019_07_02_14_19_06	754	19.836	77	3644921819	5.170285714	0	0	0	0	0	9.699428571	17.19728571	66.35882857	185.8428571	114.1742	5.601885714	54.5892	0	13.6792	0	11.45325714	87.05774286	0	46.16414286	157.0778571	28.97691429	151.5570571	49.21425714	22.81645714	0	26.50145714	63.09057143	31.07682857	14.04485714	79.1538	39.17234286	11.20961889	11.60459679	10.74140483	15.94748326	13.95429046	33.95438116	19.31061884	60.72058044	110.0999546	114.0832542	60.31813805	103.8022158
3	Pointcloud_2019_07_02_14_19_06	756	19.836	77	3644921819	12.16971429	14.87451429	0	8.580628571	9.966285714	22.74188571	0	39.24771429	85.47217143	86.95714286	0	81.69211429	90.7088	67.45645714	190.7688	0	54.52274286	0	10.90514286	78.24085714	2.147142857	72.05108571	139.6159429	29.27674286	16.86754286	0	41.55754286	33.13942857	0	8.085142857	48.1932	0	11.20961889	11.60459679	10.74140483	15.94748326	13.95429046	33.95438116	19.31061884	60.72058044	110.0999546	114.0832542	60.31813805	103.8022158
3	Pointcloud_2019_07_02_14_19_06	758	19.836	77	3644921819	0	0	18.03994286	0	24.97885714	36.75465714	0	56.29814286	29.58551429	86.07142857	70.4234	110.7823429	0	64.56337143	75.8584	0	72.59222857	72.20477143	0	29.31757143	95.21642857	0	31.67482857	0	28.91862857	0	51.61362857	0	84.17151429	48.12542857	0	3.258971429	11.20961889	11.60459679	10.74140483	15.94748326	13.95429046	33.95438116	19.31061884	60.72058044	110.0999546	114.0832542	60.31813805	103.8022158
3	Pointcloud_2019_07_02_14_19_06	760	19.836	77	3644921819	0	8.876571429	1.044571429	0	24.99142857	0	53.76285714	0	59.69885714	40.18571429	150.548	95.87257143	1.948	0	38.948	10.08685714	22.66171429	0.278285714	30.06571429	0	0	44.19942857	161.7337143	22.40171429	19.96971429	2.558285714	55.66971429	0	0	30.16571429	38.272	42.30228571	11.20961889	11.60459679	10.74140483	15.94748326	13.95429046	33.95438116	19.31061884	60.72058044	110.0999546	114.0832542	60.31813805	103.8022158
3	Pointcloud_2019_07_02_14_19_06	762	19.835	77	3644921819	0	3.8776	0	0	26.004	52.7802	15.784	50.399	0.8122	17.3	222.6726	105.9628	0	289.7772	81.0376	77.1578	33.7312	0	52.146	29.471	0	0	99.7926	96.4642	93.0208	45.6278	3.7258	37.286	0	13.206	43.3114	14.3456	11.20961889	11.60459679	10.74140483	15.94748326	13.95429046	33.95438116	19.31061884	60.72058044	110.0999546	114.0832542	60.31813805	103.8022158
3	Pointcloud_2019_07_02_14_19_06	764	19.835	77	3644921819	4.167428571	3.878628571	0	20.59765714	0	17.79297143	11.80514286	19.44942857	0	124.4142857	31.7972	32.05302857	83.1872	50.88411429	3.1272	70.22874286	63.80068571	0	0	0	48.42428571	18.34777143	153.8514857	56.52668571	58.07188571	0	38.78188571	26.33485714	32.31354286	4.246285714	0	0	11.20961889	11.60459679	10.74140483	15.94748326	13.95429046	33.95438116	19.31061884	60.72058044	110.0999546	114.0832542	60.31813805	103.8022158
3	Pointcloud_2019_07_02_14_19_06	766	19.835	77	3644921819	0	0	0	0	0	1.805742857	0	20.49985714	0	133.5285714	0	90.14325714	149.3068	283.9910286	0	61.29968571	8.870171429	0	0	46.62442857	0	70.42194286	51.91037143	77.58917143	80.12297143	61.76682857	28.83797143	56.38371429	0	34.28657143	26.3902	0	11.20961889	11.60459679	10.74140483	15.94748326	13.95429046	33.95438116	19.31061884	60.72058044	110.0999546	114.0832542	60.31813805	103.8022158
3	Pointcloud_2019_07_02_14_19_06	768	19.835	77	3644921819	0	0	0	25.60617143	0	26.81851429	30.84742857	53.55028571	0	125.6428571	44.0464	38.23348571	0	98.09794286	3.3064	0	66.93965714	39.57234286	0	0	82.56285714	85.49611429	108.9692571	28.65165714	32.17405714	0	8.894057143	0	75.40822857	57.32685714	0	0	11.20961889	11.60459679	10.74140483	15.94748326	13.95429046	33.95438116	19.31061884	60.72058044	110.0999546	114.0832542	60.31813805	103.8022158
3	Pointcloud_2019_07_02_14_19_06	770	19.837	77	3644921819	0	0	0	0	0.054285714	0	13.86857143	0	0	157.7571429	124.171	26.32371429	62.546	0	22.396	0	38.00914286	0	82.46714286	63.77785714	54.63214286	24.57028571	4.028142857	3.714142857	11.22514286	46.90585714	48.95014286	0	7.455571429	48.36714286	25.469	0	11.20961889	11.60459679	10.74140483	15.94748326	13.95429046	33.95438116	19.31061884	60.72058044	110.0999546	114.0832542	60.31813805	103.8022158
3	Pointcloud_2019_07_02_14_19_06	772	19.837	77	3644921819	11.16514286	7.882742857	29.07234286	0.614685714	0	33.84405714	0	58.65114286	112.3789143	162.8714286	100.2956	81.41394286	72.6656	120.3117714	0	6.512514286	0	0	0	79.85457143	108.7014286	54.64445714	152.0870286	60.77662857	20.27622857	0	31.00622857	42.53028571	21.50291429	34.40742857	61.5084	0	11.20961889	11.60459679	10.74140483	15.94748326	13.95429046	33.95438116	19.31061884	60.72058044	110.0999546	114.0832542	60.31813805	103.8022158
3	Pointcloud_2019_07_02_14_19_06	774	19.837	77	3644921819	0	0	0	0	0	0	0	0	96.49225714	37.98571429	43.4202	54.50417143	6.7852	164.4186857	13.5752	0	57.14811429	0	0	0	0	27.71862857	0	32.83911429	38.32731429	0	57.06231429	52.57914286	58.55025714	25.44771429	12.5478	10.60548571	11.20961889	11.60459679	10.74140483	15.94748326	13.95429046	33.95438116	19.31061884	60.72058044	110.0999546	114.0832542	60.31813805	103.8022158
3	Pointcloud_2019_07_02_14_19_06	776	19.837	77	3644921819	12.164	2.8848	0	0	7.092	19.8696	0	0.752	93.6056	354.1	40.5448	27.5944	0	157.5256	50.6648	103.6544	54.2176	70.8664	27.708	0	45.84	14.7928	14.2048	90.9016	61.3784	68.1144	94.1184	0	0	20.488	0	0	11.20961889	11.60459679	10.74140483	15.94748326	13.95429046	33.95438116	19.31061884	60.72058044	110.0999546	114.0832542	60.31813805	103.8022158
3	Pointcloud_2019_07_02_14_19_06	778	19.836	77	3644921819	5.163428571	0	0	9.627457143	13.10457143	16.88237143	5.953142857	10.80242857	0	165.2142857	0	34.68462857	126.0244	61.63251429	0	48.72534286	25.28708571	110.9399143	0	0	47.90928571	49.86697143	47.26368571	11.96408571	32.42948571	0	16.17448571	42.67685714	0	0	0	0	11.20961889	11.60459679	10.74140483	15.94748326	13.95429046	33.95438116	19.31061884	60.72058044	110.0999546	114.0832542	60.31813805	103.8022158
3	Pointcloud_2019_07_02_14_19_06	780	19.836	77	3644921819	4.162857143	7.886857143	0	7.631714286	0	19.89514286	0	3.852857143	0	157.3285714	0	97.77485714	98.144	88.73942857	0	0	0	19.01342857	9.868571429	0	89.97857143	50.94114286	40.32257143	0	73.48057143	0	0	53.72571429	10.69228571	57.56857143	16.666	0	11.20961889	11.60459679	10.74140483	15.94748326	13.95429046	33.95438116	19.31061884	60.72058044	110.0999546	114.0832542	60.31813805	103.8022158
3	Pointcloud_2019_07_02_14_19_06	782	19.836	77	3644921819	17.16228571	0	4.095485714	0	0	0	0	0	0	0	64.9186	80.86508571	107.2636	34.84634286	14.9336	10.86722857	0	0	0	51.23814286	0	0	0	0	42.53165714	0	0	0	0	105.6088571	76.7054	13.77874286	11.20961889	11.60459679	10.74140483	15.94748326	13.95429046	33.95438116	19.31061884	60.72058044	110.0999546	114.0832542	60.31813805	103.8022158
3	Pointcloud_2019_07_02_14_19_06	784	19.836	77	3644921819	7.161714286	0	0	3.640228571	0	22.92068571	0	0	64.05897143	38.55714286	0	0	125.3832	0	0	76.93817143	0	43.16045714	0	0	0	6.089485714	34.44034286	46.15154286	35.58274286	20.39245714	34.34274286	65.82342857	66.78697143	35.64914286	18.7448	64.82205714	11.20961889	11.60459679	10.74140483	15.94748326	13.95429046	33.95438116	19.31061884	60.72058044	110.0999546	114.0832542	60.31813805	103.8022158
3	Pointcloud_2019_07_02_14_19_06	786	19.839	77	3644921819	4.161142857	2.889942857	0	0	18.15485714	13.93345714	0	0	48.17231429	55.67142857	163.1678	130.0455429	65.5028	61.06017143	0	40.00911429	20.56502857	0	0	0	51.18642857	30.16365714	111.4992286	6.214028571	119.6338286	22.46197143	0	0	0	41.68942857	0	31.86537143	11.20961889	11.60459679	10.74140483	15.94748326	13.95429046	33.95438116	19.31061884	60.72058044	110.0999546	114.0832542	60.31813805	103.8022158
3	Pointcloud_2019_07_02_14_19_06	788	19.839	77	3644921819	10.16057143	2.890971429	0	4.648742857	3.167428571	0	3.058857143	0	0	0	27.2924	47.13577143	68.6224	98.16708571	49.2024	0	0	0	4.189714286	21.46828571	0	140.2378286	15.55811429	2.276514286	61.68491429	54.53148571	13.45491429	67.92114286	0	28.72971429	41.8236	0	11.20961889	11.60459679	10.74140483	15.94748326	13.95429046	33.95438116	19.31061884	60.72058044	110.0999546	114.0832542	60.31813805	103.8022158
3	Pointcloud_2019_07_02_14_19_06	790	19.838	77	3644921819	9.16	12.892	0	0	0	61.959	26.08	0	0	14.9	0	108.226	71.742	0	57.292	62.151	42.704	14.381	59.27	15.545	19.325	0	3.617	100.339	26.736	0	34.511	14.97	30.929	36.77	4.863	37.952	11.20961889	11.60459679	10.74140483	15.94748326	13.95429046	33.95438116	19.31061884	60.72058044	110.0999546	114.0832542	60.31813805	103.8022158
3	Pointcloud_2019_07_02_14_19_06	792	19.838	77	3644921819	4.159428571	22.89302857	0	3.657257143	0	0	0	0	56.51234286	14.01428571	124.5416	0	0	25.38091429	19.3816	0	61.77348571	0	74.35028571	61.62171429	0	56.38617143	52.67588571	88.40148571	59.78708571	76.67051429	16.56708571	25.01885714	0	22.81028571	29.9024	15.99531429	11.20961889	11.60459679	10.74140483	15.94748326	13.95429046	33.95438116	19.31061884	60.72058044	110.0999546	114.0832542	60.31813805	103.8022158
3	Pointcloud_2019_07_02_14_19_06	794	19.838	77	3644921819	1.158857143	0	0	7.661514286	0	0	0	36.20585714	68.62568571	152.1285714	0	53.40645714	0	0	0	35.29288571	0	20.52802857	0	0	0	0	24.73477143	26.46397143	30.83817143	0	3.623171429	20.06771429	0	34.85057143	8.9418	0	11.20961889	11.60459679	10.74140483	15.94748326	13.95429046	33.95438116	19.31061884	60.72058044	110.0999546	114.0832542	60.31813805	103.8022158
3	Pointcloud_2019_07_02_14_19_06	796	19.838	77	3644921819	0	0	0	0	0	0	8.143428571	55.25628571	0	275.2428571	0	18.49668571	126.1008	0	0	16.36382857	2.912457143	0	0	0	0	63.53451429	30.79365714	10.52645714	58.88925714	29.80954286	65.67925714	26.11657143	0	0	0	3.081942857	11.20961889	11.60459679	10.74140483	15.94748326	13.95429046	33.95438116	19.31061884	60.72058044	110.0999546	114.0832542	60.31813805	103.8022158
3	Pointcloud_2019_07_02_14_19_06	798	19.837	77	3644921820	0	0	0	0	0	0	0	0	0	78.35714286	0	18.58691429	5.2204	0	0	0	0	0	0	0	38.60214286	0	0	9.588942857	0	0	0	0	0	0	0	0	11.20961889	11.60459679	10.74140483	15.94748326	13.95429046	33.95438116	19.31061884	60.72058044	110.0999546	114.0832542	60.31813805	103.8022158
3	Pointcloud_2019_07_02_14_19_06	800	19.837	77	3644921820	0	0	0	0	0	0	0	10.35714286	29.96571429	174.4714286	0	118.6771429	81.34	0	0	0	17.05142857	0	16.67142857	0	0	0	0	0	45.99142857	0	31.79142857	0	0	0	36.06	52.16857143	11.20961889	11.60459679	10.74140483	15.94748326	13.95429046	33.95438116	19.31061884	60.72058044	110.0999546	114.0832542	60.31813805	103.8022158
3	Pointcloud_2019_07_02_14_19_06	802	19.84	77	3644921820	6.156571429	9.898171429	0	2.678542857	0	6.035628571	20.20685714	108.4075714	0	182.5857143	0	0	0	117.9154857	135.8296	60.57665714	54.12091429	0	57.75171429	0	0	38.75702857	0	25.71391429	22.04251429	11.01808571	17.84751429	0	20.21305714	0	0.0994	3.211885714	11.20961889	11.60459679	10.74140483	15.94748326	13.95429046	33.95438116	19.31061884	60.72058044	110.0999546	114.0832542	60.31813805	103.8022158
3	Pointcloud_2019_07_02_14_19_06	804	19.84	77	3644921820	0	0	0	7.6828	0	0	0	0	57.1924	180.7	0	0	44.5792	0	0	0	28.1904	0	0	0	0	0	131.0292	0	0	34.0876	22.9036	0	4.2604	30.052	0	47.2552	11.20961889	11.60459679	10.74140483	15.94748326	13.95429046	33.95438116	19.31061884	60.72058044	110.0999546	114.0832542	60.31813805	103.8022158
3	Pointcloud_2019_07_02_14_19_06	806	19.84	77	3644921820	0	0.900228571	3.151028571	0	0	0	0	8.508428571	12.30574286	16.81428571	0	92.94782857	146.6988	170.1293143	35.0088	1.718542857	64.25988571	0	22.91228571	0.158714286	160.8792857	14.90537143	88.08808571	0	52.14468571	0	107.9596857	12.36085714	17.30774286	27.09228571	0	89.29851429	11.20961889	11.60459679	10.74140483	15.94748326	13.95429046	33.95438116	19.31061884	60.72058044	110.0999546	114.0832542	60.31813805	103.8022158
3	Pointcloud_2019_07_02_14_19_06	808	19.84	77	3644921820	31.15485714	0	3.155657143	11.69131429	1.293142857	47.07394286	14.27028571	32.55885714	135.4190857	149.9285714	0	0	89.8184	0	50.0984	12.78948571	13.32937143	64.04262857	56.99257143	0	0	0	113.1469714	116.9013714	0	30.22662857	0	47.40971429	34.35508571	18.13257143	0	16.34182857	11.20961889	11.60459679	10.74140483	15.94748326	13.95429046	33.95438116	19.31061884	60.72058044	110.0999546	114.0832542	60.31813805	103.8022158
3	Pointcloud_2019_07_02_14_19_06	810	19.839	77	3644921820	5.154285714	10.90228571	0	11.69557143	0	0	13.29142857	31.60928571	0	31.04285714	0	118.1282857	23.938	126.3431429	44.188	0	0	19.11614286	0	0.312142857	0	56.05371429	78.20585714	75.96385714	23.24685714	0	0	0	25.40242857	0	58.257	23.38514286	11.20961889	11.60459679	10.74140483	15.94748326	13.95429046	33.95438116	19.31061884	60.72058044	110.0999546	114.0832542	60.31813805	103.8022158
3	Pointcloud_2019_07_02_14_19_06	812	19.839	77	3644921820	0.153714286	0	0	7.699828571	3.318285714	33.09948571	7.312571429	81.65971429	0	0	76.7876	106.2185143	70.0576	79.45005714	90.2776	89.93137143	92.46834286	0	62.15314286	6.388857143	6.087142857	63.12788571	18.26474286	66.02634286	88.29794286	31.36565714	0	0	17.44977143	0	67.2964	39.42845714	11.20961889	11.60459679	10.74140483	15.94748326	13.95429046	33.95438116	19.31061884	60.72058044	110.0999546	114.0832542	60.31813805	103.8022158
3	Pointcloud_2019_07_02_14_19_06	814	19.839	77	3644921820	0	0	0	2.704085714	0	0	0	17.71014286	0	145.2714286	27.9122	0	169.1772	242.5569714	0	0	0	25.26317143	27.23342857	0	32.15642857	0	51.32362857	10.08882857	11.34902857	0	21.18402857	11.55628571	0	36.25342857	16.3358	41.47177143	11.20961889	11.60459679	10.74140483	15.94748326	13.95429046	33.95438116	19.31061884	60.72058044	110.0999546	114.0832542	60.31813805	103.8022158
3	Pointcloud_2019_07_02_14_19_06	816	19.839	77	3644921820	4.152571429	0	0	0.708342857	0	0	27.35485714	17.76057143	102.8724571	22.38571429	44.0368	0	0	104.6638857	0	13.07325714	77.60731429	0	30.31371429	80.54228571	100.2257143	0	66.38251429	40.15131429	35.40011429	0	37.24011429	63.60514286	18.54445714	66.29371429	0	66.51508571	11.20961889	11.60459679	10.74140483	15.94748326	13.95429046	33.95438116	19.31061884	60.72058044	110.0999546	114.0832542	60.31813805	103.8022158
3	Pointcloud_2019_07_02_14_19_06	818	19.841	77	3644921820	18.152	0	0	13.7126	0	10.1378	28.376	61.811	0	84.5	95.1614	129.4892	10.4164	20.7708	0	45.1442	38.6768	0	66.394	108.619	80.295	63.3504	109.4414	0	14.4512	0	20.2962	6.654	80.5918	10.334	43.4146	28.5584	11.20961889	11.60459679	10.74140483	15.94748326	13.95429046	33.95438116	19.31061884	60.72058044	110.0999546	114.0832542	60.31813805	103.8022158
3	Pointcloud_2019_07_02_14_19_06	820	19.841	77	3644921820	5.151428571	0	0	0	0	14.15057143	0	8.861428571	0	56.61428571	40.286	66.57942857	15.536	126.8777143	85.636	0	0	0	10.47428571	34.69571429	0	0	43.50028571	0	58.50228571	0	15.35228571	47.70285714	34.63914286	0	0	0	11.20961889	11.60459679	10.74140483	15.94748326	13.95429046	33.95438116	19.31061884	60.72058044	110.0999546	114.0832542	60.31813805	103.8022158
3	Pointcloud_2019_07_02_14_19_06	822	19.841	77	3644921820	0	0	0	9.721114286	2.381142857	0	8.418285714	72.91185714	0	170.7285714	177.4106	0	0	136.9846286	0	1.286085714	0	11.55722857	0	0	0	62.49874286	81.55917143	36.33877143	32.55337143	0	13.40837143	0	0	33.41457143	28.4934	72.64502857	11.20961889	11.60459679	10.74140483	15.94748326	13.95429046	33.95438116	19.31061884	60.72058044	110.0999546	114.0832542	60.31813805	103.8022158
3	Pointcloud_2019_07_02_14_19_06	824	19.841	77	3644921820	0	0	0	10.72537143	0	6.176114286	0	47.96228571	0	110.8428571	50.5352	88.75988571	0	99.09154286	23.8152	0	107.8852571	0	3.634857143	68.84914286	42.50285714	0	116.6180571	0	0	0	11.46445714	50.80057143	30.73382857	31.45485714	5.5328	0	11.20961889	11.60459679	10.74140483	15.94748326	13.95429046	33.95438116	19.31061884	60.72058044	110.0999546	114.0832542	60.31813805	103.8022158
3	Pointcloud_2019_07_02_14_19_06	826	19.841	77	3644921820	18.14971429	0	1.197314286	3.729628571	0	31.18888571	6.460571429	38.01271429	0	77.95714286	98.6598	160.8501143	208.8948	19.19845714	0	65.42797143	0	0	34.71514286	113.9258571	5.572142857	0	77.67694286	52.46374286	2.655542857	12.85225714	54.52054286	4.849428571	0	0	22.5722	31.73165714	11.20961889	11.60459679	10.74140483	15.94748326	13.95429046	33.95438116	19.31061884	60.72058044	110.0999546	114.0832542	60.31813805	103.8022158
3	Pointcloud_2019_07_02_14_19_06	828	19.84	77	3644921820	0	12.91154286	16.20194286	0	0	0	13.48171429	0	19.55251429	138.0714286	0	47.94034286	31.0144	75.30537143	19.9944	118.4989143	22.02422857	0	3.795428571	0	2.641428571	3.721257143	63.73582857	45.52622857	9.706628571	90.92177143	0	65.89828571	53.82851429	13.53542857	18.6116	26.77497143	11.20961889	11.60459679	10.74140483	15.94748326	13.95429046	33.95438116	19.31061884	60.72058044	110.0999546	114.0832542	60.31813805	103.8022158
3	Pointcloud_2019_07_02_14_19_06	830	19.84	77	3644921820	0	0	0	0	7.431428571	54.21442857	40.50285714	12.11357143	0	121.1857143	0.909	27.03057143	107.134	22.41228571	0	0	0	14.85128571	11.87571429	14.07928571	45.71071429	0	90.79471429	22.58871429	42.75771429	79.99128571	44.63271429	0	0	10.57571429	0	0	11.20961889	11.60459679	10.74140483	15.94748326	13.95429046	33.95438116	19.31061884	60.72058044	110.0999546	114.0832542	60.31813805	103.8022158
3	Pointcloud_2019_07_02_14_19_06	832	19.84	77	3644921820	2.148	12.9136	21.2112	1.7424	0	75.2272	27.524	3.164	0	113.3	0	93.1208	0	42.5192	48.1736	89.6408	68.1632	132.9248	45.956	0	8.78	0	54.8536	19.6512	23.8088	0	80.6888	12.996	0	0	53.6904	22.8616	11.20961889	11.60459679	10.74140483	15.94748326	13.95429046	33.95438116	19.31061884	60.72058044	110.0999546	114.0832542	60.31813805	103.8022158
3	Pointcloud_2019_07_02_14_19_06	834	19.84	77	3644921820	6.147428571	0	0	0	0	10.23997143	0	56.21442857	14.89254286	90.41428571	63.1582	0	0	145.6261143	101.2632	0	0	0	24.03628571	0	0	0	14.91248571	23.71368571	12.85988571	6.130314286	40.74488571	0	0	9.656285714	0	81.90491429	11.20961889	11.60459679	10.74140483	15.94748326	13.95429046	33.95438116	19.31061884	60.72058044	110.0999546	114.0832542	60.31813805	103.8022158
3	Pointcloud_2019_07_02_14_19_06	836	19.841	77	3644921820	8.146857143	0	0	0	0	0	32.56628571	0	0	0	48.2828	0	0	137.7330286	0	43.78268571	20.30217143	0	0	0	0	81.01794286	14.97137143	0	5.910971429	0	26.80097143	25.09371429	0	19.69657143	18.7692	0	11.20961889	11.60459679	10.74140483	15.94748326	13.95429046	33.95438116	19.31061884	60.72058044	110.0999546	114.0832542	60.31813805	103.8022158
3	Pointcloud_2019_07_02_14_19_06	838	19.841	77	3644921820	11.14628571	0	33.22508571	29.75517143	25.48171429	17.26551429	1.587428571	0	0	88.64285714	0	6.391485714	15.6124	0	0	0	0	17.14534286	29.19685714	27.38614286	70.98785714	0	25.03025714	0	56.96205714	10.26934286	25.85705714	0	0	11.73685714	2.8086	59.99154286	11.20961889	11.60459679	10.74140483	15.94748326	13.95429046	33.95438116	19.31061884	60.72058044	110.0999546	114.0832542	60.31813805	103.8022158
3	Pointcloud_2019_07_02_14_19_06	840	19.841	77	3644921820	0	0	0	0	0	20.27828571	13.60857143	101.3657143	117.2325714	119.7571429	86.532	100.4817143	0	37.94685714	0	55.92457143	74.44114286	0	74.27714286	48.46285714	101.0571429	0	25.08914286	115.9011429	36.01314286	48.33885714	0	0	0	27.77714286	16.848	54.03485714	11.20961889	11.60459679	10.74140483	15.94748326	13.95429046	33.95438116	19.31061884	60.72058044	110.0999546	114.0832542	60.31813805	103.8022158
3	Pointcloud_2019_07_02_14_19_06	842	19.841	77	3644921820	0	0	0	0	0	2.291057143	0.629714286	0	0	43.87142857	0	82.57194286	0	0	0	0	0	0	8.357428571	0	0	38.24045714	55.14802857	0	17.06422857	0	0	23.24028571	1.159914286	28.81742857	0	21.07817143	11.20961889	11.60459679	10.74140483	15.94748326	13.95429046	33.95438116	19.31061884	60.72058044	110.0999546	114.0832542	60.31813805	103.8022158
3	Pointcloud_2019_07_02_14_19_06	844	19.841	77	3644921820	10.14457143	0	0.238971429	0	0	42.30382857	25.65085714	13.46657143	69.45925714	33.98571429	0	0	0	5.160685714	0	54.06645714	32.58011429	13.36588571	79.43771429	0	13.19571429	4.314628571	9.206914286	45.02611429	91.11531429	0	41.02531429	56.28914286	0	29.85771429	16.9268	15.12148571	11.20961889	11.60459679	10.74140483	15.94748326	13.95429046	33.95438116	19.31061884	60.72058044	110.0999546	114.0832542	60.31813805	103.8022158
3	Pointcloud_2019_07_02_14_19_06	846	19.841	77	3644921820	1.144	10.9208	0	0	0	4.3166	19.672	45.517	0	181.1	0	0	54.0908	7.2676	0	49.1374	5.6496	0	0	0	46.265	18.3888	79.2658	27.0886	0	0	35.0814	58.338	6.2546	80.898	22.9662	6.1648	11.20961889	11.60459679	10.74140483	15.94748326	13.95429046	33.95438116	19.31061884	60.72058044	110.0999546	114.0832542	60.31813805	103.8022158
3	Pointcloud_2019_07_02_14_19_06	848	19.841	77	3644921820	2.143428571	16.92182857	21.24822857	4.776457143	18.54457143	40.32937143	20.69314286	21.56742857	0	122.2142857	36.0304	0	0	89.37451429	35.8904	0	5.719085714	5.512914286	127.5982857	0	0	11.46297143	6.324685714	53.15108571	0	0	95.13748571	0	5.301942857	0	0	0	11.20961889	11.60459679	10.74140483	15.94748326	13.95429046	33.95438116	19.31061884	60.72058044	110.0999546	114.0832542	60.31813805	103.8022158
3	Pointcloud_2019_07_02_14_19_06	850	19.841	77	3644921820	0	0	0	0	0	25.34214286	0	0	6.799285714	132.3285714	0	39.93285714	96.33	0	108.98	66.27928571	90.78857143	0	0	2.846428571	0	29.53714286	31.38357143	0	0	0	44.19357143	4.435714286	6.349285714	53.97857143	58.045	58.25142857	11.20961889	11.60459679	10.74140483	15.94748326	13.95429046	33.95438116	19.31061884	60.72058044	110.0999546	114.0832542	60.31813805	103.8022158
3	Pointcloud_2019_07_02_14_19_06	852	19.842	77	3644921820	15.14228571	16.92388571	24.25748571	24.78497143	7.569714286	23.35491429	6.735428571	43.66828571	0	166.4428571	63.2796	0	14.4496	142.5883429	3.0696	10.35022857	0	5.659942857	30.75885714	0	109.4728571	192.6113143	49.44245714	36.27605714	0	0	19.24965714	16.48457143	0	68.01885714	91.0844	0	11.20961889	11.60459679	10.74140483	15.94748326	13.95429046	33.95438116	19.31061884	60.72058044	110.0999546	114.0832542	60.31813805	103.8022158
3	Pointcloud_2019_07_02_14_19_06	854	19.842	77	3644921820	0	1.924914286	0	2.789228571	22.58228571	7.367685714	19.75657143	0	0	0	26.4042	26.11331429	35.5692	24.69525714	0	0	0.927542857	0	26.83914286	11.99985714	2.542142857	0	0	74.33854286	73.37074286	11.82545714	0	9.533428571	45.44397143	0	16.1238	8.338057143	11.20961889	11.60459679	10.74140483	15.94748326	13.95429046	33.95438116	19.31061884	60.72058044	110.0999546	114.0832542	60.31813805	103.8022158
3	Pointcloud_2019_07_02_14_19_06	856	19.842	77	3644921820	0	0	11.26674286	16.79348571	0	33.38045714	0	37.76914286	12.13931429	288.6714286	80.5288	114.2035429	0	119.8021714	81.2488	9.492114286	20.99702857	9.806971429	0	0	170.6114286	23.75965714	65.56022857	48.40102857	62.42182857	0	34.36182857	0	16.49131429	0	69.1632	0	11.20961889	11.60459679	10.74140483	15.94748326	13.95429046	33.95438116	19.31061884	60.72058044	110.0999546	114.0832542	60.31813805	103.8022158
3	Pointcloud_2019_07_02_14_19_06	858	19.842	77	3644921820	0	0	0	0	0	0	0	13.81957143	0	168.7857143	9.6534	0	0	0	0	0	0	43.88048571	65.99971429	0	9.680714286	0	0	31.46351429	0	0	0	16.63114286	8.538657143	0	0	0	11.20961889	11.60459679	10.74140483	15.94748326	13.95429046	33.95438116	19.31061884	60.72058044	110.0999546	114.0832542	60.31813805	103.8022158
3	Pointcloud_2019_07_02_14_19_06	860	19.841	77	3644921820	10.14	0	0	0	0	0	0	82.87	0	116.9	0	54.384	100.928	0	53.428	0	0	7.954	56.08	130.23	0	32.908	21.678	4.526	23.524	0	20.474	0	0	54.18	35.242	15.468	11.20961889	11.60459679	10.74140483	15.94748326	13.95429046	33.95438116	19.31061884	60.72058044	110.0999546	114.0832542	60.31813805	103.8022158
3	Pointcloud_2019_07_02_14_19_06	862	19.841	77	3644921820	2.139428571	0	0	0	0	0	0	0	0	0	37.9026	65.47422857	105.0476	40.12291429	50.5176	0	0	18.02751429	90.16028571	0	8.819285714	0	129.7368857	93.58848571	38.57508571	0	0	0	0	0	0	0	11.20961889	11.60459679	10.74140483	15.94748326	13.95429046	33.95438116	19.31061884	60.72058044	110.0999546	114.0832542	60.31813805	103.8022158
3	Pointcloud_2019_07_02_14_19_06	864	19.841	77	3644921820	0	0	2.285257143	0	20.64514286	27.43154286	0	44.97085714	0	0	32.0272	90.56445714	159.1672	0	0	0	0	100.1010286	20.24057143	0	75.88857143	46.05634286	53.79577143	0	16.62617143	0	0	39.77771429	0	8.260571429	0	0	11.20961889	11.60459679	10.74140483	15.94748326	13.95429046	33.95438116	19.31061884	60.72058044	110.0999546	114.0832542	60.31813805	103.8022158
3	Pointcloud_2019_07_02_14_19_06	866	19.841	77	3644921820	8.138285714	27.93108571	0	0	0	0	0	21.02128571	0.706028571	0	0	109.6546857	0	0	43.6968	80.84682857	63.34445714	76.17454286	0	95.46014286	1.957857143	66.13051429	44.85465714	91.71345714	60.67725714	32.24254286	0	0	0	9.300857143	0	18.59794286	11.20961889	11.60459679	10.74140483	15.94748326	13.95429046	33.95438116	19.31061884	60.72058044	110.0999546	114.0832542	60.31813805	103.8022158
3	Pointcloud_2019_07_02_14_19_06	868	19.842	77	3644921820	8.137714286	9.932114286	4.294514286	0	0	22.45708571	14.90457143	0	128.8193714	37.35714286	58.2764	101.7449143	45.4064	0	0	0	50.41394286	0	22.40114286	0	15.02714286	9.204685714	0	101.7759429	126.7283429	0	0	23.87542857	0	38.34114286	2.3996	0	11.20961889	11.60459679	10.74140483	15.94748326	13.95429046	33.95438116	19.31061884	60.72058044	110.0999546	114.0832542	60.31813805	103.8022158
3	Pointcloud_2019_07_02_14_19_06	870	19.842	77	3644921820	10.13714286	0	0	0	0	0	17.92571429	58.12214286	0	131.4714286	0	0	0	82.55057143	53.876	16.98871429	123.4834286	0	4.481428571	122.6135714	0	11.27885714	0	5.838428571	87.77942857	0	0	39.92428571	42.82271429	25.38142857	0	51.68457143	11.20961889	11.60459679	10.74140483	15.94748326	13.95429046	33.95438116	19.31061884	60.72058044	110.0999546	114.0832542	60.31813805	103.8022158
3	Pointcloud_2019_07_02_14_19_06	872	19.842	77	3644921820	0	0	0	0	21.69542857	13.48262857	24.94685714	77.17257143	23.04605714	0	0	43.92537143	0	91.65748571	34.9656	48.05965714	0	47.39508571	0	66.69028571	2.165714286	94.35302857	118.0313143	0	54.83051429	0	0	21.97314286	0.870057143	33.42171429	4.4784	0	11.20961889	11.60459679	10.74140483	15.94748326	13.95429046	33.95438116	19.31061884	60.72058044	110.0999546	114.0832542	60.31813805	103.8022158
3	Pointcloud_2019_07_02_14_19_06	874	19.842	77	3644921820	0	4.9352	13.3084	0	0	7.4954	0	126.223	0	0	0	0	163.7652	38.7644	12.0552	0	65.6224	42.4686	0	15.767	24.235	40.4272	70.0902	21.9634	34.8816	0	0	0	0	27.462	24.5178	99.7712	11.20961889	11.60459679	10.74140483	15.94748326	13.95429046	33.95438116	19.31061884	60.72058044	110.0999546	114.0832542	60.31813805	103.8022158
3	Pointcloud_2019_07_02_14_19_06	876	19.842	77	3644921820	0	1.936228571	22.31302857	18.83605714	0	1.508171429	14.98914286	0	50.27274286	68.81428571	160.7748	162.1058286	154.8848	294.8713143	0	0	0	0	0	37.84371429	76.30428571	0	112.1490857	48.02588571	36.93268571	4.590114286	62.92268571	0	0	7.502285714	59.5572	0	11.20961889	11.60459679	10.74140483	15.94748326	13.95429046	33.95438116	19.31061884	60.72058044	110.0999546	114.0832542	60.31813805	103.8022158
3	Pointcloud_2019_07_02_14_19_06	878	19.842	77	3644921820	21.13485714	0	0	0	3.733142857	9.520942857	10.01028571	15.32385714	0	57.92857143	114.8994	178.1960571	0	65.97822857	15.2344	33.27248571	14.76137143	54.61562857	36.80257143	100.9204286	38.37357143	22.57554286	13.20797143	66.08837143	82.98377143	0	40.97877143	47.11971429	53.01208571	133.5425714	0	8.857828571	11.20961889	11.60459679	10.74140483	15.94748326	13.95429046	33.95438116	19.31061884	60.72058044	110.0999546	114.0832542	60.31813805	103.8022158
3	Pointcloud_2019_07_02_14_19_06	880	19.842	77	3644921821	0	0	12.32228571	0	0	14.53371429	8.031428571	0	0	159.0428571	68.024	23.28628571	54.124	89.08514286	0	0	51.83085714	14.68914286	12.88285714	37.99714286	16.44285714	16.64971429	12.26685714	98.15085714	0	0	0	2.168571429	0	0	76.636	0	11.20961889	11.60459679	10.74140483	15.94748326	13.95429046	33.95438116	19.31061884	60.72058044	110.0999546	114.0832542	60.31813805	103.8022158
3	Pointcloud_2019_07_02_14_19_06	882	19.842	77	3644921821	12.13371429	0	6.326914286	26.84882857	0	38.54648571	0	25.42471429	22.61277143	205.1571429	35.1486	0	0	80.19205714	0	0	7.900342857	0	0	0	0	41.72388571	35.32574286	0	79.08594286	0	0	0	40.10677143	0	17.6754	0	11.20961889	11.60459679	10.74140483	15.94748326	13.95429046	33.95438116	19.31061884	60.72058044	110.0999546	114.0832542	60.31813805	103.8022158
3	Pointcloud_2019_07_02_14_19_06	884	19.843	77	3644921821	0	0	0	0	0	0	0	0	0	115.2714286	0	124.4667429	0	100.2989714	0	0	44.96982857	0	0	0	47.58142857	73.79805714	97.38462857	27.27582857	76.13702857	0	0	67.26628571	58.15411429	0	30.7148	0	11.20961889	11.60459679	10.74140483	15.94748326	13.95429046	33.95438116	19.31061884	60.72058044	110.0999546	114.0832542	60.31813805	103.8022158
3	Pointcloud_2019_07_02_14_19_06	886	19.843	77	3644921821	0	6.941371429	0	7.857342857	0	17.57202857	0	8.525571429	0	0	136.3978	33.55697143	0	98.40588571	0	25.55625714	95.03931429	0	0	29.22728571	78.65071429	67.87222857	17.44351429	50.33831429	60.18811429	3.937685714	44.20311429	39.31514286	8.201457143	47.70371429	41.7542	0	11.20961889	11.60459679	10.74140483	15.94748326	13.95429046	33.95438116	19.31061884	60.72058044	110.0999546	114.0832542	60.31813805	103.8022158
3	Pointcloud_2019_07_02_14_19_06	888	19.843	77	3644921821	21.132	11.9424	28.3408	3.8616	0	18.5848	0	1.576	0	46.5	38.5224	75.6472	65.6024	0	41.6824	55.6272	36.1088	0	0	0	0	0	90.5024	50.4008	27.2392	18.0072	0	0	0	0.744	35.7936	115.0744	11.20961889	11.60459679	10.74140483	15.94748326	13.95429046	33.95438116	19.31061884	60.72058044	110.0999546	114.0832542	60.31813805	103.8022158
3	Pointcloud_2019_07_02_14_19_06	890	19.843	77	3644921821	0	0	2.345428571	0	0	17.59757143	0	13.62642857	0	0	0	106.7374286	129.722	24.61971429	80.772	0	0	86.05671429	9.284285714	2.380714286	0	0	0	95.46328571	19.29028571	0	0	45.41285714	7.296142857	59.78428571	14.833	0	11.20961889	11.60459679	10.74140483	15.94748326	13.95429046	33.95438116	19.31061884	60.72058044	110.0999546	114.0832542	60.31813805	103.8022158
3	Pointcloud_2019_07_02_14_19_06	892	19.842	77	3644921821	0	11.94445714	0	0	0	20.61034286	0	0	0	0	0	96.82765714	6.8416	39.72662857	6.8616	0	15.24777143	1.130228571	129.3645714	80.45742857	0	71.09474286	147.6201714	61.52577143	0	47.14622857	0	0	0	83.82457143	17.8724	0	11.20961889	11.60459679	10.74140483	15.94748326	13.95429046	33.95438116	19.31061884	60.72058044	110.0999546	114.0832542	60.31813805	103.8022158
3	Pointcloud_2019_07_02_14_19_06	894	19.842	77	3644921821	0	1.945485714	0	0	0	0	0	27.72728571	12.29282857	115.8428571	0	92.91788571	43.9612	49.83354286	54.9512	88.84002857	0	0	21.44485714	0	96.92785714	0	0	55.58825714	58.39245714	0	34.42745714	0	0	0	22.9118	31.20434286	11.20961889	11.60459679	10.74140483	15.94748326	13.95429046	33.95438116	19.31061884	60.72058044	110.0999546	114.0832542	60.31813805	103.8022158
3	Pointcloud_2019_07_02_14_19_06	896	19.842	77	3644921821	6.129714286	0	0	0	0	10.63588571	0	0	20.40617143	85.95714286	0	100.0081143	108.0808	80.94045714	137.0408	0	21.38674286	62.27725714	32.52514286	0	0	61.24308571	4.737942857	3.650742857	0	0	0	0	4.438171429	25.90514286	22.9512	1.247657143	11.20961889	11.60459679	10.74140483	15.94748326	13.95429046	33.95438116	19.31061884	60.72058044	110.0999546	114.0832542	60.31813805	103.8022158
3	Pointcloud_2019_07_02_14_19_06	898	19.842	77	3644921821	0	0	19.36394286	1.882885714	0	0	14.22171429	0	5.519514286	60.07142857	0	128.0983429	113.2004	0	0	6.981914286	79.45622857	0	0	0	116.0664286	59.31725714	30.79682857	6.713228571	12.49462857	0	12.53962857	0	0	55.94542857	0	53.29097143	11.20961889	11.60459679	10.74140483	15.94748326	13.95429046	33.95438116	19.31061884	60.72058044	110.0999546	114.0832542	60.31813805	103.8022158
3	Pointcloud_2019_07_02_14_19_06	900	19.843	77	3644921821	16.12857143	0	0	7.887142857	2.871428571	0	0	6.878571429	17.63285714	62.18571429	0	79.18857143	43.32	129.1542857	22.22	38.05285714	11.52571429	0	34.68571429	56.76428571	116.1357143	66.39142857	37.85571429	88.77571429	25.54571429	0	0	14.65714286	0	59.98571429	45.03	31.33428571	11.20961889	11.60459679	10.74140483	15.94748326	13.95429046	33.95438116	19.31061884	60.72058044	110.0999546	114.0832542	60.31813805	103.8022158
3	Pointcloud_2019_07_02_14_19_06	902	19.843	77	3644921821	12.128	0	0.3732	1.8914	7.884	22.6742	54.264	21.929	0	198.3	123.3946	114.2788	0	172.2612	0	89.1238	0	0	0	0	80.205	0	25.9146	0	48.5968	0	0	24.706	0	56.026	47.0694	17.3776	11.20961889	11.60459679	10.74140483	15.94748326	13.95429046	33.95438116	19.31061884	60.72058044	110.0999546	114.0832542	60.31813805	103.8022158
3	Pointcloud_2019_07_02_14_19_06	904	19.843	77	3644921821	5.127428571	0	0	0	0	24.68697143	25.28514286	43.97942857	22.85954286	245.4142857	0	0	121.5592	30.36811429	0	113.1947429	80.66468571	0	78.84628571	42.91771429	0	0	0	40.90068571	134.6478857	0	0	56.75485714	0	61.06628571	27.1088	59.42091429	11.20961889	11.60459679	10.74140483	15.94748326	13.95429046	33.95438116	19.31061884	60.72058044	110.0999546	114.0832542	60.31813805	103.8022158
3	Pointcloud_2019_07_02_14_19_06	906	19.843	77	3644921821	26.12685714	23.95165714	0	19.89991429	0	40.69974286	0	32.02985714	47.97288571	95.52857143	0	138.4592571	134.6788	12.47502857	57.4888	134.2656857	66.73417143	10.64482857	0	11.99442857	0	0	0	0	0	0	11.76397143	0	0	41.10657143	0	0	11.20961889	11.60459679	10.74140483	15.94748326	13.95429046	33.95438116	19.31061884	60.72058044	110.0999546	114.0832542	60.31813805	103.8022158
3	Pointcloud_2019_07_02_14_19_06	908	19.843	77	3644921821	0	0	0	2.904171429	0	2.712514286	0	0	0	42.64285714	0	0	22.7984	87.58194286	147.5784	71.33662857	44.80365714	0	82.00685714	0	78.41285714	49.68811429	52.09125714	36.02565714	48.75005714	95.70234286	76.82005714	20.85257143	55.72222857	38.14685714	16.1876	24.50754286	11.20961889	11.60459679	10.74140483	15.94748326	13.95429046	33.95438116	19.31061884	60.72058044	110.0999546	114.0832542	60.31813805	103.8022158
3	Pointcloud_2019_07_02_14_19_06	910	19.843	77	3644921821	0	0	0.391714286	0	0	0	7.348571429	0	0	140.7571429	97.893	116.6397143	0	0	0	5.407571429	5.873142857	0	67.08714286	11.14785714	23.48214286	0	0	0	106.8011429	0	19.87614286	42.90142857	0	30.18714286	1.227	6.550857143	11.20961889	11.60459679	10.74140483	15.94748326	13.95429046	33.95438116	19.31061884	60.72058044	110.0999546	114.0832542	60.31813805	103.8022158
3	Pointcloud_2019_07_02_14_19_06	912	19.843	77	3644921821	12.12514286	0	20.39634286	3.912685714	0	24.73805714	23.36971429	0	0	83.87142857	151.0176	40.72994286	125.0376	162.7957714	20.7576	88.47851429	36.94262857	85.86537143	0	0	97.55142857	43.83645714	0.209028571	69.15062857	83.85222857	8.841371429	17.93222857	39.95028571	0	27.22742857	40.2664	67.59417143	11.20961889	11.60459679	10.74140483	15.94748326	13.95429046	33.95438116	19.31061884	60.72058044	110.0999546	114.0832542	60.31813805	103.8022158
3	Pointcloud_2019_07_02_14_19_06	914	19.843	77	3644921821	6.124571429	9.955771429	19.40097143	0	43.95942857	22.75082857	0	0	0	118.9857143	0	103.8201714	65.1572	40.90268571	9.8472	0	0	0	1.247714286	8.301285714	0	6.910628571	0	31.21311429	123.9033143	21.91088571	62.98831429	0	0	0	53.3058	16.63748571	11.20961889	11.60459679	10.74140483	15.94748326	13.95429046	33.95438116	19.31061884	60.72058044	110.0999546	114.0832542	60.31813805	103.8022158
3	Pointcloud_2019_07_02_14_19_06	916	19.844	77	3644921821	0	0	0	0	0	0	0	11.282	0	86.1	40.2668	0	12.2768	33.0096	0	56.6204	0	19.0124	10.328	73.378	0	0	23.3268	0	28.9544	0	6.0444	13.048	50.9116	55.308	54.3452	54.6808	11.20961889	11.60459679	10.74140483	15.94748326	13.95429046	33.95438116	19.31061884	60.72058044	110.0999546	114.0832542	60.31813805	103.8022158
3	Pointcloud_2019_07_02_14_19_06	918	19.844	77	3644921821	35.12342857	12.95782857	36.41022857	28.92545714	8.984571429	52.77637143	68.43314286	85.33242857	0	0	0	110.0006286	0	10.11651429	0.0264	0	63.15108571	14.08591429	96.40828571	64.45471429	0	20.05897143	40.38568571	0	53.00548571	70.04991429	0	65.09685714	22.95894286	73.34828571	73.3846	57.72411429	11.20961889	11.60459679	10.74140483	15.94748326	13.95429046	33.95438116	19.31061884	60.72058044	110.0999546	114.0832542	60.31813805	103.8022158
3	Pointcloud_2019_07_02_14_19_06	920	19.844	77	3644921821	0	0	0	0	0	0	0	76.38285714	61.76628571	0	24.516	60.09085714	0	52.22342857	0	133.7622857	0	38.15942857	0	56.53142857	0	0	52.44457143	0	21.05657143	29.11942857	0	0	0	8.388571429	21.424	18.76742857	11.20961889	11.60459679	10.74140483	15.94748326	13.95429046	33.95438116	19.31061884	60.72058044	110.0999546	114.0832542	60.31813805	103.8022158
3	Pointcloud_2019_07_02_14_19_06	922	19.844	77	3644921821	63.12228571	20.95988571	24.41948571	15.93397143	0	0	11.47542857	49.43328571	0	52.44285714	0	94.18108571	124.6356	82.33034286	63.2056	153.8332286	0	2.232942857	0	6.608142857	50.89785714	26.20731429	106.5034571	0	67.10765714	0	156.2126571	11.19457143	23.05362857	0	40.4634	44.81074286	11.20961889	11.60459679	10.74140483	15.94748326	13.95429046	33.95438116	19.31061884	60.72058044	110.0999546	114.0832542	60.31813805	103.8022158
3	Pointcloud_2019_07_02_14_19_06	924	19.843	77	3644921821	2.121714286	0	8.424114286	0	0	28.81468571	0	60.48371429	0	50.55714286	75.7652	92.27131429	220.7552	4.437257143	131.2952	49.90417143	0	47.30645714	88.64914286	0	37.96714286	7.281485714	61.56234286	1.525542857	3.158742857	53.25845714	4.268742857	64.24342857	20.10097143	0	68.5028	21.85405714	11.20961889	11.60459679	10.74140483	15.94748326	13.95429046	33.95438116	19.31061884	60.72058044	110.0999546	114.0832542	60.31813805	103.8022158
3	Pointcloud_2019_07_02_14_19_06	926	19.843	77	3644921821	1.121142857	0.961942857	8.428742857	0	0	0	7.517714286	0	0	176.6714286	71.8898	50.36154286	50.8748	0	68.3848	15.97511429	26.42902857	26.37997143	102.7294286	0	25.03642857	83.35565714	0	31.58802857	0	0	0	0	0	3.509428571	36.5422	0	11.20961889	11.60459679	10.74140483	15.94748326	13.95429046	33.95438116	19.31061884	60.72058044	110.0999546	114.0832542	60.31813805	103.8022158
3	Pointcloud_2019_07_02_14_19_06	928	19.843	77	3644921821	36.12057143	32.96297143	49.43337143	43.94674286	27.04742857	40.84022857	37.53885714	56.58457143	56.21965714	1.785714286	36.0144	98.45177143	89.9944	110.6510857	38.4744	22.04605714	5.498514286	26.45348571	67.80971429	91.83828571	61.10571429	0	33.68011429	110.6505143	40.26091429	6.397485714	97.38091429	26.34114286	70.19565714	40.54971429	0	41.94068571	11.20961889	11.60459679	10.74140483	15.94748326	13.95429046	33.95438116	19.31061884	60.72058044	110.0999546	114.0832542	60.31813805	103.8022158
3	Pointcloud_2019_07_02_14_19_06	930	19.843	77	3644921821	15.12	12.964	13.438	19.951	0	16.853	8.56	0	0	0	16.139	41.542	35.114	0	0	19.117	0	0	101.89	0	69.175	0	0	0	25.312	0	51.437	6.39	0	30.59	10.621	33.984	11.20961889	11.60459679	10.74140483	15.94748326	13.95429046	33.95438116	19.31061884	60.72058044	110.0999546	114.0832542	60.31813805	103.8022158
3	Pointcloud_2019_07_02_14_19_06	932	19.843	77	3644921821	0	0	1.442628571	1.955257143	0	9.865771429	0	48.68542857	7.446342857	9.014285714	10.2636	0	84.2336	33.86491429	3.6536	19.18794286	25.63748571	0	30.97028571	0	112.2442857	0	43.79788571	39.77548571	17.36308571	0	0	29.43885714	14.29034286	0	96.6604	0	11.20961889	11.60459679	10.74140483	15.94748326	13.95429046	33.95438116	19.31061884	60.72058044	110.0999546	114.0832542	60.31813805	103.8022158
3	Pointcloud_2019_07_02_14_19_06	934	19.844	77	3644921821	0	0	0	17.95951429	13.08514286	2.878542857	0	8.735857143	0	10.12857143	0	69.72245714	0	117.9718286	51.7432	74.25888571	18.70697143	0	0	22.06842857	0	14.65234286	141.8567714	0	58.41417143	0	22.54917143	0	41.33768571	26.67057143	0	46.07062857	11.20961889	11.60459679	10.74140483	15.94748326	13.95429046	33.95438116	19.31061884	60.72058044	110.0999546	114.0832542	60.31813805	103.8022158
3	Pointcloud_2019_07_02_14_19_06	936	19.844	77	3644921821	2.118285714	13.96708571	16.45188571	21.96377143	10.09771429	2.891314286	0	46.78628571	0	60.24285714	0	0	0	0	0	0	39.77645714	0	53.13085714	17.14514286	61.38285714	40.72651429	101.9156571	30.90045714	48.46525714	0	0	0	35.38502857	0	0	26.11394286	11.20961889	11.60459679	10.74140483	15.94748326	13.95429046	33.95438116	19.31061884	60.72058044	110.0999546	114.0832542	60.31813805	103.8022158
3	Pointcloud_2019_07_02_14_19_06	938	19.844	77	3644921821	0	0	0	0	17.11028571	44.90408571	0.644571429	29.83671429	19.78637143	48.35714286	0	46.90291429	0	56.18565714	0	3.400771429	4.845942857	36.82105714	0	25.22185714	0	16.80068571	0	158.9629429	38.51634286	0	0	0	0	0	0	19.15725714	11.20961889	11.60459679	10.74140483	15.94748326	13.95429046	33.95438116	19.31061884	60.72058044	110.0999546	114.0832542	60.31813805	103.8022158
3	Pointcloud_2019_07_02_14_19_06	940	19.844	77	3644921821	0	0	0	0	0	14.91685714	0	0	38.89971429	50.47142857	54.762	0	0	92.29257143	0	0	0	73.89457143	78.29142857	0	2.521428571	0	39.03342857	19.02542857	12.56742857	0	63.71742857	39.63428571	29.47971429	0	0	0	11.20961889	11.60459679	10.74140483	15.94748326	13.95429046	33.95438116	19.31061884	60.72058044	110.0999546	114.0832542	60.31813805	103.8022158
3	Pointcloud_2019_07_02_14_19_06	942	19.844	77	3644921821	0	0	0	0	0	0	0	0	0	147.5857143	55.8866	51.08337143	117.8316	0	0	115.5426571	5.984914286	0	0	0	0	0	92.09231429	0	33.61851429	0	20.77351429	18.68314286	0	6.831714286	3.8574	4.243885714	11.20961889	11.60459679	10.74140483	15.94748326	13.95429046	33.95438116	19.31061884	60.72058044	110.0999546	114.0832542	60.31813805	103.8022158
3	Pointcloud_2019_07_02_14_19_06	944	19.844	77	3644921821	0	0	0	7.9808	6.148	14.9424	4.708	0	0	147.7	63.0112	18.1736	9.9512	0	0	20.6136	38.0544	0	0	0	25.66	22.0232	0	0	48.6696	0	0	0	25.5744	82.872	0	3.2872	11.20961889	11.60459679	10.74140483	15.94748326	13.95429046	33.95438116	19.31061884	60.72058044	110.0999546	114.0832542	60.31813805	103.8022158
3	Pointcloud_2019_07_02_14_19_06	946	19.844	77	3644921821	0	4.972228571	7.475028571	5.985057143	0	15.95517143	4.729142857	0	0	70.81428571	0	10.26382857	11.0708	0	0	60.68454286	0	0	48.53228571	50.52871429	63.72928571	4.097371429	24.21008571	99.21288571	16.72068571	29.02311429	0	2.780857143	0	0	51.9362	25.33051429	11.20961889	11.60459679	10.74140483	15.94748326	13.95429046	33.95438116	19.31061884	60.72058044	110.0999546	114.0832542	60.31813805	103.8022158
3	Pointcloud_2019_07_02_14_19_06	948	19.844	77	3644921821	2.114857143	0	17.47965714	41.98931429	11.17314286	4.967942857	0	1.088857143	72.35308571	179.9285714	6.2604	15.35405714	0	2.720228571	0	0	21.19337143	0	29.61257143	4.605428571	0	17.17154286	0	0	0.771771429	61.09262857	19.94177143	0	0	91.95257143	0	36.37382857	11.20961889	11.60459679	10.74140483	15.94748326	13.95429046	33.95438116	19.31061884	60.72058044	110.0999546	114.0832542	60.31813805	103.8022158
3	Pointcloud_2019_07_02_14_19_06	950	19.845	77	3644921821	26.11428571	17.97428571	0	6.993571429	0	25.98071429	0	0	0	98.04285714	122.385	0	0	0	8.46	27.82642857	0	25.26214286	83.69285714	36.68214286	13.86785714	0	113.3278571	43.33785714	42.82285714	0	0	0	16.71642857	17.99285714	0	20.41714286	11.20961889	11.60459679	10.74140483	15.94748326	13.95429046	33.95438116	19.31061884	60.72058044	110.0999546	114.0832542	60.31813805	103.8022158
3	Pointcloud_2019_07_02_14_19_06	952	19.845	77	3644921821	7.113714286	0	3.488914286	0	0	0	5.792571429	0	0	0	6.5096	59.53451429	0	77.93405714	78.5496	5.897371429	47.33234286	0	1.773142857	0	23.93714286	39.31988571	77.38674286	88.40034286	59.87394286	0	0	6.927428571	0	78.03314286	0	0	11.20961889	11.60459679	10.74140483	15.94748326	13.95429046	33.95438116	19.31061884	60.72058044	110.0999546	114.0832542	60.31813805	103.8022158
3	Pointcloud_2019_07_02_14_19_06	954	19.845	77	3644921821	0	0	0	0	0	2.006257143	0	0	0	53.27142857	0	0	0	5.040971429	37.6392	41.96831429	55.40182857	0	81.85342857	0	0	0	19.44562857	36.46282857	61.92502857	0	0	42.97628571	0	33.07342857	0	0	11.20961889	11.60459679	10.74140483	15.94748326	13.95429046	33.95438116	19.31061884	60.72058044	110.0999546	114.0832542	60.31813805	103.8022158
3	Pointcloud_2019_07_02_14_19_06	956	19.845	77	3644921821	47.11257143	16.97737143	15.49817143	18.00634286	12.22342857	49.01902857	14.83485714	37.29057143	0	0	0	0	30.6688	75.14788571	23.7288	0	34.47131429	43.48268571	121.9337143	103.9122857	74.07571429	0	32.50451429	57.52531429	0	0	54.16611429	34.02514286	101.8584571	17.11371429	68.1332	46.54708571	11.20961889	11.60459679	10.74140483	15.94748326	13.95429046	33.95438116	19.31061884	60.72058044	110.0999546	114.0832542	60.31813805	103.8022158
3	Pointcloud_2019_07_02_14_19_06	958	19.844	77	3644921821	0	7.9784	0	9.0106	0	0	1.856	96.341	0	182.5	0	19.8052	0	82.2548	5.8184	8.1102	0	0	107.014	0	0	0	51.5634	0	0	0	0	29.074	12.9058	85.154	28.1726	0	11.20961889	11.60459679	10.74140483	15.94748326	13.95429046	33.95438116	19.31061884	60.72058044	110.0999546	114.0832542	60.31813805	103.8022158
3	Pointcloud_2019_07_02_14_19_06	960	19.844	77	3644921821	1.111428571	0	0	0	0	0	0	0	4.033142857	55.61428571	55.008	116.8954286	68.908	84.36171429	35.908	38.18114286	0	6.629714286	0	0	0	106.6165714	19.62228571	0	69.07828571	0	0	22.12285714	77.95314286	0	43.212	0	11.20961889	11.60459679	10.74140483	15.94748326	13.95429046	33.95438116	19.31061884	60.72058044	110.0999546	114.0832542	60.31813805	103.8022158
3	Pointcloud_2019_07_02_14_19_06	962	19.844	77	3644921822	0	0	0	0	0	26.05734286	29.89828571	0	0	9.728571429	53.1326	0	0	0	0	25.25208571	0	0	0	58.14242857	0	0	41.68117143	0	2.129371429	0	0	44.17171429	57.00048571	27.23457143	0	0	11.20961889	11.60459679	10.74140483	15.94748326	13.95429046	33.95438116	19.31061884	60.72058044	110.0999546	114.0832542	60.31813805	103.8022158
3	Pointcloud_2019_07_02_14_19_06	964	19.844	77	3644921822	5.110285714	9.981485714	0	9.023371429	0	0	3.919428571	0	0	95.84285714	0	0	0	0	28.0872	10.32302857	17.74925714	0	0	43.21914286	16.35285714	87.76491429	0	31.77525714	74.18045714	0	61.39045714	0	45.04782857	0	5.2908	0	11.20961889	11.60459679	10.74140483	15.94748326	13.95429046	33.95438116	19.31061884	60.72058044	110.0999546	114.0832542	60.31813805	103.8022158
3	Pointcloud_2019_07_02_14_19_06	966	19.846	77	3644921822	0	0	0	0	3.286285714	38.08288571	5.940571429	0	0	45.95714286	8.3818	116.1661143	15.2668	28.68245714	0	0	0	8.850257143	0	0	24.42214286	54.83908571	64.79894286	50.83774286	35.23154286	21.71825714	0	0	0	0	9.3302	37.76365714	11.20961889	11.60459679	10.74140483	15.94748326	13.95429046	33.95438116	19.31061884	60.72058044	110.0999546	114.0832542	60.31813805	103.8022158
3	Pointcloud_2019_07_02_14_19_06	968	19.846	77	3644921822	0.109142857	0	0	0	0	0	0	0	87.48651429	4.071428571	0	50.25634286	82.3864	73.78937143	0	0	0	0	0	0	19.49142857	0	106.8578286	0	22.28262857	0	7.502628571	0	10.14251429	0	11.3696	50.80697143	11.20961889	11.60459679	10.74140483	15.94748326	13.95429046	33.95438116	19.31061884	60.72058044	110.0999546	114.0832542	60.31813805	103.8022158
3	Pointcloud_2019_07_02_14_19_06	970	19.846	77	3644921822	10.10857143	8.984571429	0	0	0	0	13.98285714	22.64357143	0	221.1857143	28.631	42.34657143	162.506	143.8962857	58.356	64.53585714	0	0	51.49571429	0	89.56071429	16.98742857	103.9167143	0	0	15.85728571	17.55871429	44.36714286	0	35.39571429	0	39.85028571	11.20961889	11.60459679	10.74140483	15.94748326	13.95429046	33.95438116	19.31061884	60.72058044	110.0999546	114.0832542	60.31813805	103.8022158
3	Pointcloud_2019_07_02_14_19_06	972	19.846	77	3644921822	0	0	0	0	8.324	43.1212	0	0	26.7132	122.3	101.7556	0	0	0	0	30.6068	66.0272	9.0708	0	0	115.63	110.0616	11.9756	0	9.3848	0	0	0	58.2372	26.436	44.4484	15.8936	11.20961889	11.60459679	10.74140483	15.94748326	13.95429046	33.95438116	19.31061884	60.72058044	110.0999546	114.0832542	60.31813805	103.8022158
3	Pointcloud_2019_07_02_14_19_06	974	19.845	77	3644921822	0	0	0	4.044657143	5.336571429	3.133971429	0	21.74442857	0	0	0	99.52702857	0	0	0	0	0	0	0	0	0	11.13577143	0	0	39.43588571	0	0	0	0	13.47628571	17.4878	0	11.20961889	11.60459679	10.74140483	15.94748326	13.95429046	33.95438116	19.31061884	60.72058044	110.0999546	114.0832542	60.31813805	103.8022158
3	Pointcloud_2019_07_02_14_19_06	976	19.845	77	3644921822	0	0	5.544457143	0	14.34914286	51.14674286	5.046285714	0	0	77.52857143	3.0048	0	0	116.2170286	4.6248	106.7486857	8.166171429	0	28.73657143	0	84.76857143	9.209942857	4.093371429	10.15017143	0	16.06582857	7.726971429	2.513714286	0	0	79.5272	29.98022857	11.20961889	11.60459679	10.74140483	15.94748326	13.95429046	33.95438116	19.31061884	60.72058044	110.0999546	114.0832542	60.31813805	103.8022158
3	Pointcloud_2019_07_02_14_19_06	978	19.845	77	3644921822	17.10628571	0	0	0	3.361714286	0	0	15.84528571	24.05322857	0	35.1294	49.70748571	0	0	0	52.81962857	0	18.29134286	0	27.75614286	0	3.284114286	0	78.21265714	23.53805714	0	15.78305714	47.56257143	61.37922857	64.55685714	0	0	11.20961889	11.60459679	10.74140483	15.94748326	13.95429046	33.95438116	19.31061884	60.72058044	110.0999546	114.0832542	60.31813805	103.8022158
3	Pointcloud_2019_07_02_14_19_06	980	19.845	77	3644921822	0	0	0	0	0	0	0	0	0	0	0	9.797714286	59.104	85.43085714	44.804	0	0	0	11.89714286	0	0	0	5.211142857	17.27514286	68.58914286	0	0	30.61142857	69.42657143	12.59714286	44.606	0	11.20961889	11.60459679	10.74140483	15.94748326	13.95429046	33.95438116	19.31061884	60.72058044	110.0999546	114.0832542	60.31813805	103.8022158
3	Pointcloud_2019_07_02_14_19_06	982	19.848	77	3644921822	0	0	0	0	2.386857143	0	6.109714286	0	95.27991429	43.87142857	0	0	0	0	0	49.96151429	18.37462857	15.43837143	15.97742857	0	65.97642857	6.432457143	0	10.33762857	0	36.27437143	26.89522857	15.66028571	0	0	0	0	11.20961889	11.60459679	10.74140483	15.94748326	13.95429046	33.95438116	19.31061884	60.72058044	110.0999546	114.0832542	60.31813805	103.8022158
3	Pointcloud_2019_07_02_14_19_06	984	19.848	77	3644921822	2.104571429	0	13.56297143	38.06594286	31.39942857	30.19782857	37.13085714	0	0	67.98571429	24.5032	0	0	86.64468571	0	0	15.44411429	55.51188571	77.05771429	51.98628571	71.04571429	67.50662857	30.32891429	46.40011429	16.69131429	0	0	0	33.52125714	37.67771429	27.6848	0	11.20961889	11.60459679	10.74140483	15.94748326	13.95429046	33.95438116	19.31061884	60.72058044	110.0999546	114.0832542	60.31813805	103.8022158
3	Pointcloud_2019_07_02_14_19_06	986	19.847	77	3644921822	0	0	0	0	0	0	0	0	0	0	0	0	173.4628	83.7516	46.0728	51.1034	0	55.5854	40.138	0	0	0	39.3878	0	0	12.4134	0	34.758	0	0	0	4.1968	11.20961889	11.60459679	10.74140483	15.94748326	13.95429046	33.95438116	19.31061884	60.72058044	110.0999546	114.0832542	60.31813805	103.8022158
3	Pointcloud_2019_07_02_14_19_06	988	19.847	77	3644921822	13.10342857	8.993828571	15.57222857	4.074457143	5.424571429	42.22337143	2.173142857	0	69.61994286	135.2142857	57.7524	0	59.5824	100.8585143	0	0	0	0	15.21828571	0	34.18428571	33.65497143	0	14.52508571	47.79348571	0	0	43.80685714	21.61594286	0	19.7636	21.24011429	11.20961889	11.60459679	10.74140483	15.94748326	13.95429046	33.95438116	19.31061884	60.72058044	110.0999546	114.0832542	60.31813805	103.8022158
3	Pointcloud_2019_07_02_14_19_06	990	19.847	77	3644921822	7.102857143	0	0.576857143	2.078714286	0	0	0	38.14785714	47.73328571	74.32857143	0	89.24885714	0.702	0	0	0	36.65257143	0	0	11.21642857	0	0	0	0	0	0	86.11957143	0	136.6632857	25.79857143	0	41.28342857	11.20961889	11.60459679	10.74140483	15.94748326	13.95429046	33.95438116	19.31061884	60.72058044	110.0999546	114.0832542	60.31813805	103.8022158
3	Pointcloud_2019_07_02_14_19_06	992	19.847	77	3644921822	0	0	3.581485714	0	0	0	0	14.19828571	0	23.44285714	49.0016	151.3390857	44.8216	26.07234286	115.3416	56.31622857	0	10.80594286	90.37885714	59.29314286	5.322857143	0	4.564457143	0	0	59.62194286	0	0	0	0	0	0	11.20961889	11.60459679	10.74140483	15.94748326	13.95429046	33.95438116	19.31061884	60.72058044	110.0999546	114.0832542	60.31813805	103.8022158
3	Pointcloud_2019_07_02_14_19_06	994	19.846	77	3644921822	5.101714286	10.99691429	6.586114286	13.08722857	0	38.26168571	11.23657143	0	0	0	0	0	0	0	0	11.38717143	51.79154286	0	3.459142857	35.36985714	11.39214286	16.87748571	46.62334286	48.71254286	32.94674286	0	3.231742857	23.95342857	25.75797143	30.87914286	8.8818	0	11.20961889	11.60459679	10.74140483	15.94748326	13.95429046	33.95438116	19.31061884	60.72058044	110.0999546	114.0832542	60.31813805	103.8022158
3	Pointcloud_2019_07_02_14_19_06	996	19.846	77	3644921822	10.10114286	11.99794286	0	0	0	0	0	7.299142857	70.07331429	0	16.2508	77.51954286	0	0	0	0	0	24.95297143	0	69.44657143	0	39.95165714	0	10.77502857	12.99782857	58.76097143	44.28782857	66.00228571	0	0	0	17.41337143	11.20961889	11.60459679	10.74140483	15.94748326	13.95429046	33.95438116	19.31061884	60.72058044	110.0999546	114.0832542	60.31813805	103.8022158
3	Pointcloud_2019_07_02_14_19_06	998	19.849	77	3644921822	0	0	0	0	0	19.28722857	14.27885714	93.34957143	0	135.7857143	55.3754	0	0	0	79.6104	29.52905714	81.93051429	0	0	0	0	0	0	18.83751429	91.04891429	13.83048571	0	0	0	22.95971429	0	0	11.20961889	11.60459679	10.74140483	15.94748326	13.95429046	33.95438116	19.31061884	60.72058044	110.0999546	114.0832542	60.31813805	103.8022158
3	Pointcloud_2019_07_02_14_19_06	1000	19.849	77	3644921822	5.1	11	2.6	0	6.5	0	0	39.4	0	0	21.5	87.7	0	0	128.7	34.6	0	16.1	0	0	0	0	16.8	34.9	3.1	22.9	0	0	0	36	134	12.5	11.20961889	11.60459679	10.74140483	15.94748326	13.95429046	33.95438116	19.31061884	60.72058044	110.0999546	114.0832542	60.31813805	103.8022158
3	Pointcloud_2019_07_02_14_19_06	1002	19.849	77	3644921822	0	0	0	0	0	0	0	0	0	23.01428571	0	10.79022857	126.4196	141.6069143	14.7896	0	53.06948571	0	21.78028571	17.67671429	57.66928571	7.174171429	0	0	0.151085714	0	0	0	16.94734286	27.04028571	0	28.54331429	11.20961889	11.60459679	10.74140483	15.94748326	13.95429046	33.95438116	19.31061884	60.72058044	110.0999546	114.0832542	60.31813805	103.8022158
3	Pointcloud_2019_07_02_14_19_06	1004	19.849	77	3644921822	0	0	0	0	25.52514286	5.325542857	0	38.50085714	60.52668571	64.12857143	0	159.8804571	38.5392	55.71382857	46.8792	158.7418857	0	0	0	0	0	0	0	0	0	0	0	98.19771429	0	0	4.0788	63.58662857	11.20961889	11.60459679	10.74140483	15.94748326	13.95429046	33.95438116	19.31061884	60.72058044	110.0999546	114.0832542	60.31813805	103.8022158
3	Pointcloud_2019_07_02_14_19_06	1006	19.848	77	3644921822	4.098285714	36.00308571	0	0	0	0	48.36342857	0	0	197.2428571	28.8738	0	8.6588	113.8207429	28.9688	0	0	0	83.94085714	0	0	0	20.97665714	0	0	0	35.56825714	22.24657143	0	45.12085714	0	38.62994286	11.20961889	11.60459679	10.74140483	15.94748326	13.95429046	33.95438116	19.31061884	60.72058044	110.0999546	114.0832542	60.31813805	103.8022158
3	Pointcloud_2019_07_02_14_19_06	1008	19.848	77	3644921822	3.097714286	0	0	0	0	29.35108571	45.38457143	45.60171429	11.75337143	28.35714286	10.9984	76.06091429	46.7784	130.9276571	0	0	0	42.39405714	0	0	0	0	44.03554286	0	0	0	47.62434286	36.29542857	0	0	0	0	11.20961889	11.60459679	10.74140483	15.94748326	13.95429046	33.95438116	19.31061884	60.72058044	110.0999546	114.0832542	60.31813805	103.8022158
3	Pointcloud_2019_07_02_14_19_06	1010	19.848	77	3644921822	6.097142857	7.005142857	0	0	0	9.363857143	0	0	19.86671429	13.47142857	11.123	0	0	0	0	54.95471429	0	0.467571429	0	0	0	0	39.09442857	0	33.35542857	0	0	0	0	29.20142857	0	40.71657143	11.20961889	11.60459679	10.74140483	15.94748326	13.95429046	33.95438116	19.31061884	60.72058044	110.0999546	114.0832542	60.31813805	103.8022158
3	Pointcloud_2019_07_02_14_19_06	1012	19.848	77	3644921822	0	0	2.627771429	0	0	18.37662857	0	47.70257143	0	0	58.2476	0	33.0176	0.141485714	60.2376	21.02565714	122.4169143	0	0	0	0	25.54502857	31.15331429	74.27491429	7.406514286	0	0	10.39314286	9.184057143	32.24171429	32.2364	0	11.20961889	11.60459679	10.74140483	15.94748326	13.95429046	33.95438116	19.31061884	60.72058044	110.0999546	114.0832542	60.31813805	103.8022158
3	Pointcloud_2019_07_02_14_19_06	1014	19.85	77	3644921822	0	0	0	0	0	0	1.448	0	0	26.7	85.3722	59.3316	103.1372	133.2484	31.3272	0	0	27.6146	49.262	0	0	88.6192	36.2122	6.3374	3.4576	0	0	42.442	0	37.282	0	14.8032	11.20961889	11.60459679	10.74140483	15.94748326	13.95429046	33.95438116	19.31061884	60.72058044	110.0999546	114.0832542	60.31813805	103.8022158
3	Pointcloud_2019_07_02_14_19_06	1016	19.85	77	3644921822	34.09542857	39.00822857	0	0	0	20.40217143	0	0	0	111.8142857	0	0	0	0	0	150.1675429	0	0	0	0	0	66.69337143	17.27108571	0	0	35.45611429	0	0	0	0	0	1.846514286	11.20961889	11.60459679	10.74140483	15.94748326	13.95429046	33.95438116	19.31061884	60.72058044	110.0999546	114.0832542	60.31813805	103.8022158
3	Pointcloud_2019_07_02_14_19_06	1018	19.85	77	3644921822	0	0	0	17.13831429	1.613142857	0	5.490285714	21.85385714	50.32008571	4.928571429	0	0	0	44.46222857	76.5064	0	101.6253714	7.761628571	0	25.29042857	0	11.76754286	0	0	8.559771429	0	65.90477143	84.53971429	31.32608571	57.36257143	48.3546	62.88982857	11.20961889	11.60459679	10.74140483	15.94748326	13.95429046	33.95438116	19.31061884	60.72058044	110.0999546	114.0832542	60.31813805	103.8022158
3	Pointcloud_2019_07_02_14_19_06	1020	19.85	77	3644921822	26.09428571	8.010285714	0	9.142571429	2.625714286	12.42771429	30.51142857	0	0	3.042857143	0	127.6022857	58.496	0	0	43.30942857	7.694857143	0	38.50285714	5.367142857	0	21.84171429	42.38885714	28.52485714	0	0	0	9.588571429	4.373428571	0	0	2.933142857	11.20961889	11.60459679	10.74140483	15.94748326	13.95429046	33.95438116	19.31061884	60.72058044	110.0999546	114.0832542	60.31813805	103.8022158
3	Pointcloud_2019_07_02_14_19_06	1022	19.85	77	3644921822	0	19.01131429	0	0.146828571	23.63828571	0	6.532571429	35.95471429	33.54677143	91.15714286	0	115.6925143	23.6156	28.67605714	86.6856	0	2.764342857	0	0	48.44385714	0	39.91588571	0	57.58734286	8.661942857	0.664657143	0	0	49.42077143	0	32.4334	31.97645714	11.20961889	11.60459679	10.74140483	15.94748326	13.95429046	33.95438116	19.31061884	60.72058044	110.0999546	114.0832542	60.31813805	103.8022158
3	Pointcloud_2019_07_02_14_19_06	1024	19.849	77	3644921822	0	0	0	24.15108571	0	0	17.55371429	0	0	8.271428571	32.9952	0	0	0	11.7752	192.4513143	80.83382857	9.982171429	3.663428571	15.52057143	52.43142857	0	0	27.64982857	59.71302857	0	0	0	51.46811429	55.48342857	40.4728	0	11.20961889	11.60459679	10.74140483	15.94748326	13.95429046	33.95438116	19.31061884	60.72058044	110.0999546	114.0832542	60.31813805	103.8022158
3	Pointcloud_2019_07_02_14_19_06	1026	19.849	77	3644921822	0	0	0	0	0	0	0	0	94.77345714	0	0	17.87297143	0	104.8898857	0	0	0	0	30.74371429	0	26.50071429	0	0	0	55.76411429	26.80368571	0	46.73514286	0	0	0	6.063085714	11.20961889	11.60459679	10.74140483	15.94748326	13.95429046	33.95438116	19.31061884	60.72058044	110.0999546	114.0832542	60.31813805	103.8022158
3	Pointcloud_2019_07_02_14_19_06	1028	19.849	77	3644921822	6.092	0	0	0	0	0	16.596	0	0	23.5	23.2444	73.9632	148.9744	151.9968	16.9544	0	0	67.1292	16.824	46.674	0	15.1384	46.6244	0	45.8152	22.8732	0	3.784	3.5628	0.564	27.5516	25.1064	11.20961889	11.60459679	10.74140483	15.94748326	13.95429046	33.95438116	19.31061884	60.72058044	110.0999546	114.0832542	60.31813805	103.8022158
3	Pointcloud_2019_07_02_14_19_06	1030	19.849	77	3644921822	2.091428571	31.01542857	0	0	0	0	0	37.15642857	0	67.61428571	80.369	176.0534286	0	0	5.044	0	92.04228571	42.20271429	12.90428571	0	0	0	40.68328571	0	20.86628571	51.94271429	0	10.83285714	0	19.60428571	0	34.14971429	11.20961889	11.60459679	10.74140483	15.94748326	13.95429046	33.95438116	19.31061884	60.72058044	110.0999546	114.0832542	60.31813805	103.8022158
3	Pointcloud_2019_07_02_14_19_06	1032	19.85	77	3644921822	0	0.016457143	0	0	9.701142857	0	0	0	0	66.72857143	21.4936	0	41.2136	0	0	0	46.11177143	17.27622857	42.98457143	7.827428571	11.70857143	0	12.74217143	0	0	0	0	0	0	26.64457143	0	0	11.20961889	11.60459679	10.74140483	15.94748326	13.95429046	33.95438116	19.31061884	60.72058044	110.0999546	114.0832542	60.31813805	103.8022158
3	Pointcloud_2019_07_02_14_19_06	1034	19.85	77	3644921822	26.09028571	0	5.678685714	6.172371429	16.71371429	35.51711429	0	0	0	0	0	0	0	0	11.2232	0	0	100.3497429	45.06485714	25.90414286	0	0	0	0	0	45.08174286	0	0	0	7.684857143	35.6698	0	11.20961889	11.60459679	10.74140483	15.94748326	13.95429046	33.95438116	19.31061884	60.72058044	110.0999546	114.0832542	60.31813805	103.8022158
3	Pointcloud_2019_07_02_14_19_06	1036	19.85	77	3644921822	5.089714286	0	0	0	0	0	0	0	0	0	0	58.32411429	50.4528	0	56.3128	0	47.25074286	0	20.14514286	19.98085714	0	0	60.85994286	0	0	0	0	10.97942857	9.752171429	41.72514286	38.7092	0	11.20961889	11.60459679	10.74140483	15.94748326	13.95429046	33.95438116	19.31061884	60.72058044	110.0999546	114.0832542	60.31813805	103.8022158
3	Pointcloud_2019_07_02_14_19_06	1038	19.85	77	3644921822	2.089142857	12.01954286	0	0	0	0	0	0	13.45351429	260.0714286	45.8674	52.41434286	38.5724	0	0	0	26.32022857	0	0	0	40.91642857	0	11.91882857	0	5.070628571	7.220771429	14.46562857	37.02828571	0	2.765428571	0	38.32297143	11.20961889	11.60459679	10.74140483	15.94748326	13.95429046	33.95438116	19.31061884	60.72058044	110.0999546	114.0832542	60.31813805	103.8022158
3	Pointcloud_2019_07_02_14_19_06	1040	19.85	77	3644921822	0	0	0	0	0	18.55542857	8.722857143	0	0	0	0	98.50457143	0	0	0	60.01885714	0	0	0	0	0	0	2.977714286	0	59.12171429	0	1.521714286	27.07714286	0	0	33.788	104.3662857	11.20961889	11.60459679	10.74140483	15.94748326	13.95429046	33.95438116	19.31061884	60.72058044	110.0999546	114.0832542	60.31813805	103.8022158
3	Pointcloud_2019_07_02_14_19_06	1042	19.85	77	3644921823	0	6.0216	0	0	0	0	0	0	0	121.3	18.1166	0	0	11.7452	34.5816	0	66.4592	0	0	0	0	0	56.0366	40.2122	0	0	0	67.126	0	73.846	0	0	11.20961889	11.60459679	10.74140483	15.94748326	13.95429046	33.95438116	19.31061884	60.72058044	110.0999546	114.0832542	60.31813805	103.8022158
3	Pointcloud_2019_07_02_14_19_06	1044	19.85	77	3644921823	2.087428571	0	0	2.193657143	18.77657143	0	4.765142857	0	0	181.4142857	0	16.68502857	0	0	0	50.16074286	47.52868571	46.71731429	0	0	28.12428571	15.73177143	12.09548571	4.274685714	79.22388571	0	0	41.17485714	0	22.88628571	0	4.452914286	11.20961889	11.60459679	10.74140483	15.94748326	13.95429046	33.95438116	19.31061884	60.72058044	110.0999546	114.0832542	60.31813805	103.8022158
3	Pointcloud_2019_07_02_14_19_06	1046	19.85	77	3644921823	35.08685714	0	0	0	0	31.59374286	0	0	16.90688571	0	46.3658	0	0	73.95902857	74.7608	30.23168571	0	0	0	0	0	0	34.15437143	0	0	0	58.68997143	0	0	0	0	0	11.20961889	11.60459679	10.74140483	15.94748326	13.95429046	33.95438116	19.31061884	60.72058044	110.0999546	114.0832542	60.31813805	103.8022158
3	Pointcloud_2019_07_02_14_19_06	1048	19.851	76	3644921823	6.086285714	0	0	4.202171429	8.801714286	0	0	0	0	55.64285714	21.4904	0	68.1704	8.065942857	0	0	28.66765714	26.86434286	0	39.44114286	0	0	0	0	0	0	0	12.27257143	33.03622857	0	0	6.539542857	11.20961889	11.60459679	10.74140483	15.94748326	13.95429046	33.95438116	19.31061884	60.72058044	110.0999546	114.0832542	60.31813805	103.8022158
3	Pointcloud_2019_07_02_14_19_06	1050	19.851	76	3644921823	21.08571429	10.02571429	2.715714286	23.20642857	2.814285714	36.61928571	0	5.660714286	35.13357143	0	128.615	109.9557143	111.29	49.17285714	0	0	0	42.93785714	0	0	3.332142857	14.95428571	36.27214286	9.462142857	30.37714286	0	0	6.321428571	84.08357143	45.00714286	0	9.582857143	11.20961889	11.60459679	10.74140483	15.94748326	13.95429046	33.95438116	19.31061884	60.72058044	110.0999546	114.0832542	60.31813805	103.8022158
3	Pointcloud_2019_07_02_14_19_06	1052	19.851	76	3644921823	0	0	0	0	0	0	0	0	0	47.87142857	0	0	78.4096	0	0	41.44451429	1.806628571	0	0	10.59457143	0	0	40.33102857	0	0	0	71.85822857	0	0	0	6.0244	0	11.20961889	11.60459679	10.74140483	15.94748326	13.95429046	33.95438116	19.31061884	60.72058044	110.0999546	114.0832542	60.31813805	103.8022158
3	Pointcloud_2019_07_02_14_19_06	1054	19.851	76	3644921823	13.08457143	11.02777143	0	23.21494286	28.83942857	8.644828571	24.87085714	56.76157143	36.36025714	0	0	148.1361714	94.5292	28.38668571	50.1192	0	88.87611429	0	0	17.67128571	0	0.102628571	51.38991429	0	20.47931429	0	0	0	0	8.087714286	6.0638	0	11.20961889	11.60459679	10.74140483	15.94748326	13.95429046	33.95438116	19.31061884	60.72058044	110.0999546	114.0832542	60.31813805	103.8022158
3	Pointcloud_2019_07_02_14_19_06	1056	19.85	77	3644921823	4.084	0	0	0	0	28.6576	0	69.812	32.4736	96.1	0	91.2264	160.6488	0	88.2088	5.5864	0	0	0	0	0	19.1768	0	5.6496	11.5304	0	39.9704	0	0	28.128	0.1032	11.7128	11.20961889	11.60459679	10.74140483	15.94748326	13.95429046	33.95438116	19.31061884	60.72058044	110.0999546	114.0832542	60.31813805	103.8022158
3	Pointcloud_2019_07_02_14_19_06	1058	19.85	77	3644921823	0	0	0	11.22345714	0	25.67037143	38.91314286	0	0	141.2142857	0	36.31662857	159.7684	50.60051429	0	0	3.015085714	0	0	18.82471429	0	0	0	0	35.58148571	21.91591429	4.026485714	0	11.27294286	0	0	0	11.20961889	11.60459679	10.74140483	15.94748326	13.95429046	33.95438116	19.31061884	60.72058044	110.0999546	114.0832542	60.31813805	103.8022158
3	Pointcloud_2019_07_02_14_19_06	1060	19.85	77	3644921823	0	6.030857143	3.738857143	0	0	10.68314286	8.934285714	0	0	145.3285714	87.238	60.40685714	0	23.70742857	0	0	13.08457143	2.305428571	42.10857143	48.90142857	0	66.32514286	23.56657143	0	0	0	24.08257143	21.56571429	64.32028571	11.20857143	0	0	11.20961889	11.60459679	10.74140483	15.94748326	13.95429046	33.95438116	19.31061884	60.72058044	110.0999546	114.0832542	60.31813805	103.8022158
3	Pointcloud_2019_07_02_14_19_06	1062	19.85	77	3644921823	10.08228571	15.03188571	4.743485714	3.231971429	0	13.69591429	0	54.96328571	0	0	25.3626	0	0	47.81434286	0	50.79922857	26.15405714	0	0	0	0	0	69.62545714	0	0	53.05494286	31.13865714	0	0	0	0	0	11.20961889	11.60459679	10.74140483	15.94748326	13.95429046	33.95438116	19.31061884	60.72058044	110.0999546	114.0832542	60.31813805	103.8022158
3	Pointcloud_2019_07_02_14_19_06	1064	19.852	76	3644921823	5.081714286	0	13.74811429	8.236228571	0	28.70868571	0	4.013714286	0	103.5571429	60.4872	0	39.1272	68.92125714	0	0	21.22354286	0	0	0	19.81714286	32.47348571	18.68434286	3.899542857	2.734742857	0	0	0	0	0	0	11.88605714	11.20961889	11.60459679	10.74140483	15.94748326	13.95429046	33.95438116	19.31061884	60.72058044	110.0999546	114.0832542	60.31813805	103.8022158
3	Pointcloud_2019_07_02_14_19_06	1066	19.852	76	3644921823	0	0	7.752742857	1.240485714	0	19.72145714	0	6.064142857	0	46.67142857	0	0	27.2468	157.0281714	0	0	65.29302857	0	46.34942857	1.131571429	0	0	40.74322857	24.96202857	15.78582857	0	0	0	0	45.32942857	12.3002	39.92937143	11.20961889	11.60459679	10.74140483	15.94748326	13.95429046	33.95438116	19.31061884	60.72058044	110.0999546	114.0832542	60.31813805	103.8022158
3	Pointcloud_2019_07_02_14_19_06	1068	19.852	76	3644921823	0	0	0	0	0	20.73422857	5.018857143	5.114571429	0	0	49.7364	90.76777143	15.3664	190.1350857	0	0	0	4.599485714	0	0	0	0	23.80211429	8.024514286	0.836914286	0	0	0	0	57.36971429	0	28.97268571	11.20961889	11.60459679	10.74140483	15.94748326	13.95429046	33.95438116	19.31061884	60.72058044	110.0999546	114.0832542	60.31813805	103.8022158
3	Pointcloud_2019_07_02_14_19_06	1070	19.852	76	3644921823	0	0	0	0	0	3.747	0	0	0	0.9	0	0	66.486	71.242	0	0	0	0	0	0	0	0	7.861	0	77.888	0	0	0	0	11.41	0	0	11.20961889	11.60459679	10.74140483	15.94748326	13.95429046	33.95438116	19.31061884	60.72058044	110.0999546	114.0832542	60.31813805	103.8022158
3	Pointcloud_2019_07_02_14_19_06	1072	19.851	76	3644921823	9.079428571	19.03702857	9.766628571	11.25325714	0	0	0	0	0	269.0142857	0	52.94822857	0	43.34891429	6.9256	21.15394286	0	54.74651429	117.5902857	0	14.09428571	0	30.91988571	0	41.93908571	0	0	0	0	0	0	6.059314286	11.20961889	11.60459679	10.74140483	15.94748326	13.95429046	33.95438116	19.31061884	60.72058044	110.0999546	114.0832542	60.31813805	103.8022158
3	Pointcloud_2019_07_02_14_19_06	1074	19.851	76	3644921823	2.078857143	0	0	0	0	6.772542857	12.08228571	0	0	51.12857143	0	21.03845714	79.7252	0	75.0152	0	0	0	0	54.43842857	0	2.844342857	123.9787714	19.21197143	0	5.472028571	0	13.90771429	0	0	0	52.10262857	11.20961889	11.60459679	10.74140483	15.94748326	13.95429046	33.95438116	19.31061884	60.72058044	110.0999546	114.0832542	60.31813805	103.8022158
3	Pointcloud_2019_07_02_14_19_06	1076	19.851	76	3644921823	0	22.03908571	0	19.26177143	5.977714286	11.78531429	0	0	0	0	51.2348	176.1286857	0	21.56274286	0	24.29582857	17.64045714	0	0	12.51514286	0	0	105.0376571	13.27445714	53.04125714	0	9.531257143	55.95657143	0	0	74.4972	9.145942857	11.20961889	11.60459679	10.74140483	15.94748326	13.95429046	33.95438116	19.31061884	60.72058044	110.0999546	114.0832542	60.31813805	103.8022158
3	Pointcloud_2019_07_02_14_19_06	1078	19.851	76	3644921823	7.077714286	3.040114286	12.78051429	0	0	0	0	14.36671429	0	96.35714286	0	0	0	0	115.1944	0	0	0	40.83114286	83.59185714	0	0	47.09654286	42.33694286	9.092342857	0	6.587342857	59.00542857	24.74637143	66.57114286	0	95.18925714	11.20961889	11.60459679	10.74140483	15.94748326	13.95429046	33.95438116	19.31061884	60.72058044	110.0999546	114.0832542	60.31813805	103.8022158
3	Pointcloud_2019_07_02_14_19_06	1080	19.852	76	3644921823	8.077142857	0	0	0	0	19.81085714	68.14571429	0	0	0	41.484	0	0	58.77657143	22.284	0	0	0	0	52.66857143	16.37142857	9.066857143	0	0	24.14342857	10.68057143	0	12.05428571	0	0	0	11.23257143	11.20961889	11.60459679	10.74140483	15.94748326	13.95429046	33.95438116	19.31061884	60.72058044	110.0999546	114.0832542	60.31813805	103.8022158
3	Pointcloud_2019_07_02_14_19_06	1082	19.852	76	3644921823	10.07657143	0	0	0	4.015428571	0	0.166857143	39.46757143	98.94705714	0.585714286	80.6086	87.39937143	0	77.88348571	0	86.50865714	0	0	0	20.74528571	0	0	27.21431429	0	74.19451429	0	30.69951429	0	13.84105714	0	0	17.27588571	11.20961889	11.60459679	10.74140483	15.94748326	13.95429046	33.95438116	19.31061884	60.72058044	110.0999546	114.0832542	60.31813805	103.8022158
3	Pointcloud_2019_07_02_14_19_06	1084	19.852	76	3644921823	7.076	0	0	0	19.028	20.8364	8.188	0	0	22.7	35.7332	21.4896	80.3232	244.9904	0	18.5796	0	0	10.072	59.822	0	60.2152	0	0	28.2456	9.8196	0	15.152	0	0	0	38.3192	11.20961889	11.60459679	10.74140483	15.94748326	13.95429046	33.95438116	19.31061884	60.72058044	110.0999546	114.0832542	60.31813805	103.8022158
3	Pointcloud_2019_07_02_14_19_06	1086	19.852	76	3644921823	12.07542857	0	0	0	0	0	0	10.56842857	19.17374286	0	37.8578	0	0	31.09731429	7.5528	74.65054286	0	3.261114286	14.15228571	0	0	25.28937143	81.33208571	51.58688571	63.29668571	0	18.81168571	38.20085714	32.93574286	36.73228571	0	0	11.20961889	11.60459679	10.74140483	15.94748326	13.95429046	33.95438116	19.31061884	60.72058044	110.0999546	114.0832542	60.31813805	103.8022158
3	Pointcloud_2019_07_02_14_19_06	1088	19.852	76	3644921823	12.07485714	0	0	8.287314286	0	15.86194286	19.23028571	18.61885714	0	170.9285714	0	0	42.5624	0	21.6424	109.7214857	42.05737143	0	0	37.97542857	0	0	0	56.64937143	22.34777143	103.9586286	0	74.24971429	0	20.77257143	21.7336	0	11.20961889	11.60459679	10.74140483	15.94748326	13.95429046	33.95438116	19.31061884	60.72058044	110.0999546	114.0832542	60.31813805	103.8022158
3	Pointcloud_2019_07_02_14_19_06	1090	19.852	76	3644921823	0	0	8.808285714	8.291571429	0	0	0	0	77.40042857	31.04285714	18.107	0	10.682	0	0	0	0	0	0	0	45.71785714	38.43771429	43.44985714	0	0	0	21.92385714	0	0	30.81285714	6.773	4.449142857	11.20961889	11.60459679	10.74140483	15.94748326	13.95429046	33.95438116	19.31061884	60.72058044	110.0999546	114.0832542	60.31813805	103.8022158
3	Pointcloud_2019_07_02_14_19_06	1092	19.852	76	3644921823	4.073714286	0	0	10.29582857	0	19.88748571	0	54.71971429	0	0	0	18.85051429	0	0	46.8216	36.86337143	0	40.48165714	107.3931429	0	0	0	73.50874286	39.77434286	79.44994286	0	0.979942857	1.347428571	6.077771429	4.853142857	21.8124	0	11.20961889	11.60459679	10.74140483	15.94748326	13.95429046	33.95438116	19.31061884	60.72058044	110.0999546	114.0832542	60.31813805	103.8022158
3	Pointcloud_2019_07_02_14_19_06	1094	19.852	76	3644921823	0	0	0	2.300085714	0	30.90025714	0	0	0	7.271428571	0	0	0	0	12.9112	2.934314286	0	0	0	0	0	68.58605714	34.56762857	43.83682857	77.50102857	0	33.03602857	0	9.125114286	80.89342857	20.8518	2.535771429	11.20961889	11.60459679	10.74140483	15.94748326	13.95429046	33.95438116	19.31061884	60.72058044	110.0999546	114.0832542	60.31813805	103.8022158
3	Pointcloud_2019_07_02_14_19_06	1096	19.853	76	3644921823	0	0	0	0	0	0	0	0	14.74045714	0	0	83.03097143	190.0408	30.63188571	0	0	0	0	0	0	0	0	21.62651429	0	0	0	54.09211429	0	0	4.933714286	15.8912	0	11.20961889	11.60459679	10.74140483	15.94748326	13.95429046	33.95438116	19.31061884	60.72058044	110.0999546	114.0832542	60.31813805	103.8022158
3	Pointcloud_2019_07_02_14_19_06	1098	19.853	76	3644921823	0	1.0504	0	0	0	0	0	2.871	0	25.5	0	13.1212	98.1604	26.7388	0	0	40.4048	0	17.634	0	0	0	0	0	27.6032	15.3062	0	0	0	0	0	54.6224	11.20961889	11.60459679	10.74140483	15.94748326	13.95429046	33.95438116	19.31061884	60.72058044	110.0999546	114.0832542	60.31813805	103.8022158
3	Pointcloud_2019_07_02_14_19_06	1100	19.853	76	3644921823	2.071428571	8.051428571	10.83142857	4.312857143	0	0	0	46.92142857	0	0	0	11.21142857	134.28	0	0	73.14714286	0	0	0	0.435714286	0	0	63.74428571	139.0242857	6.654285714	0	60.20428571	0	0	12.01428571	0	34.66571429	11.20961889	11.60459679	10.74140483	15.94748326	13.95429046	33.95438116	19.31061884	60.72058044	110.0999546	114.0832542	60.31813805	103.8022158
3	Pointcloud_2019_07_02_14_19_06	1102	19.853	76	3644921823	13.07085714	0	0	0	14.14114286	0	0	0	118.0804857	198.7285714	85.8546	104.3016571	135.3996	6.952628571	12.2696	0	0	0	22.79457143	0	0	73.88274286	44.80317143	0	42.70537143	0	0	25.59171429	11.31448571	19.05457143	0	1.709028571	11.20961889	11.60459679	10.74140483	15.94748326	13.95429046	33.95438116	19.31061884	60.72058044	110.0999546	114.0832542	60.31813805	103.8022158
3	Pointcloud_2019_07_02_14_19_06	1104	19.852	76	3644921823	0	0	0	0	0	0	0	0	0	34.84285714	0	17.39188571	0	28.05954286	0	0	0	0	0	0	23.20285714	60.95691429	0	19.14925714	0	0	34.31645714	0	0	32.09485714	10.0488	0	11.20961889	11.60459679	10.74140483	15.94748326	13.95429046	33.95438116	19.31061884	60.72058044	110.0999546	114.0832542	60.31813805	103.8022158
3	Pointcloud_2019_07_02_14_19_06	1106	19.852	76	3644921823	14.06971429	15.05451429	0	0	1.166285714	0	37.42057143	81.07271429	0	65.95714286	14.1038	0	0	0	0	0	55.68274286	0	23.95514286	13.66585714	50.27214286	90.03108571	71.92094286	0	30.80754286	36.58425714	0	0	26.40917143	62.13514286	0.0882	29.79565714	11.20961889	11.60459679	10.74140483	15.94748326	13.95429046	33.95438116	19.31061884	60.72058044	110.0999546	114.0832542	60.31813805	103.8022158
3	Pointcloud_2019_07_02_14_19_06	1108	19.852	76	3644921823	36.06914286	30.05554286	27.84994286	10.32988571	15.17885714	39.98965714	12.44171429	48.12314286	0	11.07142857	133.2284	0	0	52.27337143	23.5384	34.43091429	49.75222857	0	39.03542857	6.742571429	0	0	0	0	66.85862857	73.65377143	14.42862857	0	29.45651429	0	0	59.83897143	11.20961889	11.60459679	10.74140483	15.94748326	13.95429046	33.95438116	19.31061884	60.72058044	110.0999546	114.0832542	60.31813805	103.8022158
3	Pointcloud_2019_07_02_14_19_06	1110	19.852	76	3644921823	0	0.056571429	0	0	0	0.002428571	0	0	27.53385714	34.18571429	0	0	0	0	27.628	0	23.82171429	0	0	0	0	0	0	0	37.90971429	31.72328571	44.48471429	0	66.50385714	23.21571429	0	0	11.20961889	11.60459679	10.74140483	15.94748326	13.95429046	33.95438116	19.31061884	60.72058044	110.0999546	114.0832542	60.31813805	103.8022158
3	Pointcloud_2019_07_02_14_19_06	1112	19.854	76	3644921823	18.068	4.0576	0	0	0	0	7.484	0	0	104.3	0	0	208.9976	79.4872	0	8.5728	0	0	0	108.896	10.48	0	0	0.3992	0	0	0	0	0	34.256	0	2.9256	11.20961889	11.60459679	10.74140483	15.94748326	13.95429046	33.95438116	19.31061884	60.72058044	110.0999546	114.0832542	60.31813805	103.8022158
3	Pointcloud_2019_07_02_14_19_06	1114	19.854	76	3644921823	10.06742857	2.058628571	6.863828571	16.34265714	0	18.02797143	22.50514286	0	0	57.41428571	49.6022	23.84302857	0	0	0	100.6437429	46.96068571	0	0.276285714	0	0	0	65.15648571	71.46168571	39.01188571	8.862314286	0	0	0	28.29628571	22.2458	88.96891429	11.20961889	11.60459679	10.74140483	15.94748326	13.95429046	33.95438116	19.31061884	60.72058044	110.0999546	114.0832542	60.31813805	103.8022158
3	Pointcloud_2019_07_02_14_19_06	1116	19.854	76	3644921823	6.066857143	8.059657143	0	0	0	27.04074286	0	0	0	158.5285714	23.7268	182.9332571	0	46.70102857	0	0	0	0	0	0	0	0	61.21537143	69.52417143	41.06297143	0	0	0	0	53.33657143	0	0	11.20961889	11.60459679	10.74140483	15.94748326	13.95429046	33.95438116	19.31061884	60.72058044	110.0999546	114.0832542	60.31813805	103.8022158
3	Pointcloud_2019_07_02_14_19_06	1118	19.854	76	3644921823	0	1.060685714	0	0	0	0	0	0.375285714	53.98722857	0	38.8514	0	0	0	54.9864	0	0	0	19.43685714	0	0	0	0	36.58665714	30.11405714	53.00134286	0	0	0	35.37685714	4.3246	3.055542857	11.20961889	11.60459679	10.74140483	15.94748326	13.95429046	33.95438116	19.31061884	60.72058044	110.0999546	114.0832542	60.31813805	103.8022158
3	Pointcloud_2019_07_02_14_19_06	1120	19.854	76	3644921823	0	3.061714286	0	1.355428571	0	0	0	0	0	0	118.976	36.11371429	0	0	0	7.856571429	52.16914286	0	0	0	127.7571429	0	56.33314286	0	0	14.07085714	0	0	0	0	0	6.098857143	11.20961889	11.60459679	10.74140483	15.94748326	13.95429046	33.95438116	19.31061884	60.72058044	110.0999546	114.0832542	60.31813805	103.8022158
3	Pointcloud_2019_07_02_14_19_06	1122	19.853	76	3644921823	0	0	0	0	0	0	0	0	143.2139143	0	30.1006	0	6.5956	99.02177143	1.1656	17.92751429	0	0	0	0	0	0	16.39202857	14.71162857	83.21622857	0	20.82122857	33.08028571	0	74.45742857	0	0	11.20961889	11.60459679	10.74140483	15.94748326	13.95429046	33.95438116	19.31061884	60.72058044	110.0999546	114.0832542	60.31813805	103.8022158
3	Pointcloud_2019_07_02_14_19_06	1124	19.853	76	3644921824	0	0	0	0	0	0	0	19.52657143	0	0	0	0	118.7152	0	0	0	0	0	0	0	0	0	0	0	12.26731429	0	0	0	0	0	0	0	11.20961889	11.60459679	10.74140483	15.94748326	13.95429046	33.95438116	19.31061884	60.72058044	110.0999546	114.0832542	60.31813805	103.8022158
3	Pointcloud_2019_07_02_14_19_06	1126	19.853	76	3644921824	0	0	0	0	0	0	0	22.577	6.4406	118.1	0	0	99.8348	0	65.3448	0	0	37.7314	51.758	0	4.965	0	0	0	42.3184	0	0	42.178	0	0	0	0	11.20961889	11.60459679	10.74140483	15.94748326	13.95429046	33.95438116	19.31061884	60.72058044	110.0999546	114.0832542	60.31813805	103.8022158
3	Pointcloud_2019_07_02_14_19_06	1128	19.853	76	3644921824	0.063428571	12.06582857	20.89622857	13.37245714	0	0	0	0	0	104.2142857	0	0	0	51.34251429	0	0	0	0	0	0	0	0	0	0	34.36948571	0	0	0	13.92994286	53.57828571	35.5216	0	11.20961889	11.60459679	10.74140483	15.94748326	13.95429046	33.95438116	19.31061884	60.72058044	110.0999546	114.0832542	60.31813805	103.8022158
3	Pointcloud_2019_07_02_14_19_06	1130	19.856	76	3644921824	4.062857143	0	0	2.376714286	13.31714286	0	0	0.677857143	2.667285714	0	0	0	0	61.44942857	20.524	55.21128571	39.51657143	0	0	0	31.10357143	0	11.62757143	7.961571429	0	0	0	0	0	58.61857143	0	25.31542857	11.20961889	11.60459679	10.74140483	15.94748326	13.95429046	33.95438116	19.31061884	60.72058044	110.0999546	114.0832542	60.31813805	103.8022158
3	Pointcloud_2019_07_02_14_19_06	1132	19.856	76	3644921824	4.062285714	0	0	5.380971429	0	27.14291429	0	0	0	0	30.7236	0	0	0	0	15.28222857	0	0	0	16.66314286	85.17285714	0	0	0	124.4716571	0	14.10165714	0	0	25.65885714	66.6004	0	11.20961889	11.60459679	10.74140483	15.94748326	13.95429046	33.95438116	19.31061884	60.72058044	110.0999546	114.0832542	60.31813805	103.8022158
3	Pointcloud_2019_07_02_14_19_06	1134	19.855	76	3644921824	1.061714286	6.068914286	0	0	0	0	0	0	0	122.5571429	0	98.74531429	28.3132	183.6632571	0	0	0	0	23.07914286	0	12.24214286	0	54.74534286	0	47.52274286	0	17.15774286	0	0	49.69914286	20.6398	30.40205714	11.20961889	11.60459679	10.74140483	15.94748326	13.95429046	33.95438116	19.31061884	60.72058044	110.0999546	114.0832542	60.31813805	103.8022158
3	Pointcloud_2019_07_02_14_19_06	1136	19.855	76	3644921824	39.06114286	36.06994286	3.914742857	23.38948571	6.354857143	0	0	72.82914286	0	13.67142857	0	116.8355429	148.4328	0	0	0	0	0	44.15942857	12.81657143	0	0	31.80422857	22.14902857	14.57382857	27.62697143	1.213828571	0	15.11931429	38.73942857	33.6792	0	11.20961889	11.60459679	10.74140483	15.94748326	13.95429046	33.95438116	19.31061884	60.72058044	110.0999546	114.0832542	60.31813805	103.8022158
3	Pointcloud_2019_07_02_14_19_06	1138	19.855	76	3644921824	0	0	0	0	0	0	0	0	0	0	0	0	0	0	0	0	17.79451429	0	92.23971429	0	0	92.21782857	29.86311429	8.211514286	0	0	29.26991429	0	0	0	0	0	11.20961889	11.60459679	10.74140483	15.94748326	13.95429046	33.95438116	19.31061884	60.72058044	110.0999546	114.0832542	60.31813805	103.8022158
3	Pointcloud_2019_07_02_14_19_06	1140	19.855	76	3644921824	10.06	0	0	2.398	4.38	0	0	56.93	0	94.9	159.222	0	0	27.984	17.972	0	42.864	16.246	0	26.97	53.45	42.292	0	1.274	46.676	0	52.326	49.52	29.214	0	47.758	38.532	11.20961889	11.60459679	10.74140483	15.94748326	13.95429046	33.95438116	19.31061884	60.72058044	110.0999546	114.0832542	60.31813805	103.8022158
3	Pointcloud_2019_07_02_14_19_06	1142	19.854	76	3644921824	5.059428571	4.073028571	0	0	0	0	0	5.980428571	0	85.01428571	25.3466	92.10622857	59.7916	39.09091429	0	0	0	0	0	46.04671429	16.51928571	23.36617143	5.980885714	0	0	0	0	18.56885714	46.26134286	9.860285714	0	0	11.20961889	11.60459679	10.74140483	15.94748326	13.95429046	33.95438116	19.31061884	60.72058044	110.0999546	114.0832542	60.31813805	103.8022158
3	Pointcloud_2019_07_02_14_19_06	1144	19.854	76	3644921824	0	0	0	0	0	0	9.822285714	0	0	140.1285714	168.4712	49.19645714	0	0	20.1512	0	0	0	0	27.12342857	0	0	0	14.39897143	0	0	0	1.617714286	0	38.90057143	0	46.61862857	11.20961889	11.60459679	10.74140483	15.94748326	13.95429046	33.95438116	19.31061884	60.72058044	110.0999546	114.0832542	60.31813805	103.8022158
3	Pointcloud_2019_07_02_14_19_06	1146	19.857	76	3644921824	0	0	0	0	0	0	0	0	0	123.2428571	0	45.28668571	0	78.30474286	0	31.77882857	0	0	0	7.200142857	3.657857143	0	0	0	0	0	6.494257143	17.66657143	39.35602857	0	0	0	11.20961889	11.60459679	10.74140483	15.94748326	13.95429046	33.95438116	19.31061884	60.72058044	110.0999546	114.0832542	60.31813805	103.8022158
3	Pointcloud_2019_07_02_14_19_06	1148	19.857	76	3644921824	0	0	0	6.415028571	0	0	0	0	0	82.35714286	17.7204	0.376914286	0	62.41165714	0	0	7.141942857	0	48.64114286	52.27685714	0	47.58868571	0	5.523942857	27.88034286	0	0	43.71542857	0	0	73.9156	0	11.20961889	11.60459679	10.74140483	15.94748326	13.95429046	33.95438116	19.31061884	60.72058044	110.0999546	114.0832542	60.31813805	103.8022158
3	Pointcloud_2019_07_02_14_19_06	1150	19.857	76	3644921824	9.057142857	0	0	0	0	0	0	66.18214286	0	149.4714286	0	0	0	100.5185714	0	0	0	0	0	55.35357143	0	35.66285714	21.21642857	0	8.931428571	0	0	0	0	0	63.955	0	11.20961889	11.60459679	10.74140483	15.94748326	13.95429046	33.95438116	19.31061884	60.72058044	110.0999546	114.0832542	60.31813805	103.8022158
3	Pointcloud_2019_07_02_14_19_06	1152	19.857	76	3644921824	12.05657143	2.078171429	3.951771429	1.423542857	16.45542857	17.27062857	19.90685714	76.23257143	0	0	0	17.55737143	96.3896	86.62548571	0	0	0	0	31.80171429	10.43028571	43.86571429	0	78.27531429	10.64891429	56.98251429	0	0	9.813142857	14.49805714	19.06171429	0	0	11.20961889	11.60459679	10.74140483	15.94748326	13.95429046	33.95438116	19.31061884	60.72058044	110.0999546	114.0832542	60.31813805	103.8022158
3	Pointcloud_2019_07_02_14_19_06	1154	19.856	76	3644921824	0	0	0	21.4278	0	19.2834	0.928	0	0	39.7	0	0	40.5092	0	0	0	24.3504	0	18.882	0	0	63.8112	69.3342	64.7114	99.0336	0.2526	0	29.862	11.5454	17.102	0	24.8352	11.20961889	11.60459679	10.74140483	15.94748326	13.95429046	33.95438116	19.31061884	60.72058044	110.0999546	114.0832542	60.31813805	103.8022158
3	Pointcloud_2019_07_02_14_19_06	1156	19.856	76	3644921824	0	0	0	0	0	36.29617143	12.94914286	0	34.14074286	171.8142857	100.2188	52.73782857	0	119.8393143	17.6888	0	0	0	0	0	0	0	26.39308571	43.77388571	19.08468571	41.32211429	0	0	0	0	0	0	11.20961889	11.60459679	10.74140483	15.94748326	13.95429046	33.95438116	19.31061884	60.72058044	110.0999546	114.0832542	60.31813805	103.8022158
3	Pointcloud_2019_07_02_14_19_06	1158	19.856	76	3644921824	0	0	0	0	0	0	0	42.38385714	0	0	5.3434	0	34.7484	52.94622857	0	32.20448571	0	0	0	0	0	37.95954286	0	70.83637143	0	0	0	5.959714286	0	0	0	35.92182857	11.20961889	11.60459679	10.74140483	15.94748326	13.95429046	33.95438116	19.31061884	60.72058044	110.0999546	114.0832542	60.31813805	103.8022158
3	Pointcloud_2019_07_02_14_19_06	1160	19.856	76	3644921824	9.054285714	6.082285714	0	20.44057143	29.50571429	0	0	70.43428571	18.36742857	0	0	111.9182857	0	106.0531429	10.868	0	0	0	89.12285714	0	24.14285714	0	39.51085714	12.89885714	47.18685714	0	0	0	0	35.22285714	0	4.965142857	11.20961889	11.60459679	10.74140483	15.94748326	13.95429046	33.95438116	19.31061884	60.72058044	110.0999546	114.0832542	60.31813805	103.8022158
3	Pointcloud_2019_07_02_14_19_06	1162	19.858	76	3644921824	4.053714286	12.08331429	6.974914286	0	7.518285714	24.33448571	0	2.484714286	0	0	0	0	32.9876	57.16005714	0	12.34637143	0	0	0	0	0	0	9.569742857	53.96134286	102.2379429	0	0	0	0	24.26314286	0	32.00845714	11.20961889	11.60459679	10.74140483	15.94748326	13.95429046	33.95438116	19.31061884	60.72058044	110.0999546	114.0832542	60.31813805	103.8022158
3	Pointcloud_2019_07_02_14_19_06	1164	19.858	76	3644921824	0.053142857	0	0	0	0	0	0	0	0	176.2714286	0	0	0	0	0	39.41731429	16.69782857	0	124.2834286	0	39.28142857	48.18205714	0	16.02382857	0.289028571	0	11.99902857	19.10628571	69.78211429	20.30342857	56.2308	0	11.20961889	11.60459679	10.74140483	15.94748326	13.95429046	33.95438116	19.31061884	60.72058044	110.0999546	114.0832542	60.31813805	103.8022158
3	Pointcloud_2019_07_02_14_19_06	1166	19.858	76	3644921824	0	0	0.984171429	23.45334286	3.543428571	0	0	56.58557143	35.70745714	0	7.8418	0	58.2268	86.37388571	0	12.48825714	0	0	0	7.967285714	0	0	0	0	0	0	0	22.15514286	0	29.34371429	0	0	11.20961889	11.60459679	10.74140483	15.94748326	13.95429046	33.95438116	19.31061884	60.72058044	110.0999546	114.0832542	60.31813805	103.8022158
3	Pointcloud_2019_07_02_14_19_06	1168	19.858	76	3644921824	18.052	15.0864	0.9888	0	28.556	59.3728	0	0	0	81.5	0	0	0	0	0	100.5592	11.8368	0	0	0	0	0	0	80.1488	116.3912	0	41.1112	0	22.8768	0	1.3096	0	11.20961889	11.60459679	10.74140483	15.94748326	13.95429046	33.95438116	19.31061884	60.72058044	110.0999546	114.0832542	60.31813805	103.8022158
3	Pointcloud_2019_07_02_14_19_06	1170	19.857	76	3644921824	0.051428571	0	5.993428571	0	0	0	44.09714286	45.68642857	0	0	0	0	0	0	0	0	0	0	0	6.120714286	64.48928571	47.40457143	8.805285714	0	20.44228571	13.80871429	13.16728571	0	42.92414286	0	0	0	11.20961889	11.60459679	10.74140483	15.94748326	13.95429046	33.95438116	19.31061884	60.72058044	110.0999546	114.0832542	60.31813805	103.8022158
3	Pointcloud_2019_07_02_14_19_06	1172	19.857	76	3644921824	0	13.08845714	0	4.466114286	0	0	0	0	0	146.7285714	0	0	93.5856	55.69462857	0	80.70108571	4.975771429	0	76.60457143	0	0	0	3.864171429	76.27377143	135.4933714	0	0	0	37.97148571	18.46457143	0	0.225028571	11.20961889	11.60459679	10.74140483	15.94748326	13.95429046	33.95438116	19.31061884	60.72058044	110.0999546	114.0832542	60.31813805	103.8022158
3	Pointcloud_2019_07_02_14_19_06	1174	19.857	76	3644921824	0	0	0	0	0	0	0	0.787285714	0	0	34.3402	0	108.7052	0	0	0	0	0	0	0	21.62785714	0	12.92305714	0	4.544457143	0	0	0	0	0	0	20.26834286	11.20961889	11.60459679	10.74140483	15.94748326	13.95429046	33.95438116	19.31061884	60.72058044	110.0999546	114.0832542	60.31813805	103.8022158
3	Pointcloud_2019_07_02_14_19_06	1176	19.857	76	3644921824	5.049714286	0	0	0	0	0	0	15.83771429	0	90.95714286	56.4648	0	66.8248	40.90845714	0	0	0	0	0	11.35085714	42.69714286	0	14.98194286	0	60.59554286	25.01725714	0	62.39942857	16.06617143	60.54514286	12.4672	0	11.20961889	11.60459679	10.74140483	15.94748326	13.95429046	33.95438116	19.31061884	60.72058044	110.0999546	114.0832542	60.31813805	103.8022158
3	Pointcloud_2019_07_02_14_19_06	1178	19.858	76	3644921824	30.04914286	14.09154286	13.01194286	0	4.618857143	2.436657143	2.181714286	0	0	66.07142857	87.5894	153.7303429	0	0	0	1.913914286	0	0	0.845428571	42.42757143	9.766428571	0	47.04082857	40.46122857	0	0	0	24.44828571	0	0	31.5066	93.35497143	11.20961889	11.60459679	10.74140483	15.94748326	13.95429046	33.95438116	19.31061884	60.72058044	110.0999546	114.0832542	60.31813805	103.8022158
3	Pointcloud_2019_07_02_14_19_06	1180	19.858	76	3644921824	0	0	0	0	0	0	0	15.93857143	0	0	0	0	0	0	53.764	72.98485714	0	20.71628571	0	0	0	5.775428571	8.099714286	0	0	0	0	0	0	0	0	0	11.20961889	11.60459679	10.74140483	15.94748326	13.95429046	33.95438116	19.31061884	60.72058044	110.0999546	114.0832542	60.31813805	103.8022158
3	Pointcloud_2019_07_02_14_19_06	1182	19.858	76	3644921824	31.048	8.0936	0	9.4874	4.644	8.4622	0	0	0	110.3	0	0	0	139.2292	18.8536	3.0558	0	0	0	89.581	0.905	1.8496	0	0	17.7488	0	46.5038	0	95.2082	32.666	0	0	11.20961889	11.60459679	10.74140483	15.94748326	13.95429046	33.95438116	19.31061884	60.72058044	110.0999546	114.0832542	60.31813805	103.8022158
3	Pointcloud_2019_07_02_14_19_06	1184	19.858	76	3644921824	10.04742857	0	0	5.491657143	0	0	0	0	0	86.41428571	0	155.0010286	6.3032	34.33611429	0	11.12674286	0	0	0	0	7.974285714	0	10.21748571	0	0	0	24.55988571	5.594857143	0	0	0	0	11.20961889	11.60459679	10.74140483	15.94748326	13.95429046	33.95438116	19.31061884	60.72058044	110.0999546	114.0832542	60.31813805	103.8022158
3	Pointcloud_2019_07_02_14_19_06	1186	19.858	76	3644921824	7.046857143	9.095657143	0	0	0	0	32.26628571	0	0	124.5285714	0	107.0912571	145.4228	0	12.0328	11.19768571	1.462171429	0	0	0	0	0	0	0	14.85097143	0	31.61597143	0	0	0.746571429	24.6642	46.52822857	11.20961889	11.60459679	10.74140483	15.94748326	13.95429046	33.95438116	19.31061884	60.72058044	110.0999546	114.0832542	60.31813805	103.8022158
3	Pointcloud_2019_07_02_14_19_06	1188	19.858	76	3644921824	0	32.09668571	19.03508571	4.500171429	0	0	13.28742857	15.14028571	0	44.64285714	13.2124	78.18148571	79.5424	40.54994286	63.1224	0	0	24.01034286	47.24685714	0	84.11285714	22.07211429	91.33525714	0	42.90205714	0	0	0	49.35022857	27.78685714	0	0	11.20961889	11.60459679	10.74140483	15.94748326	13.95429046	33.95438116	19.31061884	60.72058044	110.0999546	114.0832542	60.31813805	103.8022158
3	Pointcloud_2019_07_02_14_19_06	1190	19.858	76	3644921824	6.045714286	4.097714286	0	0	0	12.51328571	2.308571429	0	14.06757143	53.75714286	0.337	62.27171429	23.662	107.6568571	61.212	0	84.60114286	0	0	0	118.1821429	73.14628571	34.39414286	0	119.9531429	0	17.72814286	0	29.39757143	0	0	0	11.20961889	11.60459679	10.74140483	15.94748326	13.95429046	33.95438116	19.31061884	60.72058044	110.0999546	114.0832542	60.31813805	103.8022158
3	Pointcloud_2019_07_02_14_19_06	1192	19.858	76	3644921824	0	0	5.044342857	0	0	0	0	0	0	0	0	0	0	0	0	0	0	12.15737143	0	0	33.25142857	0	3.453028571	0	0	25.57337143	0	0	0	0	0	23.65817143	11.20961889	11.60459679	10.74140483	15.94748326	13.95429046	33.95438116	19.31061884	60.72058044	110.0999546	114.0832542	60.31813805	103.8022158
3	Pointcloud_2019_07_02_14_19_06	1194	19.859	76	3644921824	0	0	0	0	0	26.53882857	0	0	0	61.98571429	0	0	9.9012	76.87068571	15.3912	0	71.74011429	0	0	0	17.32071429	0	0	0	113.0553143	0	0	0	0	0	34.8218	3.701485714	11.20961889	11.60459679	10.74140483	15.94748326	13.95429046	33.95438116	19.31061884	60.72058044	110.0999546	114.0832542	60.31813805	103.8022158
3	Pointcloud_2019_07_02_14_19_06	1196	19.859	76	3644921824	6.044	0	0	0	9.732	0	0	62.342	0	0	13.7108	81.5424	68.0208	0	22.4808	0	0	0	3.568	0	0	19.3688	106.5708	106.0236	59.1064	0	21.8964	0	0	0	0	40.7448	11.20961889	11.60459679	10.74140483	15.94748326	13.95429046	33.95438116	19.31061884	60.72058044	110.0999546	114.0832542	60.31813805	103.8022158
3	Pointcloud_2019_07_02_14_19_06	1198	19.859	76	3644921824	0	0	1.058228571	11.52145714	0	13.56437143	0	0	0	147.2142857	43.8354	103.6326286	64.1404	0	0	9.623342857	0	0	0	1.194714286	29.45928571	0	0.629685714	0	0	0	0	0	0	0	0	0	11.20961889	11.60459679	10.74140483	15.94748326	13.95429046	33.95438116	19.31061884	60.72058044	110.0999546	114.0832542	60.31813805	103.8022158
3	Pointcloud_2019_07_02_14_19_06	1200	19.859	76	3644921824	0	0	0	0	6.757142857	0.577142857	0	0	0	101.3285714	59.96	0	147.26	0	0	0	0	0	0	0	22.52857143	0	0	18.14857143	86.20857143	0	0	0	0	2.028571429	0	11.83142857	11.20961889	11.60459679	10.74140483	15.94748326	13.95429046	33.95438116	19.31061884	60.72058044	110.0999546	114.0832542	60.31813805	103.8022158
3	Pointcloud_2019_07_02_14_19_06	1202	19.858	76	3644921824	0	0	1.067485714	0	0	0	0	0	0	53.44285714	16.0846	44.81308571	0.3796	60.29834286	6.7496	104.7652286	0	63.52494286	0	0	17.59785714	37.59131429	0	0	0	1.920942857	0	0	0	38.06885714	2.9794	0	11.20961889	11.60459679	10.74140483	15.94748326	13.95429046	33.95438116	19.31061884	60.72058044	110.0999546	114.0832542	60.31813805	103.8022158
3	Pointcloud_2019_07_02_14_19_06	1204	19.858	76	3644921824	13.04171429	8.104914286	0	5.534228571	0	0	0	0	0	68.55714286	0	109.9033143	0	0	46.8392	0	0	7.598457143	27.88914286	0	0	26.66548571	14.80634286	46.27354286	29.31074286	0.990457143	0	0	0	0	0	27.91805714	11.20961889	11.60459679	10.74140483	15.94748326	13.95429046	33.95438116	19.31061884	60.72058044	110.0999546	114.0832542	60.31813805	103.8022158
3	Pointcloud_2019_07_02_14_19_06	1206	19.858	76	3644921825	17.04114286	0	0	0	0	0	37.47771429	0	0	52.67142857	0	0	0	0	0	17.90711429	0	18.67197143	15.96942857	50.50157143	0	0	44.86522857	27.33602857	0	0	0	6.132285714	5.776314286	0	97.0582	0	11.20961889	11.60459679	10.74140483	15.94748326	13.95429046	33.95438116	19.31061884	60.72058044	110.0999546	114.0832542	60.31813805	103.8022158
3	Pointcloud_2019_07_02_14_19_06	1208	19.858	76	3644921825	3.040571429	24.10697143	0	0	0.807428571	5.628228571	0	28.64457143	12.08765714	100.7857143	5.4584	0	0	0	0	0	0	26.74548571	0	0	2.805714286	0	70.92411429	114.3985143	26.41291429	0	0	0	0	103.1897143	34.0976	0	11.20961889	11.60459679	10.74140483	15.94748326	13.95429046	33.95438116	19.31061884	60.72058044	110.0999546	114.0832542	60.31813805	103.8022158
3	Pointcloud_2019_07_02_14_19_06	1210	19.859	76	3644921825	9.04	0	10.086	8.547	7.82	0	48.52	0	0	88.9	0	17.174	0	121.726	0	0	86.296	0	0	139.655	0	45.888	0	53.461	87.464	44.199	0	11.23	0	49.23	0.137	1.048	11.20961889	11.60459679	10.74140483	15.94748326	13.95429046	33.95438116	19.31061884	60.72058044	110.0999546	114.0832542	60.31813805	103.8022158
3	Pointcloud_2019_07_02_14_19_06	1212	19.859	76	3644921825	2.039428571	0	0.090628571	0	1.832571429	0	0	0	0	75.01428571	0	0	0	0	0	0	75.36548571	0	0	0	0	0	0	0	0	0	0	11.27885714	0	0	15.1764	0	11.20961889	11.60459679	10.74140483	15.94748326	13.95429046	33.95438116	19.31061884	60.72058044	110.0999546	114.0832542	60.31813805	103.8022158
3	Pointcloud_2019_07_02_14_19_06	1214	19.859	76	3644921825	0	0	0	0.555514286	0	16.66654286	0	69.79585714	21.42768571	0	0	0	0	0	0	28.19088571	7.434971429	17.96602857	11.29057143	0	0	6.036342857	0	32.58597143	4.566171429	0	0	0	13.96568571	40.31057143	13.2158	0	11.20961889	11.60459679	10.74140483	15.94748326	13.95429046	33.95438116	19.31061884	60.72058044	110.0999546	114.0832542	60.31813805	103.8022158
3	Pointcloud_2019_07_02_14_19_06	1216	19.859	76	3644921825	19.03828571	0	0	5.559771429	0	0	7.583428571	0	0	162.2428571	103.9568	83.44468571	0	61.04674286	0	0	0	24.03954286	0	0	0	0	0	45.64845714	0	37.40754286	43.45725714	17.37657143	14.01302857	0	0	49.17794286	11.20961889	11.60459679	10.74140483	15.94748326	13.95429046	33.95438116	19.31061884	60.72058044	110.0999546	114.0832542	60.31813805	103.8022158
3	Pointcloud_2019_07_02_14_19_06	1218	19.859	76	3644921825	0	0	9.104514286	0	0	0	2.604571429	32.89671429	0	0	0	0	50.3364	26.15365714	0	0	10.57394286	0	0	0	0	0	0.218542857	0	0	0	0	0	0	24.39114286	0.2946	0	11.20961889	11.60459679	10.74140483	15.94748326	13.95429046	33.95438116	19.31061884	60.72058044	110.0999546	114.0832542	60.31813805	103.8022158
3	Pointcloud_2019_07_02_14_19_06	1220	19.859	76	3644921825	0	0	0	0	14.88285714	57.70485714	32.62571429	0	15.76771429	0	0	146.6251429	0	39.26057143	0	40.40371429	0	0	0	0	0	0	42.27742857	0	28.71942857	0	0	0	27.10771429	0	0	16.26457143	11.20961889	11.60459679	10.74140483	15.94748326	13.95429046	33.95438116	19.31061884	60.72058044	110.0999546	114.0832542	60.31813805	103.8022158
3	Pointcloud_2019_07_02_14_19_06	1222	19.859	76	3644921825	5.036571429	0	0	0	0	0	18.64685714	0	41.88105714	148.5857143	0	0	0	0	37.6456	0	0	0	0	0	133.2907143	3.333028571	54.33631429	0.835914286	33.77051429	0	20.62551429	0	0	0	0	54.30788571	11.20961889	11.60459679	10.74140483	15.94748326	13.95429046	33.95438116	19.31061884	60.72058044	110.0999546	114.0832542	60.31813805	103.8022158
3	Pointcloud_2019_07_02_14_19_06	1224	19.859	76	3644921825	0	0	0	0	0	21.7304	20.668	9.048	0	92.7	98.4552	0	0	37.4744	0	8.5456	60.7824	22.3336	4.692	0.192	0	6.4072	53.3952	19.8984	7.8216	0	0	0	0	0	0	74.3512	11.20961889	11.60459679	10.74140483	15.94748326	13.95429046	33.95438116	19.31061884	60.72058044	110.0999546	114.0832542	60.31813805	103.8022158
3	Pointcloud_2019_07_02_14_19_06	1226	19.859	76	3644921825	20.03542857	18.11622857	0	4.581057143	0	23.74317143	0	8.098428571	0	65.81428571	0	92.89582857	0	0	0	63.61654286	0	0	28.77228571	49.26871429	0	0	0	13.96088571	0	0	0	0	1.249742857	29.55228571	0	22.39451429	11.20961889	11.60459679	10.74140483	15.94748326	13.95429046	33.95438116	19.31061884	60.72058044	110.0999546	114.0832542	60.31813805	103.8022158
3	Pointcloud_2019_07_02_14_19_06	1228	19.86	76	3644921825	12.03485714	5.117257143	11.12765714	0	11.93314286	0	0	0	0	148.9285714	30.7044	0	46.9344	0	61.9144	0	63.92137143	0	32.85257143	99.34542857	3.498571429	76.55554286	7.512971429	39.02337143	18.92377143	0	0	0	0	50.59257143	0	2.437828571	11.20961889	11.60459679	10.74140483	15.94748326	13.95429046	33.95438116	19.31061884	60.72058044	110.0999546	114.0832542	60.31813805	103.8022158
3	Pointcloud_2019_07_02_14_19_06	1230	19.86	76	3644921825	47.03428571	32.11828571	25.13228571	13.58957143	7.945714286	13.76871429	48.73142857	0.199285714	46.33442857	39.04285714	0	112.0762857	0	44.79514286	8.004	26.75842857	75.99085714	0	42.93285714	76.42214286	67.56785714	0	111.5718571	23.08585714	125.9748571	36.89414286	0	0	56.34442857	51.63285714	0	133.4811429	11.20961889	11.60459679	10.74140483	15.94748326	13.95429046	33.95438116	19.31061884	60.72058044	110.0999546	114.0832542	60.31813805	103.8022158
3	Pointcloud_2019_07_02_14_19_06	1232	19.86	76	3644921825	0	0	0	0	0	0	0	0	0	54.15714286	1.9536	0	78.1736	88.90205714	72.0936	25.82937143	0	47.62765714	39.01314286	0	0	0	41.63074286	0	4.025942857	0	54.90594286	0	13.39177143	0	0.5704	0	11.20961889	11.60459679	10.74140483	15.94748326	13.95429046	33.95438116	19.31061884	60.72058044	110.0999546	114.0832542	60.31813805	103.8022158
3	Pointcloud_2019_07_02_14_19_06	1234	19.86	76	3644921825	0	0	0	26.59808571	0	0	0	0	0	0	0	73.25674286	43.2932	0	1.1832	24.90031429	0	0	112.0934286	0	30.70642857	0	0	0	0	4.033171429	0	23.81628571	0	23.71342857	0	0	11.20961889	11.60459679	10.74140483	15.94748326	13.95429046	33.95438116	19.31061884	60.72058044	110.0999546	114.0832542	60.31813805	103.8022158
3	Pointcloud_2019_07_02_14_19_06	1236	19.859	76	3644921825	0	0	0	0	21.98342857	0	10.79485714	18.35057143	0	50.38571429	16.2028	36.34697143	0	0	0	0	0	0	0	0	0	0	0	0	47.12811429	0	0	18.86514286	0	0	0	0	11.20961889	11.60459679	10.74140483	15.94748326	13.95429046	33.95438116	19.31061884	60.72058044	110.0999546	114.0832542	60.31813805	103.8022158
3	Pointcloud_2019_07_02_14_19_06	1238	19.859	76	3644921825	3.032	5.1224	0	0	0	0	15.816	0	0	0	0	0	56.5324	0	0	0	0	0	0	0	0	33.9264	45.8074	11.3358	0	0	0	0	0	11.794	43.6886	29.6544	11.20961889	11.60459679	10.74140483	15.94748326	13.95429046	33.95438116	19.31061884	60.72058044	110.0999546	114.0832542	60.31813805	103.8022158
3	Pointcloud_2019_07_02_14_19_06	1240	19.859	76	3644921825	8.031428571	0	0	0	0	0	0	41.45142857	0	0	1.452	28.52742857	0	61.32971429	113.452	6.113142857	25.33828571	0	0	0	23.91428571	0	88.86628571	32.39828571	0	0	0	40.96285714	0	51.83428571	0	6.697714286	11.20961889	11.60459679	10.74140483	15.94748326	13.95429046	33.95438116	19.31061884	60.72058044	110.0999546	114.0832542	60.31813805	103.8022158
3	Pointcloud_2019_07_02_14_19_06	1242	19.859	76	3644921825	0	3.124457143	0	0	0	5.845342857	7.858285714	15.50185714	0	168.7285714	0	0	0	0	0	0	0	0	0	121.8824286	0	0	55.92517143	0	0	0	0	12.01171429	0	12.87457143	0	15.74102857	11.20961889	11.60459679	10.74140483	15.94748326	13.95429046	33.95438116	19.31061884	60.72058044	110.0999546	114.0832542	60.31813805	103.8022158
3	Pointcloud_2019_07_02_14_19_06	1244	19.861	76	3644921825	14.03028571	4.125485714	0	2.619371429	0	0	0	33.55228571	0	166.8428571	0	0	58.8912	62.54354286	59.6312	0	0	0	61.49485714	0	0	0	0	49.52325714	20.33245714	0	0	4.060571429	0	45.91485714	66.8068	74.78434286	11.20961889	11.60459679	10.74140483	15.94748326	13.95429046	33.95438116	19.31061884	60.72058044	110.0999546	114.0832542	60.31813805	103.8022158
3	Pointcloud_2019_07_02_14_19_06	1246	19.861	76	3644921825	0	0	3.169314286	22.62362857	0	0	14.90057143	0	0	82.95714286	41.8258	103.7981143	0	1.650457143	50.7208	0	85.54674286	11.14225714	9.575142857	9.035857143	0	0	34.04294286	5.585742857	0	0	0	6.109428571	0	15.95514286	48.8462	0	11.20961889	11.60459679	10.74140483	15.94748326	13.95429046	33.95438116	19.31061884	60.72058044	110.0999546	114.0832542	60.31813805	103.8022158
3	Pointcloud_2019_07_02_14_19_06	1248	19.861	76	3644921825	25.02914286	12.12754286	9.173942857	6.627885714	7.058857143	0	0	0	0	0	0	60.88834286	0	108.7573714	0	130.3969143	0	65.21577143	0	7.112571429	91.19142857	0	3.101828571	11.64822857	1.434628571	1.519771429	9.354628571	0	0	5.995428571	0	0	11.20961889	11.60459679	10.74140483	15.94748326	13.95429046	33.95438116	19.31061884	60.72058044	110.0999546	114.0832542	60.31813805	103.8022158
3	Pointcloud_2019_07_02_14_19_06	1250	19.861	76	3644921825	0	0	0	0	0	0	0	0	0	0	0	76.97857143	0	23.86428571	0	0	36.68571429	3.289285714	0	28.18928571	75.26071429	0	61.16071429	78.71071429	0	0	0	5.207142857	0	0	0	0	11.20961889	11.60459679	10.74140483	15.94748326	13.95429046	33.95438116	19.31061884	60.72058044	110.0999546	114.0832542	60.31813805	103.8022158
3	Pointcloud_2019_07_02_14_19_06	1252	19.86	76	3644921825	0	1.1296	0	0	0	25.9092	66.964	9.754	0	0	0	76.0688	0	0	0	0	0	0	0	0	0	0	56.2196	17.7732	44.5368	0	0	0	0	0.076	17.9644	0	11.20961889	11.60459679	10.74140483	15.94748326	13.95429046	33.95438116	19.31061884	60.72058044	110.0999546	114.0832542	60.31813805	103.8022158
3	Pointcloud_2019_07_02_14_19_06	1254	19.86	76	3644921825	0	0	0	0	0	0	0	75.80442857	11.69454286	105.4142857	56.3242	0	0	0	0	0	0	0	7.896285714	42.34271429	0	0	0	21.83568571	0	0	0	0	0	0	14.0038	56.00091429	11.20961889	11.60459679	10.74140483	15.94748326	13.95429046	33.95438116	19.31061884	60.72058044	110.0999546	114.0832542	60.31813805	103.8022158
3	Pointcloud_2019_07_02_14_19_06	1256	19.86	76	3644921825	12.02685714	0	0	0	0	0	0	0	0	0	25.4488	0	57.6088	0	0	0	0	0	0	5.419428571	11.46857143	26.59394286	5.337371429	9.898171429	33.63897143	0	0	28.35371429	0	16.15657143	0	7.044228571	11.20961889	11.60459679	10.74140483	15.94748326	13.95429046	33.95438116	19.31061884	60.72058044	110.0999546	114.0832542	60.31813805	103.8022158
3	Pointcloud_2019_07_02_14_19_06	1258	19.86	76	3644921825	7.026285714	0	0	0	0	0	0	0	0	0	0	0	0	0	27.2584	17.75162857	0	0	0	0	0	0	13.39625714	62.96065714	0	6.867342857	15.63505714	48.40257143	0	1.196857143	0	19.08754286	11.20961889	11.60459679	10.74140483	15.94748326	13.95429046	33.95438116	19.31061884	60.72058044	110.0999546	114.0832542	60.31813805	103.8022158
3	Pointcloud_2019_07_02_14_19_06	1260	19.862	76	3644921825	2.025714286	0	0	0	0	0	0	0	0	0	0	0	61.848	0	0	0	0	0	0	34.57285714	34.60714286	0	16.45514286	25.02314286	0	8.936857143	0	0	0	35.23714286	0	1.130857143	11.20961889	11.60459679	10.74140483	15.94748326	13.95429046	33.95438116	19.31061884	60.72058044	110.0999546	114.0832542	60.31813805	103.8022158
3	Pointcloud_2019_07_02_14_19_06	1262	19.862	76	3644921825	0	0	0	0	0	0	20.06971429	0	0.147914286	94.87142857	44.8226	48.51994286	0	17.50577143	0	17.89351429	0	0	0	10.64957143	0	0	0	0	2.792228571	0	0	0	0	65.27742857	0	0	11.20961889	11.60459679	10.74140483	15.94748326	13.95429046	33.95438116	19.31061884	60.72058044	110.0999546	114.0832542	60.31813805	103.8022158
3	Pointcloud_2019_07_02_14_19_06	1264	19.862	76	3644921825	5.024571429	5.135771429	0	0	3.159428571	11.98582857	0	0	0	89.98571429	0	9.610171429	0	0	0	67.96445714	0	22.80388571	12.29771429	0	9.745714286	0	94.57291429	0	0	0	0	73.54914286	0	28.31771429	0	0	11.20961889	11.60459679	10.74140483	15.94748326	13.95429046	33.95438116	19.31061884	60.72058044	110.0999546	114.0832542	60.31813805	103.8022158
3	Pointcloud_2019_07_02_14_19_06	1266	19.862	76	3644921825	0	0	0	0	0	0	0	0	0	0	0	0	42.2068	0	0	0	23.2416	0	77.378	0	0	0	0	45.2106	0	0	0	0	1.1966	0	0	0	11.20961889	11.60459679	10.74140483	15.94748326	13.95429046	33.95438116	19.31061884	60.72058044	110.0999546	114.0832542	60.31813805	103.8022158
3	Pointcloud_2019_07_02_14_19_06	1268	19.861	76	3644921825	0	8.137828571	0	1.670457143	0	0	0	38.15742857	0	33.21428571	0	76.79062857	0	78.82651429	59.7064	0	0	0	0	0	0	0	102.6906857	0	14.94548571	0	0	63.64685714	0	67.39828571	6.2796	0	11.20961889	11.60459679	10.74140483	15.94748326	13.95429046	33.95438116	19.31061884	60.72058044	110.0999546	114.0832542	60.31813805	103.8022158
3	Pointcloud_2019_07_02_14_19_06	1270	19.861	76	3644921825	0	6.138857143	3.224857143	0	5.197142857	6.024142857	0	0	0	0	0	0	125.446	31.93342857	0	62.17728571	0	0	23.53857143	0	0	80.11314286	9.749571429	0	64.99657143	0	0	0	0	0	0	0	11.20961889	11.60459679	10.74140483	15.94748326	13.95429046	33.95438116	19.31061884	60.72058044	110.0999546	114.0832542	60.31813805	103.8022158
3	Pointcloud_2019_07_02_14_19_06	1272	19.861	76	3644921825	0	0	3.229485714	8.678971429	0	44.03691429	0	0	3.714628571	0	0	0	0	0	0	6.248228571	18.45005714	0	0	7.033142857	0	0	11.80845714	0	0	0	0	0	0	0	3.3584	11.39074286	11.20961889	11.60459679	10.74140483	15.94748326	13.95429046	33.95438116	19.31061884	60.72058044	110.0999546	114.0832542	60.31813805	103.8022158
3	Pointcloud_2019_07_02_14_19_06	1274	19.861	76	3644921825	0	0	0	0	0	0	0	0	0	28.55714286	107.5702	48.06131429	0	0	0	0	0	0	0	10.10985714	0	25.26148571	0	0	8.098742857	0	0	0	34.38597143	0	0	52.43405714	11.20961889	11.60459679	10.74140483	15.94748326	13.95429046	33.95438116	19.31061884	60.72058044	110.0999546	114.0832542	60.31813805	103.8022158
3	Pointcloud_2019_07_02_14_19_06	1276	19.864	76	3644921825	0	0	0	0	0	4.062457143	0	16.35914286	0	45.67142857	0	0	0	0	0	0	0	0	49.77942857	0	0	0	0	0	52.14982857	0	0	0.842285714	18.43331429	45.55942857	0	0	11.20961889	11.60459679	10.74140483	15.94748326	13.95429046	33.95438116	19.31061884	60.72058044	110.0999546	114.0832542	60.31813805	103.8022158
3	Pointcloud_2019_07_02_14_19_06	1278	19.864	76	3644921825	10.02057143	0	0	0	0	0	0	0	0	0	0	119.2417714	0	0	0	17.46105714	0	0	0	0	0	0	38.98511429	0	0	0	0	0	19.48065714	46.59971429	0	48.52068571	11.20961889	11.60459679	10.74140483	15.94748326	13.95429046	33.95438116	19.31061884	60.72058044	110.0999546	114.0832542	60.31813805	103.8022158
3	Pointcloud_2019_07_02_14_19_06	1280	19.863	76	3644921825	7.02	8.144	0	0	0	0	3.26	0	0	26.9	0	44.332	86.044	0	0	38.532	0	0	0	0	17.3	0	30.044	18.648	0	0	15.252	0	0	5.64	30.516	0	11.20961889	11.60459679	10.74140483	15.94748326	13.95429046	33.95438116	19.31061884	60.72058044	110.0999546	114.0832542	60.31813805	103.8022158
3	Pointcloud_2019_07_02_14_19_06	1282	19.863	76	3644921825	2.019428571	0	0	0.700257143	0	0	26.28114286	0	0	64.01428571	0	34.42222857	0	0	0	26.60294286	0	0	0	0	0	0	0.102885714	0	19.30308571	24.70151429	0	0	0	0	0	38.60731429	11.20961889	11.60459679	10.74140483	15.94748326	13.95429046	33.95438116	19.31061884	60.72058044	110.0999546	114.0832542	60.31813805	103.8022158
3	Pointcloud_2019_07_02_14_19_06	1284	19.863	76	3644921825	26.01885714	0.146057143	13.25725714	10.70451429	18.28514286	9.113542857	0	0	0	0	154.1932	0	0	108.6818286	42.4232	2.673885714	0	0	0	35.49342857	0	0	0	0.772971429	0.354171429	0	0	6.037714286	8.622685714	60.72057143	2.5948	0	11.20961889	11.60459679	10.74140483	15.94748326	13.95429046	33.95438116	19.31061884	60.72058044	110.0999546	114.0832542	60.31813805	103.8022158
3	Pointcloud_2019_07_02_14_19_06	1286	19.863	76	3644921825	0	0	0	0	0	0	0	0	0	0	12.3178	0	0	32.78874286	0	12.74482857	79.93645714	0	0	3.570142857	0	0	0	0	0	0	0	0	0	0	0	8.693942857	11.20961889	11.60459679	10.74140483	15.94748326	13.95429046	33.95438116	19.31061884	60.72058044	110.0999546	114.0832542	60.31813805	103.8022158
3	Pointcloud_2019_07_02_14_19_06	1288	19.862	76	3644921826	0	0	0	0.713028571	0	0	0	0	0	0	0	0	0	9.895657143	0	0	0	0	0	0	0	0	18.27954286	25.89794286	11.45634286	0	0	0	34.71737143	0	0	17.73725714	11.20961889	11.60459679	10.74140483	15.94748326	13.95429046	33.95438116	19.31061884	60.72058044	110.0999546	114.0832542	60.31813805	103.8022158
3	Pointcloud_2019_07_02_14_19_06	1290	19.862	76	3644921826	0	0	0	0	0	57.15185714	0	0	0	0	0	22.78314286	0	67.00257143	0	0	0	0	0	0	0	0	4.338428571	0	0	0	0	0	0	7.841428571	2.713	0	11.20961889	11.60459679	10.74140483	15.94748326	13.95429046	33.95438116	19.31061884	60.72058044	110.0999546	114.0832542	60.31813805	103.8022158
3	Pointcloud_2019_07_02_14_19_06	1292	19.865	76	3644921826	0.016571429	5.150171429	2.275771429	6.721542857	0	26.16462857	1.386857143	0	0	126.5857143	0	0	0	0	0	0	0	0	0	26.80028571	0	0	0	40.02291429	6.558514286	0	0	0	0	0	10.7524	0	11.20961889	11.60459679	10.74140483	15.94748326	13.95429046	33.95438116	19.31061884	60.72058044	110.0999546	114.0832542	60.31813805	103.8022158
3	Pointcloud_2019_07_02_14_19_06	1294	19.865	76	3644921826	14.016	0.1512	0.2804	0	0	0	4.408	0	0	0	0	0	0	86.2164	0	0	0	0	3.502	0	0	0	0	0.0854	0	0	1.6446	62.282	77.8594	0	76.7918	40.8672	11.20961889	11.60459679	10.74140483	15.94748326	13.95429046	33.95438116	19.31061884	60.72058044	110.0999546	114.0832542	60.31813805	103.8022158
3	Pointcloud_2019_07_02_14_19_06	1296	19.865	76	3644921826	15.01542857	1.152228571	0	0	3.360571429	0	0	0	0	37.81428571	0	76.05382857	25.0008	34.32331429	0	0	0	14.98011429	26.58228571	31.95371429	39.85428571	0	0	0	0	0	0	0	12.90674286	24.96228571	0	86.91051429	11.20961889	11.60459679	10.74140483	15.94748326	13.95429046	33.95438116	19.31061884	60.72058044	110.0999546	114.0832542	60.31813805	103.8022158
3	Pointcloud_2019_07_02_14_19_06	1298	19.865	76	3644921826	7.014857143	9.153257143	0	13.73431429	8.373142857	0	0	40.91385714	0	4.928571429	22.0654	63.14405714	0	96.43022857	0	0	0	0	0	38.03042857	0	0	27.57397143	15.21037143	34.71177143	0	0	23.37971429	0	0	0	0	11.20961889	11.60459679	10.74140483	15.94748326	13.95429046	33.95438116	19.31061884	60.72058044	110.0999546	114.0832542	60.31813805	103.8022158
3	Pointcloud_2019_07_02_14_19_06	1300	19.864	76	3644921826	0	0	1.294285714	0	0	0	0	0	0	0.042857143	0	0	0	0	0	39.24142857	0	2.127142857	0	0	0	0	0	0.272857143	8.762857143	0	22.81285714	2.428571429	0	0	0	19.99714286	11.20961889	11.60459679	10.74140483	15.94748326	13.95429046	33.95438116	19.31061884	60.72058044	110.0999546	114.0832542	60.31813805	103.8022158
3	Pointcloud_2019_07_02_14_19_06	1302	19.864	76	3644921826	0	3.155314286	0	0	0	11.22848571	0	0	0	0	0	31.32451429	0	78.64405714	0	0	0	0	0	0	0	0	90.69174286	75.33534286	5.813942857	0	0	24.47742857	31.04877143	26.08314286	0	0	11.20961889	11.60459679	10.74140483	15.94748326	13.95429046	33.95438116	19.31061884	60.72058044	110.0999546	114.0832542	60.31813805	103.8022158
3	Pointcloud_2019_07_02_14_19_06	1304	19.864	76	3644921826	21.01314286	22.15634286	5.303542857	0	0	11.24125714	3.513714286	0	0	0	0	107.4147429	0	95.75097143	9.3192	15.38331429	0	12.27417143	0	25.26057143	0	29.37405714	17.75062857	0	0	0	23.92502857	51.52628571	0	9.123428571	0	54.08377143	11.20961889	11.60459679	10.74140483	15.94748326	13.95429046	33.95438116	19.31061884	60.72058044	110.0999546	114.0832542	60.31813805	103.8022158
3	Pointcloud_2019_07_02_14_19_06	1306	19.864	76	3644921826	0	0	0	0	0	0	0	0	20.64145714	0	0	0	0	22.85788571	0	0	0	0	0	0	0.200714286	37.44822857	0	0	0	0	0	0	0	39.16371429	0	0	11.20961889	11.60459679	10.74140483	15.94748326	13.95429046	33.95438116	19.31061884	60.72058044	110.0999546	114.0832542	60.31813805	103.8022158
3	Pointcloud_2019_07_02_14_19_06	1308	19.865	76	3644921826	0	0	0	0	0	0	0	0	0	0	46.6884	0	0	0	0	0	0	0	0	0	0	0	131.8684	0	0	0	0	0	0	46.204	10.0676	0	11.20961889	11.60459679	10.74140483	15.94748326	13.95429046	33.95438116	19.31061884	60.72058044	110.0999546	114.0832542	60.31813805	103.8022158
3	Pointcloud_2019_07_02_14_19_06	1310	19.865	76	3644921826	22.01142857	19.15942857	11.31742857	11.75985714	0	0	0	0	0	44.61428571	0	67.68542857	40.838	0	0	0	5.770285714	0	0	0	0	0	0	44.58528571	32.01828571	0	0	0	0	11.24428571	12.107	59.21371429	11.20961889	11.60459679	10.74140483	15.94748326	13.95429046	33.95438116	19.31061884	60.72058044	110.0999546	114.0832542	60.31813805	103.8022158
3	Pointcloud_2019_07_02_14_19_06	1312	19.865	76	3644921826	11.01085714	8.160457143	0	0	0	22.29234286	1.598285714	0	0	180.7285714	0	0	120.9576	0	20.6776	25.66708571	0	0	0	0	0	55.67074286	62.98617143	0	1.069371429	0	6.149371429	12.72171429	14.28548571	6.284571429	0	0	11.20961889	11.60459679	10.74140483	15.94748326	13.95429046	33.95438116	19.31061884	60.72058044	110.0999546	114.0832542	60.31813805	103.8022158
3	Pointcloud_2019_07_02_14_19_06	1314	19.865	76	3644921826	0.010285714	6.161485714	10.32668571	0	0	0	0	62.31728571	0	15.84285714	0	0	0	0	0	0	0	0	9.304857143	0	2.477857143	0	59.04505714	0	36.12045714	0	0	23.77057143	8.332828571	61.32485714	0	18.30034286	11.20961889	11.60459679	10.74140483	15.94748326	13.95429046	33.95438116	19.31061884	60.72058044	110.0999546	114.0832542	60.31813805	103.8022158
3	Pointcloud_2019_07_02_14_19_06	1316	19.865	76	3644921826	0	10.16251429	0	4.772628571	23.48628571	54.31788571	39.64057143	0	0	0	0	93.95611429	0	3.392457143	0	0	0	0	64.38514286	0	0	0	45.10394286	0	34.17154286	3.883257143	0	0	30.38017143	27.36514286	0	4.343657143	11.20961889	11.60459679	10.74140483	15.94748326	13.95429046	33.95438116	19.31061884	60.72058044	110.0999546	114.0832542	60.31813805	103.8022158
3	Pointcloud_2019_07_02_14_19_06	1318	19.865	76	3644921826	5.009142857	17.16354286	0	0	6.498857143	13.33065714	0	0	0	0	0	0	0	84.49937143	0	0	0	0	0	1.797571429	0	0	0	7.835228571	45.22262857	25.95277143	0	0	0	1.405428571	37.2646	9.386971429	11.20961889	11.60459679	10.74140483	15.94748326	13.95429046	33.95438116	19.31061884	60.72058044	110.0999546	114.0832542	60.31813805	103.8022158
3	Pointcloud_2019_07_02_14_19_06	1320	19.865	76	3644921826	0	0	0	3.781142857	12.51142857	0	19.68285714	110.4685714	0	0	0	169.1365714	0	212.6062857	0	0	0	0	0	24.87428571	0	0	19.22171429	0	0	0	0	0	41.47485714	22.44571429	0	0	11.20961889	11.60459679	10.74140483	15.94748326	13.95429046	33.95438116	19.31061884	60.72058044	110.0999546	114.0832542	60.31813805	103.8022158
3	Pointcloud_2019_07_02_14_19_06	1322	19.865	76	3644921826	1.008	0	0	0	0	0	0	0	0	0	18.5606	46.2268	24.5556	0	85.1256	10.0218	44.1872	0	32.626	38.951	36.755	0	34.2806	0	0	0	39.4298	0	8.5222	3.486	27.3434	22.4736	11.20961889	11.60459679	10.74140483	15.94748326	13.95429046	33.95438116	19.31061884	60.72058044	110.0999546	114.0832542	60.31813805	103.8022158
3	Pointcloud_2019_07_02_14_19_06	1324	19.865	76	3644921826	0	0	0	0	0	0	21.72514286	0	0	0	0	0	0	0	0	0	0	0	0	42.02771429	68.82428571	0	0	10.02268571	47.37588571	0	0	0	0	0	0	0	11.20961889	11.60459679	10.74140483	15.94748326	13.95429046	33.95438116	19.31061884	60.72058044	110.0999546	114.0832542	60.31813805	103.8022158
3	Pointcloud_2019_07_02_14_19_06	1326	19.866	76	3644921826	13.00685714	0	0	0	0	44.38174286	0	13.61985714	0	39.52857143	0	0	0	0	0	1.163685714	0	0	13.78657143	0	0	0	0	131.0851714	29.42697143	0	14.54197143	49.06371429	0	0	41.4222	17.56022857	11.20961889	11.60459679	10.74140483	15.94748326	13.95429046	33.95438116	19.31061884	60.72058044	110.0999546	114.0832542	60.31813805	103.8022158
3	Pointcloud_2019_07_02_14_19_06	1328	19.866	76	3644921826	6.006285714	0	0	10.79817143	6.561714286	5.394514286	0	45.67028571	0	89.64285714	0	75.49748571	0	0	0	0	27.39565714	0	4.866857143	0	0	0	0	0	0	0	0	0	0	0	1.4616	3.603542857	11.20961889	11.60459679	10.74140483	15.94748326	13.95429046	33.95438116	19.31061884	60.72058044	110.0999546	114.0832542	60.31813805	103.8022158
3	Pointcloud_2019_07_02_14_19_06	1330	19.866	76	3644921826	0.005714286	0	0	0	33.57428571	4.407285714	0	0	0	12.75714286	0	0	0	48.14085714	0	0	0	0	0	0	0	0	0	10.21014286	0	0	0	0	12.71157143	0	46.501	0	11.20961889	11.60459679	10.74140483	15.94748326	13.95429046	33.95438116	19.31061884	60.72058044	110.0999546	114.0832542	60.31813805	103.8022158
3	Pointcloud_2019_07_02_14_19_06	1332	19.866	76	3644921826	0	0	0	0	0	0	0	0	0	0	0	0	13.1536	0	0	0	46.53462857	0	47.02742857	0	0	0	0	77.27262857	0	0	0	0	0	5.687428571	0	0	11.20961889	11.60459679	10.74140483	15.94748326	13.95429046	33.95438116	19.31061884	60.72058044	110.0999546	114.0832542	60.31813805	103.8022158
3	Pointcloud_2019_07_02_14_19_06	1334	19.865	76	3644921826	0.004571429	0	7.372971429	13.81094286	0	15.43282857	0	61.82157143	0	91.98571429	0	0	0	45.35468571	0	44.44745714	22.60411429	0	0	32.41128571	22.17071429	0	38.63391429	0	28.63131429	0	0	60.25914286	0	0	27.5798	0	11.20961889	11.60459679	10.74140483	15.94748326	13.95429046	33.95438116	19.31061884	60.72058044	110.0999546	114.0832542	60.31813805	103.8022158
3	Pointcloud_2019_07_02_14_19_06	1336	19.865	76	3644921826	0.004	0	0	0	0	0	0	0	0	115.1	0	50.8584	0	0	0	0	74.6736	0	0	0	40.24	0	0	0	21.6824	0	0	0	0	7.768	46.6192	0	11.20961889	11.60459679	10.74140483	15.94748326	13.95429046	33.95438116	19.31061884	60.72058044	110.0999546	114.0832542	60.31813805	103.8022158
3	Pointcloud_2019_07_02_14_19_06	1338	19.865	76	3644921826	19.00342857	1.173828571	0	0	0	0	0	13.92242857	0	102.2142857	55.5574	0	93.5124	0	0	36.58934286	19.74308571	0	0	0	19.30928571	0	0	0	33.73348571	0	0	0	0	0	14.6586	0	11.20961889	11.60459679	10.74140483	15.94748326	13.95429046	33.95438116	19.31061884	60.72058044	110.0999546	114.0832542	60.31813805	103.8022158
3	Pointcloud_2019_07_02_14_19_06	1340	19.865	76	3644921826	0	0	0	0	0	33.47114286	0	0	0	0	0	109.0388571	0	10.67542857	0	0	0	0	0	0	14.37857143	0	0	0	89.78457143	0	23.93457143	54.40571429	0.948285714	47.84857143	7.698	30.86342857	11.20961889	11.60459679	10.74140483	15.94748326	13.95429046	33.95438116	19.31061884	60.72058044	110.0999546	114.0832542	60.31813805	103.8022158
3	Pointcloud_2019_07_02_14_19_06	1342	19.867	76	3644921826	6.002285714	0	9.391485714	2.827971429	0	5.483914286	0	0	0	82.44285714	44.8066	90.12908571	0	0	2.0216	0	10.88205714	0	73.42885714	0	28.44785714	0	21.86945714	20.58505714	16.83565714	1.786942857	0	0	18.99562857	11.88885714	53.7374	11.90674286	11.20961889	11.60459679	10.74140483	15.94748326	13.95429046	33.95438116	19.31061884	60.72058044	110.0999546	114.0832542	60.31813805	103.8022158
3	Pointcloud_2019_07_02_14_19_06	1344	19.867	76	3644921826	0	0	10.39611429	0	0	0	0	15.07371429	0	3.557142857	0	0	0	33.88925714	0	0	0	0	0	0	34.51714286	30.85748571	27.92834286	0	9.886742857	0	0	2.503428571	0	0	101.7768	63.95005714	11.20961889	11.60459679	10.74140483	15.94748326	13.95429046	33.95438116	19.31061884	60.72058044	110.0999546	114.0832542	60.31813805	103.8022158
3	Pointcloud_2019_07_02_14_19_06	1346	19.867	76	3644921826	11.00114286	6.177942857	0	11.83648571	0	45.50945714	0	0	0	0	0	3.309542857	0	0	0	0	0	0	0	0	0	0	0	0	0	29.92597143	36.10282857	11.55228571	0	0	14.8162	21.99337143	11.20961889	11.60459679	10.74140483	15.94748326	13.95429046	33.95438116	19.31061884	60.72058044	110.0999546	114.0832542	60.31813805	103.8022158
3	Pointcloud_2019_07_02_14_19_06	1348	19.867	76	3644921826	0	0	0	0	0	0	0	0	0	0	0	0	0	0	0	0	11.09051429	0	0	0	0	0	0	0	0	0	0	0	0	0	0	0	11.20961889	11.60459679	10.74140483	15.94748326	13.95429046	33.95438116	19.31061884	60.72058044	110.0999546	114.0832542	60.31813805	103.8022158
3	Pointcloud_2019_07_02_14_19_06	1350	19.866	76	3644921826	22	16.18	2.41	27.845	0	1.535	0	8.225	0	31.9	68.305	104.49	7.23	1.21	0	65.015	0	44.965	0	0	0	0	135.105	0	0	0	0	0	38.185	7.05	2.895	0	11.20961889	11.60459679	10.74140483	15.94748326	13.95429046	33.95438116	19.31061884	60.72058044	110.0999546	114.0832542	60.31813805	103.8022158
3	Pointcloud_2019_07_02_14_19_06	1352	19.866	76	3644921826	1.999428571	0	3.414628571	0	0	0	0	0	0	0	0	11.58022857	115.3496	0	0	17.08594286	0	0	0	0	35.79428571	0	0	29.89748571	0.091085714	0	19.27108571	0	41.23234286	0	0	37.12331429	11.20961889	11.60459679	10.74140483	15.94748326	13.95429046	33.95438116	19.31061884	60.72058044	110.0999546	114.0832542	60.31813805	103.8022158
3	Pointcloud_2019_07_02_14_19_06	1354	19.866	76	3644921826	0	11.18205714	0	0	0	0	28.04228571	11.32585714	0	46.12857143	0	0	0	0	0	0	0	0	0	34.17842857	17.86357143	0	0	0	37.14217143	0	0	0	11.27968571	11.13057143	0	0	11.20961889	11.60459679	10.74140483	15.94748326	13.95429046	33.95438116	19.31061884	60.72058044	110.0999546	114.0832542	60.31813805	103.8022158
3	Pointcloud_2019_07_02_14_19_06	1356	19.866	76	3644921826	0	0	0	0	0	0	0	0	0	0	0	0	0	0	0	37.22782857	0	0	0	0	0	0	0	0	0	0	0	0	16.32702857	13.17085714	0	0	11.20961889	11.60459679	10.74140483	15.94748326	13.95429046	33.95438116	19.31061884	60.72058044	110.0999546	114.0832542	60.31813805	103.8022158
3	Pointcloud_2019_07_02_14_19_06	1358	19.867	76	3644921826	7.997714286	0	0	0	0	12.58608571	0	10.42671429	0	18.35714286	0	0	34.7084	15.63765714	45.7384	0	0	0	0	0	0	0	23.34054286	0	0	0	33.43934286	0	0	0	0	33.25325714	11.20961889	11.60459679	10.74140483	15.94748326	13.95429046	33.95438116	19.31061884	60.72058044	110.0999546	114.0832542	60.31813805	103.8022158
3	Pointcloud_2019_07_02_14_19_06	1360	19.867	76	3644921826	0	0	0	7.866285714	0	0	0	0	0	91.47142857	34.928	44.94114286	0	0	0	0	0	0	0	3.408571429	0	0	0	0.147428571	34.29542857	0	0	0	0	21.25142857	0	0	11.20961889	11.60459679	10.74140483	15.94748326	13.95429046	33.95438116	19.31061884	60.72058044	110.0999546	114.0832542	60.31813805	103.8022158
3	Pointcloud_2019_07_02_14_19_06	1362	19.867	76	3644921826	4.996571429	9.186171429	0	0	0	0	0	0	0	5.585714286	0	15.03137143	0	0	0	0	0	0	0	0	48.14071429	0	0	0	0	0.482085714	0	0	0	0	0	69.33988571	11.20961889	11.60459679	10.74140483	15.94748326	13.95429046	33.95438116	19.31061884	60.72058044	110.0999546	114.0832542	60.31813805	103.8022158
3	Pointcloud_2019_07_02_14_19_06	1364	19.867	76	3644921826	0	0	0	0	0	0	0	0	0	0	109.1772	0	111.0672	21.9584	0	72.5116	0	0	0	9.562	0	0	0	27.2724	0	0	0	0	0	0	0	27.3832	11.20961889	11.60459679	10.74140483	15.94748326	13.95429046	33.95438116	19.31061884	60.72058044	110.0999546	114.0832542	60.31813805	103.8022158
3	Pointcloud_2019_07_02_14_19_06	1366	19.867	76	3644921826	0	0	1.447028571	0	0	0	0	0.628428571	0	0	0	104.2118286	43.1868	0	0	4.582542857	43.71588571	6.553114286	8.392285714	0	0	0	11.57608571	0	25.44868571	3.621114286	0	0	0	1.372285714	0	0	11.20961889	11.60459679	10.74140483	15.94748326	13.95429046	33.95438116	19.31061884	60.72058044	110.0999546	114.0832542	60.31813805	103.8022158
3	Pointcloud_2019_07_02_14_19_06	1368	19.867	76	3644921826	0	0	0	0	0	0	0	0	0	3.928571429	92.4264	0	0	17.17222857	0	10.65348571	31.78537143	0	0	0	39.34857143	0	13.63497143	0	33.49977143	0	59.71977143	0	0	0	6.2496	0	11.20961889	11.60459679	10.74140483	15.94748326	13.95429046	33.95438116	19.31061884	60.72058044	110.0999546	114.0832542	60.31813805	103.8022158
3	Pointcloud_2019_07_02_14_19_06	1370	19.867	76	3644921827	3.994285714	5.190285714	9.456285714	27.88757143	0	0	11.21142857	0	0	0	0	16.39228571	0	0	0	67.72442857	13.85485714	0	0	46.79214286	0	0	14.69385714	59.45985714	0	3.760142857	36.77585714	0	37.65842857	25.45285714	0	65.51314286	11.20961889	11.60459679	10.74140483	15.94748326	13.95429046	33.95438116	19.31061884	60.72058044	110.0999546	114.0832542	60.31813805	103.8022158
3	Pointcloud_2019_07_02_14_19_06	1372	19.867	76	3644921827	8.993714286	0	0	0	0	36.67548571	0	2.779714286	2.381771429	91.15714286	0	15.48251429	0	0	25.3656	0	0	45.77365714	0	50.86885714	63.48714286	0	36.75274286	0	58.60194286	0	0	26.18742857	17.70577143	0	0	0	11.20961889	11.60459679	10.74140483	15.94748326	13.95429046	33.95438116	19.31061884	60.72058044	110.0999546	114.0832542	60.31813805	103.8022158
3	Pointcloud_2019_07_02_14_19_06	1374	19.868	76	3644921827	0	0	0	0	0	0	0	0	0	0	0	4.572742857	74.6652	26.49297143	0	0	0	0	0	0	0	1.970057143	0	5.584828571	0	0	0	0	0	0	0	0	11.20961889	11.60459679	10.74140483	15.94748326	13.95429046	33.95438116	19.31061884	60.72058044	110.0999546	114.0832542	60.31813805	103.8022158
3	Pointcloud_2019_07_02_14_19_06	1376	19.868	76	3644921827	0	4.193371429	10.47017143	20.90034286	0	7.701028571	0	0	0	0	0	0	0	35.59988571	0	0	0	0	1.793714286	0	0	0	0	0	50.70411429	0	0	0	19.80045714	13.57371429	13.4072	49.64308571	11.20961889	11.60459679	10.74140483	15.94748326	13.95429046	33.95438116	19.31061884	60.72058044	110.0999546	114.0832542	60.31813805	103.8022158
3	Pointcloud_2019_07_02_14_19_06	1378	19.868	76	3644921827	3.992	15.1944	0	4.9046	0	0	8.296	0	0	26.5	47.0494	0	0	0	99.6344	0	0	62.9942	0	0	0	0	0	0	20.7552	0	84.0002	0	6.8478	7.614	16.4466	43.6864	11.20961889	11.60459679	10.74140483	15.94748326	13.95429046	33.95438116	19.31061884	60.72058044	110.0999546	114.0832542	60.31813805	103.8022158
3	Pointcloud_2019_07_02_14_19_06	1380	19.868	76	3644921827	15.99142857	0	0	0	0	0	0	76.98142857	0	14.61428571	64.174	85.84342857	0	0	0	0	0	0	0	40.17571429	0	0	0	0	54.80628571	0	0	0	0	6.654285714	30.486	0	11.20961889	11.60459679	10.74140483	15.94748326	13.95429046	33.95438116	19.31061884	60.72058044	110.0999546	114.0832542	60.31813805	103.8022158
3	Pointcloud_2019_07_02_14_19_06	1382	19.867	76	3644921827	0	8.196457143	0	15.91311429	0	0	0	32.03185714	35.94848571	26.72857143	0	0	23.1436	0	1.8136	0	0	0	91.03457143	0	119.8335714	65.26674286	0	29.83477143	27.85737143	0	6.112371429	0	0	19.69457143	0	0	11.20961889	11.60459679	10.74140483	15.94748326	13.95429046	33.95438116	19.31061884	60.72058044	110.0999546	114.0832542	60.31813805	103.8022158
3	Pointcloud_2019_07_02_14_19_06	1384	19.867	76	3644921827	2.990285714	0	2.488685714	0	8.913714286	0	7.359428571	0	0	0	0	0	0	0	0	0	0	0	0	0	0	31.34091429	0	19.89725714	20.90845714	0	0	0	0	1.734857143	56.5648	20.81634286	11.20961889	11.60459679	10.74140483	15.94748326	13.95429046	33.95438116	19.31061884	60.72058044	110.0999546	114.0832542	60.31813805	103.8022158
3	Pointcloud_2019_07_02_14_19_06	1386	19.867	76	3644921827	0	0	0	0	0	0	0	39.13271429	0	0	0	0	0	0	78.9928	0	86.41074286	0	35.19514286	10.40585714	0	24.41508571	0	0	0	0	0	0	0	0	0	61.85965714	11.20961889	11.60459679	10.74140483	15.94748326	13.95429046	33.95438116	19.31061884	60.72058044	110.0999546	114.0832542	60.31813805	103.8022158
3	Pointcloud_2019_07_02_14_19_06	1388	19.867	76	3644921827	27.98914286	19.19954286	3.497942857	16.92588571	1.938857143	0	0	0	0	0	0	0	8.5024	0	20.0824	0	0	0	0	0	0	10.48925714	66.22382857	0	24.01062857	0	50.28062857	32.57828571	0	125.8154286	11.6436	0	11.20961889	11.60459679	10.74140483	15.94748326	13.95429046	33.95438116	19.31061884	60.72058044	110.0999546	114.0832542	60.31813805	103.8022158
3	Pointcloud_2019_07_02_14_19_06	1390	19.869	76	3644921827	0	7.200571429	0	0	0	0.790428571	0	0	0	0	0	0	68.622	32.34828571	0	0	0	0	0	0	0	0	0	0	0	0	0	27.62714286	0	39.85571429	0	9.946285714	11.20961889	11.60459679	10.74140483	15.94748326	13.95429046	33.95438116	19.31061884	60.72058044	110.0999546	114.0832542	60.31813805	103.8022158
3	Pointcloud_2019_07_02_14_19_06	1392	19.869	76	3644921827	44.988	16.2016	26.5072	8.9344	6.964	12.8032	25.444	9.284	14.5152	54.3	0	0	0	127.4552	59.2616	25.5048	62.6192	0	0	0	0	0.6376	0	0	0.1128	0	0	5.676	32.1792	60.896	0	0	11.20961889	11.60459679	10.74140483	15.94748326	13.95429046	33.95438116	19.31061884	60.72058044	110.0999546	114.0832542	60.31813805	103.8022158
3	Pointcloud_2019_07_02_14_19_06	1394	19.869	76	3644921827	0	0	0	4.938657143	0	0	0	32.33442857	0	101.4142857	38.0462	36.47502857	45.8612	0	0	120.5757429	0	0	0	0	0	16.71177143	31.40048571	25.20968571	0	0	17.44888571	0	0	2.936285714	15.7618	0	11.20961889	11.60459679	10.74140483	15.94748326	13.95429046	33.95438116	19.31061884	60.72058044	110.0999546	114.0832542	60.31813805	103.8022158
3	Pointcloud_2019_07_02_14_19_06	1396	19.869	76	3644921827	6.986857143	0	0	2.942914286	12.98914286	0	0	0	0	0	51.1708	0	0	103.6690286	1.4408	0	11.75817143	0	0	3.789428571	48.31857143	0	0	0	0	0	6.504971429	63.77371429	0	57.97657143	0	0	11.20961889	11.60459679	10.74140483	15.94748326	13.95429046	33.95438116	19.31061884	60.72058044	110.0999546	114.0832542	60.31813805	103.8022158
3	Pointcloud_2019_07_02_14_19_06	1398	19.868	76	3644921827	0	13.20468571	7.521085714	0	0	0	0	0	0	0	0	0	0	101.7759429	0	1.717628571	0	0	0	0	44.38785714	45.86011429	0	20.33465714	0	0	0	0	0	0	0	39.11954286	11.20961889	11.60459679	10.74140483	15.94748326	13.95429046	33.95438116	19.31061884	60.72058044	110.0999546	114.0832542	60.31813805	103.8022158
3	Pointcloud_2019_07_02_14_19_06	1400	19.868	76	3644921827	31.98571429	0	0	0	0	8.854285714	0	5.485714286	0	137.7571429	0	0	2.22	0	32.62	0	37.89714286	0	0	6.942857143	0	0	0	0	10.31714286	0	5.617142857	0	0	20.05714286	0	0	11.20961889	11.60459679	10.74140483	15.94748326	13.95429046	33.95438116	19.31061884	60.72058044	110.0999546	114.0832542	60.31813805	103.8022158
3	Pointcloud_2019_07_02_14_19_06	1402	19.868	76	3644921827	13.98514286	7.206742857	0	0	1.026857143	0	0	0	42.08191429	0	34.5446	36.83594286	69.3396	108.9897714	0	16.85951429	0	0	0	29.01957143	0	75.00845714	0	0	0	0	0	0	0	0	40.9194	5.206171429	11.20961889	11.60459679	10.74140483	15.94748326	13.95429046	33.95438116	19.31061884	60.72058044	110.0999546	114.0832542	60.31813805	103.8022158
3	Pointcloud_2019_07_02_14_19_06	1404	19.868	76	3644921827	15.98457143	11.20777143	0	0	0	0	0	0	0	0	28.6692	115.9261714	0	61.09668571	0	0	0	5.949885714	0	0	61.59571429	0	0	0	0	4.941885714	20.72931429	19.96914286	0	3.137714286	46.9588	71.24948571	11.20961889	11.60459679	10.74140483	15.94748326	13.95429046	33.95438116	19.31061884	60.72058044	110.0999546	114.0832542	60.31813805	103.8022158
3	Pointcloud_2019_07_02_14_19_06	1406	19.87	76	3644921827	0	1.2088	0	2.9642	0	0	0	0	0	0	0	0	106.5788	0	0	1.0014	0	0	0	0	0	0	116.7538	0	26.4704	0	42.7854	0	0	0	0	0	11.20961889	11.60459679	10.74140483	15.94748326	13.95429046	33.95438116	19.31061884	60.72058044	110.0999546	114.0832542	60.31813805	103.8022158
3	Pointcloud_2019_07_02_14_19_06	1408	19.87	76	3644921827	0	0	0	7.968457143	0.064571429	0	0	21.68742857	0	121.2142857	14.9184	32.10662857	0	43.31051429	31.9784	0	0	0	0	0	6.734285714	0	0	0	30.52148571	0	0	0	0	0	0	0	11.20961889	11.60459679	10.74140483	15.94748326	13.95429046	33.95438116	19.31061884	60.72058044	110.0999546	114.0832542	60.31813805	103.8022158
3	Pointcloud_2019_07_02_14_19_06	1410	19.87	76	3644921827	0	0	0	6.972714286	0	7.918142857	0	27.73785714	0	0	0	0	0	86.41742857	79.068	0	0	0	0	0	0	0	4.871571429	21.70957143	10.57257143	0	0	0	0	43.25857143	0	29.37942857	11.20961889	11.60459679	10.74140483	15.94748326	13.95429046	33.95438116	19.31061884	60.72058044	110.0999546	114.0832542	60.31813805	103.8022158
3	Pointcloud_2019_07_02_14_19_06	1412	19.87	76	3644921827	0	0	0	0	0	29.93091429	0	0	0	0	0	13.28708571	0	38.52434286	0	0	0	0	0	70.40314286	0	64.37931429	0	41.77205714	88.62365714	0	0	0	0	0	30.1164	49.42274286	11.20961889	11.60459679	10.74140483	15.94748326	13.95429046	33.95438116	19.31061884	60.72058044	110.0999546	114.0832542	60.31813805	103.8022158
3	Pointcloud_2019_07_02_14_19_06	1414	19.869	76	3644921827	0	0	0	0	0	0	0	0	0	14.55714286	0	89.37731429	121.0572	117.6312571	37.2472	0	0	0	0	0	0	0	0	0.834542857	55.67474286	0	0	24.21342857	0	0	0	12.46605714	11.20961889	11.60459679	10.74140483	15.94748326	13.95429046	33.95438116	19.31061884	60.72058044	110.0999546	114.0832542	60.31813805	103.8022158
3	Pointcloud_2019_07_02_14_19_06	1416	19.869	76	3644921827	13.98114286	10.21394286	0	0.985485714	0	0.956457143	0	0	0	65.67142857	112.4168	0	0	0	0	0	0	0	0	0	0	0	4.048228571	19.89702857	0	0	0	0	0.747314286	27.37942857	0	0	11.20961889	11.60459679	10.74140483	15.94748326	13.95429046	33.95438116	19.31061884	60.72058044	110.0999546	114.0832542	60.31813805	103.8022158
3	Pointcloud_2019_07_02_14_19_06	1418	19.869	76	3644921827	4.980571429	5.214971429	0	0	0	0	0	0	0	28.78571429	0	0	0	0	0	0	0	0	0	0	0	0	0	33.95951429	0	0	0	0	0	0	0	0	11.20961889	11.60459679	10.74140483	15.94748326	13.95429046	33.95438116	19.31061884	60.72058044	110.0999546	114.0832542	60.31813805	103.8022158
3	Pointcloud_2019_07_02_14_19_06	1420	19.869	76	3644921827	0	0	0	0	0	0	0	0	0	0	0	0	0	0	0	22.498	0	0	0	0	0	0	0	0	0	4.498	14.178	68.36	0	0	0	19.596	11.20961889	11.60459679	10.74140483	15.94748326	13.95429046	33.95438116	19.31061884	60.72058044	110.0999546	114.0832542	60.31813805	103.8022158
3	Pointcloud_2019_07_02_14_19_06	1422	19.869	76	3644921827	0	0.217028571	0	0	0	0	0	0	0	0	0	0	0	19.05891429	0	0	0	0	0	0	0	0	70.22488571	36.08448571	8.879085714	0	0	15.40885714	0	0	0	0	11.20961889	11.60459679	10.74140483	15.94748326	13.95429046	33.95438116	19.31061884	60.72058044	110.0999546	114.0832542	60.31813805	103.8022158
3	Pointcloud_2019_07_02_14_19_06	1424	19.87	76	3644921827	0	9.218057143	0	0	0	0	0	0	0	57.12857143	22.9152	0	0	0	0	0	0	0	0	0	0	0	5.283771429	26.14697143	0	0	4.290171429	13.45771429	0.936685714	20.54057143	28.3528	5.682628571	11.20961889	11.60459679	10.74140483	15.94748326	13.95429046	33.95438116	19.31061884	60.72058044	110.0999546	114.0832542	60.31813805	103.8022158
3	Pointcloud_2019_07_02_14_19_06	1426	19.87	76	3644921827	3.978285714	3.219085714	0	0	10.17771429	0	0	40.14128571	4.442028571	0	0	29.91868571	0	0	58.7848	0	0	0	0	0	0	0	0	68.20945714	57.98125714	0	0	0	0	0.580857143	0	0	11.20961889	11.60459679	10.74140483	15.94748326	13.95429046	33.95438116	19.31061884	60.72058044	110.0999546	114.0832542	60.31813805	103.8022158
3	Pointcloud_2019_07_02_14_19_06	1428	19.87	76	3644921827	10.97771429	10.22011429	0	10.01102857	0	0	0	0	0	0	0	0	0	0	0	0	0	0	0	72.01685714	0	0	0	14.27194286	0	0	35.40234286	0	0	20.62114286	0	18.76925714	11.20961889	11.60459679	10.74140483	15.94748326	13.95429046	33.95438116	19.31061884	60.72058044	110.0999546	114.0832542	60.31813805	103.8022158
3	Pointcloud_2019_07_02_14_19_06	1430	19.87	76	3644921827	29.97714286	17.22114286	0	0	20.20285714	0	0.845714286	28.24214286	0	0	0	0	78.014	0	0	0	0	14.90557143	24.96142857	0	0	0	24.46042857	0	2.083428571	0	0	0	0	0	59.471	19.81257143	11.20961889	11.60459679	10.74140483	15.94748326	13.95429046	33.95438116	19.31061884	60.72058044	110.0999546	114.0832542	60.31813805	103.8022158
3	Pointcloud_2019_07_02_14_19_06	1432	19.87	76	3644921827	11.97657143	0.222171429	11.59977143	0	0	8.058628571	0	0	0	11.58571429	0	87.18937143	0	70.59348571	0	0	0	0	0	0	0	0	50.51931429	6.396914286	0	0	0	0	3.126057143	14.70171429	18.5104	70.85588571	11.20961889	11.60459679	10.74140483	15.94748326	13.95429046	33.95438116	19.31061884	60.72058044	110.0999546	114.0832542	60.31813805	103.8022158
3	Pointcloud_2019_07_02_14_19_06	1434	19.87	76	3644921827	17.976	0	0	0	8.228	0	0	100.343	0	18.7	0	0	0	82.7004	0	0	0	0	0	0	0	0	31.5782	0	73.1856	5.9846	0	8.702	0	0	17.5498	74.8992	11.20961889	11.60459679	10.74140483	15.94748326	13.95429046	33.95438116	19.31061884	60.72058044	110.0999546	114.0832542	60.31813805	103.8022158
3	Pointcloud_2019_07_02_14_19_06	1436	19.87	76	3644921827	5.975428571	0	0	12.02805714	0	0	0	0	0	0	0	0	77.3728	0	0	42.06554286	0	0	0	0	0	0	24.63708571	0	0	0	0	0	27.22074286	0	0	1.942514286	11.20961889	11.60459679	10.74140483	15.94748326	13.95429046	33.95438116	19.31061884	60.72058044	110.0999546	114.0832542	60.31813805	103.8022158
3	Pointcloud_2019_07_02_14_19_06	1438	19.87	76	3644921827	8.974857143	0	0	0	0	10.09694286	0	17.44385714	0	11.92857143	0	0	0	70.91422857	0	0	45.21737143	0	0	0	50.77357143	0	0	0	59.28777143	0	0	0	0	21.82257143	0	30.98582857	11.20961889	11.60459679	10.74140483	15.94748326	13.95429046	33.95438116	19.31061884	60.72058044	110.0999546	114.0832542	60.31813805	103.8022158
3	Pointcloud_2019_07_02_14_19_06	1440	19.873	76	3644921827	0	0	0	0	0	0	0	43.49428571	35.23542857	0	0	0	0	0	0	100.2074286	0	0	0	0	0	0	84.75485714	54.64685714	0	0	0	0	0	0	0	0	11.20961889	11.60459679	10.74140483	15.94748326	13.95429046	33.95438116	19.31061884	60.72058044	110.0999546	114.0832542	60.31813805	103.8022158
3	Pointcloud_2019_07_02_14_19_06	1442	19.872	76	3644921827	0	0	0	0	0	0	0	0	0	109.1571429	5.0366	0	0	0	8.5016	0	0	0	0	0	0	0	31.81374286	0	0	0	0	0	0	0	0	40.07245714	11.20961889	11.60459679	10.74140483	15.94748326	13.95429046	33.95438116	19.31061884	60.72058044	110.0999546	114.0832542	60.31813805	103.8022158
3	Pointcloud_2019_07_02_14_19_06	1444	19.872	76	3644921827	12.97314286	0	7.627542857	0	0	6.135257143	4.993714286	9.595142857	0	0	0	0	0	0	0	90.34931429	19.42582857	0	0	0	0	0	0	0	0	0	0	0	0	0	45.7468	0	11.20961889	11.60459679	10.74140483	15.94748326	13.95429046	33.95438116	19.31061884	60.72058044	110.0999546	114.0832542	60.31813805	103.8022158
3	Pointcloud_2019_07_02_14_19_06	1446	19.872	76	3644921827	0	0	0	0.049342857	0	0	0	23.64557143	0	0	0	0	102.9708	124.3418857	92.6808	13.42025714	0	0	0	0	0	0	9.931514286	0	0	0	0	3.995142857	0	0.983714286	0	0	11.20961889	11.60459679	10.74140483	15.94748326	13.95429046	33.95438116	19.31061884	60.72058044	110.0999546	114.0832542	60.31813805	103.8022158
3	Pointcloud_2019_07_02_14_19_06	1448	19.871	76	3644921827	24.972	17.2304	0	9.0536	0	22.1608	0	0	0	49.5	0	25.9112	143.0904	0	0	33.4912	27.5648	0	6.684	13.784	33.12	0	20.9904	0	0	0	0	0.044	1.5048	31.024	0	0	11.20961889	11.60459679	10.74140483	15.94748326	13.95429046	33.95438116	19.31061884	60.72058044	110.0999546	114.0832542	60.31813805	103.8022158
3	Pointcloud_2019_07_02_14_19_06	1450	19.871	76	3644921828	4.971428571	0	0	0	0	0	0	0	89.80214286	93.61428571	13.535	0	0	0	0	0	0	0	7.764285714	0	25.18928571	0	0	0	0	0	0	7.092857143	0	39.06428571	0	50.24571429	11.20961889	11.60459679	10.74140483	15.94748326	13.95429046	33.95438116	19.31061884	60.72058044	110.0999546	114.0832542	60.31813805	103.8022158
3	Pointcloud_2019_07_02_14_19_06	1452	19.87	76	3644921828	1.970857143	5.232457143	0	0	0	0	0	0	0	271.7285714	0	0	0	0	0	0	0	0	1.844571429	0	0	0	0	25.02177143	16.64537143	0	0	0	0	0	0	37.28902857	11.20961889	11.60459679	10.74140483	15.94748326	13.95429046	33.95438116	19.31061884	60.72058044	110.0999546	114.0832542	60.31813805	103.8022158
3	Pointcloud_2019_07_02_14_19_06	1454	19.87	76	3644921828	0.970285714	0	0	0	0	0	0	0	0	0	0	101.1818857	0	0	0	0	0	0	0	0	0	0	111.1670571	0	19.69645714	0	0	44.19057143	0	26.14485714	0	0	11.20961889	11.60459679	10.74140483	15.94748326	13.95429046	33.95438116	19.31061884	60.72058044	110.0999546	114.0832542	60.31813805	103.8022158
3	Pointcloud_2019_07_02_14_19_06	1456	19.874	76	3644921828	2.969714286	8.234514286	17.65531429	17.07062857	0	0	12.12057143	87.89771429	0	0	70.9088	87.27211429	107.5688	7.876457143	0	34.77497143	0	0	0	0	40.39714286	0	0	0	45.74754286	0	0	0	28.69417143	88.18514286	35.9832	0	11.20961889	11.60459679	10.74140483	15.94748326	13.95429046	33.95438116	19.31061884	60.72058044	110.0999546	114.0832542	60.31813805	103.8022158
3	Pointcloud_2019_07_02_14_19_06	1458	19.874	76	3644921828	4.969142857	0	0	0	0	0	0	0	8.255514286	0	0	0	0	63.98337143	43.2184	85.84591429	0	0	0	0	37.46642857	0	0	0	0	0	0	0	0	0	0	0	11.20961889	11.60459679	10.74140483	15.94748326	13.95429046	33.95438116	19.31061884	60.72058044	110.0999546	114.0832542	60.31813805	103.8022158
3	Pointcloud_2019_07_02_14_19_06	1460	19.874	76	3644921828	16.96857143	0	0	1.079142857	0	0	0	38.99857143	0	0	0	0	39.808	0	62.308	0	67.98171429	0	0	0	7.535714286	0	0	0	11.84971429	0	0	0	0	0	0	31.46228571	11.20961889	11.60459679	10.74140483	15.94748326	13.95429046	33.95438116	19.31061884	60.72058044	110.0999546	114.0832542	60.31813805	103.8022158
3	Pointcloud_2019_07_02_14_19_06	1462	19.874	76	3644921828	14.968	22.2376	0	0	0	7.2502	0	22.049	0	93.3	12.2826	0	0	0	0	0	0	0	0	0	0	94.2336	0	0	0	0	0	0	0	17.306	23.1014	6.5056	11.20961889	11.60459679	10.74140483	15.94748326	13.95429046	33.95438116	19.31061884	60.72058044	110.0999546	114.0832542	60.31813805	103.8022158
3	Pointcloud_2019_07_02_14_19_06	1464	19.873	76	3644921828	22.96742857	23.23862857	0	0	0	0	16.20514286	0	0	0	121.4072	0	0	0	0	0	0	0	20.32628571	0	0	0	68.46148571	25.39668571	7.951885714	0	0	88.43485714	0	26.34628571	47.1408	76.54891429	11.20961889	11.60459679	10.74140483	15.94748326	13.95429046	33.95438116	19.31061884	60.72058044	110.0999546	114.0832542	60.31813805	103.8022158
3	Pointcloud_2019_07_02_14_19_06	1466	19.873	76	3644921828	0	0	0	0	0	0	3.226285714	0	0	0	0	23.72325714	0	0	0	0	0	0	0	0	20.74357143	0	0	0	1.002971429	0	0	27.48371429	0	0	0	43.59222857	11.20961889	11.60459679	10.74140483	15.94748326	13.95429046	33.95438116	19.31061884	60.72058044	110.0999546	114.0832542	60.31813805	103.8022158
3	Pointcloud_2019_07_02_14_19_06	1468	19.873	76	3644921828	25.96628571	4.240685714	22.68308571	3.096171429	0	0	0	20.20028571	0	121.6428571	0	0	0	0	0	0	0	0	0	16.55114286	0	0	0	28.52165714	0	0	0	0	0	38.42685714	1.2196	15.63554286	11.20961889	11.60459679	10.74140483	15.94748326	13.95429046	33.95438116	19.31061884	60.72058044	110.0999546	114.0832542	60.31813805	103.8022158
3	Pointcloud_2019_07_02_14_19_06	1470	19.873	76	3644921828	4.965714286	0	0	2.100428571	0	3.301285714	17.26857143	0	2.935571429	41.75714286	0	0	6.406	26.62485714	0	0	0	23.37585714	0	32.62785714	0	0	0	0	33.10514286	0	0	45.58142857	0	13.46714286	60.259	10.67885714	11.20961889	11.60459679	10.74140483	15.94748326	13.95429046	33.95438116	19.31061884	60.72058044	110.0999546	114.0832542	60.31813805	103.8022158
3	Pointcloud_2019_07_02_14_19_06	1472	19.874	76	3644921828	0	0	0	8.104685714	0	0	0	0	0	0	0	0	0	63.73177143	20.8456	35.34251429	0	41.44937143	15.64742857	0	0	0	12.69702857	0	0	0	0	0	0	25.50742857	0	13.72217143	11.20961889	11.60459679	10.74140483	15.94748326	13.95429046	33.95438116	19.31061884	60.72058044	110.0999546	114.0832542	60.31813805	103.8022158
3	Pointcloud_2019_07_02_14_19_06	1474	19.874	76	3644921828	20.96457143	29.24377143	15.69697143	0	0	0	9.310857143	9.351571429	0	0	0	0	0	0	18.9352	0	0	40.52288571	0	0	13.02071429	26.67862857	69.75591429	11.70911429	21.20731429	0	0	0	8.120257143	39.54771429	53.3378	47.76548571	11.20961889	11.60459679	10.74140483	15.94748326	13.95429046	33.95438116	19.31061884	60.72058044	110.0999546	114.0832542	60.31813805	103.8022158
3	Pointcloud_2019_07_02_14_19_06	1476	19.874	76	3644921828	0	0	0	0	0	0	0	0	0	41.1	44.1548	85.1744	0	0	0	0	0	62.5964	0	0	1.09	0	0	0	15.2584	0	0	0	0	61.588	10.3772	0	11.20961889	11.60459679	10.74140483	15.94748326	13.95429046	33.95438116	19.31061884	60.72058044	110.0999546	114.0832542	60.31813805	103.8022158
3	Pointcloud_2019_07_02_14_19_06	1478	19.874	76	3644921828	0	0	0	0	0	0	0	59.45242857	0	10.21428571	0	0	0	0	0	0	0	0	0	0	0	0	0	0	0	0	0	16.77685714	0	1.628285714	0	0	11.20961889	11.60459679	10.74140483	15.94748326	13.95429046	33.95438116	19.31061884	60.72058044	110.0999546	114.0832542	60.31813805	103.8022158
3	Pointcloud_2019_07_02_14_19_06	1480	19.874	76	3644921828	32.96285714	14.24685714	0	0	0	5.365142857	0	25.50285714	0	65.32857143	0	71.35485714	143.004	0	95.204	61.62628571	0	0	0	0	1.228571429	0	20.93257143	49.89657143	0	0	0	0	0	0	55.456	72.89542857	11.20961889	11.60459679	10.74140483	15.94748326	13.95429046	33.95438116	19.31061884	60.72058044	110.0999546	114.0832542	60.31813805	103.8022158
3	Pointcloud_2019_07_02_14_19_06	1482	19.874	76	3644921828	11.96228571	9.247885714	0	0	0	6.377914286	5.395428571	0	0	0	0	0	0	85.26634286	73.2936	0	0	0	0	0	0	14.97531429	51.99145714	1.959057143	0	0	17.91665714	1.874571429	21.30962857	7.708857143	0	44.93874286	11.20961889	11.60459679	10.74140483	15.94748326	13.95429046	33.95438116	19.31061884	60.72058044	110.0999546	114.0832542	60.31813805	103.8022158
3	Pointcloud_2019_07_02_14_19_06	1484	19.874	76	3644921828	14.96171429	9.248914286	2.720114286	10.13022857	0	0	0	1.603714286	26.72897143	1.557142857	0	61.53531429	30.2432	17.37325714	0	73.76817143	130.8155429	0	0	0	0	0	0	6.021542857	27.46274286	0	64.97274286	0	0	0	0	0	11.20961889	11.60459679	10.74140483	15.94748326	13.95429046	33.95438116	19.31061884	60.72058044	110.0999546	114.0832542	60.31813805	103.8022158
3	Pointcloud_2019_07_02_14_19_06	1486	19.874	76	3644921828	6.961142857	1.249942857	4.724742857	0	0	0	0	27.65414286	65.84231429	67.67142857	3.7778	100.6255429	0	0	27.4728	23.83911429	0	0	0	0	0	0	17.10922857	0	23.51382857	0	0	0	0	0	0	31.02537143	11.20961889	11.60459679	10.74140483	15.94748326	13.95429046	33.95438116	19.31061884	60.72058044	110.0999546	114.0832542	60.31813805	103.8022158
3	Pointcloud_2019_07_02_14_19_06	1488	19.875	76	3644921828	0	0	0	0	0	53.41622857	0	0	0	0	0	24.71577143	50.4824	33.58708571	0	61.91005714	0	0	8.289714286	0	0	0	28.16811429	35.14651429	47.56491429	0	0	4.021142857	6.451657143	15.82971429	0	0	11.20961889	11.60459679	10.74140483	15.94748326	13.95429046	33.95438116	19.31061884	60.72058044	110.0999546	114.0832542	60.31813805	103.8022158
3	Pointcloud_2019_07_02_14_19_06	1490	19.875	76	3644921828	0	0	0	4.143	0	0	0	0	0	93.9	21.027	0	0	28.694	0	0	0	34.111	0	0	0	0	45.227	0	15.616	0	0	0	0	0	0	1.112	11.20961889	11.60459679	10.74140483	15.94748326	13.95429046	33.95438116	19.31061884	60.72058044	110.0999546	114.0832542	60.31813805	103.8022158
3	Pointcloud_2019_07_02_14_19_06	1492	19.875	76	3644921828	0	0	0	5.147257143	0	0	0	0	0	0	0	0	0	0	0	11.05194286	79.09348571	0	0	0	4.644285714	0	0	8.271485714	1.667085714	4.000514286	0	0	0	48.91028571	22.6924	0	11.20961889	11.60459679	10.74140483	15.94748326	13.95429046	33.95438116	19.31061884	60.72058044	110.0999546	114.0832542	60.31813805	103.8022158
3	Pointcloud_2019_07_02_14_19_06	1494	19.875	76	3644921828	16.95885714	0	16.74325714	3.151514286	0	0	36.52228571	45.85585714	0	0	0	29.98645714	0	0	0	0	7.162971429	0	0	0	0	0	0	0	23.71817143	0	0	0	0	0	0	0	11.20961889	11.60459679	10.74140483	15.94748326	13.95429046	33.95438116	19.31061884	60.72058044	110.0999546	114.0832542	60.31813805	103.8022158
3	Pointcloud_2019_07_02_14_19_06	1496	19.874	76	3644921828	1.958285714	0	0	1.155771429	0	0	0	0	0	0	0	0	0	0	0	0	0	0	0	5.625142857	16.78285714	0	40.40365714	0	0	0	0	0	8.641028571	13.99085714	0	0	11.20961889	11.60459679	10.74140483	15.94748326	13.95429046	33.95438116	19.31061884	60.72058044	110.0999546	114.0832542	60.31813805	103.8022158
3	Pointcloud_2019_07_02_14_19_06	1498	19.874	76	3644921828	0	0	8.752514286	0	0	4.480085714	0	0	0	0	0	67.16691429	0	0	0	13.26477143	29.30194286	0	29.69114286	0	0	0	0	14.45894286	0	0	0	17.26542857	26.68837143	26.03114286	44.8106	0	11.20961889	11.60459679	10.74140483	15.94748326	13.95429046	33.95438116	19.31061884	60.72058044	110.0999546	114.0832542	60.31813805	103.8022158
3	Pointcloud_2019_07_02_14_19_06	1500	19.874	76	3644921828	29.95714286	39.25714286	13.75714286	27.16428571	0	0	0	0	0	0	53.65	97.25714286	0	0	65.1	38.33571429	0	0	6.771428571	0	0	0	78.52142857	0	37.87142857	0	32.42142857	0	9.735714286	6.071428571	0	21.32857143	11.20961889	11.60459679	10.74140483	15.94748326	13.95429046	33.95438116	19.31061884	60.72058044	110.0999546	114.0832542	60.31813805	103.8022158
3	Pointcloud_2019_07_02_14_19_06	1502	19.874	76	3644921828	33.95657143	26.25817143	10.76177143	2.168542857	40.65542857	37.50562857	36.60685714	27.05757143	0	0	0	12.34737143	0	0	0	0	0	0	0	0	141.9907143	23.71702857	15.58031429	0	0	0	13.47751429	0	0	0	0	26.37188571	11.20961889	11.60459679	10.74140483	15.94748326	13.95429046	33.95438116	19.31061884	60.72058044	110.0999546	114.0832542	60.31813805	103.8022158
3	Pointcloud_2019_07_02_14_19_06	1504	19.876	76	3644921828	2.956	10.2592	0	0	0	0	0	0	0	29.7	0	0	0	0	0	0	0	25.6256	0	0	0	0	0	0	26.9736	0	0	4.412	0	0	0	0	11.20961889	11.60459679	10.74140483	15.94748326	13.95429046	33.95438116	19.31061884	60.72058044	110.0999546	114.0832542	60.31813805	103.8022158
3	Pointcloud_2019_07_02_14_19_06	1506	19.876	76	3644921828	0	0	7.771028571	3.177057143	0	0	0	0	0	64.81428571	72.0238	0	0	95.54931429	0	54.54854286	0	0	0	48.00871429	33.12928571	11.86537143	61.69808571	76.70888571	45.02468571	0	2.589685714	22.46085714	0	55.19228571	44.9682	15.45851429	11.20961889	11.60459679	10.74140483	15.94748326	13.95429046	33.95438116	19.31061884	60.72058044	110.0999546	114.0832542	60.31813805	103.8022158
3	Pointcloud_2019_07_02_14_19_06	1508	19.876	76	3644921828	0	0	0	0	0	0.543942857	0	0	0	0	73.1484	0	0	0	0	61.61948571	0	0	0	0	0	0	53.75697143	0	0	0	0	0	0	0	0	0	11.20961889	11.60459679	10.74140483	15.94748326	13.95429046	33.95438116	19.31061884	60.72058044	110.0999546	114.0832542	60.31813805	103.8022158
3	Pointcloud_2019_07_02_14_19_06	1510	19.876	76	3644921828	0	0	0	0	0	0	0	0	0	0	0	21.70828571	1.798	0	62.548	0	0	0	0	0	0	0	17.81585714	0	0	0	0	64.55857143	0	0	0	0	11.20961889	11.60459679	10.74140483	15.94748326	13.95429046	33.95438116	19.31061884	60.72058044	110.0999546	114.0832542	60.31813805	103.8022158
3	Pointcloud_2019_07_02_14_19_06	1512	19.875	76	3644921828	7.953714286	10.26331429	0	0	0	0	24.71257143	0	0	44.15714286	0	42.79851429	72.9176	0	0	0	0	0	0	0	0	0	0	15.89634286	0	0	0	2.607428571	0	0	0	0	11.20961889	11.60459679	10.74140483	15.94748326	13.95429046	33.95438116	19.31061884	60.72058044	110.0999546	114.0832542	60.31813805	103.8022158
3	Pointcloud_2019_07_02_14_19_06	1514	19.875	76	3644921828	0	13.26434286	4.789542857	0	0	0	0	0	0	0	0	0	0	0	0	0	0	0	0	0	0	0	74.93362857	0	0	0	0	12.65628571	34.06711429	0	0	0	11.20961889	11.60459679	10.74140483	15.94748326	13.95429046	33.95438116	19.31061884	60.72058044	110.0999546	114.0832542	60.31813805	103.8022158
3	Pointcloud_2019_07_02_14_19_06	1516	19.875	76	3644921828	0	0	0	0	0	0	0	18.41057143	0	0	0	0	0	0	0	0	0	0	0	36.39228571	0	0	0	16.02131429	49.28011429	0	0	2.705142857	0	0.393714286	0	29.67508571	11.20961889	11.60459679	10.74140483	15.94748326	13.95429046	33.95438116	19.31061884	60.72058044	110.0999546	114.0832542	60.31813805	103.8022158
3	Pointcloud_2019_07_02_14_19_06	1518	19.875	76	3644921828	0	0	4.7988	0	0	4.6078	13.776	66.461	10.6558	112.5	37.7714	112.0692	0	56.1908	43.9064	0	28.9968	0	88.494	7.469	0	22.3104	107.0514	75.0838	9.3312	0	0	10.754	0	1.434	18.2046	75.7184	11.20961889	11.60459679	10.74140483	15.94748326	13.95429046	33.95438116	19.31061884	60.72058044	110.0999546	114.0832542	60.31813805	103.8022158
3	Pointcloud_2019_07_02_14_19_06	1520	19.875	76	3644921828	0	0	0	0	0	0	0	47.51142857	0	17.61428571	47.896	0	24.396	0	0	0	0	0	0	0	11.61428571	0	0	0	0	0	0	0	0	0	0	0	11.20961889	11.60459679	10.74140483	15.94748326	13.95429046	33.95438116	19.31061884	60.72058044	110.0999546	114.0832542	60.31813805	103.8022158
3	Pointcloud_2019_07_02_14_19_06	1522	19.876	76	3644921828	2.950857143	8.268457143	0	18.21111429	0	37.63334286	19.81828571	54.56185714	14.88248571	0	0	64.24965714	0	1.404628571	0	27.11608571	0	47.28722857	0	67.62242857	0	0	0	0	0	0	36.03837143	0	0	50.51457143	0	85.80502857	11.20961889	11.60459679	10.74140483	15.94748326	13.95429046	33.95438116	19.31061884	60.72058044	110.0999546	114.0832542	60.31813805	103.8022158
3	Pointcloud_2019_07_02_14_19_06	1524	19.876	76	3644921828	0.950285714	12.26948571	9.812685714	19.21537143	0	0	0	0	0	139.8428571	0	0	0	0	0	0	0	0	0	0	0	0	0	14.27125714	0	0	0	39.90057143	0	26.55485714	16.3228	25.84834286	11.20961889	11.60459679	10.74140483	15.94748326	13.95429046	33.95438116	19.31061884	60.72058044	110.0999546	114.0832542	60.31813805	103.8022158
3	Pointcloud_2019_07_02_14_19_06	1526	19.876	76	3644921828	0	0	0	0	0	0	0	0	0	117.9571429	0	0	0	0	20.2648	0	0	0	0	0	0	0	73.28694286	0	0	0	0	0	0	0	0	2.891657143	11.20961889	11.60459679	10.74140483	15.94748326	13.95429046	33.95438116	19.31061884	60.72058044	110.0999546	114.0832542	60.31813805	103.8022158
3	Pointcloud_2019_07_02_14_19_06	1528	19.876	76	3644921828	0	3.271542857	0	0	0	3.671657143	0	0	0	0	75.3944	53.52034286	0	66.72537143	0	45.32891429	16.34422857	0	12.89542857	28.85257143	0	0	0	5.396228571	0	0	0	0	0	0	0	0	11.20961889	11.60459679	10.74140483	15.94748326	13.95429046	33.95438116	19.31061884	60.72058044	110.0999546	114.0832542	60.31813805	103.8022158
3	Pointcloud_2019_07_02_14_19_06	1530	19.876	76	3644921828	17.94857143	2.272571429	0	0	0	6.684428571	0	0	0	0	0	37.61057143	0	161.8322857	67.444	0	0	0	0	19.92928571	23.96071429	0	0	8.458714286	0	0	0	51.04714286	20.44585714	70.67571429	0	0	11.20961889	11.60459679	10.74140483	15.94748326	13.95429046	33.95438116	19.31061884	60.72058044	110.0999546	114.0832542	60.31813805	103.8022158
3	Pointcloud_2019_07_02_14_19_06	1532	19.876	76	3644921829	0	0	0	0	0	0	0	0	23.4492	0	0	0	0	0	0	0	0	0	0	0	0	25.8296	0	0	0	0	0	0	1.4932	0	0	47.0216	11.20961889	11.60459679	10.74140483	15.94748326	13.95429046	33.95438116	19.31061884	60.72058044	110.0999546	114.0832542	60.31813805	103.8022158
3	Pointcloud_2019_07_02_14_19_06	1534	19.876	76	3644921829	13.94742857	3.274628571	0	0	0	0	0	39.86442857	0	236.4142857	177.7682	5.791028571	23.2332	0	0	0	31.55268571	0	44.13628571	0	45.09928571	0	0	0	5.739885714	0	0	20.14485714	0	59.75628571	0	15.06491429	11.20961889	11.60459679	10.74140483	15.94748326	13.95429046	33.95438116	19.31061884	60.72058044	110.0999546	114.0832542	60.31813805	103.8022158
3	Pointcloud_2019_07_02_14_19_06	1536	19.876	76	3644921829	0	0	0	0	5.869142857	21.72274286	0	0	0	0	0	0	0	171.1530286	0	0	0	0	28.21657143	0	41.16857143	32.97794286	45.58137143	9.646171429	24.79097143	0	0	0	0	0	18.5592	0	11.20961889	11.60459679	10.74140483	15.94748326	13.95429046	33.95438116	19.31061884	60.72058044	110.0999546	114.0832542	60.31813805	103.8022158
3	Pointcloud_2019_07_02_14_19_06	1538	19.877	76	3644921829	0	13.27668571	18.84508571	0	0	0	0	0	0	0	0	0	0	0	0	0	0	0	0	0	0	1.052114286	0	0	9.842057143	0	14.48705714	0	0	0	0	0	11.20961889	11.60459679	10.74140483	15.94748326	13.95429046	33.95438116	19.31061884	60.72058044	110.0999546	114.0832542	60.31813805	103.8022158
3	Pointcloud_2019_07_02_14_19_06	1540	19.877	76	3644921829	0	0	0	9.249428571	0	14.74828571	15.00857143	102.0157143	10.90257143	32.75714286	42.142	0	0	76.36685714	0	0	0	0	0	9.312857143	0	0	0	0	0	0	0	66.29142857	0	0	0	43.19485714	11.20961889	11.60459679	10.74140483	15.94748326	13.95429046	33.95438116	19.31061884	60.72058044	110.0999546	114.0832542	60.31813805	103.8022158
3	Pointcloud_2019_07_02_14_19_06	1542	19.877	76	3644921829	17.94514286	10.27874286	0	0	0	16.76105714	0	0	0	0	0	0	0	0	35.9816	0	0	0	0	0	0	5.200457143	44.75802857	0	0	0	0	0	5.729914286	0	19.6774	4.238171429	11.20961889	11.60459679	10.74140483	15.94748326	13.95429046	33.95438116	19.31061884	60.72058044	110.0999546	114.0832542	60.31813805	103.8022158
3	Pointcloud_2019_07_02_14_19_06	1544	19.877	76	3644921829	0	1.279771429	0	0	11.91942857	0	0	0	0	0	0	68.24217143	54.8312	0	0	24.89645714	8.900114286	0	0	0	0	0	0	0	0	0	0	0	33.77725714	0	35.7168	0	11.20961889	11.60459679	10.74140483	15.94748326	13.95429046	33.95438116	19.31061884	60.72058044	110.0999546	114.0832542	60.31813805	103.8022158
3	Pointcloud_2019_07_02_14_19_06	1546	19.876	76	3644921829	10.944	0	0	3.2622	0	39.7866	0	0	0	69.1	139.5158	0	0	0	0	29.9674	3.9696	0	0	0	0	0	0	0	111.0464	0	0	34.438	0	0	0	0	11.20961889	11.60459679	10.74140483	15.94748326	13.95429046	33.95438116	19.31061884	60.72058044	110.0999546	114.0832542	60.31813805	103.8022158
3	Pointcloud_2019_07_02_14_19_06	1548	19.876	76	3644921829	0	4.281828571	0	15.26645714	0	0	0	0	0	0	0	0	0	0	0	33.03834286	34.03908571	0	0	0	8.584285714	0	0	0	0	0	0	25.48685714	0	36.03828571	0	45.36811429	11.20961889	11.60459679	10.74140483	15.94748326	13.95429046	33.95438116	19.31061884	60.72058044	110.0999546	114.0832542	60.31813805	103.8022158
3	Pointcloud_2019_07_02_14_19_06	1550	19.876	76	3644921829	7.942857143	0	0.872857143	4.270714286	0	0	0	0	0	43.32857143	88.765	0	0	0	0	0	46.10857143	0	0	0	0	49.49714286	15.99357143	0	0	0	0	0	0	25.07857143	0	0	11.20961889	11.60459679	10.74140483	15.94748326	13.95429046	33.95438116	19.31061884	60.72058044	110.0999546	114.0832542	60.31813805	103.8022158
3	Pointcloud_2019_07_02_14_19_06	1552	19.876	76	3644921829	0	0	0	0	4.969714286	3.824914286	23.13542857	0	47.58262857	0	23.8896	0	0	15.00834286	61.4296	27.18022857	6.178057143	18.38994286	0	0	14.72285714	0	0	0	0	0	43.87965714	0	0	10.11885714	0	0	11.20961889	11.60459679	10.74140483	15.94748326	13.95429046	33.95438116	19.31061884	60.72058044	110.0999546	114.0832542	60.31813805	103.8022158
3	Pointcloud_2019_07_02_14_19_06	1554	19.878	76	3644921829	6.941714286	0	0	0	0	0	0	0	0	106.5571429	0	1.693314286	0	89.11525714	0	0	0	0	0.939142857	5.849857143	9.792142857	0	19.11134286	0	51.25074286	16.15545714	0	0	0	0	0	0	11.20961889	11.60459679	10.74140483	15.94748326	13.95429046	33.95438116	19.31061884	60.72058044	110.0999546	114.0832542	60.31813805	103.8022158
3	Pointcloud_2019_07_02_14_19_06	1556	19.878	76	3644921829	9.941142857	0	6.886742857	21.28348571	0	0	14.17771429	46.41914286	0	0	0	18.78354286	0	2.222171429	0	16.32211429	71.31702857	0	0	0	0	0	0	66.27102857	0	0	0	0	13.06131429	46.19942857	0	15.54137143	11.20961889	11.60459679	10.74140483	15.94748326	13.95429046	33.95438116	19.31061884	60.72058044	110.0999546	114.0832542	60.31813805	103.8022158
3	Pointcloud_2019_07_02_14_19_06	1558	19.878	76	3644921829	0	0	0	0	0	0	0	0	66.92265714	0	0	0	0	19.32908571	0	0	0	0	0	0	0	0	28.22911429	0	0	0	0	0	0	0	7.9926	0	11.20961889	11.60459679	10.74140483	15.94748326	13.95429046	33.95438116	19.31061884	60.72058044	110.0999546	114.0832542	60.31813805	103.8022158
3	Pointcloud_2019_07_02_14_19_06	1560	19.878	76	3644921829	0	0	0	0	0	0	0	0	0	5.9	8.388	0	0	29.436	40.788	0	0	0	0	0	0	0	80.288	0	0	0	0	0	0	0	15.032	0	11.20961889	11.60459679	10.74140483	15.94748326	13.95429046	33.95438116	19.31061884	60.72058044	110.0999546	114.0832542	60.31813805	103.8022158
3	Pointcloud_2019_07_02_14_19_06	1562	19.877	76	3644921829	0	0	0.900628571	0	0	0	0	0	0	0	0	32.05422857	0	0	0	0	0	0	15.26028571	15.15671429	4.069285714	0	0	74.45848571	0	0	0	0	14.20334286	8.320285714	0	0	11.20961889	11.60459679	10.74140483	15.94748326	13.95429046	33.95438116	19.31061884	60.72058044	110.0999546	114.0832542	60.31813805	103.8022158
3	Pointcloud_2019_07_02_14_19_06	1564	19.877	76	3644921829	0.938857143	0	8.905257143	21.30051429	0	0	0	0	0	73.12857143	18.6372	0	146.0272	0	0	0	0	0	0	0	0	0	23.40577143	0	26.50617143	15.50302857	0	0	0	36.36057143	0	80.71462857	11.20961889	11.60459679	10.74140483	15.94748326	13.95429046	33.95438116	19.31061884	60.72058044	110.0999546	114.0832542	60.31813805	103.8022158
3	Pointcloud_2019_07_02_14_19_06	1566	19.877	76	3644921829	0.938285714	0	0	0	0	10.91431429	0	0	0	0	0	0	0	0	0	0	0	0	0	0	17.20785714	11.09051429	0	0	0	7.572542857	0	37.92657143	0	14.40085714	26.1502	29.75794286	11.20961889	11.60459679	10.74140483	15.94748326	13.95429046	33.95438116	19.31061884	60.72058044	110.0999546	114.0832542	60.31813805	103.8022158
3	Pointcloud_2019_07_02_14_19_06	1568	19.877	76	3644921829	0	0	0	0	0	0	13.30457143	0	5.489371429	0	35.8864	59.32491429	114.2664	23.86365714	7.1464	0	20.73394286	0	0	0	22.27714286	0	0	20.64594286	0	0	0	5.975428571	25.34537143	28.44114286	0	16.80125714	11.20961889	11.60459679	10.74140483	15.94748326	13.95429046	33.95438116	19.31061884	60.72058044	110.0999546	114.0832542	60.31813805	103.8022158
3	Pointcloud_2019_07_02_14_19_06	1570	19.878	76	3644921829	0	10.29314286	0	0	11.08285714	0	0	0	0	100.4714286	30.011	54.41514286	0	22.97057143	0	0	0	0	0	38.46357143	46.34642857	54.23885714	22.58242857	0	0	0	0	0	0	36.48142857	0	0	11.20961889	11.60459679	10.74140483	15.94748326	13.95429046	33.95438116	19.31061884	60.72058044	110.0999546	114.0832542	60.31813805	103.8022158
3	Pointcloud_2019_07_02_14_19_06	1572	19.878	76	3644921829	0	0	0	0	0	0	0	7.822571429	0	0	23.1356	0	0	0	0	0	0	0	0	0	0	24.31302857	49.64131429	33.77091429	0	0	0	19.07314286	13.44005714	0	0	31.88788571	11.20961889	11.60459679	10.74140483	15.94748326	13.95429046	33.95438116	19.31061884	60.72058044	110.0999546	114.0832542	60.31813805	103.8022158
3	Pointcloud_2019_07_02_14_19_06	1574	19.878	76	3644921829	15.936	0	0	0	17.108	0	0	0	0	34.7	9.2602	62.5956	0	0	57.4152	0	0	0	0	0	0	0	0	0	49.7616	0	0	0	0	0	0	0	11.20961889	11.60459679	10.74140483	15.94748326	13.95429046	33.95438116	19.31061884	60.72058044	110.0999546	114.0832542	60.31813805	103.8022158
3	Pointcloud_2019_07_02_14_19_06	1576	19.878	76	3644921829	0.935428571	3.296228571	9.933028571	0	0	0	0	0	0	0	27.3848	73.68582857	0	0	0	22.03154286	0	0	0	0	0	0	0	12.89588571	37.81268571	0	0	0	0	20.60228571	0	35.97451429	11.20961889	11.60459679	10.74140483	15.94748326	13.95429046	33.95438116	19.31061884	60.72058044	110.0999546	114.0832542	60.31813805	103.8022158
3	Pointcloud_2019_07_02_14_19_06	1578	19.878	76	3644921829	4.934857143	0	1.937657143	17.33031429	0	0	0	3.973857143	0	0	0	16.77605714	0	7.398228571	52.5944	6.102485714	12.08137143	0	0	0	0	0	3.817971429	0	0	0	81.60877143	0	0	0	0	0	11.20961889	11.60459679	10.74140483	15.94748326	13.95429046	33.95438116	19.31061884	60.72058044	110.0999546	114.0832542	60.31813805	103.8022158
3	Pointcloud_2019_07_02_14_19_06	1580	19.878	76	3644921829	0	0	0	0	0	0	0	0	19.16942857	2.042857143	0	0	0	0	0	0	0	0	0	30.84714286	58.69285714	25.60971429	58.87685714	0	0	0	0	3.268571429	29.62942857	0	0	0	11.20961889	11.60459679	10.74140483	15.94748326	13.95429046	33.95438116	19.31061884	60.72058044	110.0999546	114.0832542	60.31813805	103.8022158
3	Pointcloud_2019_07_02_14_19_06	1582	19.878	76	3644921829	2.933714286	10.29931429	13.94691429	0	0	23.01648571	18.45257143	48.07471429	0	0	0	0	127.1036	0	0	0	0	0	0	40.92385714	0	0	62.93574286	29.08334286	0	0	0	0	0	0	27.4654	0	11.20961889	11.60459679	10.74140483	15.94748326	13.95429046	33.95438116	19.31061884	60.72058044	110.0999546	114.0832542	60.31813805	103.8022158
3	Pointcloud_2019_07_02_14_19_06	1584	19.878	76	3644921829	3.933142857	8.300342857	0	0	3.170857143	0	3.473714286	0	130.3961143	38.27142857	0	22.04674286	63.2232	17.71897143	0	7.315314286	0	0	0	0	0	5.758057143	63.99462857	0	0	0	0	33.36628571	0	0	0	0	11.20961889	11.60459679	10.74140483	15.94748326	13.95429046	33.95438116	19.31061884	60.72058044	110.0999546	114.0832542	60.31813805	103.8022158
3	Pointcloud_2019_07_02_14_19_06	1586	19.879	76	3644921829	3.932571429	0	0	9.347342857	5.183428571	0	0	0	0.509457143	0	55.0078	22.13697143	0.3428	0	0	0	44.35931429	0	0	0	0	0	4.053514286	0	0	0	0	0	27.77145714	0	0	64.19108571	11.20961889	11.60459679	10.74140483	15.94748326	13.95429046	33.95438116	19.31061884	60.72058044	110.0999546	114.0832542	60.31813805	103.8022158
3	Pointcloud_2019_07_02_14_19_06	1588	19.879	76	3644921829	0	0	0	0	0	0	0	0	146.6228	9.5	0	84.2272	36.4624	56.9328	0	9.4572	0	0	0	0	0	0	0	0	0	0	0	0	0	0	0	20.2344	11.20961889	11.60459679	10.74140483	15.94748326	13.95429046	33.95438116	19.31061884	60.72058044	110.0999546	114.0832542	60.31813805	103.8022158
3	Pointcloud_2019_07_02_14_19_06	1590	19.879	76	3644921829	0	0	0	0	0	0	0	0	52.73614286	21.61428571	0	58.31742857	141.582	0	116.132	0	0	0	47.38428571	31.23071429	0	0	0	0	0	0	0	0	0	0	0	7.277714286	11.20961889	11.60459679	10.74140483	15.94748326	13.95429046	33.95438116	19.31061884	60.72058044	110.0999546	114.0832542	60.31813805	103.8022158
3	Pointcloud_2019_07_02_14_19_06	1592	19.879	76	3644921829	0	11.30445714	0	1.360114286	1.221142857	0	12.55828571	22.32685714	0	0	0	0	0	0	0	23.59908571	0	0	26.46457143	49.30742857	18.10857143	0	0	0	0	0	0	0	44.91348571	1.924571429	0	0	11.20961889	11.60459679	10.74140483	15.94748326	13.95429046	33.95438116	19.31061884	60.72058044	110.0999546	114.0832542	60.31813805	103.8022158
3	Pointcloud_2019_07_02_14_19_06	1594	19.878	76	3644921829	2.930285714	0	0	3.364371429	0	24.09311429	0	0	109.9628286	70.84285714	18.5062	114.4978857	0	0	47.3112	0	9.637257143	0	0	0	0	0	2.289057143	0	0	0	0	0	0	12.96485714	0	20.36434286	11.20961889	11.60459679	10.74140483	15.94748326	13.95429046	33.95438116	19.31061884	60.72058044	110.0999546	114.0832542	60.31813805	103.8022158
3	Pointcloud_2019_07_02_14_19_06	1596	19.878	76	3644921829	0	0	0	0	0	0	0	0	0	0	0	0	0	44.36045714	0	0	0	0	0	0	0	0	0	7.520742857	0	0	0	10.65942857	34.00817143	38.00514286	0	0	11.20961889	11.60459679	10.74140483	15.94748326	13.95429046	33.95438116	19.31061884	60.72058044	110.0999546	114.0832542	60.31813805	103.8022158
3	Pointcloud_2019_07_02_14_19_06	1598	19.878	76	3644921829	21.92914286	0.307542857	0.983942857	6.372885714	0	8.118657143	0	0	4.189514286	209.0714286	69.7554	0	0	156.4673714	60.4904	19.81191429	0	0	0	0	0	0	2.406828571	0	52.37462857	0	0	0	0	0	0	6.450971429	11.20961889	11.60459679	10.74140483	15.94748326	13.95429046	33.95438116	19.31061884	60.72058044	110.0999546	114.0832542	60.31813805	103.8022158
3	Pointcloud_2019_07_02_14_19_06	1600	19.878	76	3644921829	10.92857143	3.308571429	0	0	0	27.13142857	20.64285714	0	0	126.1857143	0	0	0	0	0	0	20.84571429	84.15428571	0	0	0	0	0	0	14.42571429	0	0	0	0	18.08571429	0	0	11.20961889	11.60459679	10.74140483	15.94748326	13.95429046	33.95438116	19.31061884	60.72058044	110.0999546	114.0832542	60.31813805	103.8022158
3	Pointcloud_2019_07_02_14_19_06	1602	19.88	76	3644921829	0	0	0	0	0	0	0	0	0	0	119.0046	9.8588	0	0	0	0	0	26.2278	0	0	0	0	0	0	47.4768	0	34.2818	36.806	0	0	0	0	11.20961889	11.60459679	10.74140483	15.94748326	13.95429046	33.95438116	19.31061884	60.72058044	110.0999546	114.0832542	60.31813805	103.8022158
3	Pointcloud_2019_07_02_14_19_06	1604	19.88	76	3644921829	0	15.31062857	0	0	14.29657143	0	0	0	0	0	0	82.94902857	0	0	0	0	2.984685714	0	0	12.76771429	43.52428571	0	0	0	49.52788571	0	0	0	0	17.16628571	30.8988	0	11.20961889	11.60459679	10.74140483	15.94748326	13.95429046	33.95438116	19.31061884	60.72058044	110.0999546	114.0832542	60.31813805	103.8022158
3	Pointcloud_2019_07_02_14_19_06	1606	19.88	76	3644921829	0	0	9.002457143	0	0	0	0	0	0	0	9.2538	0	0	66.89502857	117.8488	0	0	0	6.026571429	0	0	0	0	25.83317143	2.578971429	0	0	0	0	0	0	5.624228571	11.20961889	11.60459679	10.74140483	15.94748326	13.95429046	33.95438116	19.31061884	60.72058044	110.0999546	114.0832542	60.31813805	103.8022158
3	Pointcloud_2019_07_02_14_19_06	1608	19.88	76	3644921829	8.926285714	0	3.007085714	39.39417143	0	34.18251429	29.72742857	0	0	48.64285714	0	0	39.6584	0	30.9384	0	0	0	65.10685714	0	0	28.64811429	0	77.89565714	0	9.032342857	0	0	0	19.24685714	0	30.66754286	11.20961889	11.60459679	10.74140483	15.94748326	13.95429046	33.95438116	19.31061884	60.72058044	110.0999546	114.0832542	60.31813805	103.8022158
3	Pointcloud_2019_07_02_14_19_06	1610	19.879	76	3644921829	0	0	0.011714286	0	0	26.19528571	22.74857143	0	55.86957143	0	0	0	24.778	0	77.028	3.237571429	0	0	0	0	0	0	27.76014286	8.958142857	0	0	0	0	16.33957143	0	24.017	31.71085714	11.20961889	11.60459679	10.74140483	15.94748326	13.95429046	33.95438116	19.31061884	60.72058044	110.0999546	114.0832542	60.31813805	103.8022158
3	Pointcloud_2019_07_02_14_19_06	1612	19.879	76	3644921829	0	5.314742857	0	0	0	0	0	0	0	0	22.6276	0	0	16.21577143	0	0	0	0	0	0	0	0	0	0	0	0	0	0	0	0	0	37.75417143	11.20961889	11.60459679	10.74140483	15.94748326	13.95429046	33.95438116	19.31061884	60.72058044	110.0999546	114.0832542	60.31813805	103.8022158
3	Pointcloud_2019_07_02_14_19_06	1614	19.879	76	3644921830	0	0	0	0.406942857	1.359428571	19.22082857	0	0	0	45.98571429	11.7522	0	0	22.32268571	0	0	22.33211429	0	0	0	3.870714286	0	0	0	37.78331429	0	0	0	13.43425714	0	0	0	11.20961889	11.60459679	10.74140483	15.94748326	13.95429046	33.95438116	19.31061884	60.72058044	110.0999546	114.0832542	60.31813805	103.8022158
3	Pointcloud_2019_07_02_14_19_06	1616	19.879	76	3644921830	20.924	0	0	1.4112	0	38.2336	0	9.932	0	0	0	0	0	0	0	71.4504	0	0	0	0	0	0	0	0	0	0	0	0	0	15.408	0	35.8408	11.20961889	11.60459679	10.74140483	15.94748326	13.95429046	33.95438116	19.31061884	60.72058044	110.0999546	114.0832542	60.31813805	103.8022158
3	Pointcloud_2019_07_02_14_19_06	1618	19.882	76	3644921830	0	0	0	0	0	0	15.83314286	0	0	0	0	95.58062857	0	0	0	0	0	0	0	0	0	0	0	0	0	0	0	0	0	0	0	0	11.20961889	11.60459679	10.74140483	15.94748326	13.95429046	33.95438116	19.31061884	60.72058044	110.0999546	114.0832542	60.31813805	103.8022158
3	Pointcloud_2019_07_02_14_19_06	1620	19.882	76	3644921830	0	0	0	0	0	0	0	0	0	0	0	8.670857143	0	0	0	16.59228571	0	11.88942857	0	0	5.078571429	0	0	72.27057143	0	0	0	6.245714286	0	0	0	0	11.20961889	11.60459679	10.74140483	15.94748326	13.95429046	33.95438116	19.31061884	60.72058044	110.0999546	114.0832542	60.31813805	103.8022158
3	Pointcloud_2019_07_02_14_19_06	1622	19.882	76	3644921830	6.922285714	22.31988571	0	0	0	0	0	0	0	63.44285714	0	0	0	0	0	0	21.61005714	20.96294286	0	0	0	54.16731429	0	34.33305714	0	0	0	0	0	0	0	42.97074286	11.20961889	11.60459679	10.74140483	15.94748326	13.95429046	33.95438116	19.31061884	60.72058044	110.0999546	114.0832542	60.31813805	103.8022158
3	Pointcloud_2019_07_02_14_19_06	1624	19.881	76	3644921830	27.92171429	21.32091429	0	0	0	0	0	0	0	167.5571429	33.3752	38.85131429	0	0	0	0	0	0	0	0	27.21714286	0	0	0	0	0	0	0	0	0	23.2928	50.01405714	11.20961889	11.60459679	10.74140483	15.94748326	13.95429046	33.95438116	19.31061884	60.72058044	110.0999546	114.0832542	60.31813805	103.8022158
3	Pointcloud_2019_07_02_14_19_06	1626	19.881	76	3644921830	1.921142857	0.321942857	4.048742857	2.432485714	0	19.29745714	0	16.18414286	0	21.67142857	81.4998	0.941542857	0	78.96417143	0	0	106.7490286	57.10997143	0	46.61157143	0	0	0	0	46.08982857	58.65797143	58.95482857	47.39228571	0	27.60942857	0	11.05737143	11.20961889	11.60459679	10.74140483	15.94748326	13.95429046	33.95438116	19.31061884	60.72058044	110.0999546	114.0832542	60.31813805	103.8022158
3	Pointcloud_2019_07_02_14_19_06	1628	19.881	76	3644921830	0	0.322971429	0	0	0	18.31022857	0	0	0	2.785714286	0	0	0	0	0	13.87605714	0	0	0	0	0	0	0	4.520514286	0	0	0	0	0	17.64971429	0	0	11.20961889	11.60459679	10.74140483	15.94748326	13.95429046	33.95438116	19.31061884	60.72058044	110.0999546	114.0832542	60.31813805	103.8022158
3	Pointcloud_2019_07_02_14_19_06	1630	19.881	76	3644921830	6.92	0	0	0	0	11.323	17.96	0	0.003	42.9	2.749	0	0	107.178	0	13.947	0	0	0	0	0	0	0	55.583	0	0	0	0	12.813	0	0	0	11.20961889	11.60459679	10.74140483	15.94748326	13.95429046	33.95438116	19.31061884	60.72058044	110.0999546	114.0832542	60.31813805	103.8022158
3	Pointcloud_2019_07_02_14_19_06	1632	19.88	76	3644921830	1.919428571	0	0	7.445257143	0	0	0	0	0	17.01428571	0	0	0	159.2849143	0	3.017942857	5.957485714	0	0	0	7.494285714	0	57.40788571	6.645485714	0	0	0	14.53885714	0	36.73028571	33.4504	0	11.20961889	11.60459679	10.74140483	15.94748326	13.95429046	33.95438116	19.31061884	60.72058044	110.0999546	114.0832542	60.31813805	103.8022158
3	Pointcloud_2019_07_02_14_19_06	1634	19.88	76	3644921830	0	0	0	0	4.485142857	0	0	0	0	0	0	0	11.2132	0	3.1032	28.08888571	0	0	0	60.91842857	15.56357143	51.61234286	14.46677143	0	0	0	0	8.587714286	0	1.770571429	0	7.230628571	11.20961889	11.60459679	10.74140483	15.94748326	13.95429046	33.95438116	19.31061884	60.72058044	110.0999546	114.0832542	60.31813805	103.8022158
3	Pointcloud_2019_07_02_14_19_06	1636	19.882	76	3644921830	8.918285714	14.32708571	5.071885714	18.45377143	0	1.361314286	0	20.43628571	0	0	0	0	0	0	0	0	0	0	0	0	0	0	11.52565714	0	54.34525714	0	0	3.636571429	0	0	0	12.27394286	11.20961889	11.60459679	10.74140483	15.94748326	13.95429046	33.95438116	19.31061884	60.72058044	110.0999546	114.0832542	60.31813805	103.8022158
3	Pointcloud_2019_07_02_14_19_06	1638	19.882	76	3644921830	30.91771429	33.32811429	16.07651429	11.45802857	5.510285714	1.374085714	14.04457143	0	0	0	0	0	0	0	0	0	0	0	0	0	0	0	18.58454286	0	0	0	0	11.68542857	0	24.85114286	0	3.317257143	11.20961889	11.60459679	10.74140483	15.94748326	13.95429046	33.95438116	19.31061884	60.72058044	110.0999546	114.0832542	60.31813805	103.8022158
3	Pointcloud_2019_07_02_14_19_06	1640	19.882	76	3644921830	0	9.329142857	0	14.46228571	0	20.38685714	12.06571429	0	0	46.47142857	0	0	20.572	0	0	29.30171429	0	0	0	0	41.77142857	0	36.64342857	0	49.44742857	0	0	0	0	1.891428571	0	58.36057143	11.20961889	11.60459679	10.74140483	15.94748326	13.95429046	33.95438116	19.31061884	60.72058044	110.0999546	114.0832542	60.31813805	103.8022158
3	Pointcloud_2019_07_02_14_19_06	1642	19.882	76	3644921830	9.916571429	0	0	0	0	0	0	0	0	0	0	0	0	0	22.4616	0	0	0	0	0	0	0	0	0	0	0	4.403514286	0	0	0	0	0	11.20961889	11.60459679	10.74140483	15.94748326	13.95429046	33.95438116	19.31061884	60.72058044	110.0999546	114.0832542	60.31813805	103.8022158
3	Pointcloud_2019_07_02_14_19_06	1644	19.882	76	3644921830	9.916	5.3312	12.0904	25.4708	9.548	2.4124	7.108	0	92.7964	130.7	0	6.7536	44.8112	0	0	0	0	87.7716	0	0	19.91	0	2.7612	0	0	0	0	3.832	0	0	0	0	11.20961889	11.60459679	10.74140483	15.94748326	13.95429046	33.95438116	19.31061884	60.72058044	110.0999546	114.0832542	60.31813805	103.8022158
3	Pointcloud_2019_07_02_14_19_06	1646	19.882	76	3644921830	0	0	0	0	0	14.42517143	1.129142857	11.68842857	82.90974286	0	0	109.8438286	0	0	0	0	0	0	0	0	0	63.05737143	0	0	0	0	0	0	0	0	103.7262	52.49051429	11.20961889	11.60459679	10.74140483	15.94748326	13.95429046	33.95438116	19.31061884	60.72058044	110.0999546	114.0832542	60.31813805	103.8022158
3	Pointcloud_2019_07_02_14_19_06	1648	19.882	76	3644921830	0	0	0	0	0	10.43794286	28.15028571	0	0	0	0	46.93405714	0	110.1402286	0	0	0	0	0	48.45542857	0	0	0	5.145371429	0	0	28.57177143	0	0	0	0	0	11.20961889	11.60459679	10.74140483	15.94748326	13.95429046	33.95438116	19.31061884	60.72058044	110.0999546	114.0832542	60.31813805	103.8022158
3	Pointcloud_2019_07_02_14_19_06	1650	19.882	76	3644921830	2.914285714	0	0	10.48357143	0	23.45071429	0	108.7892857	0	0	0	31.02428571	49.17	0	0	0	0	30.99214286	54.79285714	0	0	30.20571429	0	0	25.70285714	10.49214286	11.62785714	11.97857143	76.28642857	1.092857143	13.805	0	11.20961889	11.60459679	10.74140483	15.94748326	13.95429046	33.95438116	19.31061884	60.72058044	110.0999546	114.0832542	60.31813805	103.8022158
3	Pointcloud_2019_07_02_14_19_06	1652	19.883	76	3644921830	24.91371429	13.33531429	17.10891429	26.48782857	4.598285714	0	2.192571429	82.83971429	0	75.15714286	0	71.11451429	0	0	0	92.72737143	14.65234286	0	3.873142857	25.60885714	0	0	0	25.27034286	0	0	0	0	0	0	0	0	11.20961889	11.60459679	10.74140483	15.94748326	13.95429046	33.95438116	19.31061884	60.72058044	110.0999546	114.0832542	60.31813805	103.8022158
3	Pointcloud_2019_07_02_14_19_06	1654	19.883	76	3644921830	0	0	0	0	0	0	40.21371429	0	0	0	43.2442	0	0	0	0	0	38.72182857	0	0	0	0	0	53.05562857	12.33282857	0	0	0	0	0	14.17342857	0	40.66377143	11.20961889	11.60459679	10.74140483	15.94748326	13.95429046	33.95438116	19.31061884	60.72058044	110.0999546	114.0832542	60.31813805	103.8022158
3	Pointcloud_2019_07_02_14_19_06	1656	19.883	76	3644921830	15.91257143	1.337371429	0	0	0	0	0	0	74.47645714	0	62.3688	36.29497143	0	0	0	0	0	0	0	0	0	0	0	0	0	0	19.79611429	0	0	0	8.9232	13.70708571	11.20961889	11.60459679	10.74140483	15.94748326	13.95429046	33.95438116	19.31061884	60.72058044	110.0999546	114.0832542	60.31813805	103.8022158
3	Pointcloud_2019_07_02_14_19_06	1658	19.883	76	3644921830	12.912	0	0	12.5006	0	19.5018	20.256	0	0	0	38.4934	0	110.6484	0	0	0	0	0	0	0	0	0	14.1734	0	0	10.7702	0	0	0	0	26.9626	0	11.20961889	11.60459679	10.74140483	15.94748326	13.95429046	33.95438116	19.31061884	60.72058044	110.0999546	114.0832542	60.31813805	103.8022158
3	Pointcloud_2019_07_02_14_19_06	1660	19.882	76	3644921830	0	0	0	0	0	0	0	0	22.70314286	0	13.618	0	0	105.7817143	2.268	4.011142857	0	0	0	0	0	0	3.232285714	0	0	0	0	0	0	0	0	3.793714286	11.20961889	11.60459679	10.74140483	15.94748326	13.95429046	33.95438116	19.31061884	60.72058044	110.0999546	114.0832542	60.31813805	103.8022158
3	Pointcloud_2019_07_02_14_19_06	1662	19.882	76	3644921830	0	0	0	0	0	0	0	93.09185714	49.81648571	0	0	50.56565714	0	0	15.3576	0	0	0	0	0	14.53357143	44.65074286	0	0	0	0	0	15.27171429	0	0	0	0	11.20961889	11.60459679	10.74140483	15.94748326	13.95429046	33.95438116	19.31061884	60.72058044	110.0999546	114.0832542	60.31813805	103.8022158
3	Pointcloud_2019_07_02_14_19_06	1664	19.882	76	3644921830	0	0	0	0	0	0	0	0	0	11.84285714	0	0	72.0072	142.9955429	0	0	0	0	0	0	26.60285714	0	0	0	1.060457143	0	0	12.32057143	0	0	0	38.88034286	11.20961889	11.60459679	10.74140483	15.94748326	13.95429046	33.95438116	19.31061884	60.72058044	110.0999546	114.0832542	60.31813805	103.8022158
3	Pointcloud_2019_07_02_14_19_06	1666	19.882	76	3644921830	17.90971429	2.342514286	0	17.51762857	0	29.55288571	0	0	0	0	0	0	0	0	0	33.22397143	0	0	39.43514286	7.145857143	0	17.79908571	37.40894286	0	37.11154286	0	0	0	51.66517143	0	0	0	11.20961889	11.60459679	10.74140483	15.94748326	13.95429046	33.95438116	19.31061884	60.72058044	110.0999546	114.0832542	60.31813805	103.8022158
3	Pointcloud_2019_07_02_14_19_06	1668	19.884	76	3644921830	4.909142857	0	0	0	12.69885714	5.565657143	6.361714286	0	0	182.0714286	27.1164	0	0	0	0	0	0	0	0	0	0	0	0	0	0	0	0	0	0	0.455428571	0	41.96697143	11.20961889	11.60459679	10.74140483	15.94748326	13.95429046	33.95438116	19.31061884	60.72058044	110.0999546	114.0832542	60.31813805	103.8022158
3	Pointcloud_2019_07_02_14_19_06	1670	19.884	76	3644921830	6.908571429	0	0	0	0	0	0	9.293571429	0	0	0	141.9265714	81.366	0	19.716	0	26.27771429	0	0	0	0	0	0	1.832714286	0	0	59.18871429	0	0	0	0	16.01028571	11.20961889	11.60459679	10.74140483	15.94748326	13.95429046	33.95438116	19.31061884	60.72058044	110.0999546	114.0832542	60.31813805	103.8022158
3	Pointcloud_2019_07_02_14_19_06	1672	19.884	76	3644921830	9.908	0.3456	5.1552	4.5304	4.724	24.5912	0.404	0	26.3832	9.3	32.3656	0	0	0	0	0	0	20.8008	21.676	0	0	47.0216	0	0	0	0	6.2448	0	4.8072	36.536	0	71.0536	11.20961889	11.60459679	10.74140483	15.94748326	13.95429046	33.95438116	19.31061884	60.72058044	110.0999546	114.0832542	60.31813805	103.8022158
3	Pointcloud_2019_07_02_14_19_06	1674	19.884	76	3644921830	0	0	0	0	1.736571429	51.60397143	1.425142857	0	0	21.41428571	0	0	0	1.530114286	0	0	11.41668571	0	22.75628571	0	0	15.09577143	0	0	5.315885714	0	0	0	0	17.57628571	63.2778	0	11.20961889	11.60459679	10.74140483	15.94748326	13.95429046	33.95438116	19.31061884	60.72058044	110.0999546	114.0832542	60.31813805	103.8022158
3	Pointcloud_2019_07_02_14_19_06	1676	19.883	76	3644921830	0	0	0	0	0	0	0	0	0	0	0	0	0	0	0	0	0	0	0	0	0	0	0	0	0	0	4.356971429	0	0	0	0	64.14022857	11.20961889	11.60459679	10.74140483	15.94748326	13.95429046	33.95438116	19.31061884	60.72058044	110.0999546	114.0832542	60.31813805	103.8022158
3	Pointcloud_2019_07_02_14_19_06	1678	19.883	76	3644921830	0	0	0	0	0	8.629514286	0	0	0	0	38.7394	18.28748571	0	0	0	0	0	0	0	0	0	0	0	0	8.418057143	0	35.41305714	8.662571429	0	0	0	0	11.20961889	11.60459679	10.74140483	15.94748326	13.95429046	33.95438116	19.31061884	60.72058044	110.0999546	114.0832542	60.31813805	103.8022158
3	Pointcloud_2019_07_02_14_19_06	1680	19.883	76	3644921830	63.90571429	27.34971429	26.17371429	21.54742857	38.77428571	24.64228571	0	21.54571429	0	0	0	0	0	0	0	9.720571429	0	0	2.997142857	0	0	0	27.82114286	108.1451429	0	0	0	16.71142857	0	3.697142857	0	11.22685714	11.20961889	11.60459679	10.74140483	15.94748326	13.95429046	33.95438116	19.31061884	60.72058044	110.0999546	114.0832542	60.31813805	103.8022158
3	Pointcloud_2019_07_02_14_19_06	1682	19.883	76	3644921830	0	10.35074286	4.178342857	0	0	6.655057143	0	0	0	0	0	87.46794286	0	0	0	0	0	0	0	0	0	0	4.880028571	26.20762857	5.520228571	0	0	0	0	2.737428571	0	32.27017143	11.20961889	11.60459679	10.74140483	15.94748326	13.95429046	33.95438116	19.31061884	60.72058044	110.0999546	114.0832542	60.31813805	103.8022158
3	Pointcloud_2019_07_02_14_19_06	1684	19.884	76	3644921830	0	0	1.182971429	10.55594286	0	0	0	39.64657143	0	5.985714286	0	31.55817143	31.2032	0	0	0	76.76411429	0	0	0	0	0	0	3.270114286	0	0	0	0	22.09125714	39.77771429	0	0.313485714	11.20961889	11.60459679	10.74140483	15.94748326	13.95429046	33.95438116	19.31061884	60.72058044	110.0999546	114.0832542	60.31813805	103.8022158
3	Pointcloud_2019_07_02_14_19_06	1686	19.884	76	3644921830	1.904	0	0	0	0	0.6806	0	0	98.1766	88.1	0	42.6484	0	0	0	0	1.8336	0	0	30.913	0	0	39.9978	0	0	0	0	0	0	40.818	44.5142	4.3568	11.20961889	11.60459679	10.74140483	15.94748326	13.95429046	33.95438116	19.31061884	60.72058044	110.0999546	114.0832542	60.31813805	103.8022158
3	Pointcloud_2019_07_02_14_19_06	1688	19.884	76	3644921830	6.903428571	10.35382857	0	0	0	0	0	2.747428571	0	0	0	106.7386286	66.4424	0	0	28.00434286	0	0	0	0	0	0	0	37.39508571	0	0	0	10.90685714	0	1.858285714	53.5536	38.40011429	11.20961889	11.60459679	10.74140483	15.94748326	13.95429046	33.95438116	19.31061884	60.72058044	110.0999546	114.0832542	60.31813805	103.8022158
3	Pointcloud_2019_07_02_14_19_06	1690	19.884	76	3644921830	0	0	11.19685714	0	0	7.706142857	29.59428571	0	0	0	22.487	0	0	32.38542857	0	45.07528571	0	0	0	0	51.50357143	0	39.11557143	0	15.72457143	0	0	23.95571429	142.2332857	0	22.593	26.44342857	11.20961889	11.60459679	10.74140483	15.94748326	13.95429046	33.95438116	19.31061884	60.72058044	110.0999546	114.0832542	60.31813805	103.8022158
3	Pointcloud_2019_07_02_14_19_06	1692	19.884	76	3644921830	0	0	0	0	0	0	11.61542857	0	0	98.44285714	63.6116	0	0	0	0	0	0	0	1.478857143	0	0	66.76331429	20.17445714	0	0	0	0	3.004571429	0	0	0	26.48674286	11.20961889	11.60459679	10.74140483	15.94748326	13.95429046	33.95438116	19.31061884	60.72058044	110.0999546	114.0832542	60.31813805	103.8022158
3	Pointcloud_2019_07_02_14_19_06	1694	19.884	76	3644921830	0	0	0	6.577228571	0	12.73168571	0	0	0	97.55714286	0	0	0	0	0	55.21717143	0	0	0	0	0	0	0	4.582542857	0	0	0	0	0	0	0	0	11.20961889	11.60459679	10.74140483	15.94748326	13.95429046	33.95438116	19.31061884	60.72058044	110.0999546	114.0832542	60.31813805	103.8022158
3	Pointcloud_2019_07_02_14_19_06	1696	19.884	76	3644921831	9.901142857	2.357942857	1.210742857	20.58148571	0	5.744457143	0.657714286	0	0	88.67142857	0	0	17.9208	0	0	7.288114286	0	0	0	0	0	0	54.29222857	17.64502857	0	6.090971429	29.91782857	20.10228571	0	0	20.7112	0	11.20961889	11.60459679	10.74140483	15.94748326	13.95429046	33.95438116	19.31061884	60.72058044	110.0999546	114.0832542	60.31813805	103.8022158
3	Pointcloud_2019_07_02_14_19_06	1698	19.884	76	3644921831	2.900571429	0	0	0	0	0	0	1.999571429	0	0	0	62.18977143	8.0404	27.81308571	0	0	35.25051429	0	0	0	10.78071429	0	36.35111429	36.70751429	0	0	0	0	0	10.05971429	0	38.61668571	11.20961889	11.60459679	10.74140483	15.94748326	13.95429046	33.95438116	19.31061884	60.72058044	110.0999546	114.0832542	60.31813805	103.8022158
3	Pointcloud_2019_07_02_14_19_06	1700	19.885	76	3644921831	0.9	0	17.22	0	0	9.77	0	23.05	98.97	98.9	0	36.28	0	35.92	13.06	0	0	0	0	0	0	0	0	19.77	40.98	0	0	0	25.47	2.1	24.79	55.66	11.20961889	11.60459679	10.74140483	15.94748326	13.95429046	33.95438116	19.31061884	60.72058044	110.0999546	114.0832542	60.31813805	103.8022158
3	Pointcloud_2019_07_02_14_19_06	1702	19.885	76	3644921831	0	0	0	0	0	0	0	3.100428571	0	0	0	0	0	0	0	6.500942857	0	0	0	6.526714286	0	0	1.468885714	0	0	0	0	0	0	20.14028571	0	0	11.20961889	11.60459679	10.74140483	15.94748326	13.95429046	33.95438116	19.31061884	60.72058044	110.0999546	114.0832542	60.31813805	103.8022158
3	Pointcloud_2019_07_02_14_19_06	1704	19.885	76	3644921831	0	0	1.229257143	0	0	0	8.742285714	7.150857143	0	25.12857143	0	0	0	0	25.2392	0	54.45897143	0	64.96057143	0	0	0	16.52777143	0	0	0	0	0	0	21.18057143	0	10.74662857	11.20961889	11.60459679	10.74140483	15.94748326	13.95429046	33.95438116	19.31061884	60.72058044	110.0999546	114.0832542	60.31813805	103.8022158
3	Pointcloud_2019_07_02_14_19_06	1706	19.885	76	3644921831	0	3.363085714	0	0	0	0.808314286	0	0	0	0	82.4838	28.55068571	0	20.24074286	33.3288	0	0	0	0	4.680142857	0	0	0	0	0	0	0	26.34657143	19.61202857	4.220857143	0	19.78994286	11.20961889	11.60459679	10.74140483	15.94748326	13.95429046	33.95438116	19.31061884	60.72058044	110.0999546	114.0832542	60.31813805	103.8022158
3	Pointcloud_2019_07_02_14_19_06	1708	19.884	76	3644921831	0	0	0	0	0	0	0	0	0	0	50.6084	0	0	0	0	50.71377143	0	0	0	0	0	27.35668571	21.64554286	15.01994286	0	0	0	0	15.65937143	56.26114286	44.9476	0	11.20961889	11.60459679	10.74140483	15.94748326	13.95429046	33.95438116	19.31061884	60.72058044	110.0999546	114.0832542	60.31813805	103.8022158
3	Pointcloud_2019_07_02_14_19_06	1710	19.884	76	3644921831	0	0	0	0	0	0	0.805714286	15.30214286	0	94.47142857	4.733	0	0	0	0	0	29.66742857	0	0	0	0	0	0	0	1.235428571	0	0	0	0	19.30142857	0	21.87657143	11.20961889	11.60459679	10.74140483	15.94748326	13.95429046	33.95438116	19.31061884	60.72058044	110.0999546	114.0832542	60.31813805	103.8022158
3	Pointcloud_2019_07_02_14_19_06	1712	19.884	76	3644921831	11.89657143	0	8.247771429	0	0	0	0	7.352571429	0	0	32.8576	0	0	78.56148571	0	0	54.73691429	0	12.28171429	0	18.26571429	0	0	0	0	0	0	0	0	0	32.0264	18.91988571	11.20961889	11.60459679	10.74140483	15.94748326	13.95429046	33.95438116	19.31061884	60.72058044	110.0999546	114.0832542	60.31813805	103.8022158
3	Pointcloud_2019_07_02_14_19_06	1714	19.884	76	3644921831	0	0	0	0	0	0	0	0	0	66.7	0	0	8.9972	0	0	0	0	0	0	0	0	0	57.8222	0	0	7.7166	6.4226	0	0	21.382	0	32.9632	11.20961889	11.60459679	10.74140483	15.94748326	13.95429046	33.95438116	19.31061884	60.72058044	110.0999546	114.0832542	60.31813805	103.8022158
3	Pointcloud_2019_07_02_14_19_06	1716	19.884	76	3644921831	0	0	0	0	0	0	0	0	0	0	80.1068	0	0	90.77531429	0	0	0	0	0	0	0	0	0	0	7.388685714	0	0	34.59085714	0	65.42228571	23.1052	0	11.20961889	11.60459679	10.74140483	15.94748326	13.95429046	33.95438116	19.31061884	60.72058044	110.0999546	114.0832542	60.31813805	103.8022158
3	Pointcloud_2019_07_02_14_19_06	1718	19.886	76	3644921831	0	0	3.261657143	0	0	0	0	17.50385714	0	52.92857143	0	0	0	0	0	0	0	0	0	0	0	0	0.939971429	0	0	0	0	32.63971429	42.89608571	30.46257143	13.1446	0	11.20961889	11.60459679	10.74140483	15.94748326	13.95429046	33.95438116	19.31061884	60.72058044	110.0999546	114.0832542	60.31813805	103.8022158
3	Pointcloud_2019_07_02_14_19_06	1720	19.886	76	3644921831	0	0	0	0	0	0	0	0	0	0	0	85.18228571	0	0	0	0	0	0	0	0	0	0	46.99885714	0	0	0	0	0	0	0	0	0	11.20961889	11.60459679	10.74140483	15.94748326	13.95429046	33.95438116	19.31061884	60.72058044	110.0999546	114.0832542	60.31813805	103.8022158
3	Pointcloud_2019_07_02_14_19_06	1722	19.886	76	3644921831	5.893714286	0	0	0	0	0	0	0	5.216771429	0	0	0.272514286	0	53.09605714	0	0	0	0	0	0	0	0	0	0	0	0	0	0	0	0	0	50.13645714	11.20961889	11.60459679	10.74140483	15.94748326	13.95429046	33.95438116	19.31061884	60.72058044	110.0999546	114.0832542	60.31813805	103.8022158
3	Pointcloud_2019_07_02_14_19_06	1724	19.886	76	3644921831	20.89314286	10.37234286	0	0	15.05085714	0	0	0	0	7.271428571	0	34.36274286	8.5952	0	0	0	17.15382857	0	69.76342857	0	0	32.95005714	0	0	0	0	0	0	0	0	20.2628	0	11.20961889	11.60459679	10.74140483	15.94748326	13.95429046	33.95438116	19.31061884	60.72058044	110.0999546	114.0832542	60.31813805	103.8022158
3	Pointcloud_2019_07_02_14_19_06	1726	19.885	76	3644921831	0	0	0	0	0	0	4.974857143	0	0	161.3857143	11.7298	0	18.7148	117.3098857	0	0	0	0	0	26.44728571	23.75071429	0	2.175514286	0	1.644114286	0	0	0	0	0	0	0	11.20961889	11.60459679	10.74140483	15.94748326	13.95429046	33.95438116	19.31061884	60.72058044	110.0999546	114.0832542	60.31813805	103.8022158
3	Pointcloud_2019_07_02_14_19_06	1728	19.885	76	3644921831	4.892	13.3744	0	0	0	0	0	16.756	0	172.5	156.8544	0	0	10.4168	0	46.4232	0	0	0	0	8.82	37.0984	0	0	0	0	0	0	4.1328	0	0.3416	28.2664	11.20961889	11.60459679	10.74140483	15.94748326	13.95429046	33.95438116	19.31061884	60.72058044	110.0999546	114.0832542	60.31813805	103.8022158
3	Pointcloud_2019_07_02_14_19_06	1730	19.885	76	3644921831	15.89142857	0	0	0	0	0	20.01714286	0	0	21.61428571	0	0	0	0	0	0	0	0	0	0	5.889285714	0	5.293285714	0	0	0	0	0	0	0	0	0	11.20961889	11.60459679	10.74140483	15.94748326	13.95429046	33.95438116	19.31061884	60.72058044	110.0999546	114.0832542	60.31813805	103.8022158
3	Pointcloud_2019_07_02_14_19_06	1732	19.885	76	3644921831	0	0	0	0.658114286	32.10114286	0	0	0	0	0	2.1036	0	0	0	0.4936	0	0	0	0	0	0	0	0	23.76977143	6.797371429	0	0	0	0	57.74457143	8.4204	76.35302857	11.20961889	11.60459679	10.74140483	15.94748326	13.95429046	33.95438116	19.31061884	60.72058044	110.0999546	114.0832542	60.31813805	103.8022158
3	Pointcloud_2019_07_02_14_19_06	1734	19.887	76	3644921831	1.890285714	0.377485714	0	0	0	0	0	50.90728571	0	0	29.2282	0	0	38.73754286	0	26.63602857	25.50125714	0	0	37.75414286	26.02785714	7.320914286	56.41105714	0	0	0	0	17.03057143	0	21.78485714	29.4598	31.39634286	11.20961889	11.60459679	10.74140483	15.94748326	13.95429046	33.95438116	19.31061884	60.72058044	110.0999546	114.0832542	60.31813805	103.8022158
3	Pointcloud_2019_07_02_14_19_06	1736	19.887	76	3644921831	0	0	0	0	0	0	0	0	0	45.95714286	0	0	5.3128	0.844457143	0	0	0	0	0	0	0	28.39508571	0	0	0	0	0	0	0	0	2.4992	11.43965714	11.20961889	11.60459679	10.74140483	15.94748326	13.95429046	33.95438116	19.31061884	60.72058044	110.0999546	114.0832542	60.31813805	103.8022158
3	Pointcloud_2019_07_02_14_19_06	1738	19.887	76	3644921831	6.889142857	0	0	0	0	0	7.101714286	0	0	0	0	0	0	0	0	0	0	0	0	38.90757143	0	0	80.52882857	46.95722857	0	0	0	31.12828571	0	31.86542857	11.5386	11.48297143	11.20961889	11.60459679	10.74140483	15.94748326	13.95429046	33.95438116	19.31061884	60.72058044	110.0999546	114.0832542	60.31813805	103.8022158
3	Pointcloud_2019_07_02_14_19_06	1740	19.887	76	3644921831	0	0	0	0	0	0	0	8.058571429	0	57.18571429	0	19.08457143	0	50.05828571	0	0	0	0	0	0	0	0	0	25.01971429	0	0	0	0	0	0.905714286	0	38.52628571	11.20961889	11.60459679	10.74140483	15.94748326	13.95429046	33.95438116	19.31061884	60.72058044	110.0999546	114.0832542	60.31813805	103.8022158
3	Pointcloud_2019_07_02_14_19_06	1742	19.886	76	3644921831	2.888	0	0	0	0	0	1.144	2.109	0	45.3	0	0	63.6716	1.1652	0	0	109.7792	0	0	0	0	0	73.6466	67.0822	0	0	0	0	0	27.946	38.6174	66.5696	11.20961889	11.60459679	10.74140483	15.94748326	13.95429046	33.95438116	19.31061884	60.72058044	110.0999546	114.0832542	60.31813805	103.8022158
3	Pointcloud_2019_07_02_14_19_06	1744	19.886	76	3644921831	0	0	3.321828571	0	0	0	0	0	0	0	0	0	0	0	14.0312	0	0	31.44731429	0	0	26.37428571	0	96.70548571	0	0	0	0	0	0	0	0	14.61291429	11.20961889	11.60459679	10.74140483	15.94748326	13.95429046	33.95438116	19.31061884	60.72058044	110.0999546	114.0832542	60.31813805	103.8022158
3	Pointcloud_2019_07_02_14_19_06	1746	19.886	76	3644921831	0	0	0	0	0	1.063742857	0	0	0	135.5285714	0	0	0	138.3790286	0	33.06168571	0	0	0	0	0	0	0	3.207171429	5.154971429	0	46.31997143	0	0	0	0	112.6562286	11.20961889	11.60459679	10.74140483	15.94748326	13.95429046	33.95438116	19.31061884	60.72058044	110.0999546	114.0832542	60.31813805	103.8022158
3	Pointcloud_2019_07_02_14_19_06	1748	19.886	76	3644921831	0	12.38468571	0	15.69217143	6.201714286	0	39.20742857	0	0	1.642857143	0	45.44548571	129.0304	0	27.2104	54.13262857	0	1.594342857	44.72685714	0	0	21.84011429	0	0	6.206057143	0	32.37605714	0	0	4.066857143	13.7356	0	11.20961889	11.60459679	10.74140483	15.94748326	13.95429046	33.95438116	19.31061884	60.72058044	110.0999546	114.0832542	60.31813805	103.8022158
3	Pointcloud_2019_07_02_14_19_06	1750	19.887	76	3644921831	7.885714286	13.38571429	1.335714286	26.69642857	13.21428571	62.08928571	38.22857143	31.31071429	32.80357143	0	60.225	92.53571429	0	0	0	0	0	0	0	0	0	0.914285714	0	0	0	0	2.432142857	42.42142857	0	0	0	0	11.20961889	11.60459679	10.74140483	15.94748326	13.95429046	33.95438116	19.31061884	60.72058044	110.0999546	114.0832542	60.31813805	103.8022158
3	Pointcloud_2019_07_02_14_19_06	1752	19.887	76	3644921831	0	0	0	0	0	56.10205714	50.24971429	9.361142857	0	31.87142857	155.3496	96.62594286	18.2696	31.69977143	5.3896	0	0	0	0	0	0	0	0	9.394628571	0	0	0	0	0	26.14742857	15.8144	0	11.20961889	11.60459679	10.74140483	15.94748326	13.95429046	33.95438116	19.31061884	60.72058044	110.0999546	114.0832542	60.31813805	103.8022158
3	Pointcloud_2019_07_02_14_19_06	1754	19.887	76	3644921831	3.884571429	0	0.344971429	0	0	57.11482857	52.27085714	85.41157143	47.03025714	84.98571429	108.4742	0	6.3892	83.80668571	0	0	2.196114286	0	0	0	0	0	0	0	0	48.10688571	0	52.51914286	91.74825714	13.18771429	14.8538	0	11.20961889	11.60459679	10.74140483	15.94748326	13.95429046	33.95438116	19.31061884	60.72058044	110.0999546	114.0832542	60.31813805	103.8022158
3	Pointcloud_2019_07_02_14_19_06	1756	19.887	76	3644921831	0	0	0	0	13.252	60.1276	57.292	0	0	46.1	54.5988	28.8064	0	14.9136	43.5688	0	0	0	0	0	0.79	26.1368	0	0	75.4104	0	26.6004	0	0	0	0	0	11.20961889	11.60459679	10.74140483	15.94748326	13.95429046	33.95438116	19.31061884	60.72058044	110.0999546	114.0832542	60.31813805	103.8022158
3	Pointcloud_2019_07_02_14_19_06	1758	19.887	76	3644921831	4.883428571	1.389828571	0	0	0	17.14037143	3.313142857	52.51242857	74.25694286	15.21428571	48.7234	0	0	0	0	0	0	0	0	0	42.85928571	0	33.11768571	27.58208571	0	0	0	0	62.84294286	0	0	12.91611429	11.20961889	11.60459679	10.74140483	15.94748326	13.95429046	33.95438116	19.31061884	60.72058044	110.0999546	114.0832542	60.31813805	103.8022158
3	Pointcloud_2019_07_02_14_19_06	1760	19.887	76	3644921831	12.88285714	23.39085714	8.358857143	15.71771429	3.277142857	68.15314286	80.33428571	0	0	136.3285714	0	89.98685714	24.748	0	0	0	0	31.03542857	0	0	0	0	0	26.64457143	67.51257143	0	0	0	0	0	0	0	11.20961889	11.60459679	10.74140483	15.94748326	13.95429046	33.95438116	19.31061884	60.72058044	110.0999546	114.0832542	60.31813805	103.8022158
3	Pointcloud_2019_07_02_14_19_06	1762	19.887	76	3644921831	26.88228571	11.39188571	0	0	0	48.16591429	34.35542857	60.61328571	0	54.44285714	4.9726	0	0	0	0	0	0	0	0	0	5.997857143	89.35931429	0	0	35.56365714	0	0	0	0	53.34885714	10.0114	0	11.20961889	11.60459679	10.74140483	15.94748326	13.95429046	33.95438116	19.31061884	60.72058044	110.0999546	114.0832542	60.31813805	103.8022158
3	Pointcloud_2019_07_02_14_19_06	1764	19.887	76	3644921831	0	0.392914286	0	24.72622857	5.302285714	53.17868571	76.37657143	115.6637143	43.59697143	113.5571429	1.0972	99.16731429	0	0	25.9272	5.700171429	0	0	0	0	0	0	0	17.76954286	0	1.454457143	0	24.76342857	11.98497143	0	14.0508	0	11.20961889	11.60459679	10.74140483	15.94748326	13.95429046	33.95438116	19.31061884	60.72058044	110.0999546	114.0832542	60.31813805	103.8022158
3	Pointcloud_2019_07_02_14_19_06	1766	19.888	76	3644921831	0	4.393942857	19.37274286	3.730485714	20.31485714	14.19145714	43.39771429	103.7141429	0	112.6714286	50.2218	1.257542857	0	0	0	0.771114286	0	16.25597143	0	41.98157143	0	0	37.35322857	16.83202857	6.665828571	1.523971429	69.88082857	0	0.032314286	0	0	31.08937143	11.20961889	11.60459679	10.74140483	15.94748326	13.95429046	33.95438116	19.31061884	60.72058044	110.0999546	114.0832542	60.31813805	103.8022158
3	Pointcloud_2019_07_02_14_19_06	1768	19.888	76	3644921831	2.880571429	1.394971429	0	0	0	12.20422857	85.41885714	13.76457143	0	18.78571429	25.3464	66.34777143	40.2264	33.55508571	26.1064	5.842057143	0	0	0	0	33.20571429	0	2.412114286	6.894514286	0	0	38.93691429	30.86114286	0	0	0	5.132685714	11.20961889	11.60459679	10.74140483	15.94748326	13.95429046	33.95438116	19.31061884	60.72058044	110.0999546	114.0832542	60.31813805	103.8022158
3	Pointcloud_2019_07_02_14_19_06	1770	19.888	76	3644921831	0	0	23.382	30.739	20.34	81.217	24.44	3.815	98.937	71.9	14.471	0	0	17.662	0	102.913	33.752	0	0	0	21.275	0	56.471	0	0	0	15.993	0	54.127	72.51	0	20.176	11.20961889	11.60459679	10.74140483	15.94748326	13.95429046	33.95438116	19.31061884	60.72058044	110.0999546	114.0832542	60.31813805	103.8022158
3	Pointcloud_2019_07_02_14_19_06	1772	19.888	76	3644921831	1.879428571	24.39702857	2.386628571	7.743257143	6.352571429	43.22977143	33.46114286	83.86542857	0	2.014285714	65.5956	48.52822857	0	8.768914286	0	45.98394286	0	0	26.69028571	0	0	13.73017143	2.529885714	14.01948571	13.81908571	51.73251429	0	0	0	29.55028571	11.2084	0	11.20961889	11.60459679	10.74140483	15.94748326	13.95429046	33.95438116	19.31061884	60.72058044	110.0999546	114.0832542	60.31813805	103.8022158
3	Pointcloud_2019_07_02_14_19_06	1774	19.887	76	3644921831	2.878857143	0	0	0	0	44.24254286	1.482285714	0	0	0	0	0	9.5852	168.8758286	0	0	0	0	0	0	0	0	15.58877143	0	0	0	0	2.007714286	0	0	14.2478	45.26262857	11.20961889	11.60459679	10.74140483	15.94748326	13.95429046	33.95438116	19.31061884	60.72058044	110.0999546	114.0832542	60.31813805	103.8022158
3	Pointcloud_2019_07_02_14_19_06	1776	19.887	76	3644921831	7.878285714	0.399085714	5.395885714	0	3.377714286	45.25531429	61.50342857	87.96628571	20.27702857	17.24285714	59.8448	0	0	0	0	33.12582857	0	0	64.85085714	42.36514286	0	36.87851429	23.64765714	51.14445714	61.92125714	0	0	0	0	29.63085714	0	4.305942857	11.20961889	11.60459679	10.74140483	15.94748326	13.95429046	33.95438116	19.31061884	60.72058044	110.0999546	114.0832542	60.31813805	103.8022158
3	Pointcloud_2019_07_02_14_19_06	1778	19.887	76	3644921832	0	17.40011429	0	0	14.39028571	76.26808571	21.52457143	14.01671429	177.3903714	174.3571429	54.9694	90.79891429	67.8244	0	0	0	0	0	13.93114286	0	18.55214286	0	114.7065429	39.20694286	56.97234286	0	0	37.10542857	0	0	35.3266	2.349257143	11.20961889	11.60459679	10.74140483	15.94748326	13.95429046	33.95438116	19.31061884	60.72058044	110.0999546	114.0832542	60.31813805	103.8022158
3	Pointcloud_2019_07_02_14_19_06	1780	19.887	76	3644921832	0	16.40114286	17.40514286	0	0	64.28085714	41.54571429	0	51.50371429	85.47142857	0	56.88914286	0	106.1965714	0	44.26771429	0	0	84.01142857	0	0	5.026857143	0	0	0	0	0	0	0	2.711428571	0	16.39257143	11.20961889	11.60459679	10.74140483	15.94748326	13.95429046	33.95438116	19.31061884	60.72058044	110.0999546	114.0832542	60.31813805	103.8022158
3	Pointcloud_2019_07_02_14_19_06	1782	19.889	76	3644921832	0	0	0	0	3.415428571	17.29362857	30.56685714	100.1175714	19.61705714	78.58571429	0	151.9793714	24.0636	0	0	0	0	4.844085714	0	0	16.69071429	0	35.82431429	0	15.07451429	0	0	0	24.41105714	13.75171429	0	8.435885714	11.20961889	11.60459679	10.74140483	15.94748326	13.95429046	33.95438116	19.31061884	60.72058044	110.0999546	114.0832542	60.31813805	103.8022158
3	Pointcloud_2019_07_02_14_19_06	1784	19.889	76	3644921832	0	0	0	0	0	38.3064	16.588	21.168	0	0	0	0	13.1832	0	0	0	0	0	0	0	41.76	15.1752	0	30.3944	9.1256	0	0	44.252	0	0	41.4448	0	11.20961889	11.60459679	10.74140483	15.94748326	13.95429046	33.95438116	19.31061884	60.72058044	110.0999546	114.0832542	60.31813805	103.8022158
3	Pointcloud_2019_07_02_14_19_06	1786	19.889	76	3644921832	0	0	0	0	0	22.31917143	11.60914286	0	0	101.8142857	0	47.15982857	0	0	0	18.48054286	0	0	0	0	0	0	0	0	35.17668571	0	0	0	0	0	11.4842	3.522514286	11.20961889	11.60459679	10.74140483	15.94748326	13.95429046	33.95438116	19.31061884	60.72058044	110.0999546	114.0832542	60.31813805	103.8022158
3	Pointcloud_2019_07_02_14_19_06	1788	19.889	76	3644921832	0	0	0	0	0	0	0	0.268857143	0	0	0	6.250057143	0	6.624228571	0	0	0	0	0	0	0	0	0	0	0	0	8.497771429	0	0	0	0	3.565828571	11.20961889	11.60459679	10.74140483	15.94748326	13.95429046	33.95438116	19.31061884	60.72058044	110.0999546	114.0832542	60.31813805	103.8022158
3	Pointcloud_2019_07_02_14_19_06	1790	19.888	76	3644921832	48.87428571	37.40628571	20.42828571	33.78157143	21.46571429	83.34471429	0	29.31928571	0	0	52.717	18.34028571	16.542	46.73114286	30.092	20.62242857	0	0	0	4.902142857	0	0	0	91.58185714	77.27885714	0	0	0	0	0	33.563	11.60914286	11.20961889	11.60459679	10.74140483	15.94748326	13.95429046	33.95438116	19.31061884	60.72058044	110.0999546	114.0832542	60.31813805	103.8022158
3	Pointcloud_2019_07_02_14_19_06	1792	19.888	76	3644921832	4.873714286	0	0	0	29.47828571	38.35748571	0	43.36971429	0	0	0	0	45.6616	0	0	0	7.516342857	0	0	18.97885714	0	0	0	0	24.32994286	0	0	0	0	0	33.6024	0	11.20961889	11.60459679	10.74140483	15.94748326	13.95429046	33.95438116	19.31061884	60.72058044	110.0999546	114.0832542	60.31813805	103.8022158
3	Pointcloud_2019_07_02_14_19_06	1794	19.888	76	3644921832	0	0	0	0	0	26.37025714	0	34.42014286	0	0	75.9662	0	112.7812	24.94497143	0	0	0	0	44.57342857	0	0	8.546057143	0	0	0	0	0	66.49628571	0	0	0	20.69577143	11.20961889	11.60459679	10.74140483	15.94748326	13.95429046	33.95438116	19.31061884	60.72058044	110.0999546	114.0832542	60.31813805	103.8022158
3	Pointcloud_2019_07_02_14_19_06	1796	19.888	76	3644921832	11.87257143	13.40937143	0.442171429	7.794342857	14.50342857	19.38302857	27.71485714	0	0	25.38571429	0	0	0	16.05188571	50.3608	0	0	0	0	0	0	0	21.23651429	45.76931429	0	0	20.72211429	0	0	5.033714286	0	0	11.20961889	11.60459679	10.74140483	15.94748326	13.95429046	33.95438116	19.31061884	60.72058044	110.0999546	114.0832542	60.31813805	103.8022158
3	Pointcloud_2019_07_02_14_19_06	1798	19.891	76	3644921832	0	0	7.4468	9.7986	0	16.3958	36.736	53.521	11.5238	87.5	169.2154	0	108.0204	0	15.4504	83.9062	34.7248	0	48.734	0	109.245	0	20.2954	0	36.4832	0	0	0	0	0	0	0	11.20961889	11.60459679	10.74140483	15.94748326	13.95429046	33.95438116	19.31061884	60.72058044	110.0999546	114.0832542	60.31813805	103.8022158
3	Pointcloud_2019_07_02_14_19_06	1800	19.891	76	3644921832	7.871428571	0	2.451428571	9.802857143	0	2.408571429	4.757142857	0	0	0	0	12.79142857	0	0	0	0	0	0	2.814285714	0	0	18.76857143	30.35428571	0	0	0	0	0	46.83714286	55.11428571	0	5.825714286	11.20961889	11.60459679	10.74140483	15.94748326	13.95429046	33.95438116	19.31061884	60.72058044	110.0999546	114.0832542	60.31813805	103.8022158
3	Pointcloud_2019_07_02_14_19_06	1802	19.89	76	3644921832	16.87085714	0	9.456057143	0	41.54114286	6.421342857	37.77828571	7.621857143	14.75048571	0	0	64.88165714	0	69.37262857	0	41.04808571	0	0	0	28.36242857	79.38357143	57.84274286	0	0	12.58537143	0	44.89037143	0	47.88448571	4.154571429	14.7994	0	11.20961889	11.60459679	10.74140483	15.94748326	13.95429046	33.95438116	19.31061884	60.72058044	110.0999546	114.0832542	60.31813805	103.8022158
3	Pointcloud_2019_07_02_14_19_06	1804	19.89	76	3644921832	6.870285714	5.413485714	3.460685714	3.811371429	8.553714286	28.43411429	0	95.67228571	0	85.84285714	0	32.97188571	0	0	3.7192	0	96.93325714	0	0	0	41.45285714	0	0	34.01925714	43.63645714	0	2.946457143	0.740571429	0	5.194857143	0	60.91234286	11.20961889	11.60459679	10.74140483	15.94748326	13.95429046	33.95438116	19.31061884	60.72058044	110.0999546	114.0832542	60.31813805	103.8022158
3	Pointcloud_2019_07_02_14_19_06	1806	19.89	76	3644921832	9.869714286	8.414514286	0	0	0	29.44688571	42.82057143	78.72271429	28.97717143	0	136.7138	59.06211429	0	17.58645714	39.8088	47.18997143	0	0	20.05514286	0	0	7.991085714	0	0	75.68754286	16.91425714	0	2.789428571	43.97917143	14.23514286	45.8782	55.95565714	11.20961889	11.60459679	10.74140483	15.94748326	13.95429046	33.95438116	19.31061884	60.72058044	110.0999546	114.0832542	60.31813805	103.8022158
3	Pointcloud_2019_07_02_14_19_06	1808	19.89	76	3644921832	43.86914286	35.41554286	36.46994286	33.81988571	13.57885714	69.45965714	29.84171429	156.7731429	53.09051429	165.0714286	0.8384	39.15234286	28.6184	0	0	8.260914286	97.07222857	38.79977143	0	0	48.59142857	0	41.58982857	80.14422857	33.73862857	0	0	19.83828571	0	58.27542857	0	0	11.20961889	11.60459679	10.74140483	15.94748326	13.95429046	33.95438116	19.31061884	60.72058044	110.0999546	114.0832542	60.31813805	103.8022158
3	Pointcloud_2019_07_02_14_19_06	1810	19.889	76	3644921832	1.868571429	0	0	6.824142857	0	0	51.86285714	0	0	0	0	75.24257143	134.738	0	0	0	0	0	18.21571429	0	0	21.13942857	21.64871429	0	0	0	0	0	0	19.31571429	0	37.04228571	11.20961889	11.60459679	10.74140483	15.94748326	13.95429046	33.95438116	19.31061884	60.72058044	110.0999546	114.0832542	60.31813805	103.8022158
3	Pointcloud_2019_07_02_14_19_06	1812	19.889	76	3644921832	23.868	17.4176	0	0	1.604	15.4852	0.884	0	0	0	0	0	40.8576	102.9072	0	10.4028	0	0	0	0	5.73	0	0	0	19.8408	0	0	44.936	29.1212	0	33.9964	0	11.20961889	11.60459679	10.74140483	15.94748326	13.95429046	33.95438116	19.31061884	60.72058044	110.0999546	114.0832542	60.31813805	103.8022158
3	Pointcloud_2019_07_02_14_19_06	1814	19.889	76	3644921832	0	0	0	0	0	0	0	99.92442857	0	174.4142857	89.2122	0	0	87.01411429	0	0	0	0	4.376285714	0	0	0	0	37.33168571	0	0	0	0	0	1.396285714	8.0358	0	11.20961889	11.60459679	10.74140483	15.94748326	13.95429046	33.95438116	19.31061884	60.72058044	110.0999546	114.0832542	60.31813805	103.8022158
3	Pointcloud_2019_07_02_14_19_06	1816	19.892	76	3644921832	8.866857143	3.419657143	0	0	0	0	2.926285714	0	39.54388571	3.528571429	0	6.513257143	0	0	0	13.54468571	0	0	0	0	0	0	6.825371429	0	0	0	0	0	24.21588571	9.436571429	0	42.17222857	11.20961889	11.60459679	10.74140483	15.94748326	13.95429046	33.95438116	19.31061884	60.72058044	110.0999546	114.0832542	60.31813805	103.8022158
3	Pointcloud_2019_07_02_14_19_06	1818	19.892	76	3644921832	2.866285714	2.420685714	0	0	0	8.523514286	0	24.02528571	0	0	0	57.60348571	70.2164	0	0	6.615628571	8.419657143	0	0	0	0	0	71.88425714	0	0	0	35.33905714	0	41.26322857	63.47685714	0	32.21554286	11.20961889	11.60459679	10.74140483	15.94748326	13.95429046	33.95438116	19.31061884	60.72058044	110.0999546	114.0832542	60.31813805	103.8022158
[truncated: 127,090 more rows]
[truncated: 20 more columns]
