# Supplementary material for: Subsurface In Situ Detection of Microbes and Diverse Organic Matter Hotspots in the Greenland Ice Sheet
Source: Astrobiology. 2020 Oct 9;20(10):1185–211. doi: 10.1089/ast.2020.2241 (PMC7591382; doi:10.1089/ast.2020.2241)
Supplement: Supplemental data [file Supp_Data.zip › Malaska_WATSON_Supplement_S2_Points_of_interest.csv]

Point_Cloud_Map	Point_Cloud_name	timestamp	row_num	depth_m	rot_from_magN_deg	Major_Spectral_Type	minor_Spectral_Type	lambda_max_band	lambdamax_strength	Band_1_bckgnd_corr	Band_2_bckgnd_corr	Band_3_bckgnd_corr	Band_4_bckgnd_corr	Band_5_bckgnd_corr	Band_6_bckgnd_corr	Band_7_bckgnd_corr	Band_8_bckgnd_corr	Band_9_bckgnd_corr	Band_10_bckgnd_corr	Band_11_bckgnd_corr	Band_12_bckgnd_corr	Band_13_bckgnd_corr	Band_14_bckgnd_corr	Band_15_bckgnd_corr	Band_16_bckgnd_corr	Band_17_bckgnd_corr	Band_18_bckgnd_corr	Band_19_bckgnd_corr	Band_20_bckgnd_corr	Band_21_bckgnd_corr	Band_22_bckgnd_corr	Band_23_bckgnd_corr	Band_24_bckgnd_corr	Band_25_bckgnd_corr	Band_26_bckgnd_corr	Band_27_bckgnd_corr	Band_28_bckgnd_corr	Band_29_bckgnd_corr	Band_30_bckgnd_corr	Band_31_bckgnd_corr	Band_32_bckgnd_corr	Band_1_max_std_dev	Band_2_max_std_dev	Band_3_max_std_dev	Band_4_max_std_dev	Band_5_max_std_dev	Band_6_max_std_dev	Band_7_max_std_dev	Band_8_max_std_dev
1	Pointcloud_2019_07_04_18_14_23	3645108740	1157	8.269	33	L314_s		8	4364.40	16.46997143	86.73091429	330.0805714	984.795	2206.827286	3445.273314	3686.455257	4364.3962	3752.384057	3889.128543	4059.461486	3510.342914	3641.855114	2795.3448	2346.353229	2345.255857	1862.102571	1991.729543	1829.482629	1736.238171	1617.544743	1427.227571	1461.670743	1357.264743	1235.167571	1312.724971	1148.762571	1010.568457	811.7009429	766.7384286	670.9222286	707.7043714	19.07441567	15.21110705	18.23580117	29.28480835	38.81365739	56.62557334	82.8820447	82.72685981
1	Pointcloud_2019_07_04_18_14_23	3645108741	1223	8.199	33	L385_m		21	4629.31	19.4992	51.7856	264.156	690.96	1745.964	2572.5128	2878.6872	3495.3136	3442.1736	3497.9392	4138.2416	4305.3216	4700.8832	4104.0344	3795.6704	4135.864	4181.772	4127.8672	4209.4336	4192.1288	4629.3128	4191.072	3874.2408	3914.3728	3422.692	3185.9392	2613.452	2220.1768	1927.4064	1983.376	1812.3024	1461.2024	19.07441567	15.21110705	18.23580117	29.28480835	38.81365739	56.62557334	82.8820447	82.72685981
1	Pointcloud_2019_07_04_18_14_23	3645108741	1227	8.202	33	L314_s	L325_s	8	12716.37	67.50097143	248.7889143	1152.160571	3411.97	6941.972286	10113.52731	10832.70126	12716.3692	11336.28206	12286.10954	11521.34949	10021.38091	9722.006114	8179.1368	6824.750229	6180.900857	6146.812571	5397.875543	5354.430629	5266.122171	5294.298743	5207.062571	4524.214743	4630.318743	4001.602571	4017.830971	3466.372571	2837.092457	2564.327943	2469.293429	2247.204229	1844.111371	19.07441567	15.21110705	18.23580117	29.28480835	38.81365739	56.62557334	82.8820447	82.72685981
1	Pointcloud_2019_07_04_18_14_23	3645108742	1347	8.123	33	L314_d		8	637.04	4.554114286	141.8883429	287.2977143	422.27	568.2208571	792.9627429	647.1229714	637.0372	573.5357714	597.2198286	419.5860571	497.1603429	715.6935429	292.2088	399.1450857	367.0065714	334.0297143	366.1258286	297.3414857	289.9233143	320.8770286	338.7797143	183.4330286	342.6970286	238.9197143	146.5841143	95.98971429	115.5621714	91.97422857	119.8162857	162.2590857	84.38051429	19.07441567	15.21110705	18.23580117	29.28480835	38.81365739	56.62557334	82.8820447	82.72685981
1	Pointcloud_2019_07_04_18_14_23	3645108743	1373	8.094	32	L325_t		10	1845.33	26.56562857	126.9098857	409.3274286	730.335	1342.274714	1789.057086	1774.214343	1988.3986	1702.240743	1845.327057	1541.287314	1357.545886	1309.492486	872.8744	846.6639714	628.2461429	613.2934286	442.1800571	435.3221714	356.8802286	487.7856571	315.7184286	302.2636571	408.3456571	352.3384286	229.8806286	209.4734286	189.0139429	91.46425714	161.2795714	199.6209714	162.7888286	19.07441567	15.21110705	18.23580117	29.28480835	38.81365739	56.62557334	82.8820447	82.72685981
1	Pointcloud_2019_07_04_18_14_23	3645108743	1417	8.08	32	L385_m		21	4027.63	11.58511429	95.94634286	357.3777143	928.445	2098.365857	3204.216743	3675.368971	4510.0102	4135.433771	4610.200829	4527.474057	4525.198343	4890.844543	4397.0008	3821.542086	3687.651571	4001.739714	3643.271829	3815.289486	3671.807314	4027.631029	3761.614714	3417.977029	3594.751029	2902.354714	2770.690114	2209.599714	1912.086171	1577.601229	1764.371286	1423.541086	1288.787514	19.07441567	15.21110705	18.23580117	29.28480835	38.81365739	56.62557334	82.8820447	82.72685981
1	Pointcloud_2019_07_04_18_14_23	3645108744	1477	8.028	32	L385_m		21	4807.42	43.61168571	214.9960571	612.4462857	870.595	1040.490143	1671.434457	2146.579829	3339.8442	3399.060629	4496.755971	4938.092343	5536.088057	5374.688257	4923.5368	4274.739514	4570.204429	4361.348286	3940.396971	4400.244914	4509.707886	4807.420171	4286.473286	3987.586171	3697.940171	2944.013286	2623.066686	2048.408286	1689.821029	1390.424371	1323.132714	1125.068514	833.4220857	19.07441567	15.21110705	18.23580117	29.28480835	38.81365739	56.62557334	82.8820447	82.72685981
1	Pointcloud_2019_07_04_18_14_23	3645108756	2487	7.294	32	L385_m		21	14066.87	129.0589714	267.8329143	536.6005714	1370.12	2586.582286	4022.099314	5156.129257	7143.8832	7699.446057	9003.767543	10476.33349	11394.06491	12451.72411	11403.3928	10664.89623	11759.51086	12402.59257	11113.50354	11484.49463	13224.03417	14066.87074	11790.09257	10875.00674	11352.29074	9104.432571	8191.738971	6484.352571	5576.524457	4849.613943	4412.283429	3885.280229	3107.437371	19.07441567	15.21110705	18.23580117	29.28480835	38.81365739	56.62557334	82.8820447	82.72685981
1	Pointcloud_2019_07_04_18_14_23	3645108757	2539	7.261	32	L325_t		10	2940.98	0	39.876	213.66	455.25	1163.69	1902.288	2407.312	2813.606	2708.856	2940.982	2655.736	2371.836	2401.322	1479.724	1168.934	1018.99	945.12	721.612	588.456	307.948	422.688	320.97	247.668	300.588	195.27	219.332	144.32	174.428	76.594	98.21	94.004	35.254	19.07441567	15.21110705	18.23580117	29.28480835	38.81365739	56.62557334	82.8820447	82.72685981
1	Pointcloud_2019_07_04_18_14_23	3645108757	2541	7.262	32	L325_t		10	2844.07	0	29.87765714	177.6622857	465.255	1004.694143	1835.295257	1870.319029	2488.6338	2371.910229	2844.067171	2716.789943	2574.865657	2445.383457	1720.7752	1364.973914	1078.008429	932.1402857	874.6161714	826.4545143	579.9446857	509.6809714	486.9652857	422.6549714	406.5609714	280.2252857	298.2778857	219.2802857	211.3858286	107.5547714	122.1687143	104.9549143	184.2084857	19.07441567	15.21110705	18.23580117	29.28480835	38.81365739	56.62557334	82.8820447	82.72685981
1	Pointcloud_2019_07_04_18_14_23	3645108757	2543	7.263	32	L325_t		10	1387.15	0	29.87931429	72.66457143	188.26	487.6982857	803.3025143	986.3260571	1338.6616	1217.964457	1387.152343	1171.843886	1072.895314	1114.444914	810.8264	545.0138286	543.0268571	596.1605714	435.6203429	455.4530286	383.9413714	395.6739429	323.9605714	306.6419429	204.5339429	96.18057143	221.2237714	192.2405714	117.3436571	85.51554286	110.1274286	28.90582857	64.16297143	19.07441567	15.21110705	18.23580117	29.28480835	38.81365739	56.62557334	82.8820447	82.72685981
1	Pointcloud_2019_07_04_18_14_23	3645108760	2745	7.102	32	L325_s	L314_s	10	2265.75	9.173228571	22.04668571	94.89542857	398.765	1063.116714	1611.035486	1960.035943	2280.4694	1944.441543	2265.754657	2207.292114	1760.890686	1535.652086	1503.9976	1168.045171	937.8881429	776.2094286	621.0416571	466.3029714	335.6066286	281.9640571	264.4844286	237.3260571	245.8040571	156.6644286	203.7582286	82.22942857	91.08434286	87.55345714	54.95757143	87.94817143	75.56602857	19.07441567	15.21110705	18.23580117	29.28480835	38.81365739	56.62557334	82.8820447	82.72685981
1	Pointcloud_2019_07_04_18_14_23	3645108762	2937	6.98	31	L413_m		26	1372.56	17.25825714	5.205771429	12.11485714	67.245	59.51442857	134.7321714	118.7106857	230.1382	216.6474857	166.9311143	378.4706286	328.7377714	380.5519714	328.9128	497.8769429	611.6572857	739.1568571	817.4421143	936.1603429	812.2884571	1047.289314	1078.031857	939.0753143	1210.209314	1334.371857	1372.563257	1357.416857	1234.035886	1095.787514	1215.994143	1247.235943	975.1966571	19.07441567	15.21110705	18.23580117	29.28480835	38.81365739	56.62557334	82.8820447	82.72685981
1	Pointcloud_2019_07_04_18_14_23	3645108766	3237	6.75	31	L374_m		21	2701.24	63.39111429	312.4543429	715.4577143	1053.995	1200.135857	1395.820743	1580.764971	2121.3082	2156.781771	2365.706829	2595.562057	2651.186343	2665.770543	2414.5928	1970.864086	2455.421571	2973.199714	2481.067829	2654.937486	2658.791314	2701.235029	2397.324714	2187.121029	2174.155029	1610.664714	1558.446114	1194.459714	986.7101714	819.9032286	952.8012857	778.8730857	603.3695143	19.07441567	15.21110705	18.23580117	29.28480835	38.81365739	56.62557334	82.8820447	82.72685981
1	Pointcloud_2019_07_04_18_14_23	3645108767	3361	6.674	31	L374_m		21	2520.80	7.446028571	40.55708571	151.5994286	447.305	853.3927143	1389.270686	1645.200743	2043.0318	2201.143943	2398.987457	2515.906514	2605.025086	2856.580886	2531.7672	2174.338771	2593.564143	2577.457429	2349.326457	2483.845371	2463.585829	2520.799257	2479.032429	2198.313257	2156.479257	1902.892429	1876.091029	1488.997429	1464.095543	1255.471057	1317.241571	1218.829771	1052.547629	19.07441567	15.21110705	18.23580117	29.28480835	38.81365739	56.62557334	82.8820447	82.72685981
1	Pointcloud_2019_07_04_18_14_23	3645108767	3373	6.659	31	L325_t		10	1191.50	0	14.56702857	114.6131429	281.335	713.4175714	948.3142286	962.2429143	1291.1986	1275.469314	1191.498486	1369.230171	1068.203029	1328.949629	687.0744	696.5782571	724.6747143	679.5791429	614.3514857	604.8364571	647.5659429	659.7570857	695.0041429	528.2350857	517.3170857	446.6241429	369.7663429	384.7591429	287.8425143	277.2356857	187.9938571	150.5352571	134.2745429	19.07441567	15.21110705	18.23580117	29.28480835	38.81365739	56.62557334	82.8820447	82.72685981
1	Pointcloud_2019_07_04_18_14_23	3645108769	3509	6.571	31	L374_m		21	2160.28	28.51157143	41.67971429	146.7685714	288.675	612.6992857	885.8077143	1134.720857	1392.089	1520.156857	1512.290143	1811.898286	1717.219714	1855.128714	1956.556	1914.292429	1827.927857	1886.958571	1876.635143	1999.735429	2065.340571	2160.279143	2144.683571	1886.349143	1823.479143	1525.583571	1539.086571	1272.058571	999.9748571	992.5681429	936.1864286	795.1974286	653.1795714	19.07441567	15.21110705	18.23580117	29.28480835	38.81365739	56.62557334	82.8820447	82.72685981
1	Pointcloud_2019_07_04_18_14_23	3645108769	3521	6.555	32	L325_t		10	30604.80	139.5168857	188.6896571	479.7822857	2933.705	11420.72414	20774.85126	25551.76303	31921.2558	29302.48223	30604.80117	27050.22194	22262.39766	21631.49746	16496.8632	12501.53191	10517.03843	9403.080286	8151.660171	8465.726514	6795.320686	7376.236971	7775.655286	7391.270971	7109.316971	6594.315286	6957.761886	5776.820286	5310.721829	4456.332771	4425.938714	4277.902914	3578.906486	19.07441567	15.21110705	18.23580117	29.28480835	38.81365739	56.62557334	82.8820447	82.72685981
1	Pointcloud_2019_07_04_18_14_23	3645108770	3583	6.507	32	L341_a		14	2884.45	0	0	16.85314286	72.86	219.8525714	270.0762286	418.9809143	416.1176	471.1633143	737.4414857	2069.894171	2719.317029	3122.402629	2884.4504	2363.769257	2024.609714	1536.709143	1305.789486	1218.680457	970.2179429	790.0190857	632.5091429	491.8670857	513.4790857	322.9291429	347.0843429	259.5891429	142.4145143	142.1166857	98.65885714	151.3812571	72.49554286	19.07441567	15.21110705	18.23580117	29.28480835	38.81365739	56.62557334	82.8820447	82.72685981
1	Pointcloud_2019_07_04_18_14_23	3645108771	3657	6.443	32	L325_t		10	1258.59	0	0	32.93771429	134.045	605.0058571	895.3447429	1151.240971	1348.1462	1178.169771	1258.592829	1001.890057	839.4143429	793.6765429	639.3448	373.2460857	312.2915714	469.4597143	362.9438286	351.6254857	274.0953143	203.7590286	292.3347143	299.3850286	205.4790286	238.2747143	125.0821143	95.11971429	62.85417143	124.6652286	144.1312857	0	0	19.07441567	15.21110705	18.23580117	29.28480835	38.81365739	56.62557334	82.8820447	82.72685981
1	Pointcloud_2019_07_04_18_14_23	3645108771	3673	6.43	32	L314_s		8	12861.37	33.5842	34.8156	129.956	1270.085	5018.039	9232.4028	11163.2972	12861.3686	11229.6036	11229.2742	9259.3216	7325.6516	6853.1682	5136.7544	3676.5654	3154.439	2781.622	2422.9772	2175.6136	1875.0688	1862.7028	1963.297	1788.2808	1900.2628	1483.917	1536.6492	1327.802	1068.5168	1018.3514	1029.801	860.1724	678.4474	19.07441567	15.21110705	18.23580117	29.28480835	38.81365739	56.62557334	82.8820447	82.72685981
1	Pointcloud_2019_07_04_18_14_23	3645108771	3707	6.409	32	L325_t		10	2075.72	0	17.84377143	56.99485714	122.17	624.1094286	1381.526171	1768.416686	2171.8412	1938.525486	2075.722114	1949.238629	1548.155771	1473.212971	1445.6248	1028.243943	813.7522857	663.9668571	675.0481143	643.5883429	484.0124571	649.5833143	634.2168571	593.0593143	600.8033143	411.1568571	577.7292571	375.1268571	383.7998857	309.6845143	288.0991429	217.3379429	222.6736571	19.07441567	15.21110705	18.23580117	29.28480835	38.81365739	56.62557334	82.8820447	82.72685981
1	Pointcloud_2019_07_04_18_14_23	3645108771	3709	6.41	32	L325_t		10	25324.81	120.6001429	113.8454286	357.9971429	2016.175	9134.113571	16876.53343	21216.42371	26207.869	23986.57971	25324.80729	21533.29257	18005.18543	17122.27443	12770.676	9747.283857	7827.770714	7238.987143	6249.052286	6320.586857	5455.009143	5430.576286	5863.212143	5407.046286	5098.776286	4593.112143	5010.675143	4221.087143	3642.757714	3350.645286	3121.057857	2911.288857	2503.628143	19.07441567	15.21110705	18.23580117	29.28480835	38.81365739	56.62557334	82.8820447	82.72685981
1	Pointcloud_2019_07_04_18_14_23	3645108772	3729	6.401	32	L385_m		21	5025.51	55.609	110.862	364.02	758.225	1525.155	2084.606	2878.494	3462.147	3786.122	3953.659	4510.832	5048.482	5614.889	4554.188	4416.683	4264.955	4642.19	3988.094	4241.572	4107.976	5025.506	4490.165	3615.916	3832.506	3255.665	3079.134	2304.69	2214.336	1861.253	1654.645	1481.798	1152.173	19.07441567	15.21110705	18.23580117	29.28480835	38.81365739	56.62557334	82.8820447	82.72685981
1	Pointcloud_2019_07_04_18_14_23	3645108772	3731	6.402	32	L385_m		21	9603.50	116.6098857	334.8636571	1107.022286	1766.23	3515.159143	4708.613257	5961.501029	7564.1748	7438.176229	9171.744171	9863.885943	10037.51166	10865.95046	9410.2392	8424.722914	9257.973429	9440.210286	8413.098171	8757.570514	8764.972686	9603.498971	8651.160286	7564.902971	7696.478971	6357.620286	5957.079886	4328.650286	4064.293829	3066.213771	3077.603714	3131.748914	2363.127486	19.07441567	15.21110705	18.23580117	29.28480835	38.81365739	56.62557334	82.8820447	82.72685981
1	Pointcloud_2019_07_04_18_14_23	3645108773	3803	6.36	32	L314_s		8	49016.18	187.6417714	304.9233143	855.1045714	5348.41	20033.30829	33949.87451	40535.75406	49016.1756	43683.12846	44636.81034	39315.82789	31706.57931	30767.16291	23032.0824	17614.15983	14195.63686	12111.94057	10912.24834	10661.51703	9052.853371	9481.245943	9626.990571	9269.433943	9193.505943	8258.010571	8745.131771	7706.220571	6634.775657	5773.801543	5649.117429	5586.981829	4372.488971	19.07441567	15.21110705	18.23580117	29.28480835	38.81365739	56.62557334	82.8820447	82.72685981
1	Pointcloud_2019_07_04_18_14_23	3645108782	4599	5.779	35	L358_d		16	62488.97	195.9942857	705.5828571	2363.014286	3365.4	4867.957143	7527.762857	12671.55143	19388.24	20328.71143	24155.70857	25466.29714	25073.38286	28842.62286	31666.46	48358.04571	62488.97143	58273.01429	56591.90857	61031.92571	48922.53429	43938.44857	38765.11429	32435.24857	27428.74857	20166.21429	17659.59429	13281.41429	10175.99143	7822.188571	7130.685714	5829.445714	5015.374286	19.07441567	15.21110705	18.23580117	29.28480835	38.81365739	56.62557334	82.8820447	82.72685981
1	Pointcloud_2019_07_04_18_14_23	3645108787	4983	5.491	41	L418_d		27	1191.79	0	19.90102857	19.45314286	42.36	49.75257143	30.15622857	118.9009143	102.5776	116.1233143	18.06148571	95.65417143	68.07702857	333.4226286	175.2904	281.7092571	345.5097143	331.9091429	484.7094857	622.6404571	557.8979429	640.0990857	891.2091429	958.7470857	1028.559086	947.6291429	1255.204343	1191.789143	1189.894514	1175.656686	1148.758857	1177.021257	979.6355429	19.07441567	15.21110705	18.23580117	29.28480835	38.81365739	56.62557334	82.8820447	82.72685981
1	Pointcloud_2019_07_04_18_14_23	3645108792	5375	5.21	40	L385_m		21	1272.72	13.33794286	19.22582857	13.90114286	169.34	620.5645714	1247.578629	1772.278514	2246.0264	1981.752114	2019.755086	1794.226971	1505.889829	1561.468229	1227.3256	1253.532457	933.1217143	1014.885143	1148.527086	1239.349257	1055.248343	1272.721486	1418.285143	1193.193486	1082.261486	983.8651429	993.5979429	727.0051429	723.6289143	546.9678857	634.6668571	547.4004571	422.7147429	19.07441567	15.21110705	18.23580117	29.28480835	38.81365739	56.62557334	82.8820447	82.72685981
1	Pointcloud_2019_07_04_18_14_23	3645108797	5765	4.93	40	L314_s		8	879.45	11.51065714	131.5489714	303.3468571	431.315	513.3724286	673.9937714	691.6490857	879.4474	564.3266857	705.3635143	565.7458286	531.6729714	457.4523714	543.3096	362.3157429	395.7152857	367.8408571	273.3405143	271.0595429	165.6020571	262.3509143	222.3658571	267.6529143	220.9909143	199.1458571	31.04565714	58.26085714	145.4054857	70.31831429	115.6161429	150.8287429	72.83945714	19.07441567	15.21110705	18.23580117	29.28480835	38.81365739	56.62557334	82.8820447	82.72685981
1	Pointcloud_2019_07_04_18_14_23	3645108801	6141	4.661	38	L385_m		21	2766.03	16.67717143	57.86051429	163.7765714	387.255	786.1512857	1370.358114	1696.970457	2403.6738	2584.521657	3432.375743	3545.887086	3751.248514	3899.006314	3185.9352	3064.819629	3105.179857	2886.654571	2486.124743	2637.780229	2539.978971	2766.029543	2522.479571	2034.203543	2319.909543	1724.739571	1586.872171	1218.794571	1123.477257	786.9433429	826.8544286	775.6006286	653.2827714	19.07441567	15.21110705	18.23580117	29.28480835	38.81365739	56.62557334	82.8820447	82.72685981
1	Pointcloud_2019_07_04_18_14_23	3645108801	6145	4.664	38	L385_m		21	1751.02	6.678942857	20.86382857	85.78114286	264.265	514.1595714	889.3726286	1128.984514	1637.7294	1430.630114	1910.546086	1914.994971	2086.307829	2134.129229	1918.0376	1916.899457	1809.216714	1721.695143	1569.133086	1654.777257	1774.972343	1751.015486	1757.470143	1418.177486	1352.855486	1110.650143	989.7639429	680.7151429	657.3929143	499.8648857	485.7718571	434.5024571	288.1917429	19.07441567	15.21110705	18.23580117	29.28480835	38.81365739	56.62557334	82.8820447	82.72685981
1	Pointcloud_2019_07_04_18_14_23	3645108801	6147	4.665	38	L385_m		21	998.01	10.67982857	40.86548571	96.78342857	148.27	388.1637143	750.3798857	932.9915429	1059.7572	1236.684343	1751.631257	1603.048914	1567.337486	1807.190686	1566.0888	1276.939371	1385.235143	1307.715429	1137.137257	1019.775771	996.9690286	998.0084571	890.4654286	719.1644571	773.8284571	557.6054286	582.7098286	318.6754286	269.3507429	248.8256571	257.7305714	170.4533714	48.14622857	19.07441567	15.21110705	18.23580117	29.28480835	38.81365739	56.62557334	82.8820447	82.72685981
1	Pointcloud_2019_07_04_18_14_23	3645108808	6701	4.265	31	L418_d		27	2595.67	0	25.32451429	10.41657143	35.655	143.3112857	162.3901143	224.9384571	269.4578	305.7056571	336.2237429	365.9910857	332.5525143	566.2143143	263.2712	246.9956286	337.3398571	371.3345714	285.2927429	383.3642286	450.0509714	406.0615429	512.1595714	518.5555429	579.3415429	1123.219571	2306.720171	2595.674571	2340.669257	1923.959343	2170.294429	2279.856629	1681.538771	19.07441567	15.21110705	18.23580117	29.28480835	38.81365739	56.62557334	82.8820447	82.72685981
1	Pointcloud_2019_07_04_18_14_23	3645108808	6719	4.255	31	L374_m		21	6100.00	29.93314286	25.33942857	107.4371429	223.7	497.3485714	773.4554286	1187.001714	2123.708	2743.193714	3837.990286	4529.476571	4721.819429	5867.767429	5492.732	5234.354857	5329.505714	6037.517143	5969.330286	6397.350857	5813.021143	6099.998286	6398.117143	5410.438286	5051.098286	4455.817143	4355.233143	3442.317143	2730.289714	2121.606286	1838.922857	1621.414857	1046.129143	19.07441567	15.21110705	18.23580117	29.28480835	38.81365739	56.62557334	82.8820447	82.72685981
1	Pointcloud_2019_07_04_18_14_23	3645108809	6739	4.246	31	L385_m		21	2338.93	25.942	18.356	76.46	326.75	741.39	1469.528	1850.072	2370.986	2746.736	3048.842	3343.016	3023.116	3456.382	2830.244	2663.754	2504.69	2365.72	2175.372	2211.336	2203.988	2338.928	2397.07	2211.308	2081.828	1880.37	1856.692	1740.92	1365.868	1228.214	1176.51	1130.924	916.674	19.07441567	15.21110705	18.23580117	29.28480835	38.81365739	56.62557334	82.8820447	82.72685981
1	Pointcloud_2019_07_04_18_14_23	3645108810	6891	4.121	28	L385_m		21	2883.39	0	23.48194286	39.63371429	172.13	382.7048571	765.0795429	1037.606171	1574.0988	1587.857371	2022.315029	2371.115657	2778.369943	2635.052743	2202.1352	2192.787486	2444.090571	2631.261714	2443.689029	2523.223086	2742.736114	2883.393829	2418.711714	2335.317829	2200.773829	1754.971714	1583.579314	1394.901714	1195.662971	941.2326286	911.3722857	835.1934857	589.2149143	19.07441567	15.21110705	18.23580117	29.28480835	38.81365739	56.62557334	82.8820447	82.72685981
1	Pointcloud_2019_07_04_18_14_23	3645108811	6907	4.112	28	L385_m		21	5043.34	18.0164	29.4952	172.652	507.17	1095.738	1929.1376	2447.6624	3333.3212	3194.2912	3688.9964	4161.5472	4232.6072	4552.5444	3793.5448	3637.1068	4155.238	4386.424	4363.7224	4202.2112	4694.7096	5043.3376	4400.674	3987.2136	4010.5576	3225.614	2795.1464	2418.584	2079.3256	1807.9188	1766.042	1556.8008	1329.8508	19.07441567	15.21110705	18.23580117	29.28480835	38.81365739	56.62557334	82.8820447	82.72685981
1	Pointcloud_2019_07_04_18_14_23	3645108811	6909	4.113	28	L385_m		21	9199.33	75.01728571	117.4968571	336.6542857	995.175	1935.742143	3479.144857	4452.669429	6097.349	6167.345429	7160.081571	7287.601143	7717.636857	8572.605857	7082.596	6639.146714	7584.256429	7876.444286	7652.726571	7761.209714	8179.706286	9199.330571	7772.669286	6691.200571	7004.530571	5926.569286	5305.092286	4270.544286	3872.283429	3258.879571	2960.000714	2730.751714	2242.805286	19.07441567	15.21110705	18.23580117	29.28480835	38.81365739	56.62557334	82.8820447	82.72685981
1	Pointcloud_2019_07_04_18_14_23	3645108811	6911	4.114	28	L385_m		21	3704.32	9.018171429	41.49851429	100.6565714	337.18	700.7462857	1042.152114	1243.676457	2111.3768	2011.399657	2649.166743	2814.655086	3071.666514	3335.667314	2923.6472	2788.186629	3296.274857	3517.464571	2972.730743	2995.208229	3394.702971	3704.323543	3120.664571	2644.187543	2850.503543	2307.524571	2024.038171	1591.504571	1550.241257	1276.840343	1202.959429	1167.702629	918.7597714	19.07441567	15.21110705	18.23580117	29.28480835	38.81365739	56.62557334	82.8820447	82.72685981
1	Pointcloud_2019_07_04_18_14_23	3645108811	6923	4.1	28	L385_m		21	5142.28	50.02348571	53.50845714	249.6702857	620.21	898.7711429	1507.195657	1940.718629	2614.5436	2833.725029	3283.677771	3594.978743	4164.844457	4891.036057	4198.9544	3922.426114	4602.385429	4865.586286	4338.755771	4621.199314	4835.683086	5142.281371	4753.636286	3964.109371	4165.341371	3606.256286	3174.713486	2406.266286	2060.988229	1797.604971	1809.711714	1414.408114	1223.486686	19.07441567	15.21110705	18.23580117	29.28480835	38.81365739	56.62557334	82.8820447	82.72685981
1	Pointcloud_2019_07_04_18_14_23	3645108813	7127	3.966	25	L385_m		21	3195.56	14.11382857	17.67748571	131.9034286	320.72	606.1937143	1017.935886	1337.435543	1957.3792	2094.256343	2247.365257	2554.480914	3054.869486	3400.304686	2628.1768	2630.497371	2744.265143	2869.655429	2809.181257	2675.047771	2951.345029	3195.564457	2843.155429	2597.780457	2482.584457	2016.695429	1934.193829	1563.215429	1260.686743	996.6036571	1216.500571	914.4013714	873.8442286	19.07441567	15.21110705	18.23580117	29.28480835	38.81365739	56.62557334	82.8820447	82.72685981
2	Pointcloud_2019_07_03_16_41_14	3645016738	237	9.761	68	L325_s	L341_s	10	1549.91	0	11.69667622	50.65020057	132.5572493	422.6618052	774.4227794	985.2986819	1252.067908	1534.005072	1549.912865	1401.618281	1377.438252	1446.539828	1000.500458	678.4992837	674.616361	693.7869054	545.6002579	770.6384527	716.8392837	452.3691404	355.0608309	398.7156447	382.5098281	271.790745	250.7471633	315.2434097	126.7587966	243.7974212	245.5725215	225.6119484	154.6990831	15.43480914	12.31124148	12.10555428	12.862089	18.77616693	19.90644787	20.53073577	47.92401393
2	Pointcloud_2019_07_03_16_41_14	3645016738	243	9.765	68	L325_s	L341_a	10	1821.21	12.30022923	14.69977077	48.65518625	186.5660172	646.6766762	1032.453295	1299.351633	1469.170201	1516.238281	1821.211232	1730.901261	1450.681948	1727.844126	1203.768997	1054.717192	807.7873352	743.9542693	716.7138109	752.7371347	750.937192	603.4806304	366.1800573	502.8045272	336.6041261	342.8821203	443.8480802	283.3581662	326.8488825	216.8618911	255.6394842	188.6732378	185.7620057	15.43480914	12.31124148	12.10555428	12.862089	18.77616693	19.90644787	20.53073577	47.92401393
2	Pointcloud_2019_07_03_16_41_14	3645016739	377	9.779	68	L385_m		21	397.97	20.23111748	0	0	3.761833811	14.00879656	14.13481375	31.53421203	95.45472779	176.4466189	347.8747564	169.2211461	153.1244986	504.6401146	469.766361	516.5838109	409.6057593	344.692063	442.2498281	445.9410315	374.1238109	397.9705731	404.8427794	414.7895702	345.7101146	379.9228367	369.1018911	299.9210602	278.8608023	177.3017192	221.1349857	175.0420344	186.1672779	15.43480914	12.31124148	12.10555428	12.862089	18.77616693	19.90644787	20.53073577	47.92401393
2	Pointcloud_2019_07_03_16_41_14	3645016745	815	9.826	69	L385_m		21	365.11	17.0052149	18.9947851	7.130487106	11.40189112	10.09438395	3.362464183	36.39965616	136.922063	0	7.655530086	234.8786819	146.9143266	235.8538682	212.3696848	240.4911175	258.0868768	282.9096275	281.5391977	375.1448138	331.2711175	365.109341	271.5463037	394.2779943	408.5938682	437.5932378	348.4688252	380.2982808	296.4370774	277.0080229	259.0232665	249.5161605	266.7606304	15.43480914	12.31124148	12.10555428	12.862089	18.77616693	19.90644787	20.53073577	47.92401393
2	Pointcloud_2019_07_03_16_41_14	3645016745	817	9.826	69	L413_m		26	551.50	18.00418338	8.995816619	0	17.40481375	25.09934097	15.3726361	93.41730659	114.9561605	15.54862464	142.7549857	246.9730086	282.9955587	332.9553009	441.4591977	377.5637536	415.1438682	474.9654155	451.5770487	455.1777077	396.3037536	410.1465043	500.5860458	513.3076218	495.6253009	499.6236963	551.5024642	457.336533	422.467106	391.0295129	323.0455874	314.5365903	358.7816046	15.43480914	12.31124148	12.10555428	12.862089	18.77616693	19.90644787	20.53073577	47.92401393
2	Pointcloud_2019_07_03_16_41_14	3645016745	859	9.831	69	L385_m		21	534.93	6.98252149	20.01747851	5.167048711	21.46618911	83.2034384	59.58624642	100.7879656	205.6722063	225.1810888	508.843553	404.9538682	275.7014327	469.0853868	539.3389685	370.0891117	420.3406877	297.1369628	482.3719198	497.8684814	422.9891117	534.9269341	384.4206304	501.9297994	532.2853868	484.2633238	457.2088825	250.1398281	310.0977077	238.4808023	226.5143266	141.965616	179.222063	15.43480914	12.31124148	12.10555428	12.862089	18.77616693	19.90644787	20.53073577	47.92401393
2	Pointcloud_2019_07_03_16_41_14	3645016745	861	9.831	69	L385_m		21	551.96	7.981489971	3.018510029	32.1687106	39.46911175	41.20839542	108.5964183	111.805616	287.7063037	308.2588252	334.9430086	308.0481948	238.7826648	330.1868195	423.4284814	411.1617479	453.3976791	340.1927507	453.4097708	559.9013754	478.0217479	551.9640974	672.4603725	442.9594269	456.3168195	428.2937822	428.2425215	372.1780802	259.1277364	304.5022923	258.5366476	243.9860458	205.2430372	15.43480914	12.31124148	12.10555428	12.862089	18.77616693	19.90644787	20.53073577	47.92401393
2	Pointcloud_2019_07_03_16_41_14	3645016745	865	9.831	69	L385_m		21	364.04	10.97942693	6.020573066	0	0	0	0	82.84091691	140.7744986	140.414298	216.1419198	241.2368481	298.9451289	312.3896848	318.6075072	351.3070201	236.5116619	295.3043266	526.4854728	376.9671633	325.0870201	364.0384241	473.5398567	513.0186819	428.3796848	485.3546991	346.3097994	444.2545845	308.1877937	315.5452722	293.5812894	255.0269054	169.2849857	15.43480914	12.31124148	12.10555428	12.862089	18.77616693	19.90644787	20.53073577	47.92401393
2	Pointcloud_2019_07_03_16_41_14	3645016746	905	9.833	69	L385_m		21	571.78	0	0	3.205272206	17.53340974	39.31744986	59.82020057	88.1939255	180.456447	276.9690258	254.1310315	242.1233811	198.5697708	515.4183381	347.397765	315.7597421	311.65149	427.420086	542.2424928	533.625043	579.7397421	571.7816905	462.3346991	494.6112321	446.0083381	467.9638682	474.9825788	401.0196275	399.7883668	337.9750716	271.0277077	213.4355014	192.7044699	15.43480914	12.31124148	12.10555428	12.862089	18.77616693	19.90644787	20.53073577	47.92401393
2	Pointcloud_2019_07_03_16_41_14	3645016746	907	9.833	69	L385_m		21	443.82	13.95776504	3.042234957	0	39.53633238	46.32240688	59.83037249	127.2115759	193.4905444	274.0467622	311.2304871	3.217707736	128.6510029	350.5197708	288.4872779	351.8323782	267.7084814	386.4758739	428.2803438	453.657937	476.7723782	443.8188539	466.3744413	564.6408596	507.0397708	518.9943266	437.0162178	387.0578797	410.8183954	301.9965616	236.0500287	242.4559312	317.7254441	15.43480914	12.31124148	12.10555428	12.862089	18.77616693	19.90644787	20.53073577	47.92401393
2	Pointcloud_2019_07_03_16_41_14	3645016747	973	9.842	69	L325_t		10	669.51	0	0	7.261776504	77.63277937	233.4859885	366.1660458	536.7940401	764.6157593	611.612063	669.5125215	789.3304871	710.3316619	859.8670487	539.4412034	373.2293696	432.5891977	384.3168768	361.5294269	422.7434384	329.8493696	426.0452436	364.6859312	424.6185673	409.0770487	414.9994556	497.1263037	344.3202006	469.809341	391.7057307	391.7866189	440.1301146	234.4175931	15.43480914	12.31124148	12.10555428	12.862089	18.77616693	19.90644787	20.53073577	47.92401393
2	Pointcloud_2019_07_03_16_41_14	3645016747	977	9.841	69	L385_m		21	522.12	0	11.07833811	0	2.638624642	11.49590258	1.186389685	56.82934097	139.6839542	0	327.7114327	169.5191404	191.4941261	646.069914	313.6202292	440.3746418	599.7031805	633.4284527	624.6051289	553.8092264	436.9146418	522.1195702	520.7654155	567.6778223	417.139914	312.0603725	295.1935817	215.3967049	229.8693983	79.7487106	184.8312607	185.1709742	79.45954155	15.43480914	12.31124148	12.10555428	12.862089	18.77616693	19.90644787	20.53073577	47.92401393
2	Pointcloud_2019_07_03_16_41_14	3645016747	981	9.841	69	L385_m		21	722.19	0	1.080401146	0	8.644469914	26.50581662	12.20673352	21.86464183	158.752149	8.923008596	23.91034384	176.7077937	422.6565903	457.2727794	468.799255	491.519914	545.8171633	677.5400287	642.6808309	686.8750143	553.979914	722.1938968	520.8448997	554.7370774	393.2027794	394.1212894	319.2608596	304.4732092	251.9294556	243.7916905	294.8759026	191.2118338	91.50148997	15.43480914	12.31124148	12.10555428	12.862089	18.77616693	19.90644787	20.53073577	47.92401393
2	Pointcloud_2019_07_03_16_41_14	3645016747	983	9.841	69	L385_m		21	704.23	0	0	0	0.64739255	0.510773639	48.21690544	109.8822923	229.7862464	133.000745	242.0097994	365.8021203	368.7378223	730.374212	665.8887679	619.5925501	585.8741547	634.5958166	689.7186819	702.9079083	742.0125501	704.2310602	623.8846418	678.7667049	596.234212	479.1517479	592.2944986	356.5114613	482.9594842	352.8131805	331.8982235	323.2322636	279.5224642	15.43480914	12.31124148	12.10555428	12.862089	18.77616693	19.90644787	20.53073577	47.92401393
2	Pointcloud_2019_07_03_16_41_14	3645016747	987	9.84	69	L385_m		21	718.31	0.916504298	6.083495702	11.27340974	0	0	29.23724928	29.91759312	25.85444126	281.1562178	157.2087106	251.9907736	163.9002865	294.5770774	567.0677937	418.7378223	520.9881375	517.7073926	674.794384	785.9736963	728.0778223	718.3053868	662.9641261	615.8259599	723.2970774	548.2126648	532.3617765	532.5879656	441.0195415	381.8561605	381.9428653	497.2731232	354.5644126	15.43480914	12.31124148	12.10555428	12.862089	18.77616693	19.90644787	20.53073577	47.92401393
2	Pointcloud_2019_07_03_16_41_14	3645016749	1129	9.855	69	L413_m		26	300.75	0	13.15673352	0	22.86074499	23.8726361	24.95945559	61.17077364	74.27535817	45.67550143	45.27005731	93.68796562	96.66776504	256.7787966	163.4232092	211.8949857	383.0345272	279.6683381	322.4818052	406.3091691	258.3949857	301.9439828	316.7858166	395.9295129	521.5287966	345.3752149	300.7501433	354.3038682	320.1515759	285.3819484	349.5276504	341.723639	276.0535817	15.43480914	12.31124148	12.10555428	12.862089	18.77616693	19.90644787	20.53073577	47.92401393
2	Pointcloud_2019_07_03_16_41_14	3645016753	1445	9.886	68	L413_m		26	575.07	24.68028653	7.319713467	19.65398281	43.32252149	73.65584527	98.56661891	158.9595415	203.6627507	180.957851	122.9840401	296.5915759	277.5024355	299.8051576	393.5662464	306.37149	352.0391691	359.4828367	437.4622636	359.5064183	448.55149	587.815788	558.0650716	424.610659	515.4951576	517.1876504	575.0651003	516.3477077	349.8961032	436.7773639	428.0543553	419.9515473	358.3675072	15.43480914	12.31124148	12.10555428	12.862089	18.77616693	19.90644787	20.53073577	47.92401393
2	Pointcloud_2019_07_03_16_41_14	3645016753	1447	9.889	68	L413_m		26	447.10	8.679255014	20.32074499	0	0	104.6608023	38.57679083	17.97719198	152.6968481	227.0355874	163.0834957	169.6859026	232.5836676	316.9065903	174.6557593	196.4441261	87.09616046	288.5386246	257.5001146	296.5393123	321.5841261	379.8529513	411.1048138	393.6402865	458.5265903	356.2181089	447.0987393	346.3859599	384.9261318	335.7988539	391.0766762	289.9719771	325.3884814	15.43480914	12.31124148	12.10555428	12.862089	18.77616693	19.90644787	20.53073577	47.92401393
2	Pointcloud_2019_07_03_16_41_14	3645016757	1843	9.925	68	L413_m		26	1073.76	10.47501433	13.52498567	14.98469914	30.90412607	56.64229226	31.59083095	50.47197708	138.4481375	117.4273926	163.775702	325.3625788	256.6676218	309.9902579	346.3793123	407.8260745	516.3804585	580.5846418	850.9946132	932.0523209	916.0460745	978.2112894	1015.973754	1034.506533	1094.750258	1019.248883	1073.759255	844.9598854	769.8718052	697.0538682	688.4962178	655.0170774	474.5413754	15.43480914	12.31124148	12.10555428	12.862089	18.77616693	19.90644787	20.53073577	47.92401393
2	Pointcloud_2019_07_03_16_41_14	3645016757	1845	9.925	68	L413_m		26	1536.79	6.473982808	2.526017192	20.98636103	34.90704871	48.64724928	92.60100287	116.4896275	238.482235	174.5051289	314.8751576	360.4569054	465.7488539	696.0916905	668.4688252	587.8987106	1055.43745	942.6404298	1241.032464	1294.085215	1423.078711	1577.248453	1607.013496	1718.53616	1744.781691	1500.279341	1536.792894	1313.998138	1262.901834	1194.075358	1079.518539	1023.037507	846.5623496	15.43480914	12.31124148	12.10555428	12.862089	18.77616693	19.90644787	20.53073577	47.92401393
2	Pointcloud_2019_07_03_16_41_14	3645016758	1853	9.924	68	L374_m		21	608.40	6.469856734	13.53014327	24.9930086	24.91873926	35.66707736	77.64169054	157.5602292	136.6186246	260.8160745	381.2729799	363.834212	367.0737822	470.4974212	406.8268768	431.189255	438.6654155	572.8635817	559.1838682	600.2167908	535.209255	608.397106	557.1724642	560.6546705	514.9074212	410.4011748	461.9274499	325.1511461	255.0219484	262.1613181	199.6078223	193.1192264	222.6462464	15.43480914	12.31124148	12.10555428	12.862089	18.77616693	19.90644787	20.53073577	47.92401393
2	Pointcloud_2019_07_03_16_41_14	3645016758	1855	9.927	68	L385_m		21	1311.43	6.468825215	3.531174785	22.99467049	28.92166189	124.6720344	135.6518625	235.5778797	365.6527221	499.8938109	630.3724355	801.9285387	888.1550143	951.5988539	963.9163897	896.2618911	949.7224069	1047.91937	1060.221719	1100.249685	1163.241891	1311.434269	1156.212206	945.684298	1026.938854	900.4316332	680.9610888	669.1893983	505.0519771	460.182808	516.6301433	413.1396562	383.6672206	15.43480914	12.31124148	12.10555428	12.862089	18.77616693	19.90644787	20.53073577	47.92401393
2	Pointcloud_2019_07_03_16_41_14	3645016758	1857	9.927	68	L385_m		21	2095.47	7.467793696	28.5322063	95.99633238	161.9245845	294.6769914	429.6620344	754.5955301	914.6868195	1168.971547	1656.471891	1463.022865	1742.236246	1941.700287	1730.005903	1505.334527	1813.779398	2030.975158	1626.25957	1985.282579	1899.274527	2095.471433	2034.251948	1877.713926	1961.970287	1811.462092	1660.994728	1508.22765	1277.082006	1061.204298	1056.652464	1055.160086	851.6881948	15.43480914	12.31124148	12.10555428	12.862089	18.77616693	19.90644787	20.53073577	47.92401393
2	Pointcloud_2019_07_03_16_41_14	3645016758	1859	9.927	68	L385_m		21	1372.51	24.46676218	31.53323782	37.99799427	54.92750716	73.68194842	164.6722063	280.6131805	371.7209169	485.0492837	561.5713467	665.117192	709.3174785	1018.801719	722.0954155	785.4071633	829.8363897	1006.030946	956.2974212	968.3154728	1145.307163	1372.508596	1312.291691	1049.743553	1222.001719	1026.49255	1121.028367	954.2659026	708.1120344	634.225788	569.6747851	535.1805158	519.7091691	15.43480914	12.31124148	12.10555428	12.862089	18.77616693	19.90644787	20.53073577	47.92401393
2	Pointcloud_2019_07_03_16_41_14	3645016758	1861	9.927	68	L385_m		21	1160.55	52.46573066	34.53426934	13.99965616	67.9304298	123.6869054	245.6823782	275.6308309	485.7550143	511.1270201	575.6708023	566.2115186	747.3987106	809.9031519	679.1849284	632.4797994	706.8933811	855.0867335	814.3352722	1009.348367	915.3397994	1160.545759	1124.331433	1032.773181	991.0331519	887.5230086	857.0620057	710.3041547	587.142063	497.2472779	581.697106	525.2009456	453.7301433	15.43480914	12.31124148	12.10555428	12.862089	18.77616693	19.90644787	20.53073577	47.92401393
2	Pointcloud_2019_07_03_16_41_14	3645016758	1863	9.926	68	L385_m		21	2241.58	66.46469914	72.53530086	154.0013181	294.9333524	452.6918625	618.6925501	777.6484814	1132.789112	1159.204756	1818.770258	1974.305845	2107.479943	2456.004585	2080.274441	1678.552436	1919.950372	2104.142521	1808.373123	2014.381261	1887.372436	2241.582923	1905.371175	1651.802808	1884.064585	1324.553467	1448.095645	1097.342407	966.1720917	846.2687679	731.7194269	783.2213754	610.7511175	15.43480914	12.31124148	12.10555428	12.862089	18.77616693	19.90644787	20.53073577	47.92401393
2	Pointcloud_2019_07_03_16_41_14	3645016758	1865	9.926	68	L385_m		21	3709.62	38.46366762	55.53633238	176.0029799	210.9362751	457.6968195	569.7027221	1043.666132	1531.823209	1759.282493	2200.869713	2732.400172	3076.561175	3358.106017	3044.363954	2801.625072	3105.007364	2773.198309	2938.410974	2998.414155	3207.405072	3709.620086	3269.410917	2793.832436	3284.096017	2638.583926	2471.129284	2243.380659	1899.20212	1809.290258	1590.741748	1564.241805	1271.772092	15.43480914	12.31124148	12.10555428	12.862089	18.77616693	19.90644787	20.53073577	47.92401393
2	Pointcloud_2019_07_03_16_41_14	3645016758	1867	9.926	68	L413_m		26	892.16	19.4626361	17.5373639	9.004641834	28.93919771	30.7017765	55.71289398	102.6837822	197.8573066	276.3602292	243.9691691	248.4944986	212.6424069	343.2074499	360.453467	271.6977077	510.0643553	462.2540974	533.4488252	545.4470487	634.4377077	734.6572493	817.450659	746.862063	690.1274499	803.614384	892.1629226	724.4189112	679.232149	666.3117479	694.7640688	593.262235	519.7930659	15.43480914	12.31124148	12.10555428	12.862089	18.77616693	19.90644787	20.53073577	47.92401393
2	Pointcloud_2019_07_03_16_41_14	3645016758	1869	9.926	68	L413_m		26	1739.20	0	15.53839542	6.006303725	45.94212034	90.70673352	96.7230659	134.7014327	251.891404	222.4379656	427.0686246	630.5888252	424.723639	837.3088825	735.5429799	702.7703438	790.1213467	1024.309885	1086.486676	1181.479943	1385.470344	1578.694413	1473.490401	1737.891691	1561.158883	1506.644842	1739.196562	1579.457163	1559.262178	1396.333238	1340.78639	1286.282665	1146.81404	15.43480914	12.31124148	12.10555428	12.862089	18.77616693	19.90644787	20.53073577	47.92401393
2	Pointcloud_2019_07_03_16_41_14	3645016759	1943	9.935	68	L413_m		26	490.44	25.4234384	7.576561605	5.067793696	12.05025788	31.89014327	127.0994269	52.35449857	152.1530086	153.314212	237.7484814	362.0789112	213.7292264	383.0618911	376.854957	364.4578797	365.2300287	361.3740401	343.8871633	462.6970201	417.6778797	528.0694556	468.9608596	471.9879083	524.3218911	399.7718052	490.4412034	399.8724928	369.3732378	373.1283668	299.6122636	407.0385673	334.590086	15.43480914	12.31124148	12.10555428	12.862089	18.77616693	19.90644787	20.53073577	47.92401393
2	Pointcloud_2019_07_03_16_41_14	3645016759	1945	9.935	68	L413_m		26	605.47	35.42240688	41.57759312	50.06945559	87.05318052	88.89510029	77.10959885	103.372149	188.187106	259.3919484	179.847937	273.1732378	301.8104585	435.1633238	422.9444699	484.5305158	348.2870201	386.4298281	461.9250143	535.729914	431.7105158	608.1066189	484.0006017	611.0175358	527.3533238	541.8022636	605.4748424	514.910745	491.4032665	387.1498567	427.6345845	406.0589971	249.6110602	15.43480914	12.31124148	12.10555428	12.862089	18.77616693	19.90644787	20.53073577	47.92401393
2	Pointcloud_2019_07_03_16_41_14	3645016759	1947	9.935	68	L385_m		21	771.14	0	0	0	14.05610315	73.90005731	117.1197708	126.3897994	247.2212034	265.4696848	289.9473926	412.2675645	432.8916905	506.2647564	556.0339828	665.6031519	564.3440115	495.485616	476.9628653	577.762808	690.7431519	771.1437822	517.0403438	432.0471633	546.3847564	402.8327221	432.5084814	310.9489971	383.4332951	311.1713467	213.6569054	182.0794269	155.6320344	15.43480914	12.31124148	12.10555428	12.862089	18.77616693	19.90644787	20.53073577	47.92401393
2	Pointcloud_2019_07_03_16_41_14	3645016760	2061	9.945	68	L385_m		21	506.26	7.362578797	0	0	11.22269341	0	0	33.39587393	162.1647564	98.90065903	330.616361	414.6441834	376.5219198	443.0464183	456.1362178	451.7434097	543.5925215	636.6655301	459.1203725	642.637765	499.6034097	506.2620917	654.3056447	482.7359312	447.1764183	457.5688539	420.4259026	318.1293696	238.1449284	194.3962751	111.9291977	209.2439255	141.8275645	15.43480914	12.31124148	12.10555428	12.862089	18.77616693	19.90644787	20.53073577	47.92401393
2	Pointcloud_2019_07_03_16_41_14	3645016761	2137	9.953	68	L413_m		26	489.70	24.32338109	0	0	7.333753582	0	8.086103152	37.06659026	43.46045845	5.854641834	187.3956734	16.22859599	0	180.9008596	177.5377077	134.5035817	235.7581948	242.7854728	319.5587106	296.8877364	293.8435817	428.674298	327.8158453	485.8617765	378.3708596	458.7262751	489.7041834	328.5829513	351.2860172	329.212894	344.7773926	294.0202579	284.6245845	15.43480914	12.31124148	12.10555428	12.862089	18.77616693	19.90644787	20.53073577	47.92401393
2	Pointcloud_2019_07_03_16_41_14	3645016761	2169	9.957	68	L413_m		26	709.24	8.306876791	0.693123209	0.255587393	0	18.45028653	3.248853868	9.348997135	0	4.098424069	0	47.73782235	0	37.52378223	35.96991404	0	128.6700573	103.6780802	69.16432665	70.41404011	174.3657593	25.26891117	60.4517192	83.33581662	216.8737822	393.2136103	709.2424069	676.1949857	583.7664756	535.5567335	585.1345272	584.3471347	533.9601719	15.43480914	12.31124148	12.10555428	12.862089	18.77616693	19.90644787	20.53073577	47.92401393
2	Pointcloud_2019_07_03_16_41_14	3645016763	2315	9.97	68	L413_m		26	618.70	19.23157593	0	10.37690544	27.59386819	24.812149	0	23.63747851	0	0	0	0	0	57.92836676	111.5043553	72.96819484	56.8304298	47.75060172	153.9274499	266.8153009	293.7481948	396.9818338	325.352894	429.4986246	478.1683668	608.4370774	618.6980516	559.9873926	389.9585673	441.1255014	526.7639542	420.83851	404.4912894	15.43480914	12.31124148	12.10555428	12.862089	18.77616693	19.90644787	20.53073577	47.92401393
2	Pointcloud_2019_07_03_16_41_14	3645016763	2317	9.969	68	L413_m		26	417.73	8.230544413	0	0.378567335	7.596790831	17.81710602	10.00157593	0	3.529226361	0	175.3466762	0	0	173.0297994	0.593868195	188.0408309	121.8874212	160.8063897	234.9653009	274.8481948	293.7808309	362.0189971	317.3926361	368.5282521	430.1997994	363.4675358	417.7316905	381.0256447	485.988596	405.1469914	389.7862751	423.8589398	311.5122636	15.43480914	12.31124148	12.10555428	12.862089	18.77616693	19.90644787	20.53073577	47.92401393
2	Pointcloud_2019_07_03_16_41_14	3645016763	2325	9.968	68	L413_m		26	711.87	28.22641834	0	18.3852149	10.60848138	0.836934097	0	0	60.66561605	46.16186246	92.74449857	124.0953009	1.244555874	152.4355301	171.9519198	141.3313754	224.1153868	190.0295415	341.1167049	281.9797708	309.9113754	446.1676504	449.5516046	520.6467622	685.3255301	641.5893696	711.8662464	711.1786533	615.1087106	544.2329513	634.8755587	572.940659	451.5961605	15.43480914	12.31124148	12.10555428	12.862089	18.77616693	19.90644787	20.53073577	47.92401393
2	Pointcloud_2019_07_03_16_41_14	3645016763	2327	9.968	68	L413_m		26	487.90	10.22538682	11.77461318	1.386876791	8.611404011	0	0	0	19.69971347	0	0	0	0	64.53696275	50.04143266	64.40401146	28.17237822	122.0853295	245.1545559	243.0126648	273.9440115	332.2048138	354.5913467	368.6763897	385.3569628	523.6198281	487.8998854	415.2169054	439.1387393	439.2544413	475.8978797	420.9610888	433.6171347	15.43480914	12.31124148	12.10555428	12.862089	18.77616693	19.90644787	20.53073577	47.92401393
2	Pointcloud_2019_07_03_16_41_14	3645016765	2427	9.981	68	L325_t		10	1039.82	0.173810888	13.82618911	37.46997135	139.7575358	325.0897421	406.5610315	662.6259026	856.4045845	916.1264183	1039.816734	925.9059599	732.3873926	887.608596	728.5170774	461.0358166	595.0219484	478.8747278	480.047106	383.6573639	250.5758166	262.0629799	323.5784527	316.157765	197.928596	214.1427507	150.5818338	211.1295129	158.6401719	230.3289398	131.0139255	118.9825788	131.6658453	15.43480914	12.31124148	12.10555428	12.862089	18.77616693	19.90644787	20.53073577	47.92401393
2	Pointcloud_2019_07_03_16_41_14	3645016766	2549	9.991	67	L413_m		26	563.63	0	5.889111748	0	5.935816619	0	6.181518625	0	0	0	0	0	41.34255014	80.79598854	104.9773639	113.4666189	164.4984241	212.2777937	251.3560172	296.6638968	481.5666189	427.3299427	454.0027221	422.965043	503.8459885	396.0007163	563.6338109	519.462894	446.4719198	487.6398281	376.3755014	409.2287966	386.9452722	15.43480914	12.31124148	12.10555428	12.862089	18.77616693	19.90644787	20.53073577	47.92401393
2	Pointcloud_2019_07_03_16_41_14	3645016766	2551	9.991	67	L413_m		26	411.67	6.109856734	17.89014327	0	10.93873926	25.39707736	1.191690544	0	0	0	0	65.75421203	2.423782235	65.8974212	67.06687679	0	155.5554155	79.33358166	137.3938682	164.6967908	206.599255	335.367106	304.0424642	391.9946705	420.8774212	389.0311748	411.6674499	355.5011461	358.5019484	293.6613181	326.3978223	400.2492264	402.9662464	15.43480914	12.31124148	12.10555428	12.862089	18.77616693	19.90644787	20.53073577	47.92401393
2	Pointcloud_2019_07_03_16_41_14	3645016768	2685	10.002	67	L413_m		26	318.92	10.04074499	0	2.684355301	14.13455587	0	20.87320917	47.90280802	12.80315186	10.15441261	0	0	28.86633238	1.693409742	106.0642407	44.40587393	74.37383954	130.0713754	216.9298854	211.9006877	218.7858739	157.8570487	152.7051862	295.9797135	365.9834097	329.0718911	318.9212607	252.0640401	386.5138682	346.1011461	313.8933238	350.6180229	275.3715186	15.43480914	12.31124148	12.10555428	12.862089	18.77616693	19.90644787	20.53073577	47.92401393
2	Pointcloud_2019_07_03_16_41_14	3645016768	2747	10.01	67	L413_m		26	808.96	14.00876791	15.99123209	0.735873926	17.22515759	26.88286533	0	1.449971347	25.86017192	12.56424069	9.729627507	66.9982235	110.3845272	105.8378223	13.8391404	199.6575931	218.1405731	222.8008023	332.1032665	397.9204011	432.7975931	545.0091117	535.937192	676.8981662	778.9578223	760.0161032	808.9640688	807.2498567	641.4447564	786.7673352	797.5852722	646.2513467	628.0217192	15.43480914	12.31124148	12.10555428	12.862089	18.77616693	19.90644787	20.53073577	47.92401393
2	Pointcloud_2019_07_03_16_41_14	3645016769	2751	10.009	67	L413_m		26	386.03	41.00670487	27.99329513	0	8.231002865	0	0	0	0	0	0	0	0	59.04068768	80.01816619	256.8028653	165.2545559	165.9123782	130.1789685	195.9861891	166.8628653	250.0834384	298.0166762	395.9574212	387.0206877	333.0770201	386.0313467	401.326361	425.5048138	410.8103152	439.629914	341.2922063	325.0636676	15.43480914	12.31124148	12.10555428	12.862089	18.77616693	19.90644787	20.53073577	47.92401393
2	Pointcloud_2019_07_03_16_41_14	3645016769	2755	10.012	67	L413_m		26	341.10	4.004641834	7.995358166	0	8.236848138	5.90269341	5.229226361	0	0	0	0	0	40.70945559	27.24355301	0	57.94813754	86.36853868	143.0239542	151.2546705	169.0519771	121.9281375	228.157765	223.0961605	282.0166762	257.083553	333.137937	341.0986246	355.4028653	379.5648711	357.8532951	327.6745559	360.3330659	319.105616	15.43480914	12.31124148	12.10555428	12.862089	18.77616693	19.90644787	20.53073577	47.92401393
2	Pointcloud_2019_07_03_16_41_14	3645016769	2763	10.011	67	L413_m		26	513.23	0	0	0	0	0	22.26991404	0	0	53.18613181	81.52527221	0	0	0	88.55524355	75.23868195	20.5965043	143.247106	169.4060745	240.183553	190.0586819	311.3064183	412.2551289	330.1351862	570.2092837	459.2597708	513.2331805	487.5558739	419.6849857	416.939255	459.7638395	469.4147851	303.1895129	15.43480914	12.31124148	12.10555428	12.862089	18.77616693	19.90644787	20.53073577	47.92401393
2	Pointcloud_2019_07_03_16_41_14	3645016769	2765	10.011	67	L413_m		26	421.27	0	12.00051576	36.75083095	8.251461318	0	0	0	0	0	52.62472779	0	0	31.75071633	162.6447564	40.31131805	89.6534957	69.30289398	153.4439255	201.216447	245.0913181	293.3435817	225.2948711	344.1648138	358.2407163	427.2902292	421.2668195	466.5941261	313.7150143	412.960745	379.7861605	422.4352149	257.2104871	15.43480914	12.31124148	12.10555428	12.862089	18.77616693	19.90644787	20.53073577	47.92401393
2	Pointcloud_2019_07_03_16_41_14	3645016770	2847	10.018	67	L413_m		26	361.65	0	0	12.81896848	0	0.130716332	12.69713467	0	33.56504298	30.45106017	0	50.71455587	0	141.9094556	53.3147851	113.2893983	61.99014327	122.5902006	229.9958166	235.5651003	199.4293983	297.8672779	301.924298	427.3795415	482.5294556	429.5390258	361.6460172	463.1624642	357.9461891	470.8418338	329.7013181	321.2728367	213.0704298	15.43480914	12.31124148	12.10555428	12.862089	18.77616693	19.90644787	20.53073577	47.92401393
2	Pointcloud_2019_07_03_16_41_14	3645016770	2849	10.018	67	L413_m		26	463.68	18.95616046	3.043839542	0	3.374212034	0	23.70730659	4.350143266	54.5991404	0	0	0	0	0	16.40429799	0	160.0471347	101.6459885	139.0336676	125.5979943	247.4620344	356.9044413	353.9640401	379.4091691	365.5608883	382.5694842	463.6796562	442.2007163	340.9762178	384.8633238	360.723639	343.2932665	293.091404	15.43480914	12.31124148	12.10555428	12.862089	18.77616693	19.90644787	20.53073577	47.92401393
2	Pointcloud_2019_07_03_16_41_14	3645016772	3005	10.033	67	L413_m		26	516.30	0	7.124297994	0	3.60217765	0	5.500716332	36.72687679	74.25873926	0	0	0	0	184.9226361	148.3863037	123.0276504	157.4924642	143.9974499	255.9860458	465.1637249	276.0076504	379.8031805	428.0639255	474.7201146	564.0126361	513.9452436	516.3034957	498.184384	398.3184527	364.5395415	310.4646705	297.8867908	311.7273926	15.43480914	12.31124148	12.10555428	12.862089	18.77616693	19.90644787	20.53073577	47.92401393
2	Pointcloud_2019_07_03_16_41_14	3645016772	3007	10.033	67	L413_m		26	586.34	0	0	2.951919771	11.60510029	1.527277937	19.51088825	3.744527221	110.2928367	0	41.65885387	0	0	72.02406877	54.47581662	0	114.5494556	168.0532378	287.0238968	296.1966189	405.0402865	529.8403438	379.1036676	534.7497421	536.0440688	541.975702	586.3371347	410.2226361	361.3484814	423.5610315	419.4869914	308.9072206	280.7483668	15.43480914	12.31124148	12.10555428	12.862089	18.77616693	19.90644787	20.53073577	47.92401393
2	Pointcloud_2019_07_03_16_41_14	3645016777	3405	10.066	67	L413_m		26	492.03	15.66939828	11.33060172	3.282636103	12.18670487	15.51372493	22.53510029	42.25696275	0	0	0	0	0	67.20916905	0	101.5548711	70.89074499	77.15504298	151.5562464	319.7425215	289.5348711	262.2358453	363.0123496	370.645616	331.2991691	516.0369341	492.0312894	373.8348138	407.3241834	325.8375358	453.9288539	300.9727507	313.922235	15.43480914	12.31124148	12.10555428	12.862089	18.77616693	19.90644787	20.53073577	47.92401393
2	Pointcloud_2019_07_03_16_41_14	3645016793	4763	10.19	65	L413_m		26	540.87	8.968997135	16.03100287	24.41106017	20.17117479	71.87954155	46.44183381	73.24160458	109.2303725	210.9225215	166.9808596	59.07948424	101.2664756	397.0819484	222.0681375	322.8747851	300.5879083	439.0350716	521.2570774	565.0775358	451.6947851	540.4697421	443.9972493	469.7626934	480.6419484	413.7182235	540.872149	346.8080229	366.713639	304.4292264	335.0847564	310.8445845	192.1637249	15.43480914	12.31124148	12.10555428	12.862089	18.77616693	19.90644787	20.53073577	47.92401393
2	Pointcloud_2019_07_03_16_41_14	3645016798	5115	10.219	64	L341_a		14	1468.82	19.78744986	38.21255014	14.70355301	29.68555874	17.75197708	0	67.34808023	167.2315186	142.6041261	0	228.6809742	781.5633238	1404.934097	1468.822407	1463.658739	1538.618395	1459.853754	1285.918854	1309.866877	1091.438739	1069.010487	843.9918625	713.9771347	671.1740974	595.0789112	591.7926074	459.5404011	358.9986819	298.2114613	234.0132378	175.4402292	199.8551862	15.43480914	12.31124148	12.10555428	12.862089	18.77616693	19.90644787	20.53073577	47.92401393
2	Pointcloud_2019_07_03_16_41_14	3645016798	5117	10.218	64	L341_a		14	791.91	20.78641834	0	7.7052149	0.688481375	0	0	37.36573066	15.26561605	18.68186246	0	36.77530086	318.6445559	838.0355301	791.9119198	728.7313754	876.6753868	709.9095415	592.9567049	663.8997708	551.4713754	534.0476504	489.0316046	344.0067622	260.2055301	291.1093696	222.8262464	186.5786533	167.0287106	108.2329513	71.03555874	128.460659	79.87616046	15.43480914	12.31124148	12.10555428	12.862089	18.77616693	19.90644787	20.53073577	47.92401393
2	Pointcloud_2019_07_03_16_41_14	3645016798	5129	10.221	64	L413_m		26	448.03	15.78022923	0	3.715186246	26.70601719	20.78667622	23.30329513	50.47163324	165.4702006	61.1482808	177.1812321	186.3412607	99.13194842	364.6441261	140.4489971	244.167192	283.0173352	290.2442693	289.1838109	346.0971347	327.667192	533.2706304	374.2700573	411.1845272	405.3941261	445.2921203	448.0280802	326.8081662	347.2088825	252.3618911	277.1694842	266.5832378	152.0020057	15.43480914	12.31124148	12.10555428	12.862089	18.77616693	19.90644787	20.53073577	47.92401393
2	Pointcloud_2019_07_03_16_41_14	3645016809	6051	10.307	63	L413_m		26	1574.54	22.30469914	30.69530086	11.48131805	16.05335244	30.07186246	53.99255014	74.60848138	214.1891117	233.9847564	108.0302579	323.8258453	245.5799427	442.4045845	245.7144413	332.6524355	398.2903725	368.9625215	508.6331232	621.2612607	552.7124355	858.4029226	887.5911748	1051.842808	1275.884585	1263.333467	1574.535645	1537.442407	1477.052092	1478.268768	1547.459427	1656.001375	1563.671117	15.43480914	12.31124148	12.10555428	12.862089	18.77616693	19.90644787	20.53073577	47.92401393
2	Pointcloud_2019_07_03_16_41_14	3645016809	6053	10.307	63	L413_m		26	440.57	0	0	4.482979943	0	0	0.002722063	15.62613181	26.22320917	0	15.12971347	4.92017192	28.66117479	165.5060172	61.80395415	232.7250716	102.3473639	188.0183095	135.6709742	147.2941547	168.7450716	261.440086	349.6309169	332.8724355	387.9160172	469.3639255	440.5692837	424.480659	353.0821203	492.2902579	447.4817479	477.0218052	491.6920917	15.43480914	12.31124148	12.10555428	12.862089	18.77616693	19.90644787	20.53073577	47.92401393
2	Pointcloud_2019_07_03_16_41_14	3645016809	6055	10.307	63	L413_m		26	486.60	4.302636103	0	22.48464183	70.05919771	124.0817765	191.012894	230.6437822	304.2573066	258.1402292	286.2291691	314.0144986	298.7424069	371.6074499	377.893467	381.7977077	421.4043553	382.0740974	366.7088252	355.3270487	428.7777077	419.4772493	433.670659	499.902063	493.9474499	529.394384	486.6029226	446.5189112	541.112149	345.3117479	456.5040688	322.042235	265.7130659	15.43480914	12.31124148	12.10555428	12.862089	18.77616693	19.90644787	20.53073577	47.92401393
2	Pointcloud_2019_07_03_16_41_14	3645016809	6057	10.307	63	L413_m		26	917.64	3.301604585	3.698395415	58.48630372	89.06212034	102.0867335	230.0230659	270.6614327	344.291404	270.2179656	664.3286246	397.1088252	475.823639	764.7088825	724.9829799	523.8703438	589.4613467	510.1298854	524.7466762	616.3599427	663.8103438	687.5144126	717.7104011	742.9316905	810.9788825	659.4248424	917.6365616	748.5571633	656.1421777	567.3332378	654.5263897	650.0626648	509.7340401	15.43480914	12.31124148	12.10555428	12.862089	18.77616693	19.90644787	20.53073577	47.92401393
2	Pointcloud_2019_07_03_16_41_14	3645016813	6371	10.334	63	L385_m		21	701.35	6.13965616	14.86034384	7.74722063	0	9.864985673	6.620057307	83.43255014	150.6446991	162.4225788	357.9431519	343.9181089	270.5770774	618.6338109	389.0365043	470.274212	550.4089971	598.888596	644.6892837	765.524298	639.934212	701.3490544	614.949914	588.5832092	559.9138109	459.2068195	392.9178797	259.5627507	320.8566762	208.7071633	213.0307736	160.2701433	204.0269914	15.43480914	12.31124148	12.10555428	12.862089	18.77616693	19.90644787	20.53073577	47.92401393
2	Pointcloud_2019_07_03_16_41_14	3645016826	7401	10.429	62	L413_m		26	127.24	0.608424069	0	2.603094556	55.02613181	213.417851	259.858596	400.5225215	337.2048711	314.4568195	113.1627794	203.4963324	191.4116046	274.8716332	85.1356447	74.68180516	128.7595702	98.61939828	86.18255014	190.4646991	101.7418052	159.4881662	131.417106	118.8413754	190.1016332	106.8929226	127.2419484	84.26260745	53.32143266	40.77449857	67.52604585	0	74.8287106	15.43480914	12.31124148	12.10555428	12.862089	18.77616693	19.90644787	20.53073577	47.92401393
2	Pointcloud_2019_07_03_16_41_14	3645016832	7971	10.478	62	L413_m		26	556.83	13.31444126	18.68555874	19.07673352	63.85908309	112.8306017	222.7575931	308.552894	545.9226361	493.6116905	749.5076218	797.3794269	754.5627507	847.7799427	626.6468195	654.3830946	552.0021203	508.5189685	481.970086	580.8394842	506.0430946	691.0797135	555.7436103	633.2852149	573.0599427	538.5735817	556.8290544	541.1644699	466.8795989	309.8991404	351.8875072	321.6139828	241.806361	15.43480914	12.31124148	12.10555428	12.862089	18.77616693	19.90644787	20.53073577	47.92401393
3	Pointcloud_2019_07_02_14_19_06	3644921884	6074	20.163	71	L325_t	L385_m	10	883.84	4.650285714	62.60948571	260.3426857	302.9003714	305.3937143	521.7011143	584.9394286	694.3372857	651.8508286	883.8428571	856.6102	803.6098857	960.7252	927.7415429	821.0152	835.5820286	693.2852571	779.6057429	721.3848571	861.2241429	923.3778571	807.2729143	680.1930571	741.4262571	580.7044571	545.2577429	382.6894571	254.0505714	330.0088286	296.2048571	183.9578	195.3883429	11.20961889	11.60459679	10.74140483	15.94748326	13.95429046	33.95438116	19.31061884	60.72058044
3	Pointcloud_2019_07_02_14_19_06	3644921884	6076	20.165	71	L325_t	L385_m	10	1712.96	35.64971429	286.6105143	654.3473143	707.9046286	921.4062857	1132.713886	1230.960571	1389.387714	1371.964171	1712.957143	1447.7348	1475.700114	1431.8448	1270.848457	936.1048	1212.652971	1101.354743	901.6792571	1106.465143	1194.300857	1167.447143	995.3470857	947.2519429	1036.488743	649.7555429	427.3272571	469.7455429	449.0994286	360.0561714	385.2451429	246.9972	241.4316571	11.20961889	11.60459679	10.74140483	15.94748326	13.95429046	33.95438116	19.31061884	60.72058044
3	Pointcloud_2019_07_02_14_19_06	3644921884	6078	20.165	71	L325_t	L385_m	10	1356.07	28.64914286	275.6115429	483.3519429	629.9088857	756.4188571	992.7266571	959.9817143	1203.438143	1196.077514	1356.071429	1512.8594	1309.790343	1374.9644	1202.955371	1061.1944	1078.723914	1074.424229	1064.752771	1043.545429	1178.377571	1097.516429	1011.421257	983.3108286	898.5512286	662.8066286	633.3967714	518.8016286	356.1482857	360.1035143	387.2854286	325.0366	281.4749714	11.20961889	11.60459679	10.74140483	15.94748326	13.95429046	33.95438116	19.31061884	60.72058044
3	Pointcloud_2019_07_02_14_19_06	3644921884	6080	20.165	71	L325_t	L385_m	10	1571.19	39.64857143	275.6125714	598.3565714	698.9131429	885.4314286	1100.739429	962.0028571	1444.488571	1516.190857	1571.185714	1563.984	1394.880571	1344.084	1145.062286	1057.284	1146.794857	1013.493714	982.8262857	1014.625714	1170.454286	1069.585714	1006.495429	883.3697143	871.6137143	696.8577143	602.4662857	448.8577143	469.1971429	364.1508571	333.3257143	331.076	322.5182857	11.20961889	11.60459679	10.74140483	15.94748326	13.95429046	33.95438116	19.31061884	60.72058044
3	Pointcloud_2019_07_02_14_19_06	3644921884	6082	20.165	71	L325_t	L385_m	10	1421.30	38.648	276.6136	583.3612	697.9174	781.444	701.7522	904.024	1151.539	1079.3042	1421.3	1276.1086	1163.9708	1183.2036	1114.1692	1028.3736	988.8658	917.5632	909.8998	1000.706	926.531	1044.655	890.5696	950.4286	891.6762	777.9088	729.5358	505.9138	416.246	431.1982	283.366	284.1154	220.5616	11.20961889	11.60459679	10.74140483	15.94748326	13.95429046	33.95438116	19.31061884	60.72058044
3	Pointcloud_2019_07_02_14_19_06	3644921884	6084	20.164	71	L325_t	L385_m	10	1386.41	14.64742857	182.6146286	418.3658286	648.9216571	692.4565714	831.7649714	992.0451429	1156.589429	1312.417543	1386.414286	1401.2332	1206.061029	1205.3232	987.2761143	1075.4632	1056.936743	968.6326857	927.9733143	945.7862857	1032.607714	1031.724286	977.6437714	870.4874857	859.7386857	676.9598857	696.6053143	467.9698857	408.2948571	385.2455429	307.4062857	267.1548	271.6049143	11.20961889	11.60459679	10.74140483	15.94748326	13.95429046	33.95438116	19.31061884	60.72058044
3	Pointcloud_2019_07_02_14_19_06	3644921884	6086	20.164	71	L325_t	L385_m	10	1483.53	29.64685714	244.6156571	558.3704571	687.9259143	953.4691429	946.7777429	1030.066286	1197.639857	1320.530886	1483.528571	1602.3578	1375.151257	1551.4428	1104.383029	1024.5528	997.0076857	997.7021714	909.0468286	1114.866571	1088.684429	1090.793571	1033.717943	965.5463714	851.8011714	586.0109714	694.6748286	497.0259714	452.3437143	306.2928857	356.4465714	286.1942	340.6482286	11.20961889	11.60459679	10.74140483	15.94748326	13.95429046	33.95438116	19.31061884	60.72058044
3	Pointcloud_2019_07_02_14_19_06	3644921884	6088	20.164	71	L325_t	L385_m	10	1281.64	2.646285714	226.6166857	483.3750857	607.9301714	749.4817143	879.7905143	891.0874286	1285.690286	1277.644229	1281.642857	1421.4824	1259.241486	1405.5624	1072.489943	1006.6424	1159.078629	1067.771657	964.1203429	942.9468571	1093.761143	1032.862857	1030.792114	798.6052571	869.8636571	767.0620571	580.7443429	486.0820571	459.3925714	461.3402286	398.4868571	233.2336	306.6915429	11.20961889	11.60459679	10.74140483	15.94748326	13.95429046	33.95438116	19.31061884	60.72058044
3	Pointcloud_2019_07_02_14_19_06	3644921884	6090	20.164	71	L325_t	L385_m	10	1381.76	42.64571429	227.6177143	605.3797143	777.9344286	742.4942857	962.8032857	1028.108571	1358.740714	1209.757571	1381.757143	1525.607	1449.331714	1410.682	1225.596857	1122.732	1148.149571	1032.841143	850.1938571	975.0271429	1056.837857	976.9321429	778.8662857	957.6641429	920.9261429	720.1131429	682.8138571	461.1381429	368.4414286	376.3875714	323.5271429	268.273	266.7348571	11.20961889	11.60459679	10.74140483	15.94748326	13.95429046	33.95438116	19.31061884	60.72058044
3	Pointcloud_2019_07_02_14_19_06	3644921884	6092	20.166	71	L325_t	L385_m	10	1746.87	34.64514286	341.6187429	734.3843429	759.9386857	857.5068571	948.8160571	1061.129714	1403.791143	1315.870914	1746.871429	1602.7316	1378.421943	1568.8016	1245.703771	1113.8216	1066.220514	1052.910629	944.2673714	1153.107429	1173.914571	1109.001429	998.9404571	964.7230286	887.9886286	710.1642286	651.8833714	496.1942286	441.4902857	393.4349143	398.5674286	260.3124	264.7781714	11.20961889	11.60459679	10.74140483	15.94748326	13.95429046	33.95438116	19.31061884	60.72058044
3	Pointcloud_2019_07_02_14_19_06	3644921884	6094	20.166	71	L325_t	L385_m	10	1499.99	39.64457143	270.6197714	521.3889714	573.9429429	794.5194286	955.8288286	1005.150857	1207.841571	1113.984257	1499.985714	1314.8562	1251.512171	1391.9212	1097.810686	810.9112	990.2914571	1008.980114	1013.340886	938.1877143	1102.991286	983.0707143	988.0146286	880.7819143	842.0511143	689.2153143	524.9528857	569.2503143	418.5391429	392.4822571	309.6077143	276.3518	259.8214857	11.20961889	11.60459679	10.74140483	15.94748326	13.95429046	33.95438116	19.31061884	60.72058044
3	Pointcloud_2019_07_02_14_19_06	3644921884	6096	20.166	71	L325_t	L385_m	10	1282.10	18.644	192.6208	457.3936	610.9472	818.532	840.8416	842.172	1249.892	1107.0976	1282.1	1340.9808	1496.6024	1459.0408	1162.9176	906.0008	1016.3624	1034.0496	879.4144	971.268	990.068	1035.14	1010.0888	950.8408	893.1136	785.2664	622.0224	519.3064	480.588	319.5296	299.648	316.3912	349.8648	11.20961889	11.60459679	10.74140483	15.94748326	13.95429046	33.95438116	19.31061884	60.72058044
3	Pointcloud_2019_07_02_14_19_06	3644921884	6098	20.166	71	L325_t	L385_m	10	1192.21	26.64342857	264.6218286	596.3982286	756.9514571	784.5445714	878.8543714	944.1931429	1277.942429	1363.210943	1192.214286	1530.1054	1488.692629	1330.1604	1305.024514	1033.0904	1049.433343	1032.119086	859.4879143	1239.348286	999.1447143	1084.209286	1002.162971	788.8996857	957.1760857	651.3174857	715.0919143	516.3624857	490.6368571	424.5769429	424.6882857	367.4306	322.9081143	11.20961889	11.60459679	10.74140483	15.94748326	13.95429046	33.95438116	19.31061884	60.72058044
3	Pointcloud_2019_07_02_14_19_06	3644921884	6100	20.165	71	L325_t	L385_m	10	1448.33	42.64285714	310.6228571	564.4028571	674.9557143	886.5571429	1033.867143	1020.214286	1258.992857	1450.324286	1448.328571	1696.23	1384.782857	1525.28	1202.131429	1175.18	1072.504286	1191.188571	993.5614286	875.4285714	1117.221429	1097.278571	1054.237143	1055.958571	916.2385714	721.3685714	711.1614286	513.4185714	586.6857143	419.6242857	324.7285714	358.47	315.9514286	11.20961889	11.60459679	10.74140483	15.94748326	13.95429046	33.95438116	19.31061884	60.72058044
3	Pointcloud_2019_07_02_14_19_06	3644921884	6102	20.165	71	L325_t	L385_m	10	1289.44	24.64228571	267.6238857	534.4074857	661.9599714	679.5697143	886.8799143	916.2354286	1245.043286	1118.437629	1289.442857	1380.3546	1279.873086	1244.3996	1040.238343	1039.2696	996.5752286	998.2580571	862.6349429	919.5088571	947.2981429	1115.347857	951.3113143	809.0174571	793.3010571	539.4196571	585.2309429	463.4746571	388.7345714	465.6716286	378.7688571	308.5094	271.9947429	11.20961889	11.60459679	10.74140483	15.94748326	13.95429046	33.95438116	19.31061884	60.72058044
3	Pointcloud_2019_07_02_14_19_06	3644921885	6104	20.165	71	L325_t	L385_m	10	1313.56	69.64171429	195.6249143	495.4121143	571.9642286	570.5822857	747.8926857	948.2565714	984.0937143	1169.550971	1313.557143	1276.4792	1036.963314	1362.5192	1153.345257	876.3592	989.6461714	883.3275429	983.7084571	904.5891429	956.3748571	1038.417143	851.3854857	772.0763429	843.3635429	663.4707429	519.3004571	461.5307429	364.7834286	466.7189714	411.8091429	284.5488	255.0380571	11.20961889	11.60459679	10.74140483	15.94748326	13.95429046	33.95438116	19.31061884	60.72058044
3	Pointcloud_2019_07_02_14_19_06	3644921885	6106	20.165	71	L325_t	L385_m	10	1317.67	68.64114286	252.6259429	629.4167429	659.9684857	816.5948571	1013.905457	972.2777143	1288.144143	1300.664314	1317.671429	1287.6038	1348.053543	1360.6388	1250.452171	1022.4488	1102.717114	1114.397029	917.7819714	954.6694286	1065.451571	1149.486429	976.4596571	903.1352286	963.4260286	835.5218286	687.3699714	522.5868286	389.8322857	407.7663143	299.8494286	364.5882	296.0813714	11.20961889	11.60459679	10.74140483	15.94748326	13.95429046	33.95438116	19.31061884	60.72058044
3	Pointcloud_2019_07_02_14_19_06	3644921885	6108	20.165	71	L325_t	L385_m	10	1282.79	52.64057143	261.6269714	511.4213714	574.9727429	739.6074286	794.9182286	962.2988571	1144.194571	1233.777657	1282.785714	1363.7284	1398.143771	1368.7584	1066.559086	1091.5384	1034.788057	1015.466514	949.8554857	1047.749714	972.5282857	1063.555714	921.5338286	908.1941143	742.4885143	589.5729143	652.4394857	633.6429143	437.8811429	436.8136571	401.8897143	348.6276	315.1246857	11.20961889	11.60459679	10.74140483	15.94748326	13.95429046	33.95438116	19.31061884	60.72058044
3	Pointcloud_2019_07_02_14_19_06	3644921885	6110	20.167	71	L325_t	L385_m	10	1454.90	22.64	261.628	488.426	587.977	795.62	856.931	982.32	1236.245	1241.891	1454.9	1575.853	1285.234	1320.878	1054.666	975.628	1028.859	918.536	922.929	983.83	998.605	1005.625	983.608	741.253	749.551	663.624	550.509	506.699	406.93	455.861	411.93	353.667	237.168	11.20961889	11.60459679	10.74140483	15.94748326	13.95429046	33.95438116	19.31061884	60.72058044
3	Pointcloud_2019_07_02_14_19_06	3644921885	6112	20.167	71	L325_t	L385_m	10	1197.01	26.63942857	251.6290286	522.4306286	585.9812571	720.6325714	912.9437714	908.3411429	990.2954286	1018.004343	1197.014286	1292.9776	1236.324229	1363.9976	1048.772914	982.7176	1076.929943	1051.605486	748.0025143	880.9102857	1027.681714	1030.694286	827.6821714	820.3118857	845.6134857	656.6750857	528.5785143	516.7550857	526.9788571	418.9083429	340.9702857	354.7064	264.2113143	11.20961889	11.60459679	10.74140483	15.94748326	13.95429046	33.95438116	19.31061884	60.72058044
3	Pointcloud_2019_07_02_14_19_06	3644921885	6114	20.167	71	L325_t	L385_m	10	1410.13	9.638857143	248.6300571	528.4352571	622.9855143	643.6451429	837.9565429	896.3622857	1066.345857	1127.117686	1410.128571	1216.1022	1292.414457	1393.1172	1040.879829	1045.8072	917.0008857	997.6749714	956.0760286	963.9905714	1168.758429	960.7635714	1133.756343	863.3707714	784.6759714	701.7261714	572.6480286	548.8111714	361.0277143	325.9556857	399.0105714	273.7458	240.2546286	11.20961889	11.60459679	10.74140483	15.94748326	13.95429046	33.95438116	19.31061884	60.72058044
3	Pointcloud_2019_07_02_14_19_06	3644921885	6116	20.167	71	L325_t	L385_m	10	1467.24	83.63828571	253.6310857	559.4398857	740.9897714	845.6577143	932.9693143	1036.383429	1260.396286	1294.231029	1467.242857	1343.2268	1361.504686	1372.2368	1217.986743	986.8968	1021.071829	1021.744457	999.1495429	912.0708571	1107.835143	1202.832857	909.8305143	875.4296571	886.7384571	772.7772571	545.7175429	659.8672571	423.0765714	447.0030286	362.0508571	296.7852	279.2979429	11.20961889	11.60459679	10.74140483	15.94748326	13.95429046	33.95438116	19.31061884	60.72058044
3	Pointcloud_2019_07_02_14_19_06	3644921885	6118	20.166	71	L325_t	L385_m	10	1436.36	73.63771429	229.6321143	575.4445143	701.9940286	835.6702857	822.9820857	940.4045714	1244.446714	1124.344371	1436.357143	1393.3514	1386.594914	1368.3564	1040.093657	1073.9864	1056.142771	930.8139429	965.2230571	934.1511429	989.9118571	1053.902143	881.9046857	847.4885429	740.8009429	697.8283429	598.7870571	509.9233429	503.1254286	341.0503714	364.0911429	365.8246	315.3412571	11.20961889	11.60459679	10.74140483	15.94748326	13.95429046	33.95438116	19.31061884	60.72058044
3	Pointcloud_2019_07_02_14_19_06	3644921885	6120	20.166	71	L325_t	L385_m	10	1419.47	34.63714286	192.6331429	664.4491429	761.9982857	822.6828571	904.9948571	1012.425714	1202.497143	1247.457714	1419.471429	1267.476	1539.685143	1269.476	1260.200571	889.076	1050.213714	1083.883429	1009.296571	1002.231429	990.9885714	965.9714286	884.9788571	895.5474286	932.8634286	711.8794286	536.8565714	506.9794286	497.1742857	355.0977143	412.1314286	376.864	305.3845714	11.20961889	11.60459679	10.74140483	15.94748326	13.95429046	33.95438116	19.31061884	60.72058044
3	Pointcloud_2019_07_02_14_19_06	3644921885	6122	20.166	71	L325_t	L385_m	10	1115.59	2.636571429	163.6341714	538.4537714	562.0025429	761.6954286	930.0076286	962.4468571	1111.547571	1192.571057	1115.585714	1439.6006	1389.775371	1479.5956	1050.307486	981.1656	969.2846571	1012.952914	848.3700857	977.3117143	1107.065286	1113.040714	996.0530286	864.6063143	816.9259143	690.9305143	660.9260857	502.0355143	460.2231429	432.1450571	409.1717143	289.9034	370.4278857	11.20961889	11.60459679	10.74140483	15.94748326	13.95429046	33.95438116	19.31061884	60.72058044
3	Pointcloud_2019_07_02_14_19_06	3644921885	6124	20.166	71	L325_t	L385_m	10	1237.70	48.636	233.6352	494.4584	516.0068	684.708	760.0204	940.468	1035.598	1042.6844	1237.7	1254.7252	1242.8656	1352.7152	1091.4144	844.2552	956.3556	974.0224	850.4436	859.392	903.142	969.11	762.1272	781.6652	802.9884	687.9816	633.9956	507.0916	399.272	395.1924	403.212	269.9428	236.4712	11.20961889	11.60459679	10.74140483	15.94748326	13.95429046	33.95438116	19.31061884	60.72058044
3	Pointcloud_2019_07_02_14_19_06	3644921885	6126	20.169	71	L325_t	L385_m	10	1302.81	39.63542857	244.6362286	562.4630286	651.0110571	735.7205714	775.0331714	901.4891429	1073.648429	1197.797743	1302.814286	1407.8498	1192.955829	1310.8348	956.5213143	825.3448	893.4265429	1053.091886	868.5171143	794.4722857	947.2187143	954.1792857	842.2013714	804.7240857	773.0508857	657.0326857	577.0651143	470.1476857	472.3208571	389.2397429	252.2522857	302.9822	291.5145143	11.20961889	11.60459679	10.74140483	15.94748326	13.95429046	33.95438116	19.31061884	60.72058044
3	Pointcloud_2019_07_02_14_19_06	3644921885	6128	20.169	71	L325_t	L385_m	10	1340.93	66.63485714	222.6372571	594.4676571	632.0153143	817.7331429	914.0459429	1060.510286	1198.698857	1121.911086	1340.928571	1596.9744	1333.046057	1157.9544	1111.628229	942.4344	981.4974857	1014.161371	1030.590629	1024.552571	1029.295429	1100.248571	931.2755429	879.7829714	742.1133714	758.0837714	609.1346286	517.2037714	445.3697143	479.2870857	369.2925714	345.0216	352.5578286	11.20961889	11.60459679	10.74140483	15.94748326	13.95429046	33.95438116	19.31061884	60.72058044
3	Pointcloud_2019_07_02_14_19_06	3644921885	6130	20.168	71	L325_t	L385_m	10	1401.04	28.63428571	260.6382857	504.4722857	617.0195714	737.7457143	805.0587143	807.5314286	1258.749286	1074.024429	1401.042857	1248.099	1250.136286	1449.074	1178.735143	995.524	1085.568429	971.2308571	936.6641429	913.6328571	902.3721429	1054.317857	901.3497143	960.8418571	835.1758571	749.1348571	545.2041429	540.2598571	384.4185714	391.3344286	377.3328571	338.061	245.6011429	11.20961889	11.60459679	10.74140483	15.94748326	13.95429046	33.95438116	19.31061884	60.72058044
3	Pointcloud_2019_07_02_14_19_06	3644921885	6132	20.168	71	L325_t	L385_m	10	1382.16	30.63371429	313.6393143	566.4769143	718.0238286	813.7582857	857.0714857	897.5525714	1153.799714	1146.137771	1382.157143	1623.2236	1266.226514	1372.1936	1055.842057	957.6136	1059.639371	948.3003429	898.7376571	990.7131429	1047.448857	1099.387143	975.4238857	908.9007429	784.2383429	614.1859429	653.2736571	539.3159429	487.4674286	404.3817714	328.3731429	300.1004	264.6444571	11.20961889	11.60459679	10.74140483	15.94748326	13.95429046	33.95438116	19.31061884	60.72058044
3	Pointcloud_2019_07_02_14_19_06	3644921885	6134	20.168	71	L325_t	L385_m	10	1272.27	13.63314286	269.6403429	542.4815429	663.0280857	770.7708571	802.0842571	915.5737143	1142.850143	1231.251114	1272.271429	1422.3482	1237.316743	1361.3132	1131.948971	808.7032	1012.710314	911.3698286	819.8111714	881.7934286	1007.525571	1036.456429	745.4980571	811.9596286	862.3008286	635.2370286	629.3431714	488.3720286	434.5162857	439.4291143	325.4134286	328.1398	287.6877714	11.20961889	11.60459679	10.74140483	15.94748326	13.95429046	33.95438116	19.31061884	60.72058044
3	Pointcloud_2019_07_02_14_19_06	3644921885	6136	20.168	71	L325_t	L385_m	10	1415.39	32.63257143	253.6413714	535.4861714	589.0323429	749.7834286	865.0970286	869.5948571	1017.900571	1072.364457	1415.385714	1413.4728	1138.406971	1231.4328	944.0558857	1019.7928	973.7812571	784.4393143	878.8846857	757.8737143	1019.602286	972.5257143	915.5722286	812.0185143	861.3633143	699.2881143	593.4126857	512.4281143	459.5651429	358.4764571	417.4537143	375.1792	321.7310857	11.20961889	11.60459679	10.74140483	15.94748326	13.95429046	33.95438116	19.31061884	60.72058044
3	Pointcloud_2019_07_02_14_19_06	3644921885	6138	20.167	71	L325_t	L385_m	10	1653.50	66.632	264.6424	685.4908	626.0366	827.796	964.1098	1149.616	1371.951	1336.4778	1653.5	1417.5974	1398.4972	1396.5524	1110.1628	999.8824	1005.8522	1044.5088	855.9582	1087.954	1080.679	1100.595	939.6464	847.0774	948.4258	702.3392	734.4822	509.4842	476.614	345.5238	412.494	313.2186	343.7744	11.20961889	11.60459679	10.74140483	15.94748326	13.95429046	33.95438116	19.31061884	60.72058044
3	Pointcloud_2019_07_02_14_19_06	3644921885	6140	20.167	71	L325_t	L385_m	10	1409.61	34.63142857	337.6434286	639.4954286	738.0408571	824.8085714	956.1225714	1035.637143	1408.001429	1323.591143	1409.614286	1418.722	1354.587429	1277.672	963.2697143	912.972	1042.923143	896.5782857	994.0317143	1083.034286	1043.755714	1001.664286	946.7205714	761.1362857	775.4882857	585.3902857	721.5517143	529.5402857	382.6628571	373.5711429	357.5342857	357.258	276.8177143	11.20961889	11.60459679	10.74140483	15.94748326	13.95429046	33.95438116	19.31061884	60.72058044
3	Pointcloud_2019_07_02_14_19_06	3644921885	6142	20.17	71	L325_t	L385_m	10	1243.73	88.63085714	284.6444571	537.5000571	670.0451143	660.8211429	717.1353429	879.6582857	986.0518571	1035.704486	1243.728571	1212.8466	1111.677657	1310.7916	957.3766286	716.0616	1038.994086	951.6477714	786.1052286	636.1145714	845.8324286	891.7335714	765.7947429	719.1951714	769.5507714	548.4413714	472.6212286	439.5963714	364.7117143	340.6184857	264.5745714	314.2974	277.8610286	11.20961889	11.60459679	10.74140483	15.94748326	13.95429046	33.95438116	19.31061884	60.72058044
3	Pointcloud_2019_07_02_14_19_06	3644921885	6144	20.17	71	L325_t	L385_m	10	1221.84	11.63028571	247.6454857	512.5046857	668.0493714	676.8337143	789.1481143	843.6794286	1058.102286	969.8178286	1221.842857	1254.9712	1170.767886	1088.9112	930.4835429	774.1512	959.0650286	935.7172571	776.1787429	880.1948571	967.9091429	840.8028571	770.8689143	656.2540571	843.6132571	579.4924571	535.6907429	486.6524571	327.7605714	458.6658286	365.6148571	286.3368	280.9043429	11.20961889	11.60459679	10.74140483	15.94748326	13.95429046	33.95438116	19.31061884	60.72058044
3	Pointcloud_2019_07_02_14_19_06	3644921890	6522	20.196	71	L325_t		10	887.44	14.52228571	3.839885714	26.37948571	104.8539714	273.2097143	399.5619143	430.6754286	721.6332857	756.2396286	887.4428571	654.5206	689.8210857	585.5156	260.6903429	347.0856	399.4732286	245.8500571	222.0729429	226.3688571	196.4081429	103.8978571	185.8873143	124.3834571	185.4230571	220.1476571	134.8289429	168.2526571	184.9945714	122.6136286	154.2288571	95.7834	161.0907429	11.20961889	11.60459679	10.74140483	15.94748326	13.95429046	33.95438116	19.31061884	60.72058044
4	pointcloud_2019_07_03_10_42_09	3644995197	543	20.24	61	L413_m		26	756.74	9.068457143	18.57885714	0.182171429	44.91668571	0	21.88354286	102.2109714	0	107.3141714	399.0890286	336.5589714	402.6508571	615.9869714	696.9484571	724.2851429	672.6998857	885.0777143	906.048	1110.790857	945.2147429	977.4136	953.6408	961.6928	879.7886857	789.0173714	756.7437714	618.708	654.1301714	533.2982857	479.6293714	459.524	447.5841143	15.74801575	14.24741692	16.1176232	12.35403668	23.29067529	33.72503192	30.72621031	75.07596153
4	pointcloud_2019_07_03_10_42_09	3644995201	873	20.525	60	L413_m		26	1354.93	16.7426	12.956	14.2806	9.8454	7.6034	25.8494	159.0254	149.993	98.7776	181.0246	182.2334	180.693	261.6214	186.5976	230.263	281.7526	110.857	475.908	487.008	427.7896	616.0156	767.3218	792.8888	1121.5074	1245.0048	1354.9292	1399.643	1514.2136	1275.714	1452.8318	1240.829	1227.1614	15.74801575	14.24741692	16.1176232	12.35403668	23.29067529	33.72503192	30.72621031	75.07596153
4	pointcloud_2019_07_03_10_42_09	3644995202	973	20.605	60	L413_m		26	2097.65	0	1.070285714	0	15.12682857	23.15625714	33.44511429	67.87825714	134.0144286	14.16045714	295.6717429	387.2862571	366.8572857	434.8742571	557.5518857	830.4987143	949.3140286	853.3355714	1113.108	1441.922286	1206.115314	1391.9556	1528.8918	1688.0088	1807.088829	1982.667657	2097.652057	2159.593	2095.996457	1966.385429	2024.044657	2136.679	1839.699971	15.74801575	14.24741692	16.1176232	12.35403668	23.29067529	33.72503192	30.72621031	75.07596153
4	pointcloud_2019_07_03_10_42_09	3644995230	3257	22.486	60	L341_a		14	1107.55	0	20.68057143	0	0	0	28.05122857	0	74.02385714	79.26491429	0	247.6935143	588.8095714	1069.689514	1107.547771	1058.242429	941.4970571	1029.626143	801.036	903.1645714	501.7546286	549.6252	500.9506	536.7896	410.4086571	404.8473143	237.2021143	106.331	251.0769143	90.08085714	178.1063143	219.293	36.04094286	15.74801575	14.24741692	16.1176232	12.35403668	23.29067529	33.72503192	30.72621031	75.07596153
4	pointcloud_2019_07_03_10_42_09	3644995234	3539	22.71	59	L325_s		10	1551.24	6.188857143	7.002857143	65.15457143	194.3482857	453.3425714	699.7311429	933.7625714	1234.544286	1380.624571	1551.237429	1472.942571	1291.372857	1226.322571	1096.338857	869.1871429	703.3602857	731.2557143	641.88	515.0228571	603.7731429	635.376	487.478	536.048	491.9682857	429.6365714	562.1605714	378.93	382.3845714	342.2542857	360.8065714	329.79	334.4797143	15.74801575	14.24741692	16.1176232	12.35403668	23.29067529	33.72503192	30.72621031	75.07596153
4	pointcloud_2019_07_03_10_42_09	3644995239	4005	23.107	59	L314_d	L413_m	8	1691.62	45.14082857	69.53542857	124.7056857	417.6597429	915.9188857	1401.507171	1409.736886	1691.624143	1588.048686	1950.213114	1450.488886	1490.438429	1297.460886	1220.085829	1008.925571	1005.616543	1063.125857	1006.452	1301.923429	996.5909714	1101.0564	1349.0942	1291.5672	1679.637743	1638.685486	1811.489086	1811.317	1722.332686	1659.023143	1661.098486	1589.051	1275.949457	15.74801575	14.24741692	16.1176232	12.35403668	23.29067529	33.72503192	30.72621031	75.07596153
4	pointcloud_2019_07_03_10_42_09	3644995243	4265	23.317	59	L385_m		21	1339.50	3.671971429	33.83257143	100.5711143	116.3914571	177.3563143	303.0560286	514.9543143	760.4798571	895.4441143	1061.495686	1113.626314	1447.865571	1501.718314	1292.566971	884.9384286	1102.476257	1070.770143	876.372	1050.700571	1304.437829	1339.5004	1313.1762	1069.4792	873.7494571	648.0089143	567.9685143	484.387	422.3681143	228.1688571	117.6519143	105.261	22.94974286	15.74801575	14.24741692	16.1176232	12.35403668	23.29067529	33.72503192	30.72621031	75.07596153
4	pointcloud_2019_07_03_10_42_09	3644995248	4667	23.63	59	L325_t		10	104.22	10.4932	23.292	30.9092	48.5228	18.5788	71.4508	245.3828	286.626	278.0632	104.2172	445.9388	702.626	694.8548	782.5032	903.966	921.8132	1038.774	1005.256	1219.456	990.8472	1154.3792	1199.5876	1212.0816	1049.2068	1105.7936	1127.9944	1183.326	928.6152	758.948	960.6076	865.778	769.2348	15.74801575	14.24741692	16.1176232	12.35403668	23.29067529	33.72503192	30.72621031	75.07596153
4	pointcloud_2019_07_03_10_42_09	3644995249	4761	23.714	59	L385_m	L325_s	21	1316.96	65.68522857	53.39942857	40.22208571	87.78734286	38.09848571	103.0107714	120.1844857	163.4661429	242.1830857	230.4655143	540.6884857	705.4804286	920.7324857	637.1002286	800.9475714	1079.100943	1094.983857	1232.204	1143.075429	1119.853371	1316.9628	1152.7634	1157.8344	1135.393343	1112.056686	1120.313886	1028.859	808.0510857	898.3391429	900.5076857	946.277	751.3810571	15.74801575	14.24741692	16.1176232	12.35403668	23.29067529	33.72503192	30.72621031	75.07596153
4	pointcloud_2019_07_03_10_42_09	3644995257	5453	24.268	59	L341_a	L385_br_complex	14	1557.30	0	26.19028571	39.52545714	0	0	11.13311429	17.08625714	13.37442857	0	154.4637429	360.6542571	810.2172857	1396.002257	1557.303886	1460.258714	1339.666029	1350.975571	1317.268	1204.082286	791.7073143	861.0676	887.2278	627.1848	489.9368286	540.1636571	368.8360571	495.953	232.0684571	173.6654286	214.5806571	236.759	89.62797143	15.74801575	14.24741692	16.1176232	12.35403668	23.29067529	33.72503192	30.72621031	75.07596153
4	pointcloud_2019_07_03_10_42_09	3644995285	7735	26.108	58	L385_m	L358_d	21	694.62	0	18.79828571	27.12125714	0	18.54045714	10.72731429	15.54845714	93.32342857	190.5292571	284.1515429	445.9604571	614.0662857	848.6924571	1062.180686	895.9177143	1094.757829	1103.176571	903.112	759.2262857	575.2401143	694.6184	758.1552	580.8432	462.1250286	324.2100571	352.2516571	326.552	336.0332571	247.2674286	176.5380571	246.256	164.8381714	15.74801575	14.24741692	16.1176232	12.35403668	23.29067529	33.72503192	30.72621031	75.07596153
5	Pointcloud_2019_07_03_10_55_26	3644995994	289	26.816	44	L341_a		14	3918.45	1.334857143	13.41314286	41.55071429	39.474	50.54114286	108.9092857	114.0704286	259.8631429	375.5107143	657.1151429	1001.560286	2197.641571	3710.528429	3918.454286	3682.736714	3927.761714	3497.347571	3015.279	2793.059286	1897.020429	2025.486571	1783.294429	1354.273857	1252.330429	908.1271429	937.3332857	710.8764286	541.9147143	462.6012857	379.607	302.1712857	206.3931429	11.42171421	18.25772287	14.32945684	18.93526985	26.79241186	37.18138722	74.48191428	119.6322606
5	Pointcloud_2019_07_03_10_55_26	3644995996	463	27.22	44	L341_a		14	2559.69	7.424342857	0	16.53828571	21.5784	23.21725714	43.61771429	75.10697143	47.33245714	83.15428571	96.07565714	656.2993143	1587.792229	2560.039771	2559.689714	2520.275886	2352.735886	2256.001829	2085.3864	1950.857714	1519.146971	1452.724229	1216.525371	1032.426743	828.5429714	670.8748571	813.4961143	522.6365714	524.6606857	376.8849143	362.7912	387.9769143	141.3404571	11.42171421	18.25772287	14.32945684	18.93526985	26.79241186	37.18138722	74.48191428	119.6322606
5	Pointcloud_2019_07_03_10_55_26	3644996003	1049	28.808	42	L358_d		16	774.59	0	0	10.49642857	37.93	41.49428571	59.00357143	81.59785714	258.3842857	351.8964286	509.7242857	538.0985714	688.2421429	739.8078571	856.5285714	968.6664286	774.5914286	965.4121429	1021.955	1060.753571	988.1478571	905.4671429	970.8778571	850.7807143	973.0978571	884.8642857	902.8835714	779.6678571	605.2764286	521.9435714	617.515	530.7935714	516.6342857	11.42171421	18.25772287	14.32945684	18.93526985	26.79241186	37.18138722	74.48191428	119.6322606
5	Pointcloud_2019_07_03_10_55_26	3644996036	3733	36.137	47	L374_m		21	2338.54	0	0	13.30471429	27.5404	52.92354286	271.9312857	658.5868286	1492.324743	2134.800714	2596.643943	2918.325886	2660.968371	3027.373629	2653.838286	2590.960314	2449.595314	2592.055971	2229.1634	2690.621286	2199.076829	2338.535371	2043.417229	1949.265457	1704.502829	1241.099143	1081.521686	897.0944286	601.0591143	494.5944857	428.6322	301.4964857	234.5227429	11.42171421	18.25772287	14.32945684	18.93526985	26.79241186	37.18138722	74.48191428	119.6322606
5	Pointcloud_2019_07_03_10_55_26	3644996037	3803	36.301	48	L314_s		8	1141.12	0	5.822742857	3.299714286	109.5824	414.1955429	744.2162857	1026.003829	1141.122743	871.8757143	972.8579429	681.2438857	498.2473714	402.0046286	243.3582857	231.9933143	170.8033143	113.7329714	171.6204	146.3562857	81.94382857	140.8493714	188.3262286	179.3384571	178.5998286	197.0091429	269.5986857	114.0094286	170.5661143	184.9154857	177.9132	195.0274857	100.1107429	11.42171421	18.25772287	14.32945684	18.93526985	26.79241186	37.18138722	74.48191428	119.6322606
5	Pointcloud_2019_07_03_10_55_26	3644996038	3879	36.451	48	L314_s		8	281.07	18.18114286	0	34.29428571	25.628	108.4908571	148.5257143	218.4565714	281.0748571	459.2142857	365.5188571	503.4977143	483.8074286	758.0325714	542.2657143	404.2862857	391.2862857	619.6394286	533.288	663.3257143	678.0565714	570.4474286	768.4845714	959.5891429	978.8765714	1088.082857	1293.853714	1122.088571	1216.202286	970.3497143	1292.304	1194.689714	1021.834857	11.42171421	18.25772287	14.32945684	18.93526985	26.79241186	37.18138722	74.48191428	119.6322606
5	Pointcloud_2019_07_03_10_55_26	3644996038	3943	36.632	48	L314_s		8	1508.72	8.214057143	0	31.28971429	150.6664	643.7395429	943.7862857	1249.837829	1508.718743	1229.025714	1392.285943	1025.079886	856.8053714	539.2666286	521.3982857	327.0593143	347.2193143	496.0869714	483.5344	326.8262857	323.6778286	442.4773714	387.1442286	335.4844571	350.7938286	376.8291429	252.7526857	371.8394286	215.5801143	229.5574857	319.4752	229.0894857	205.2867429	11.42171421	18.25772287	14.32945684	18.93526985	26.79241186	37.18138722	74.48191428	119.6322606
5	Pointcloud_2019_07_03_10_55_26	3644996039	3963	36.756	49	L314_s		8	1197.23	3.224342857	0	10.28828571	190.6784	599.8172571	900.8677143	1194.956971	1197.232457	995.9042857	1137.775657	770.1993143	543.7422286	459.5897714	423.6897143	283.9258857	153.1358857	188.8518286	201.2364	145.6077143	71.49697143	0	66.97537143	132.0767429	163.3929714	168.3748571	93.34611429	38.38657143	120.0106857	78.93491429	128.8412	80.52691429	109.7404571	11.42171421	18.25772287	14.32945684	18.93526985	26.79241186	37.18138722	74.48191428	119.6322606
5	Pointcloud_2019_07_03_10_55_26	3644996039	3999	36.835	49	L314_s		8	888.16	9.242857143	0	23.28571429	77.7	332.9571429	632.0142857	813.1714286	888.1571429	965.4857143	947.4571429	699.2142857	369.4285714	327.9714286	227.0142857	84.48571429	0	36.22857143	68.5	88.01428571	72.97142857	0	0	0	12.47142857	20.35714286	0	68.37142857	69.78571429	18.61428571	0	0	0	11.42171421	18.25772287	14.32945684	18.93526985	26.79241186	37.18138722	74.48191428	119.6322606
5	Pointcloud_2019_07_03_10_55_26	3644996040	4071	36.998	49	L314_s		8	924.01	1.279885714	6.006514286	7.280571429	84.7432	339.2369143	569.3074286	796.6003429	924.0065143	815.6485714	665.8201143	419.2442286	322.8012571	373.7347429	504.6634286	316.6053714	158.0853714	81.98205714	137.0272	258.8274286	193.9203429	197.5372571	189.4635429	196.2750857	238.6283429	91.32171429	49.55062857	102.3411429	170.3357714	102.9730286	66.8176	147.8890286	69.19051429	11.42171421	18.25772287	14.32945684	18.93526985	26.79241186	37.18138722	74.48191428	119.6322606
5	Pointcloud_2019_07_03_10_55_26	3644996040	4075	36.987	49	L314_s	L413_m	8	1463.11	0	0	28.28028571	127.7456	494.2524571	1004.323714	1285.624171	1463.109257	1357.824286	1601.118057	1397.468114	991.9886286	917.9993714	660.9217143	669.7786857	412.2686857	488.1350286	405.1676	479.9837143	435.0841714	453.7266286	414.6297714	576.3935429	687.7481714	754.4308571	904.6693143	704.4505714	851.4218857	653.0485143	777.8908	806.9765143	671.2812571	11.42171421	18.25772287	14.32945684	18.93526985	26.79241186	37.18138722	74.48191428	119.6322606
5	Pointcloud_2019_07_03_10_55_26	3644996040	4079	37.064	49	L314_s		8	836.21	0	0	6.28	51.748	272.268	520.34	763.648	836.212	832	718.416	554.692	260.176	231.264	214.18	70.952	61.452	99.288	49.308	40.14	15.248	0	0	2.512	0	22.54	0	0	42.508	33.124	0.964	1.064	0	11.42171421	18.25772287	14.32945684	18.93526985	26.79241186	37.18138722	74.48191428	119.6322606
5	Pointcloud_2019_07_03_10_55_26	3644996040	4081	37.059	49	L314_s		8	3737.26	21.28502857	0	79.27985714	340.7492	1412.275771	2542.348143	3097.659914	3737.263371	3432.087857	3585.564971	2860.803943	2088.269686	1856.396314	1443.309143	946.0386571	758.5436571	747.3644857	582.3782	437.2181429	381.3299143	527.0106857	333.8791143	376.5712286	341.9279143	309.5945714	315.8473429	168.6147143	314.5510571	168.1617429	154.0006	223.1077429	121.4173714	11.42171421	18.25772287	14.32945684	18.93526985	26.79241186	37.18138722	74.48191428	119.6322606
5	Pointcloud_2019_07_03_10_55_26	3644996040	4091	37.032	49	L314_s		8	3993.52	0	0	36.27914286	279.7552	1241.314629	2433.388857	2927.719486	3993.520229	3519.527143	3219.309829	2494.363657	1757.738114	1642.057886	1086.954857	895.4719429	637.0019429	580.7469143	414.7292	389.6088571	281.7394857	360.4841143	296.2946857	286.8673714	370.2274857	373.8674286	303.1440571	269.8882857	225.7663429	247.3504571	299.1836	185.3264571	198.6442286	11.42171421	18.25772287	14.32945684	18.93526985	26.79241186	37.18138722	74.48191428	119.6322606
5	Pointcloud_2019_07_03_10_55_26	3644996040	4095	37.099	49	L314_s		8	1233.62	0	0	2.278857143	104.7576	512.3301714	803.4051429	1115.743314	1233.622971	1159.702857	1140.607771	663.5875429	477.9254857	377.3225143	361.2131429	305.6452571	95.18525714	217.8998857	179.8696	34.76514286	12.90331429	97.67348571	32.46091429	105.9858286	88.34731429	142.9765714	87.26274286	71.99771429	31.85245714	0	49.2568	31.41394286	21.73497143	11.42171421	18.25772287	14.32945684	18.93526985	26.79241186	37.18138722	74.48191428	119.6322606
5	Pointcloud_2019_07_03_10_55_26	3644996040	4099	37.092	49	L314_s		8	2325.73	3.294285714	0	88.27857143	266.76	945.3457143	1626.421429	1842.767143	2325.725714	2050.878571	2040.905714	1263.811429	953.1128571	994.5871429	476.4714286	490.8185714	215.3685714	177.0528571	146.01	221.9214286	148.0671429	166.8628571	218.6271429	196.1042857	173.4671429	144.0857143	174.3814286	119.1071429	66.93857143	90.50142857	65.33	139.5014286	57.82571429	11.42171421	18.25772287	14.32945684	18.93526985	26.79241186	37.18138722	74.48191428	119.6322606
5	Pointcloud_2019_07_03_10_55_26	3644996040	4101	37.088	49	L314_s		8	12750.78	80.29531429	88.02708571	221.2784286	1409.7612	5607.353486	9724.429571	11071.77906	12750.77709	11563.96643	10911.05469	8794.923371	6294.206543	5101.719457	3083.600571	2258.905229	1526.460229	1443.129343	1194.0802	1107.999571	853.1490571	809.9575429	713.7102571	799.1635143	738.5270571	629.1402857	756.4407714	689.1618571	617.9816286	520.5391714	642.3666	505.5451714	426.8710857	11.42171421	18.25772287	14.32945684	18.93526985	26.79241186	37.18138722	74.48191428	119.6322606
5	Pointcloud_2019_07_03_10_55_26	3644996040	4103	37.084	49	L314_s		8	2741.83	13.29634286	14.02845714	31.27828571	231.7624	1014.361257	1584.437714	2319.790971	2741.828457	2338.054286	1947.203657	1574.035314	992.3002286	930.8517714	670.7297143	516.9918857	419.5518857	247.2058286	351.1504	162.0777143	92.23097143	90.05222857	114.7933714	124.2227429	113.5869714	164.1948571	161.5001143	99.21657143	90.02468571	114.5769143	89.4032	50.58891429	0	11.42171421	18.25772287	14.32945684	18.93526985	26.79241186	37.18138722	74.48191428	119.6322606
5	Pointcloud_2019_07_03_10_55_26	3644996040	4105	37.08	49	L314_s		8	1123.88	0	0	13.27814286	76.7636	291.3690286	680.4458571	819.8028857	1123.879829	915.1421429	1011.352629	763.1472571	462.3939143	279.9840857	234.8588571	262.0785429	3.643542857	65.28231429	41.2206	98.15585714	0	160.1469143	170.8764857	50.28197143	235.6468857	98.24942857	51.55945714	57.27128571	45.06774286	59.61465714	50.4398	66.63265714	0	11.42171421	18.25772287	14.32945684	18.93526985	26.79241186	37.18138722	74.48191428	119.6322606
5	Pointcloud_2019_07_03_10_55_26	3644996041	4125	37.206	50	L314_s		8	2169.39	14.30765714	13.04354286	40.27671429	240.7756	1111.446743	1604.527286	1943.922029	2169.393543	1859.020714	1801.842343	1442.266686	1000.330771	889.3072286	733.1502857	537.9451143	356.5601143	296.0471714	450.9226	432.9372857	247.1320286	301.0937714	267.7076286	233.8742571	209.2460286	205.7951429	157.1528857	0	85.49831429	53.99208571	62.8058	0	0	11.42171421	18.25772287	14.32945684	18.93526985	26.79241186	37.18138722	74.48191428	119.6322606
5	Pointcloud_2019_07_03_10_55_26	3644996041	4131	37.186	50	L325_t		10	2368.29	23.31074286	2.047657143	88.27628571	208.7792	686.4700571	1144.551714	1586.957771	1816.547657	2049.284286	2368.289257	2144.602514	1955.611829	1772.704171	1759.537714	1242.205086	1091.835086	1047.276629	1140.1332	948.1717143	892.3777714	1061.377829	1060.956971	1231.051943	1183.425771	1198.958857	1568.330914	1224.982571	1122.627486	1049.105314	1066.9156	1264.201314	841.5516571	11.42171421	18.25772287	14.32945684	18.93526985	26.79241186	37.18138722	74.48191428	119.6322606
5	Pointcloud_2019_07_03_10_55_26	3644996041	4133	37.179	49	L314_s		8	1400.60	0	8.049028571	70.27614286	132.7804	506.4778286	928.5598571	1229.969686	1400.599029	1467.372143	1469.438229	1225.714457	977.7055143	1079.836486	900.6668571	571.2917429	461.9267429	479.3531143	381.2034	380.2498571	350.4596857	345.4725143	377.0400857	295.1111714	283.4856857	311.0134286	291.3902571	179.0372857	257.6705429	130.1430571	289.9522	114.2450571	142.5970286	11.42171421	18.25772287	14.32945684	18.93526985	26.79241186	37.18138722	74.48191428	119.6322606
5	Pointcloud_2019_07_03_10_55_26	3644996041	4137	37.165	49	L314_s		8	897.70	46.31382857	0	28.27585714	83.7828	465.4933714	714.5761429	753.9935143	897.7017714	731.5478571	832.7361714	670.9383429	432.8928857	472.1011143	217.9251429	146.4650571	320.1100571	260.5060857	262.3438	310.4061429	237.6235143	199.6618857	233.2063143	68.22962857	174.6055143	124.1225714	274.5089429	120.1467143	113.7566571	63.21854286	122.0254	20.33254286	65.68777143	11.42171421	18.25772287	14.32945684	18.93526985	26.79241186	37.18138722	74.48191428	119.6322606
5	Pointcloud_2019_07_03_10_55_26	3644996041	4167	37.27	50	L314_s		8	1360.47	20.32925714	21.07234286	32.27371429	106.8008	656.6099429	964.6982857	1262.172229	1360.472343	1240.865714	1231.970743	1066.617486	559.2981714	447.0858286	410.8622857	332.7649143	136.4849143	39.65337143	0	0	11.85222857	61.08217143	155.4530286	144.1180571	140.5042286	107.9411429	101.3990857	70.96742857	14.40251429	0	72.5744	14.98868571	0.368342857	11.42171421	18.25772287	14.32945684	18.93526985	26.79241186	37.18138722	74.48191428	119.6322606
5	Pointcloud_2019_07_03_10_55_26	3644996041	4169	37.264	50	L314_s		8	5343.52	27.33028571	0	78.27357143	400.802	1779.617714	3604.706429	4255.184143	5343.523714	4660.953571	4712.119714	3683.729429	2840.391857	2336.218143	1340.991429	899.8515714	591.5765714	464.7298571	300.467	405.6564286	209.9341429	216.1768571	184.5361429	143.1772857	253.5641429	198.9957143	206.4584286	67.02214286	137.4455714	41.82242857	81.611	108.0324286	69.41371429	11.42171421	18.25772287	14.32945684	18.93526985	26.79241186	37.18138722	74.48191428	119.6322606
5	Pointcloud_2019_07_03_10_55_26	3644996041	4171	37.259	50	L314_s		8	1718.58	9.331314286	9.075085714	30.27342857	128.8032	625.6254857	1053.714571	1285.196057	1718.575086	1197.041429	1496.268686	876.8413714	740.4855429	737.3504571	552.1205714	285.9382286	248.6682286	331.8063429	155.5372	256.7345714	235.0160571	172.2715429	213.6192571	212.2365143	143.6240571	209.0502857	313.5177714	234.0768571	304.4886286	174.8601714	153.6476	177.0761714	64.45908571	11.42171421	18.25772287	14.32945684	18.93526985	26.79241186	37.18138722	74.48191428	119.6322606
5	Pointcloud_2019_07_03_10_55_26	3644996041	4183	37.315	50	L314_s		8	1198.88	0	0	0	61.8104	335.6721143	759.7634286	980.2675429	1198.883314	908.5685714	883.1625143	910.5130286	528.0476571	342.1443429	245.8954286	334.4581714	48.21817143	109.2652571	177.9584	138.2034286	78.50754286	40.83965714	112.1179429	65.59188571	76.98354286	47.37771429	163.8738286	48.40514286	0	19.08662857	72.8672	67.33862857	27.73131429	11.42171421	18.25772287	14.32945684	18.93526985	26.79241186	37.18138722	74.48191428	119.6322606
5	Pointcloud_2019_07_03_10_55_26	3644996041	4185	37.31	50	L314_s		8	2643.93	3.338514286	5.084685714	69.27242857	321.8116	1145.679886	1881.771571	2510.279457	2643.934686	2370.656429	2074.311486	1661.624971	1374.141343	918.2766571	605.0245714	556.5448286	224.3098286	268.3417429	182.0286	66.28157143	208.5894571	340.9343429	204.2010571	226.6511143	234.0434571	231.4322857	232.9331714	135.4598571	134.7900286	94.12437143	62.9038	58.38237143	59.77668571	11.42171421	18.25772287	14.32945684	18.93526985	26.79241186	37.18138722	74.48191428	119.6322606
5	Pointcloud_2019_07_03_10_55_26	3644996041	4187	37.304	50	L314_s		8	5678.99	10.33954286	0	58.27228571	395.8128	1937.687657	3408.779714	4309.291371	5678.986057	5124.744286	4615.460457	3378.736914	2586.235029	2236.408971	1414.153714	898.6314857	607.4014857	630.4182286	531.0988	411.3597143	334.6713714	262.0290286	331.2841714	259.7103429	243.1033714	218.4868571	231.9925143	213.5145714	287.8330857	196.1621143	121.9404	126.4261143	150.8220571	11.42171421	18.25772287	14.32945684	18.93526985	26.79241186	37.18138722	74.48191428	119.6322606
5	Pointcloud_2019_07_03_10_55_26	3644996041	4189	37.299	50	L314_s		8	34435.04	149.3405714	198.0874286	487.2721429	2557.814	11992.69543	22936.78786	27771.30329	34435.03743	30670.83214	29693.60943	23820.84886	17312.32871	14590.54129	9635.282857	6361.718143	4929.493143	3999.494714	3124.169	2707.437857	2009.753286	2092.123714	2050.367286	2036.769571	2031.163286	1804.541429	1895.051857	1565.569286	1686.876143	1259.199857	1537.977	1397.469857	1140.867429	11.42171421	18.25772287	14.32945684	18.93526985	26.79241186	37.18138722	74.48191428	119.6322606
5	Pointcloud_2019_07_03_10_55_26	3644996041	4193	37.377	50	L314_s		8	3970.14	0	0	0.271857143	177.8164	994.7109714	2110.804143	2945.327114	3970.140171	3600.007857	3585.907371	2759.072743	1912.516086	1591.805914	1123.541143	769.8914571	575.6764571	215.6476857	340.3094	181.5941429	252.9171143	185.3130857	76.53351429	242.8880286	189.2831143	233.6505714	127.1705429	135.6787143	65.96225714	65.27534286	117.0502	120.5573429	10.95817143	11.42171421	18.25772287	14.32945684	18.93526985	26.79241186	37.18138722	74.48191428	119.6322606
5	Pointcloud_2019_07_03_10_55_26	3644996041	4197	37.366	50	L314_s		8	1738.24	15.34468571	18.09291429	71.27157143	174.8188	665.7265143	1079.820429	1212.350943	1738.242914	1501.183571	1466.205314	1125.296629	945.7034571	993.0705429	400.7994286	325.0647714	289.8597714	247.8006571	304.4498	186.7504286	235.0809429	168.5024571	301.6997429	210.0064857	244.4029429	252.7597143	100.2892286	168.7881429	87.04837143	111.3508286	122.1234	129.6448286	117.0489143	11.42171421	18.25772287	14.32945684	18.93526985	26.79241186	37.18138722	74.48191428	119.6322606
5	Pointcloud_2019_07_03_10_55_26	3644996041	4199	37.36	50	L314_s		8	1123.29	18.34571429	0	9.271428571	98.82	569.7342857	883.8285714	944.3628571	1123.294286	775.2714286	1010.354286	900.4085714	575.7971429	444.2028571	236.9285714	237.1514286	323.9514286	355.8771429	376.52	321.8285714	318.1628571	174.5971429	306.7828571	249.0657143	250.4628571	190.8142857	300.3485714	209.8428571	109.0914286	112.3885714	128.16	69.68857143	36.09428571	11.42171421	18.25772287	14.32945684	18.93526985	26.79241186	37.18138722	74.48191428	119.6322606
5	Pointcloud_2019_07_03_10_55_26	3644996041	4201	37.354	50	L325_t	L374_m	10	4458.50	51.34674286	50.09565714	188.2712857	447.8212	1402.742057	2236.836714	3017.374771	4013.345657	3769.359286	4458.503257	4183.520514	3738.890829	4202.335171	3497.057714	3132.238086	2779.043086	2879.953629	3111.5902	3075.906714	2522.244771	2813.691829	2560.865971	2711.124943	2187.522771	2049.868857	1919.407914	1500.897571	1360.134486	1149.426314	1052.1966	905.7323143	733.1396571	11.42171421	18.25772287	14.32945684	18.93526985	26.79241186	37.18138722	74.48191428	119.6322606
5	Pointcloud_2019_07_03_10_55_26	3644996042	4215	37.406	50	L314_s		8	1078.71	10.35394286	7.105257143	45.27028571	142.8296	502.7964571	879.8937143	1066.458171	1078.705257	1327.974286	1136.546057	982.3041143	929.5466286	791.2613714	551.9617143	502.8446857	337.6846857	489.4890286	232.0816	347.4537143	407.8181714	387.3546286	444.4477714	442.5395429	390.9421714	399.2508571	418.8233143	315.2805714	283.4358857	200.6905143	225.4528	245.0385143	159.4572571	11.42171421	18.25772287	14.32945684	18.93526985	26.79241186	37.18138722	74.48191428	119.6322606
5	Pointcloud_2019_07_03_10_55_26	3644996042	4237	37.437	50	L314_s		8	1419.27	0	0	14.26871429	175.8428	509.8819429	892.9832857	1052.589229	1419.270343	1259.940714	1099.184743	958.5354857	895.5771714	698.7168286	562.3822857	393.7979143	290.6929143	188.3303714	203.8538	237.3132857	161.7192286	214.3961714	276.3620286	365.1910571	367.6012286	253.8511429	259.4760857	251.8824286	222.9095143	172.1056857	129.8554	143.5196857	132.9563429	11.42171421	18.25772287	14.32945684	18.93526985	26.79241186	37.18138722	74.48191428	119.6322606
5	Pointcloud_2019_07_03_10_55_26	3644996042	4239	37.522	50	L314_s		8	786.32	3.366285714	0	23.26857143	98.844	355.8897143	610.9914286	791.6011429	786.3217143	837.0285714	654.3337143	645.6474286	331.6708571	322.8491429	216.5114286	173.8845714	215.7845714	127.4068571	115.924	97.39142857	101.8011429	105.4908571	89.44514286	160.2502857	63.66114286	76.90571429	43.53542857	80.93714286	78.95257143	5.143428571	77.892	0	3.001714286	11.42171421	18.25772287	14.32945684	18.93526985	26.79241186	37.18138722	74.48191428	119.6322606
5	Pointcloud_2019_07_03_10_55_26	3644996043	4289	37.65	51	L314_s		8	1344.61	17.392	0	43.265	160.874	527.084	716.195	949.899	1344.606	1017.225	1187.058	637.446	609.013	536.157	449.74	352.051	207.076	180.319	108.679	126.345	218.849	209.858	162.523	209.731	273.159	113.27	233.019	121.305	227.029	114.087	126.807	54.657	103.136	11.42171421	18.25772287	14.32945684	18.93526985	26.79241186	37.18138722	74.48191428	119.6322606
5	Pointcloud_2019_07_03_10_55_26	3644996043	4295	37.635	51	L314_s		8	1195.76	0	0	40.26457143	91.8776	446.1073143	792.2194286	953.9347429	1195.760114	1247.488571	1458.504914	926.7818286	713.2940571	803.5539429	625.1274286	546.3109714	222.3509714	373.5484571	146.8896	242.5794286	134.0947429	283.1420571	466.7723429	262.9086857	261.3387429	93.43371429	177.1970286	157.4691429	235.1581714	174.2002286	115.9168	18.78822857	14.27211429	11.42171421	18.25772287	14.32945684	18.93526985	26.79241186	37.18138722	74.48191428	119.6322606
5	Pointcloud_2019_07_03_10_55_26	3644996043	4299	37.624	51	L314_s		8	13747.86	60.39714286	60.16285714	155.2642857	1145.88	5221.122857	9318.235714	11217.95857	13747.86286	12418.66429	11884.80286	9628.005714	6916.481429	5805.818571	3407.385714	2417.484286	1838.534286	1709.701429	1149.03	1202.735714	854.2585714	1025.331429	848.9385714	980.0271429	933.4585714	745.5428571	763.3157143	579.5785714	690.2442857	546.2757143	526.99	471.8757143	388.3628571	11.42171421	18.25772287	14.32945684	18.93526985	26.79241186	37.18138722	74.48191428	119.6322606
5	Pointcloud_2019_07_03_10_55_26	3644996043	4301	37.619	51	L314_s		8	2415.91	2.398171429	5.164228571	41.26414286	217.8812	1015.130629	1760.243857	2129.970486	2415.914229	2168.752143	1984.951829	1434.117657	987.5751143	831.9508857	534.5148571	477.5709429	304.6259429	248.7779143	227.1002	247.8138571	122.3404857	104.4261143	165.0216857	123.0863714	187.5184857	130.5974286	94.37505714	14.63328571	120.2873429	137.3134571	76.0266	79.91945714	35.40822857	11.42171421	18.25772287	14.32945684	18.93526985	26.79241186	37.18138722	74.48191428	119.6322606
5	Pointcloud_2019_07_03_10_55_26	3644996043	4303	37.614	51	L314_s		8	9670.97	23.3992	89.1656	160.264	1060.8824	3885.1384	7070.252	8154.9824	9670.9656	8701.84	8418.1008	6208.2296	4702.6688	3965.0832	2577.644	1932.6576	1653.7176	1384.8544	1225.1704	1032.892	949.4224	1064.5208	968.1048	911.1456	911.5784	831.652	906.4344	779.688	547.3304	574.3512	608.0632	564.9632	419.4536	11.42171421	18.25772287	14.32945684	18.93526985	26.79241186	37.18138722	74.48191428	119.6322606
5	Pointcloud_2019_07_03_10_55_26	3644996043	4305	37.694	51	L314_s		8	792.02	4.400228571	6.166971429	25.26385714	77.8836	376.1461714	546.2601429	762.9943143	792.0169714	797.9278571	430.2497714	466.3415429	350.7624857	116.2155143	305.7731429	157.7442571	124.8092571	72.93088571	111.2406	94.97014286	0	102.6154857	0.187914286	1.204828571	116.6383143	103.7065714	16.49374286	36.74271429	63.37345714	73.38894286	53.0998	0	0	11.42171421	18.25772287	14.32945684	18.93526985	26.79241186	37.18138722	74.48191428	119.6322606
5	Pointcloud_2019_07_03_10_55_26	3644996043	4307	37.689	51	L314_s		8	35406.07	199.4012571	237.1683429	795.2637143	4304.8848	15219.15394	25525.26829	29051.00623	35406.06834	30599.01571	29963.39874	23644.45349	17708.85617	16121.34783	11272.90229	8006.830914	6786.900914	5967.007371	5240.3108	5015.048286	4312.586229	4486.710171	4723.271029	4420.264057	4367.698229	3707.761143	3921.553086	3396.797429	2915.416514	2544.426686	2574.1364	2549.050686	1902.544343	11.42171421	18.25772287	14.32945684	18.93526985	26.79241186	37.18138722	74.48191428	119.6322606
5	Pointcloud_2019_07_03_10_55_26	3644996043	4309	37.684	51	L314_s		8	7469.12	38.40228571	56.16971429	157.2635714	604.886	2630.161714	4869.276429	6291.018143	7469.119714	6901.103571	6313.547714	5117.565429	3722.949857	3162.480143	2280.031429	1634.917571	1054.992571	872.0838571	1002.381	798.1264286	685.6681429	646.8048571	534.3541429	614.3232857	554.7581429	504.8157143	635.6124286	485.8521429	477.4595714	430.4644286	470.173	333.0944286	206.5897143	11.42171421	18.25772287	14.32945684	18.93526985	26.79241186	37.18138722	74.48191428	119.6322606
5	Pointcloud_2019_07_03_10_55_26	3644996043	4313	37.673	51	L314_s	L325_t	8	2527.22	18.40434286	11.17245714	55.26328571	211.8884	959.1772571	1669.292714	1939.041971	2527.222457	2045.279286	2374.845657	1787.789314	1479.137229	1323.744771	872.2897143	725.0908857	531.1758857	643.2368286	785.5214	547.2827143	563.8319714	497.9942286	479.5203714	582.4417429	468.8779714	441.9248571	496.7311143	431.9615714	381.5456857	298.5399143	247.2462	173.1819143	205.6804571	11.42171421	18.25772287	14.32945684	18.93526985	26.79241186	37.18138722	74.48191428	119.6322606
5	Pointcloud_2019_07_03_10_55_26	3644996043	4321	37.74	51	L314_s	L325_t	8	3751.43	0	0	57.26271429	259.8932	1111.208343	2266.325286	2758.089629	3751.427943	3523.630714	3857.441543	3264.237086	2768.511971	2550.274029	1888.806286	1461.437514	1136.542514	1117.542771	1046.8022	958.5952857	918.1596286	818.3729714	852.8528286	864.6786571	694.1176286	627.1431429	654.9684857	430.1804286	444.7179143	339.6908857	297.3926	258.3568857	182.8619429	11.42171421	18.25772287	14.32945684	18.93526985	26.79241186	37.18138722	74.48191428	119.6322606
5	Pointcloud_2019_07_03_10_55_26	3644996043	4323	37.735	51	L314_s	L325_t	8	1396.48	0	11.17931429	23.26257143	135.8944	488.2161143	856.3334286	1228.101543	1396.479314	1363.718571	1303.590514	1546.349029	956.6056571	813.4063429	651.9354286	439.5241714	258.6341714	399.6192571	329.8724	569.6734286	248.2415429	337.4676571	270.9359429	302.7378857	211.1775429	190.1977143	252.0278286	236.2351429	290.7609714	145.7286286	192.4292	161.4006286	144.9073143	11.42171421	18.25772287	14.32945684	18.93526985	26.79241186	37.18138722	74.48191428	119.6322606
5	Pointcloud_2019_07_03_10_55_26	3644996043	4329	37.718	51	L314_s		8	885.63	0	0	50.26214286	72.898	187.2394286	389.3578571	489.1372857	885.6334286	1122.982143	1203.037429	1306.684857	1310.886714	1408.803286	1180.322857	1031.784143	1147.909143	1010.848714	1045.083	1091.907857	1058.487286	1047.751714	1101.185286	938.9155714	804.3572857	592.3614286	512.2058571	531.3992857	403.8901429	262.8418571	218.539	278.5318571	173.0434286	11.42171421	18.25772287	14.32945684	18.93526985	26.79241186	37.18138722	74.48191428	119.6322606
5	Pointcloud_2019_07_03_10_55_26	3644996043	4333	37.707	51	L325_t		10	1786.34	19.41462857	0	38.26185714	120.9004	229.2549714	523.3741429	810.1611143	1289.736171	1341.157857	1786.335371	1694.908743	1526.074086	1475.067914	1391.581143	968.9574571	696.0924571	707.0016857	662.2234	601.0641429	467.6511143	385.9410857	546.3515143	390.0340286	495.4771143	389.4705714	327.3245429	278.5087143	292.9762571	162.9173429	168.6122	150.6193429	86.13417143	11.42171421	18.25772287	14.32945684	18.93526985	26.79241186	37.18138722	74.48191428	119.6322606
5	Pointcloud_2019_07_03_10_55_26	3644996043	4359	37.814	51	L314_s		8	1093.40	0	0	6.26	90.916	406.356	769.48	825.316	1093.404	1149.3	1090.272	1118.364	919.292	879.788	904.26	526.084	494.284	589.996	620.136	640.08	553.716	612.172	508.432	464.804	429.256	373.18	348.096	244.22	246.536	170.408	201.088	151.188	89.724	11.42171421	18.25772287	14.32945684	18.93526985	26.79241186	37.18138722	74.48191428	119.6322606
5	Pointcloud_2019_07_03_10_55_26	3644996043	4361	37.808	51	L314_s		8	1363.46	0	0	2.259857143	104.9172	460.3637714	774.4881429	919.3279143	1363.455371	1338.387857	1499.420971	1292.475943	1005.385686	1084.920314	803.3891429	736.1706571	760.3756571	488.0724857	482.2062	354.1581429	434.7979143	464.2666857	455.5151143	442.8632286	503.3159143	355.2345714	401.1553429	260.2747143	264.5790571	236.4457429	193.1246	169.2317429	128.7693714	11.42171421	18.25772287	14.32945684	18.93526985	26.79241186	37.18138722	74.48191428	119.6322606
5	Pointcloud_2019_07_03_10_55_26	3644996044	4365	37.796	51	L374_m		21	5411.46	45.43108571	34.20811429	57.25957143	40.9196	178.3793143	314.5044286	651.3517429	1741.558114	2458.563571	3694.718914	4453.699829	4999.573057	5654.184943	5607.647429	5401.343971	5610.558971	5976.225457	5680.3466	5794.314429	5534.961743	5411.456057	5129.681343	4308.981686	4104.435743	3402.343714	2956.274029	2384.384143	1791.665171	1297.521229	1151.1978	911.3192286	575.8601143	11.42171421	18.25772287	14.32945684	18.93526985	26.79241186	37.18138722	74.48191428	119.6322606
5	Pointcloud_2019_07_03_10_55_26	3644996044	4369	37.785	51	L314_s	L374_m	8	2472.66	47.43314286	41.21085714	105.2592857	226.922	740.3948571	1329.520714	1768.375571	2472.660857	2859.739286	3414.016857	3237.923714	3050.760429	3495.449571	2654.905714	2406.517286	2251.742286	2558.378429	2384.487	2329.470714	2030.125571	1911.645429	1930.847571	1779.100143	1636.555571	1120.452857	1086.392714	928.4935714	566.7512857	539.5967143	463.271	416.4067143	330.9508571	11.42171421	18.25772287	14.32945684	18.93526985	26.79241186	37.18138722	74.48191428	119.6322606
5	Pointcloud_2019_07_03_10_55_26	3644996044	4371	37.87	51	L314_s		8	3917.71	45.43417143	21.21222857	49.25914286	435.9232	1790.402629	3159.528857	3392.387486	3917.712229	3679.827143	3757.165829	3163.035657	2112.854114	1912.581886	1495.034857	1050.603943	706.8339429	776.4549143	680.5572	664.5488571	667.2074857	548.7401143	574.9306857	575.1593714	588.6154857	493.5074286	620.4520571	421.5482857	408.7943429	338.6344571	359.3076	337.4504571	143.9962286	11.42171421	18.25772287	14.32945684	18.93526985	26.79241186	37.18138722	74.48191428	119.6322606
5	Pointcloud_2019_07_03_10_55_26	3644996044	4373	37.864	51	L314_s		8	1448.76	4.4352	12.2136	22.259	123.9244	638.4104	1056.537	1302.3994	1448.7636	1310.915	1388.3148	966.1476	890.9478	748.7142	506.164	223.6906	281.9256	331.5314	337.6274	207.627	182.2894	131.8348	185.0138	311.2186	211.6754	207.562	164.5114	180.603	186.8374	148.6722	173.3442	153.4942	92.0416	11.42171421	18.25772287	14.32945684	18.93526985	26.79241186	37.18138722	74.48191428	119.6322606
5	Pointcloud_2019_07_03_10_55_26	3644996044	4375	37.859	51	L314_s		8	9673.81	38.43622857	56.21497143	186.2588571	1113.9256	3930.418171	6878.545143	8165.411314	9673.814971	8661.002857	8332.463771	6762.259543	5029.041486	4399.846514	3113.293143	2311.777257	1851.017257	1610.607886	1611.6976	1423.705143	1412.371314	1505.929486	1494.096914	1484.277829	1483.735314	1330.616571	1592.570743	1265.657714	1024.880457	923.7099429	1064.3808	980.5379429	782.0869714	11.42171421	18.25772287	14.32945684	18.93526985	26.79241186	37.18138722	74.48191428	119.6322606
5	Pointcloud_2019_07_03_10_55_26	3644996044	4377	37.854	51	L314_s		8	2232.87	6.437257143	0	38.25871429	212.9268	696.4259429	1409.553286	1642.423229	2232.866343	1829.090714	1911.612743	2028.371486	1431.135171	1730.978829	1223.422286	1125.863914	1000.108914	997.6843714	1101.7678	955.7832857	914.4532286	785.0241714	863.1800286	816.3370571	746.7952286	740.6711429	526.6300857	374.7124286	442.9235143	338.7476857	306.4174	203.5816857	206.1323429	11.42171421	18.25772287	14.32945684	18.93526985	26.79241186	37.18138722	74.48191428	119.6322606
5	Pointcloud_2019_07_03_10_55_26	3644996044	4379	37.848	51	L314_s		8	1423.92	0	0	12.25857143	103.928	549.4337143	965.5614286	1087.435143	1423.917714	1293.178571	1359.761714	1081.483429	815.2288571	675.1111429	465.5514286	321.9505714	268.2005714	246.7608571	25.838	287.8614286	86.53514286	242.1188571	185.2631429	264.3962857	231.8551429	204.7257143	219.6894286	231.7671429	184.9665714	132.7854286	180.454	150.6254286	87.17771429	11.42171421	18.25772287	14.32945684	18.93526985	26.79241186	37.18138722	74.48191428	119.6322606
5	Pointcloud_2019_07_03_10_55_26	3644996044	4381	37.843	51	L314_s		8	1647.97	0	0	44.25842857	178.9292	682.4414857	1132.569571	1413.447057	1647.969086	1417.266429	1550.910686	1367.595371	935.3225429	809.2434571	604.6805714	549.0372286	403.2922286	513.8373429	486.9082	385.9395714	420.6170571	463.2135429	318.3462571	333.4555143	428.9150571	283.7802857	294.7487714	181.8218571	260.0096286	103.8231714	219.4906	99.66917143	74.22308571	11.42171421	18.25772287	14.32945684	18.93526985	26.79241186	37.18138722	74.48191428	119.6322606
5	Pointcloud_2019_07_03_10_55_26	3644996044	4383	37.838	51	L314_s		8	5359.02	18.44034286	3.220457143	86.25828571	437.9304	1969.449257	3500.577714	4367.458971	5359.020457	5074.354286	5039.059657	3796.707314	2940.416229	2504.375771	1941.809714	1271.123886	1199.383886	1054.913829	909.9784	937.0177143	658.6989714	895.3082286	826.4293714	795.5147429	802.9749714	631.8348571	630.8081143	704.8765714	553.0526857	474.8609143	504.5272	480.7129143	394.2684571	11.42171421	18.25772287	14.32945684	18.93526985	26.79241186	37.18138722	74.48191428	119.6322606
5	Pointcloud_2019_07_03_10_55_26	3644996044	4385	37.833	51	L314_s		8	12924.07	52.44137143	121.2218286	206.2581429	1090.9316	4927.457029	8968.585857	10903.47089	12924.07183	11908.44214	11605.20863	9776.819257	7136.509914	6716.508086	4636.938857	3366.210543	2788.475543	2634.990314	2567.0486	2559.095857	2029.780886	2077.402914	2232.512486	2090.573971	1938.034886	1459.889429	1833.867457	1455.931286	1200.095743	1091.898657	1061.5638	919.7566571	738.3138286	11.42171421	18.25772287	14.32945684	18.93526985	26.79241186	37.18138722	74.48191428	119.6322606
5	Pointcloud_2019_07_03_10_55_26	3644996044	4387	37.913	51	L314_s		8	15724.12	121.4424	99.2232	225.258	1243.9328	5401.4648	9954.594	12939.4828	15724.1232	14328.53	13695.3576	10888.9312	8495.6036	7167.6404	4699.068	3373.2972	2735.5672	2372.0668	2083.1188	1998.174	1777.8628	1925.4976	1842.5956	1974.6332	2136.0948	1828.944	1798.9268	1719.986	1519.1388	1429.9364	1475.6004	1201.8004	1096.3592	11.42171421	18.25772287	14.32945684	18.93526985	26.79241186	37.18138722	74.48191428	119.6322606
5	Pointcloud_2019_07_03_10_55_26	3644996044	4389	37.908	51	L314_s		8	1010.17	11.44342857	0.224571429	12.25785714	99.934	404.4725714	620.6021429	754.4947143	1010.174571	926.6178571	835.5065714	554.0431429	383.6972857	351.7727143	200.1971429	223.3838571	77.65885714	149.1432857	108.189	0	139.9447143	64.59228571	116.6787143	65.69242857	191.1547143	107.9985714	159.9861429	20.04071429	64.18185714	98.97414286	12.637	0	9.404571429	11.42171421	18.25772287	14.32945684	18.93526985	26.79241186	37.18138722	74.48191428	119.6322606
5	Pointcloud_2019_07_03_10_55_26	3644996044	4391	37.903	51	L314_s		8	1377.23	0	13.22594286	40.25771429	98.9352	572.4803429	957.6102857	1220.506629	1377.225943	1331.705714	1245.655543	1248.155086	950.7909714	581.9050286	316.3262857	323.4705143	325.7505143	331.2197714	272.2592	353.3302857	163.0266286	327.6869714	246.7618286	337.7516571	315.2146286	329.0531429	225.0454857	225.0954286	250.2249143	195.0118857	189.6736	194.8878857	47.44994286	11.42171421	18.25772287	14.32945684	18.93526985	26.79241186	37.18138722	74.48191428	119.6322606
5	Pointcloud_2019_07_03_10_55_26	3644996044	4393	37.897	51	L314_s		8	1007.28	6.445485714	0.227314286	47.25757143	147.9364	497.4881143	713.6184286	830.5185429	1007.277314	902.7935714	818.8045143	742.2670286	607.8846571	331.0373429	362.4554286	371.5571714	348.8421714	300.2962571	315.3294	308.4084286	219.1085429	195.7816571	146.8449429	252.8108857	213.2745429	211.1077143	246.1048286	131.1501429	102.2679714	127.0496286	113.7102	101.9316286	101.4953143	11.42171421	18.25772287	14.32945684	18.93526985	26.79241186	37.18138722	74.48191428	119.6322606
5	Pointcloud_2019_07_03_10_55_26	3644996044	4395	37.892	51	L374_m		21	2684.88	12.44651429	0	0	1.9376	38.49588571	109.6265714	289.5304571	815.3286857	1199.881429	1772.953486	2079.378971	2248.978343	2881.169657	2738.584571	2424.643829	2653.933829	3025.372743	2801.3996	2871.486571	2639.190457	2684.876343	2741.928057	2366.870114	2051.334457	1577.162286	1480.164171	1031.204857	776.3110286	519.0873714	472.7468	419.9753714	204.5406857	11.42171421	18.25772287	14.32945684	18.93526985	26.79241186	37.18138722	74.48191428	119.6322606
5	Pointcloud_2019_07_03_10_55_26	3644996044	4403	37.957	51	L314_s		8	3765.53	5.450628571	0	52.25685714	296.9424	1544.526971	2712.659143	3088.578114	3765.534171	3589.232857	3164.549371	2466.826743	1825.353086	1627.698914	1186.101143	787.9904571	712.3004571	519.6786857	623.6804	585.7991429	548.5181143	402.2550857	486.2605143	569.1070286	583.5741143	573.3805714	525.4015429	390.4237143	273.4832571	245.2383429	244.8932	263.1503429	210.7221714	11.42171421	18.25772287	14.32945684	18.93526985	26.79241186	37.18138722	74.48191428	119.6322606
5	Pointcloud_2019_07_03_10_55_26	3644996044	4445	38.022	51	L374_m	L314_s	21	1157.24	4.472228571	6.262971429	31.25385714	105.9676	233.6901714	428.8301429	444.8283143	1012.612971	970.0778571	1109.677771	861.1775429	1027.320486	1136.477514	1026.813143	973.8102571	792.2252571	1022.284886	1000.1546	1166.440143	1137.238314	1157.243486	870.0059143	736.3508286	740.8323143	686.5265714	525.6477429	523.5727143	312.3874571	352.0309429	409.6618	252.0689429	255.6749714	11.42171421	18.25772287	14.32945684	18.93526985	26.79241186	37.18138722	74.48191428	119.6322606
5	Pointcloud_2019_07_03_10_55_26	3644996045	4477	38.114	51	L314_s		8	1373.43	20.48868571	0	48.25157143	135.9868	543.8145143	907.9604286	1142.018943	1373.434914	1334.483571	1500.061314	1231.968629	1014.819457	837.5945429	647.8794286	666.1967714	596.6917714	368.5086571	376.2778	371.6904286	376.5489429	393.7584571	378.3357429	403.2984857	483.7909429	346.3997143	315.5972286	248.4481429	228.0763714	169.6348286	309.2474	304.7688286	98.40091429	11.42171421	18.25772287	14.32945684	18.93526985	26.79241186	37.18138722	74.48191428	119.6322606
5	Pointcloud_2019_07_03_10_55_26	3644996045	4479	38.109	51	L314_s		8	5242.49	32.48971429	15.28628571	114.2514286	418.988	2015.822286	3405.968571	4194.030857	5242.486286	4693.571429	4670.210286	3745.080571	2740.913143	2172.726857	1485.008571	1062.283429	737.7834286	909.5851429	682.348	724.7685714	575.6308571	413.8531429	552.4188571	622.3577143	638.8508571	559.4542857	567.6565714	484.5028571	394.1194286	485.6725714	415.284	440.8125714	277.4462857	11.42171421	18.25772287	14.32945684	18.93526985	26.79241186	37.18138722	74.48191428	119.6322606
5	Pointcloud_2019_07_03_10_55_26	3644996045	4481	38.104	51	L314_s		8	2092.54	1.490742857	0	40.25128571	296.9892	1028.830057	1518.976714	1883.042771	2092.537657	1815.659286	1666.359257	1125.192514	922.0068286	638.8591714	371.1377143	244.3700857	268.8750857	307.6616286	168.4182	167.8467143	153.7127714	303.9478286	194.5019714	206.4169429	232.9107714	203.5088571	189.7159143	134.5575714	49.16248571	143.7103143	159.3206	222.8563143	144.4916571	11.42171421	18.25772287	14.32945684	18.93526985	26.79241186	37.18138722	74.48191428	119.6322606
5	Pointcloud_2019_07_03_10_55_26	3644996045	4487	38.177	52	L314_s		8	925.69	9.493828571	0	0	59.9928	368.8533714	636.0011429	835.0785143	925.6917714	865.9228571	931.8061714	619.5283429	568.2878857	344.2561143	277.5251429	154.6300571	88.15005714	99.89108571	203.6288	185.0811429	114.9585143	14.23188571	81.75131429	121.5946286	111.0905143	55.67257143	56.89394286	30.72171429	34.29165714	37.82354286	23.4304	17.98754286	10.62777143	11.42171421	18.25772287	14.32945684	18.93526985	26.79241186	37.18138722	74.48191428	119.6322606
5	Pointcloud_2019_07_03_10_55_26	3644996045	4489	38.171	52	L314_s		8	1840.74	3.494857143	0	5.250714286	114.994	649.8611429	1282.009286	1528.090429	1840.743143	1538.010714	1459.955143	1223.640286	889.3815714	673.3884286	423.6542857	376.7167143	335.2417143	132.9675714	189.699	161.1592857	84.04042857	140.3265714	224.8344286	277.6538571	154.1504286	175.7271429	88.95328571	140.7764286	101.3347143	140.8612857	160.467	72.03128571	44.67314286	11.42171421	18.25772287	14.32945684	18.93526985	26.79241186	37.18138722	74.48191428	119.6322606
5	Pointcloud_2019_07_03_10_55_26	3644996045	4491	38.166	52	L314_s		8	1258.79	0	0	29.25057143	76.9952	351.8689143	900.0174286	1060.102343	1258.794514	1243.098571	1040.104114	960.7522286	680.4752571	614.5207429	271.7834286	236.8033714	95.33337143	80.04405714	125.7692	23.23742857	70.12234286	31.42125714	166.9175429	160.7130857	38.21034286	50.78171429	89.01262857	94.83114286	71.37777143	28.89902857	112.5036	53.07502857	22.71851429	11.42171421	18.25772287	14.32945684	18.93526985	26.79241186	37.18138722	74.48191428	119.6322606
5	Pointcloud_2019_07_03_10_55_26	3644996045	4497	38.148	52	L314_s		8	1233.95	6.498971429	6.298628571	0	90.9988	478.8922286	834.0418571	870.1380857	1233.948629	1278.362143	1292.551029	1053.088057	724.7563143	775.9176857	492.1708571	386.0633429	256.6083429	373.2735143	415.9798	412.4718571	324.3680857	326.7053143	396.1668857	339.8907714	282.3900857	342.9454286	361.1906571	292.9952857	218.5069429	244.0122571	312.6134	213.2062571	211.8546286	11.42171421	18.25772287	14.32945684	18.93526985	26.79241186	37.18138722	74.48191428	119.6322606
5	Pointcloud_2019_07_03_10_55_26	3644996045	4527	38.246	52	L314_s		8	995.72	3.5144	0	3.248	19.0168	280.0088	595.164	764.3168	995.7192	863.68	856.7856	701.7672	554.1616	398.9024	277.108	237.3632	118.9832	162.4208	153.0328	141.644	46.5968	44.1256	103.4136	72.7792	0	118.764	144.0808	49.816	50.1528	100.5784	70.1624	35.8624	0	11.42171421	18.25772287	14.32945684	18.93526985	26.79241186	37.18138722	74.48191428	119.6322606
5	Pointcloud_2019_07_03_10_55_26	3644996046	4583	38.449	52	L314_s		8	11269.16	20.5432	68.3576	198.244	911.0504	4039.2264	7676.392	9319.6504	11269.1576	10092.14	10024.9568	7798.9016	5633.7848	4979.6072	3437.724	2437.7896	1819.5496	1564.5624	1407.9984	1402.832	1298.8904	1197.7768	1198.7408	1238.4376	1359.9664	1083.292	1214.7424	1081.348	921.3584	822.6352	842.1872	919.0872	734.8056	11.42171421	18.25772287	14.32945684	18.93526985	26.79241186	37.18138722	74.48191428	119.6322606
5	Pointcloud_2019_07_03_10_55_26	3644996046	4585	38.442	52	L314_s		8	9491.21	32.54422857	9.358971429	115.2438571	520.0516	2465.234171	5484.400143	7215.662314	9491.208971	8152.227857	8311.105771	6624.013543	4852.878486	4663.739514	3121.853143	2039.876257	1652.641257	1314.638886	1513.0686	1080.910143	1024.972314	1082.871486	1026.823914	1098.496829	1147.026314	953.3465714	1023.801743	678.4027143	753.4014571	618.6729429	692.2238	654.1309429	518.8509714	11.42171421	18.25772287	14.32945684	18.93526985	26.79241186	37.18138722	74.48191428	119.6322606
5	Pointcloud_2019_07_03_10_55_26	3644996046	4587	38.435	52	L314_s		8	44406.26	200.5452571	207.3603429	656.2437143	3658.0528	16750.24194	30460.40829	36602.67423	44406.26034	39961.31571	39095.25474	31140.12549	22998.97217	20754.87183	13780.98229	9062.962914	6924.732914	5935.715371	5047.1388	4857.988286	4053.054229	4105.966171	4112.907029	3978.556057	4311.086229	3832.401143	4323.861086	3759.457429	3226.444514	2946.710686	3254.2604	3010.174686	2468.896343	11.42171421	18.25772287	14.32945684	18.93526985	26.79241186	37.18138722	74.48191428	119.6322606
5	Pointcloud_2019_07_03_10_55_26	3644996046	4589	38.428	52	L314_s		8	13833.31	46.54628571	88.36171429	169.2435714	1083.054	4809.249714	8804.416429	11298.68614	13833.31171	12340.40357	12485.40371	9890.237429	7353.065857	6079.004143	4075.111429	2997.049571	2180.824571	2062.791857	2029.209	1649.066429	1571.136143	1625.060857	1547.990143	1534.615286	1623.146143	1464.455714	1347.920429	1306.512143	1202.487571	951.7484286	1153.297	1029.218429	742.9417143	11.42171421	18.25772287	14.32945684	18.93526985	26.79241186	37.18138722	74.48191428	119.6322606
5	Pointcloud_2019_07_03_10_55_26	3644996046	4591	38.42	52	L314_s		8	3056.36	0.547314286	0.363085714	52.24342857	267.0552	1102.257486	2001.424571	2577.698057	3056.363086	2752.491429	2820.552686	2075.349371	1771.159543	1291.136457	1133.240571	730.1362286	619.9162286	571.8683429	474.2792	584.1445714	380.2180571	439.1555429	366.0732571	477.6745143	506.2060571	415.5102857	583.9797714	314.5668571	491.5306286	281.7861714	294.3336	255.2621714	226.9870857	11.42171421	18.25772287	14.32945684	18.93526985	26.79241186	37.18138722	74.48191428	119.6322606
5	Pointcloud_2019_07_03_10_55_26	3644996046	4593	38.413	52	L314_s		8	1896.41	33.54834286	0	33.24328571	206.0564	813.2652571	1550.432714	1756.709971	1896.414457	2022.579286	1986.701657	1480.461314	1213.253229	1109.268771	719.3697143	535.2228857	456.0078857	675.9448286	503.3494	532.2227143	302.2999714	402.2502286	395.1563714	386.7337429	358.2659714	250.5648571	389.0391143	187.6215714	174.5736857	201.8239143	277.3702	190.3059143	165.0324571	11.42171421	18.25772287	14.32945684	18.93526985	26.79241186	37.18138722	74.48191428	119.6322606
5	Pointcloud_2019_07_03_10_55_26	3644996046	4595	38.406	52	L314_s		8	1100.47	2.549371429	0	21.24314286	79.0576	364.2730286	690.4408571	1041.721886	1100.465829	1048.667143	967.8506286	848.5732571	658.3469143	658.4010857	188.4988571	310.3095429	222.0995429	134.0213143	168.4196	380.3008571	178.3818857	160.3449143	120.2394857	187.7929714	235.3258857	82.61942857	116.0984571	184.6762857	106.6167429	89.86165714	158.4068	13.34965714	61.07782857	11.42171421	18.25772287	14.32945684	18.93526985	26.79241186	37.18138722	74.48191428	119.6322606
5	Pointcloud_2019_07_03_10_55_26	3644996046	4597	38.399	52	L314_s	L413_m	8	1442.52	11.5504	0	44.243	119.0588	387.2808	918.449	1039.7338	1442.5172	1335.755	1486.9996	1151.6852	1127.4406	1114.5334	796.628	806.3962	675.1912	828.0978	782.4898	892.379	914.4638	1067.4396	1028.3226	1022.8522	1344.3858	1168.674	1290.1578	1146.731	1048.6598	956.8994	932.4434	920.3934	738.1232	11.42171421	18.25772287	14.32945684	18.93526985	26.79241186	37.18138722	74.48191428	119.6322606
5	Pointcloud_2019_07_03_10_55_26	3644996046	4599	38.485	52	L314_s		8	1222.57	0	0	35.24285714	62.06	349.2885714	731.4571429	978.7457143	1222.568571	1077.842857	1181.148571	876.7971429	658.5342857	620.6657143	414.7571429	353.4828571	284.2828571	396.1742857	302.56	285.4571429	279.5457143	296.5342857	275.4057143	277.9114286	213.4457143	66.72857143	95.21714286	111.7857143	28.70285714	97.93714286	136.48	126.4371429	39.16857143	11.42171421	18.25772287	14.32945684	18.93526985	26.79241186	37.18138722	74.48191428	119.6322606
5	Pointcloud_2019_07_03_10_55_26	3644996046	4603	38.477	52	L314_s		8	3594.67	0	1.371314286	62.24257143	517.0624	1779.304114	2674.473429	3254.769543	3594.671314	3062.018571	2719.446514	2119.021029	1418.721657	1151.930343	637.0154286	497.6561714	359.4661714	206.3272571	217.7004	150.6134286	56.70954286	142.7236571	190.5719429	63.02988571	142.5655429	120.8377143	158.3358286	77.89514286	69.78897143	135.0126286	65.5532	55.52462857	99.25931429	11.42171421	18.25772287	14.32945684	18.93526985	26.79241186	37.18138722	74.48191428	119.6322606
5	Pointcloud_2019_07_03_10_55_26	3644996048	4695	38.682	53	L314_s		8	1750.03	0	24.4344	12.236	165.1176	584.6616	1241.848	1336.3176	1750.0344	1579.06	1633.2992	1298.1704	1189.0312	1092.0168	851.956	786.6424	696.6824	621.8456	782.9296	748.208	575.4776	548.0792	615.3952	700.7544	672.3216	410.348	570.0656	431.412	497.7696	354.7488	359.2368	234.5368	253.3464	11.42171421	18.25772287	14.32945684	18.93526985	26.79241186	37.18138722	74.48191428	119.6322606
5	Pointcloud_2019_07_03_10_55_26	3644996048	4711	38.727	53	L314_s		8	1316.45	0	0	53.23485714	130.1272	502.7237714	1053.913143	1189.412914	1316.445371	1289.762857	1153.490971	920.0659429	633.7806857	515.0753143	498.9891429	344.3356571	289.4156571	320.4574857	253.4912	309.8331429	303.1329143	300.8366857	377.0601143	289.2282286	362.8009143	330.7845714	357.5403429	319.8497143	173.1140571	151.0507429	205.5296	107.8867429	56.70937143	11.42171421	18.25772287	14.32945684	18.93526985	26.79241186	37.18138722	74.48191428	119.6322606
5	Pointcloud_2019_07_03_10_55_26	3644996048	4715	38.796	53	L314_s		8	1206.55	0	9.448114286	19.23457143	124.1296	419.7393143	747.9294286	980.4367429	1206.548114	974.9385714	985.7889143	803.2898286	525.9680571	516.3399429	441.2474286	451.5089714	184.5989714	338.6104571	150.6316	276.9894286	198.2967429	242.0260571	220.2263429	305.3466857	213.9207429	126.8937143	296.6590286	150.9591429	200.2001714	131.1262286	187.6028	145.9742286	93.80011429	11.42171421	18.25772287	14.32945684	18.93526985	26.79241186	37.18138722	74.48191428	119.6322606
5	Pointcloud_2019_07_03_10_55_26	3644996048	4717	38.791	53	L314_s		8	1177.60	10.61211429	0	7.234428571	82.1308	513.7470857	866.9375714	1109.448657	1177.599486	1026.026429	1222.937886	918.4017714	436.0617429	426.4722571	359.3765714	228.5956286	266.6906286	195.6869429	158.7018	222.0675714	115.3786571	100.1207429	171.3094571	221.4059143	202.9806571	194.9482857	93.71837143	117.0138571	134.2432286	127.1639714	113.6394	102.0179714	11.84548571	11.42171421	18.25772287	14.32945684	18.93526985	26.79241186	37.18138722	74.48191428	119.6322606
5	Pointcloud_2019_07_03_10_55_26	3644996048	4719	38.787	53	L314_s		8	956.65	0	0	19.23428571	105.132	337.7548571	594.9457143	754.4605714	956.6508571	748.1142857	968.0868571	832.5137143	766.1554286	829.6045714	627.5057143	388.6822857	367.7822857	539.7634286	351.772	399.1457143	282.4605714	327.2154286	319.3925714	330.4651429	234.0405714	245.0028571	302.7777143	197.0685714	153.2862857	100.2017143	119.676	89.06171429	4.890857143	11.42171421	18.25772287	14.32945684	18.93526985	26.79241186	37.18138722	74.48191428	119.6322606
5	Pointcloud_2019_07_03_10_55_26	3644996048	4739	38.817	53	L314_s		8	1856.16	2.623428571	15.46457143	35.23285714	143.144	701.8325714	1124.027143	1507.579714	1856.164571	1581.992857	1645.576571	1328.633143	1087.092286	946.9277143	594.7971429	733.5488571	295.6988571	407.5282857	277.474	401.9271429	281.2797143	314.1622857	222.2237143	461.0574286	389.6397143	353.5485714	261.3711429	267.6157143	271.7168571	232.5791429	288.042	340.4991429	139.3445714	11.42171421	18.25772287	14.32945684	18.93526985	26.79241186	37.18138722	74.48191428	119.6322606
5	Pointcloud_2019_07_03_10_55_26	3644996048	4749	38.876	53	L314_s		8	3218.42	12.62857143	10.47142857	107.2321429	402.15	1455.871429	2274.067857	2648.639286	3218.421429	2945.432143	2900.321429	2235.192857	1746.560714	1557.589286	1141.442857	997.9821429	796.1571429	752.9107143	814.825	840.3178571	693.6892857	835.6357143	886.6392857	891.3535714	891.9392857	792.8214286	690.6678571	619.8892857	570.9321429	393.7678571	568.225	444.7178571	469.5714286	11.42171421	18.25772287	14.32945684	18.93526985	26.79241186	37.18138722	74.48191428	119.6322606
5	Pointcloud_2019_07_03_10_55_26	3644996049	4841	39.072	53	L314_s		8	1165.78	16.67588571	0.534514286	29.22557143	112.2052	449.2289143	724.4424286	1014.187343	1165.784514	882.4735714	917.1741143	722.3422286	726.8702571	219.6757429	251.3834286	335.9683714	142.3733714	336.4290571	149.0542	74.91242857	175.4573429	148.9912571	237.4625429	201.0780857	231.6953429	100.3317143	170.3976286	101.4061429	165.9127714	173.5040286	104.9086	52.73002857	24.65851429	11.42171421	18.25772287	14.32945684	18.93526985	26.79241186	37.18138722	74.48191428	119.6322606
5	Pointcloud_2019_07_03_10_55_26	3644996049	4845	39.15	54	L314_s	L413_m	8	6063.89	4.677942857	28.53725714	154.2252857	469.2076	2087.244457	4016.458714	4935.211171	6063.887257	5744.649286	5311.472057	4308.566114	3306.057629	3121.940371	2456.641714	1930.141686	1627.556686	1491.582029	1463.1946	1600.068714	1189.621171	1243.180629	1481.628771	1336.196543	1488.815171	1481.440857	1404.516314	1202.515571	1083.998886	921.5795143	1017.9818	842.8175143	687.7492571	11.42171421	18.25772287	14.32945684	18.93526985	26.79241186	37.18138722	74.48191428	119.6322606
5	Pointcloud_2019_07_03_10_55_26	3644996049	4847	39.145	54	L314_s		8	3465.94	6.678971429	0	77.22514286	308.2088	1029.252229	2020.466857	2687.223086	3465.938629	3133.737143	3223.621029	2911.678057	2128.151314	1910.072686	1535.770857	1209.228343	1134.648343	1066.658514	1002.2648	948.1468571	1031.703086	993.2753143	1254.711886	1033.255771	1057.875086	902.4954286	1051.575657	823.5702857	767.0419429	616.6172571	674.0184	594.8612571	486.7946286	11.42171421	18.25772287	14.32945684	18.93526985	26.79241186	37.18138722	74.48191428	119.6322606
5	Pointcloud_2019_07_03_10_55_26	3644996049	4849	39.139	54	L314_s		8	1836.99	12.68	0	55.225	211.21	725.26	1277.475	1621.235	1836.99	1826.825	2007.77	1581.79	1107.245	1043.205	698.9	668.315	533.74	649.735	522.335	492.225	415.785	471.37	492.795	431.315	501.935	401.55	514.635	327.625	360.085	220.655	287.055	163.905	308.84	11.42171421	18.25772287	14.32945684	18.93526985	26.79241186	37.18138722	74.48191428	119.6322606
5	Pointcloud_2019_07_03_10_55_26	3644996049	4853	39.128	53	L314_s		8	1218.09	10.68205714	26.54274286	29.22471429	140.2124	561.2755429	799.4912857	1064.258829	1218.092743	1263.000714	1122.067943	733.0138857	654.4323714	523.4696286	454.1582857	469.4883143	194.9233143	188.8879714	208.4754	178.3812857	143.9488286	199.5593714	140.9612286	164.4334571	260.0548286	131.6591429	119.7536857	128.7344286	83.17111429	146.7304857	114.1282	48.99248571	75.93074286	11.42171421	18.25772287	14.32945684	18.93526985	26.79241186	37.18138722	74.48191428	119.6322606
5	Pointcloud_2019_07_03_10_55_26	3644996050	4863	39.189	54	L314_s		8	1070.35	4.6872	0	40.224	85.2184	421.3144	712.532	871.3184	1070.3496	965.44	880.8128	687.5736	485.9008	549.1312	161.804	289.9216	159.3816	88.2704	179.8264	38.772	190.3584	144.0328	52.3768	160.7296	112.3544	3.932	128.0504	0	64.3864	59.9192	96.3112	59.2112	89.1576	11.42171421	18.25772287	14.32945684	18.93526985	26.79241186	37.18138722	74.48191428	119.6322606
5	Pointcloud_2019_07_03_10_55_26	3644996050	4929	39.367	54	L314_s		8	873.04	0.721142857	0	20.21928571	102.258	343.5708571	623.8007143	773.7115714	873.0448571	785.3392857	778.7288571	844.2677143	426.9924286	631.4975714	237.0657143	374.7812857	223.4062857	178.7944286	208.143	225.3507143	262.0615714	228.1574286	254.1195714	280.6841429	276.3315714	134.7328571	171.0087143	182.8135714	169.8072857	137.1647143	204.519	155.6547143	130.6548571	11.42171421	18.25772287	14.32945684	18.93526985	26.79241186	37.18138722	74.48191428	119.6322606
5	Pointcloud_2019_07_03_10_55_26	3644996050	4935	39.351	54	L314_s		8	1540.20	23.72422857	5.598971429	64.21885714	188.2616	656.5941714	1192.825143	1326.747314	1540.198971	1541.602857	1356.175771	1023.603543	925.2734857	937.8945143	457.4531429	607.0412571	413.6812571	345.0238857	387.3536	407.5851429	399.3073143	335.4414857	391.3689143	323.8618286	322.5113143	278.8965714	373.1867429	327.9777143	231.9364571	285.2779429	184.6288	130.7859429	201.7909714	11.42171421	18.25772287	14.32945684	18.93526985	26.79241186	37.18138722	74.48191428	119.6322606
5	Pointcloud_2019_07_03_10_55_26	3644996051	4945	39.411	54	L314_s		8	1632.46	5.729371429	7.605828571	42.21814286	72.2676	542.6330286	1058.865857	1332.806886	1632.455829	1471.042143	1425.920629	904.1632571	740.7419143	710.5560857	632.0988571	428.4745429	243.1395429	167.4063143	272.7046	208.9758571	265.7168857	273.9149143	219.7844857	216.1579714	203.8108857	83.16942857	263.4834571	265.2512857	143.1517429	144.4666571	175.8118	150.0046571	162.0178286	11.42171421	18.25772287	14.32945684	18.93526985	26.79241186	37.18138722	74.48191428	119.6322606
5	Pointcloud_2019_07_03_10_55_26	3644996061	5805	41.695	58	L314_s		8	1838.55	0.171657143	2.195542857	37.15671429	106.7836	514.9747429	1150.367286	1293.930029	1838.545543	1709.820714	1710.978343	1378.298686	857.0267714	747.4512286	334.6302857	224.7371143	0	145.2951714	86.8906	16.57728571	6.940028571	19.62977143	75.52362857	11.62625714	46.57402857	0	18.00088571	30.77842857	0	0	0	0	0	11.42171421	18.25772287	14.32945684	18.93526985	26.79241186	37.18138722	74.48191428	119.6322606
5	Pointcloud_2019_07_03_10_55_26	3644996063	5971	42.212	59	L314_s		8	985.81	14.25702857	21.30937143	11.14485714	39.8832	272.6197714	601.0431429	762.9189143	985.8093714	1036.112857	933.3429714	615.5899429	554.8026857	525.4333143	297.3491429	115.9296571	111.1596571	88.64348571	60.7172	157.0631429	98.73891429	47.48868571	71.42211429	155.5422286	101.5469143	49.16457143	177.9263429	53.31971429	88.24005714	40.82874286	71.5876	19.44474286	9.293371429	11.42171421	18.25772287	14.32945684	18.93526985	26.79241186	37.18138722	74.48191428	119.6322606
5	Pointcloud_2019_07_03_10_55_26	3644996068	6379	43.325	61	L314_s		8	1480.29	9.466857143	0	44.11571429	125.128	597.2051429	1085.704286	1433.349429	1480.289143	1512.035714	1485.733143	1026.426286	656.9145714	882.4254286	577.6942857	304.6077143	348.8577143	360.2465714	411.038	397.0042857	285.4494286	369.8045714	407.3774286	246.6248571	420.7694286	261.2971429	344.0322857	355.4814286	284.0237143	269.5282857	311.054	189.3682857	201.5491429	11.42171421	18.25772287	14.32945684	18.93526985	26.79241186	37.18138722	74.48191428	119.6322606
6	Pointcloud_2019_07_04_10_45_04	3645081768	26	29.151	130	L374_sharp		20	3399.36	0	0	0	12.52171429	0	0	44.72431429	19.54025714	110.7060286	106.7356	35.05408571	124.8132	370.5357429	249.2195143	185.2156571	182.3834	440.4619714	1917.354943	5191.673429	3399.356914	1739.842857	718.0288	366.1780571	188.0482	159.8864286	54.98705714	65.1534	47.17722857	55.58854286	86.2222	43.72037143	37.9806	10.51770993	10.06423812	8.59198593	13.33166656	16.74514855	20.41268669	28.48566891	79.21868466
6	Pointcloud_2019_07_04_10_45_04	3645081771	284	29.326	125	L314_d		8	326.36	3.564742857	19.26028571	43.3136	138.5954286	230.3227429	297.3216571	249.8238286	326.3573143	351.4592571	435.0504	250.7017714	438.9288	385.4266857	224.2406286	238.7809143	225.1956	238.3527429	146.4594857	202.1108571	174.7722286	200.6857143	23.2992	170.3625143	135.5188	162.4528571	115.2685143	138.6756	118.6600571	92.04188571	133.4348	85.19834286	91.7804	10.51770993	10.06423812	8.59198593	13.33166656	16.74514855	20.41268669	28.48566891	79.21868466
6	Pointcloud_2019_07_04_10_45_04	3645081771	312	29.345	124	L385_br_d		21	3852.89	36.57394286	240.2422857	534.3248	793.6034286	952.3179429	1512.301257	1859.834629	2443.554514	3211.758057	4087.6272	4078.206171	4287.1584	4176.957486	3721.677029	3130.059314	3181.5008	3057.557943	2861.687886	3207.266857	3857.925829	3852.885714	3305.5456	3010.708114	3077.6784	2122.622857	1896.516114	1414.8408	1251.712457	962.0910857	854.5664	572.3587429	513.8672	10.51770993	10.06423812	8.59198593	13.33166656	16.74514855	20.41268669	28.48566891	79.21868466
6	Pointcloud_2019_07_04_10_45_04	3645081773	462	29.434	121	L314_s		8	899.61	0	20.14585714	45.3848	111.6462857	409.2922286	583.1919714	923.8924857	899.6109429	715.3587714	905.7172	692.9083143	632.3884	385.8010571	500.0148857	426.5507429	410.1358	180.6572286	235.9114571	292.1025714	254.7486857	246.9571429	323.8656	318.5595429	190.5334	199.5335714	252.8425429	293.7258	244.9931714	232.3546571	159.2714	125.2180286	165.3322	10.51770993	10.06423812	8.59198593	13.33166656	16.74514855	20.41268669	28.48566891	79.21868466
6	Pointcloud_2019_07_04_10_45_04	3645081791	1978	30.576	118	L325_t	L385_m	10	741.95	7.121342857	45.17128571	63.9912	115.0794286	274.0323429	393.0874571	570.4772286	560.2879143	762.5366571	741.9468	735.2179714	931.8196	670.5400857	779.6428286	542.6241143	619.6602	589.7673429	625.2776857	572.5488571	751.0650286	710.7857143	568.2064	451.2713143	473.1746	508.7378571	442.2483143	255.6702	269.8302571	227.0184857	171.3966	201.9025429	124.0318	10.51770993	10.06423812	8.59198593	13.33166656	16.74514855	20.41268669	28.48566891	79.21868466
6	Pointcloud_2019_07_04_10_45_04	3645081809	3458	31.728	129	L385_m		21	474.36	10.60762857	19.21985714	117.5832	156.5022857	157.7786286	294.0091714	385.0480857	380.7113429	309.3303714	419.4348	444.8791143	474.9556	508.5966571	612.7096857	389.3395429	367.7922	475.6136286	483.3502571	488.7945714	363.1838857	474.3571429	494.2304	460.5387429	270.6106	381.7235714	393.3357429	388.4022	343.5999714	286.6190571	190.3526	241.3808286	265.6198	10.51770993	10.06423812	8.59198593	13.33166656	16.74514855	20.41268669	28.48566891	79.21868466
6	Pointcloud_2019_07_04_10_45_04	3645081811	3544	31.767	128	L385_m		21	973.97	4.635885714	24.16457143	16.6176	35.52685714	58.76388571	96.94651429	168.0812571	205.3170286	146.2481143	322.2064	482.4283429	501.6608	674.2269714	387.0500571	349.1946286	409.7296	680.2438857	410.0517714	507.2737143	774.6556571	973.9714286	639.9872	659.6002286	654.1008	492.2457143	423.0962286	304.9096	206.7609143	136.7701714	204.7568	100.8734857	96.8864	10.51770993	10.06423812	8.59198593	13.33166656	16.74514855	20.41268669	28.48566891	79.21868466
6	Pointcloud_2019_07_04_10_45_04	3645081817	4060	32.178	110	L314_d		8	394.95	0	2.832857143	20.824	66.67428571	197.6754286	327.5705714	331.2802857	394.9511429	279.7545714	350.836	256.7237143	428.892	384.0088571	364.0922857	201.3251429	226.354	190.0254286	286.2608571	231.1485714	305.4862857	289.6571429	240.528	248.9691429	248.042	292.3785714	208.6591429	256.954	167.7265714	24.67685714	97.182	137.8294286	111.486	10.51770993	10.06423812	8.59198593	13.33166656	16.74514855	20.41268669	28.48566891	79.21868466
6	Pointcloud_2019_07_04_10_45_04	3645081817	4062	32.176	110	L325_t	L314_d	10	1419.88	21.80608571	47.83157143	195.8248	357.6748571	628.6750857	1017.569114	1012.281057	1267.965229	1263.775914	1419.8772	1367.759743	1284.9084	1300.046771	963.1234571	676.3450286	831.3758	693.0400857	743.2771714	652.1597143	846.4972571	822.6714286	647.5456	548.9938286	551.0534	540.3907143	610.6768286	566.9658	402.7303143	349.6803714	336.1914	356.8408857	222.4922	10.51770993	10.06423812	8.59198593	13.33166656	16.74514855	20.41268669	28.48566891	79.21868466
6	Pointcloud_2019_07_04_10_45_04	3645081824	4614	32.626	124	L314_d		8	259.85	0	0	60.0456	179.8325714	311.5804571	414.1669429	346.4939714	259.8528857	186.6665429	139.2484	107.7036286	190.4348	45.51111429	26.72677143	118.8334857	38.3926	28.08545714	0	105.2351429	93.52537143	73.61428571	0	50.80708571	91.1998	70.74214286	88.55808571	23.2226	43.76334286	38.65031429	57.7858	75.00305714	9.2034	10.51770993	10.06423812	8.59198593	13.33166656	16.74514855	20.41268669	28.48566891	79.21868466
6	Pointcloud_2019_07_04_10_45_04	3645081824	4616	32.624	124	L314_d		8	2160.87	20.98811429	118.4754286	467.0464	960.8331429	1853.580114	2180.165486	1987.494743	2160.866971	1790.687886	1958.2896	1565.739657	1356.4512	1208.549029	965.7579429	790.8533714	648.4144	612.1001143	625.7962286	641.2462857	451.5363429	484.6285714	419.4208	563.8317714	460.2112	480.7542857	528.5757714	442.2344	529.7670857	323.6538286	404.7952	353.0145143	289.2096	10.51770993	10.06423812	8.59198593	13.33166656	16.74514855	20.41268669	28.48566891	79.21868466
6	Pointcloud_2019_07_04_10_45_04	3645081825	4746	32.728	134	L325_t	L385_m	10	898.97	2.030828571	15.39185714	38.0984	105.8702857	121.5578286	289.0707714	527.5448857	750.7825429	837.0751714	898.9676	624.0815143	902.5172	819.0134571	397.7840857	441.1459429	435.8314	486.0528286	533.8566571	608.9705714	603.2494857	529.5571429	441.5648	375.4363429	234.9522	283.5435714	264.7253429	294.0014	302.0103714	184.8822571	227.4062	192.7592286	134.6126	10.51770993	10.06423812	8.59198593	13.33166656	16.74514855	20.41268669	28.48566891	79.21868466
6	Pointcloud_2019_07_04_10_45_04	3645081834	5488	33.273	170	L385_m		21	405.86	0	0	25.3952	50.08228571	65.43062857	92.53017143	149.8310857	156.0083429	188.9933714	286.2528	369.4481143	259.6016	277.0796571	295.3486857	239.5235429	392.9192	370.4906286	382.9092571	436.1045714	451.3198857	405.8571429	327.0944	406.5947429	384.1816	326.0485714	474.2867429	397.3792	383.3989714	212.1860571	245.8936	188.0098286	234.9128	10.51770993	10.06423812	8.59198593	13.33166656	16.74514855	20.41268669	28.48566891	79.21868466
6	Pointcloud_2019_07_04_10_45_04	3645081842	6076	33.767	163	L341_a		14	671.51	12.46782857	0	15.6304	27.25028571	12.32982857	59.10177143	64.05788571	113.1495429	128.2681714	320.3656	257.0405143	628.4232	767.2264571	671.5130857	706.3699429	604.3284	574.7998286	613.7056571	606.3805714	429.5454857	385.0571429	319.2688	278.8523429	196.5332	256.6185714	189.4863429	204.8484	199.4993714	108.2192571	126.6572	109.3782286	48.7356	10.51770993	10.06423812	8.59198593	13.33166656	16.74514855	20.41268669	28.48566891	79.21868466
6	Pointcloud_2019_07_04_10_45_04	3645081844	6252	33.926	158	L418_d		27	2470.89	7.525657143	21.42371429	31.7008	17.30057143	67.29965714	104.9735429	92.12577143	231.3890857	207.1463429	162.9912	274.2110286	290.8664	340.5629143	279.2561714	213.1198857	226.2468	259.0896571	231.1413143	318.3611429	288.5109714	278.3142857	263.8176	549.0246857	1144.5364	1626.687143	2855.042686	2470.8868	2079.828743	1915.528514	2139.4844	2162.386457	1649.2812	10.51770993	10.06423812	8.59198593	13.33166656	16.74514855	20.41268669	28.48566891	79.21868466
6	Pointcloud_2019_07_04_10_45_04	3645081844	6254	33.925	158	L385_m		21	482.33	0	0	26.7016	44.30114286	50.29931429	99.97208571	241.1265429	404.4031714	355.1676857	363.0324	503.2470571	533.8828	542.6008286	378.2873429	328.1397714	329.2686	484.1043143	444.1576286	580.3722857	463.5219429	482.3285714	427.8352	441.0493714	371.5478	519.6992857	344.0603714	454.8986	256.8324857	322.5320286	209.4938	210.3979143	204.2874	10.51770993	10.06423812	8.59198593	13.33166656	16.74514855	20.41268669	28.48566891	79.21868466
6	Pointcloud_2019_07_04_10_45_04	3645081844	6272	33.935	158	L385_m		21	684.46	4.532228571	13.41085714	0	0	3.296228571	85.95897143	100.1334857	227.5299429	74.35977143	329.4032	450.5713143	633.0304	764.9420571	704.5678857	602.3187429	587.4648	783.2362286	714.3044571	635.4725714	556.6206857	684.4571429	565.9936	469.2715429	538.6504	479.8085714	393.2195429	381.0048	233.8661714	166.5636571	144.5784	148.5010286	107.3432	10.51770993	10.06423812	8.59198593	13.33166656	16.74514855	20.41268669	28.48566891	79.21868466
6	Pointcloud_2019_07_04_10_45_04	3645081844	6286	33.948	158	L374_sharp		20	803.70	0	0	0	5.310285714	21.29382857	75.94877143	172.1388857	216.6285429	141.5091714	241.6916	148.8235143	215.1452	249.2074571	246.7860857	227.4579429	184.6174	204.3388286	368.4186571	1009.550571	803.6974857	498.5571429	292.1168	230.4443429	275.7302	216.8935714	246.3433429	205.0874	217.8923714	180.5882571	184.6442	160.5812286	135.3866	10.51770993	10.06423812	8.59198593	13.33166656	16.74514855	20.41268669	28.48566891	79.21868466
6	Pointcloud_2019_07_04_10_45_04	3645081844	6288	33.947	158	L374_m		21	841.57	0	21.40057143	54.7152	123.3108571	163.2934857	307.9473143	509.1396571	546.6426286	745.5305143	899.7328	798.8595429	851.1616	1081.245371	931.8172571	785.4778286	1004.6392	817.3534857	818.4349714	1079.561714	999.7084571	841.5714286	947.1344	890.4690286	1072.7416	1026.905714	1350.361029	1072.0992	1057.896114	864.5917714	927.6536	924.5926857	640.3928	10.51770993	10.06423812	8.59198593	13.33166656	16.74514855	20.41268669	28.48566891	79.21868466
6	Pointcloud_2019_07_04_10_45_04	3645081845	6350	33.992	157	L418_d		27	597.47	0	2.360714286	10.74	30.32857143	18.28285714	115.9021429	56.16357143	189.0792857	0	114.01	253.9764286	282.67	102.4207143	68.78357143	148.0942857	158.315	119.8078571	65.94071429	89.90714286	121.0485714	115.0142857	215.68	180.2342857	335.095	500.2821429	609.9092857	597.465	434.0121429	503.7007143	552.945	580.9478571	410.585	10.51770993	10.06423812	8.59198593	13.33166656	16.74514855	20.41268669	28.48566891	79.21868466
6	Pointcloud_2019_07_04_10_45_04	3645081845	6378	34.019	156	L385_m		21	726.21	21.56705714	22.34271429	17.7512	23.33657143	40.27805714	87.88174286	114.1743714	267.2764857	158.4909429	296.5868	449.4808286	611.8996	743.9515143	649.2199714	547.3726857	743.6202	686.0130571	641.1691143	619.0631429	506.2021714	726.2142857	660.9264	507.5798857	558.2546	482.4521429	435.1568857	321.6302	244.0645429	177.7499143	182.0766	213.1082571	122.6718	10.51770993	10.06423812	8.59198593	13.33166656	16.74514855	20.41268669	28.48566891	79.21868466
6	Pointcloud_2019_07_04_10_45_04	3645081848	6634	34.181	152	L418_d		27	827.14	0	0	0	0	16.23417143	21.69522857	99.27311429	87.07945714	64.22282857	223.8604	132.0924857	56.9988	119.8045429	127.2099143	76.91805714	104.4106	111.8891714	123.2573429	100.4894286	138.6065143	88.04285714	169.1792	131.7396571	282.7138	516.0064286	737.4206571	827.1406	599.5436286	424.1997429	583.2798	653.5747714	507.4654	10.51770993	10.06423812	8.59198593	13.33166656	16.74514855	20.41268669	28.48566891	79.21868466
6	Pointcloud_2019_07_04_10_45_04	3645081851	6854	34.32	151	L385_m		21	465.61	10.72345714	4.036714286	14.9416	27.47257143	34.19645714	66.53494286	93.35797143	188.6288857	131.5705429	336.3924	265.0556286	269.8028	404.9751143	304.6387714	380.1054857	475.8086	428.5014571	491.0519143	563.7151429	548.8133714	465.6142857	666.1152	525.4550857	450.9678	487.3421429	471.3660857	395.4386	266.9553429	278.5863143	271.3138	311.8350571	201.1474	10.51770993	10.06423812	8.59198593	13.33166656	16.74514855	20.41268669	28.48566891	79.21868466
6	Pointcloud_2019_07_04_10_45_04	3645081852	6906	34.361	151	L325_s		10	3271.46	3.740542857	42.00328571	67.9624	109.4874286	345.1875429	757.4970571	1230.378029	1910.995114	2318.125457	3271.4636	3165.992371	3170.2292	3017.960886	2501.449229	1710.622514	1567.3754	1423.882543	1140.476086	937.0048571	619.0986286	646.9857143	581.5728	479.0969143	397.2642	410.6578571	384.8259143	300.7454	242.0526571	138.6776857	252.5582	204.1329429	150.3086	10.51770993	10.06423812	8.59198593	13.33166656	16.74514855	20.41268669	28.48566891	79.21868466
6	Pointcloud_2019_07_04_10_45_04	3645081853	7044	34.519	153	L374_m		21	1027.97	0	0	2.0176	20.52685714	29.16388571	28.39651429	68.43125714	103.9670286	268.5981143	329.3064	616.4783429	814.3608	1132.576971	851.6000571	911.9946286	926.8796	1078.893886	922.6017714	1004.773714	1003.855657	1027.971429	890.7872	845.8002286	797.0508	641.4957143	603.0462286	454.5596	346.3109143	255.9201714	246.2068	178.9234857	124.7364	10.51770993	10.06423812	8.59198593	13.33166656	16.74514855	20.41268669	28.48566891	79.21868466
6	Pointcloud_2019_07_04_10_45_04	3645081854	7062	34.533	154	L374_m		21	492.10	25.7918	0	30.0248	42.532	48.1608	121.3834	225.4382	412.0938	489.7902	519.6772	509.8026	644.5084	646.9182	419.8806	427.1736	442.0758	424.0258	473.7486	497.874	504.9544	492.1	453.9456	515.0224	448.1534	482.605	526.2054	475.6658	402.3446	254.9518	235.2914	310.0266	235.7922	10.51770993	10.06423812	8.59198593	13.33166656	16.74514855	20.41268669	28.48566891	79.21868466
6	Pointcloud_2019_07_04_10_45_04	3645081854	7070	34.525	153	L374_m		21	1718.16	22.79442857	11.89785714	20.028	95.53428571	212.1594286	459.3775714	768.4412857	1088.150143	1276.875571	1505.842	1469.946714	1275.574	1523.069857	1428.005286	1197.253143	1349.163	1404.084429	1502.813857	1497.918571	1588.998286	1718.157143	1868.016	1667.121143	1890.199	1696.653571	1755.276143	1500.713	1380.359571	1146.965857	1159.329	1244.072429	1011.817	10.51770993	10.06423812	8.59198593	13.33166656	16.74514855	20.41268669	28.48566891	79.21868466
6	Pointcloud_2019_07_04_10_45_04	3645081854	7072	34.523	153	L374_m		21	1398.17	32.79508571	24.89657143	35.0288	70.53485714	108.1590857	327.3761143	564.4420571	1055.164229	1069.896914	1518.8832	1481.982743	1314.5904	1392.107771	1178.036457	1111.273029	1239.1848	1243.099086	1460.830171	1429.929714	1303.009257	1398.171429	1642.0336	1592.145829	1580.2104	1522.665714	1601.293829	1361.7248	1343.363314	1097.969371	1180.3384	1176.083886	880.8232	10.51770993	10.06423812	8.59198593	13.33166656	16.74514855	20.41268669	28.48566891	79.21868466
6	Pointcloud_2019_07_04_10_45_04	3645081854	7074	34.521	153	L374_m		21	987.19	1.795742857	0	15.0296	39.53542857	51.15874286	232.3746571	282.4428286	501.1783143	568.9182571	629.9244	767.0187714	841.6068	919.1456857	842.0676286	628.2929143	749.2066	818.1137429	893.8464857	919.9408571	900.0202286	987.1857143	1035.0512	1056.170514	1071.2218	922.6778571	986.3115143	880.7366	827.3670571	654.9728857	646.3478	700.0953429	630.8294	10.51770993	10.06423812	8.59198593	13.33166656	16.74514855	20.41268669	28.48566891	79.21868466
6	Pointcloud_2019_07_04_10_45_04	3645081854	7078	34.548	154	L374_m		21	1622.21	0	11.89271429	31.0312	63.53657143	150.1580571	283.3717429	693.4443714	944.2064857	1069.960943	1558.0068	1475.090829	1308.6396	1545.221514	1355.129971	1127.332686	1265.2502	1279.143057	1463.879114	1539.963143	1476.042171	1622.214286	1720.0864	1596.219886	1677.2446	1461.702143	1437.346886	1234.7602	1080.374543	848.9799143	949.3666	915.1182571	776.8418	10.51770993	10.06423812	8.59198593	13.33166656	16.74514855	20.41268669	28.48566891	79.21868466
6	Pointcloud_2019_07_04_10_45_04	3645081854	7082	34.545	154	L374_m		21	892.24	21.79837143	11.89014286	23.0328	61.53771429	67.15737143	191.3688286	330.4459143	621.2346571	650.0036286	848.0892	813.1628857	811.6724	933.2973429	647.1923143	687.3724571	691.2938	818.1723714	926.9117429	945.9854286	828.0641143	892.2428571	1038.1216	1014.269257	964.2674	935.7264286	992.3822571	912.7838	808.3820286	635.9869429	709.3854	642.1411714	569.8542	10.51770993	10.06423812	8.59198593	13.33166656	16.74514855	20.41268669	28.48566891	79.21868466
6	Pointcloud_2019_07_04_10_45_04	3645081854	7092	34.564	155	L374_m		21	1277.31	21.80165714	0.883714286	55.0368	71.54057143	177.1556571	293.3615429	465.4497714	833.3050857	891.1103429	1193.2952	1350.343029	1155.7544	1560.486914	1220.348171	1013.471886	1063.4028	1103.245657	1057.993314	1185.041143	1039.118971	1277.314286	1165.2096	994.3926857	1093.3244	1002.787143	1103.470686	869.8428	722.4007429	590.0045143	578.4324	535.1984571	437.8852	10.51770993	10.06423812	8.59198593	13.33166656	16.74514855	20.41268669	28.48566891	79.21868466
6	Pointcloud_2019_07_04_10_45_04	3645081854	7094	34.563	155	L374_m		21	1305.33	6.802314286	21.88242857	56.0376	73.54114286	112.1553143	254.3600857	476.4505429	869.3191714	747.1316857	1274.3364	1271.379057	1162.7708	1219.524829	1110.379343	888.4917714	1133.4246	1086.260314	1292.009629	1276.052286	1302.129943	1305.328571	1406.2272	1329.417371	1498.3358	1212.799286	1236.488371	1079.8546	833.4044857	754.0080286	845.4418	714.2099143	533.8914	10.51770993	10.06423812	8.59198593	13.33166656	16.74514855	20.41268669	28.48566891	79.21868466
6	Pointcloud_2019_07_04_10_45_04	3645081854	7096	34.561	155	L385_m		21	640.34	0	0	20.0384	47.54171429	47.15497143	136.3586286	164.4513143	384.3332571	320.1530286	673.3776	567.4150857	497.7872	595.5627429	520.4105143	404.5116571	451.4464	537.2749714	532.0259429	579.0634286	591.1409143	640.3428571	769.2448	650.4420571	561.3472	593.8114286	723.5060571	643.8664	511.4082286	450.0115429	435.4512	341.2213714	335.8976	10.51770993	10.06423812	8.59198593	13.33166656	16.74514855	20.41268669	28.48566891	79.21868466
6	Pointcloud_2019_07_04_10_45_04	3645081854	7098	34.559	155	L385_m		21	468.36	0	3.879857143	14.0392	49.54228571	114.1546286	201.3571714	319.4520857	367.3473429	423.1743714	566.4188	610.4511143	526.8036	588.6006571	504.4416857	546.5315429	486.4682	575.2896286	495.0422571	554.0745714	420.1518857	468.3571429	523.2624	577.4667429	523.3586	499.8235714	498.5237429	342.8782	306.4119714	229.0150571	289.4606	197.2328286	229.9038	10.51770993	10.06423812	8.59198593	13.33166656	16.74514855	20.41268669	28.48566891	79.21868466
6	Pointcloud_2019_07_04_10_45_04	3645081854	7102	34.556	154	L374_m		21	1210.39	21.80494286	35.87728571	40.0408	61.54342857	171.1539429	219.3542571	367.4536286	617.3755143	434.2170571	852.5012	964.5231714	936.8364	1368.676486	979.5040286	1017.571314	1200.5118	1150.318943	1142.074886	1208.096857	1199.173829	1210.385714	1246.2976	1064.516114	1186.3814	984.8478571	1049.559114	775.9018	667.4194571	547.0220857	552.4794	433.2557429	380.9162	10.51770993	10.06423812	8.59198593	13.33166656	16.74514855	20.41268669	28.48566891	79.21868466
6	Pointcloud_2019_07_04_10_45_04	3645081856	7246	34.677	158	L385_m		21	654.41	6.852257143	0	10.0984	1.584571429	0	1.249342857	35.50917143	168.3896857	192.7537429	471.4676	728.1172286	619.0172	809.4063143	837.7483714	699.0030857	706.0814	719.3742571	749.2495143	827.8991429	520.9637714	654.4142857	660.5648	669.2934857	437.2022	420.7221429	370.8324857	305.7514	224.6889429	138.2751143	121.1562	152.0806571	110.3626	10.51770993	10.06423812	8.59198593	13.33166656	16.74514855	20.41268669	28.48566891	79.21868466
6	Pointcloud_2019_07_04_10_45_04	3645081860	7622	34.984	166	L385_m		21	471.10	15.9758	0	17.2488	22.692	25.0648	69.9754	131.6542	279.0378	259.7662	155.2132	378.8906	413.1004	440.5342	412.6086	412.7416	327.1798	480.1298	530.3166	549.994	387.0264	471.1	389.8736	411.9344	315.3454	301.005	406.1574	219.9698	216.3926	153.9358	246.9234	187.2346	190.5282	10.51770993	10.06423812	8.59198593	13.33166656	16.74514855	20.41268669	28.48566891	79.21868466
6	Pointcloud_2019_07_04_10_45_04	3645081861	7686	35.051	168	L418_d		27	1592.35	3.996828571	2.501857143	0	1.710285714	0	0	57.67888571	90.48854286	108.4491714	20.5316	88.04351429	64.6252	175.7474571	205.6060857	153.3779429	136.8774	67.59882857	161.8386571	97.35057143	38.37748571	160.5571429	133.4368	230.7243429	444.7102	902.3935714	1500.723343	1592.3474	1235.512371	1012.048257	1303.2242	1404.601229	1134.7266	10.51770993	10.06423812	8.59198593	13.33166656	16.74514855	20.41268669	28.48566891	79.21868466
6	Pointcloud_2019_07_04_10_45_04	3645081864	7922	35.221	176	L413_m		26	2259.81	1.074371429	4.350142857	48.3688	136.7777143	281.0133714	354.7568286	356.7699143	813.1506571	659.9676286	918.3932	1118.294886	1078.5604	1283.221343	993.2843143	920.7244571	923.4498	892.3283714	980.7637429	1208.665429	1044.672114	1282.242857	1403.5136	1538.637257	1836.0554	1935.826429	2259.810257	2034.7398	1969.954029	1612.462943	1868.3334	1812.953171	1763.4582	10.51770993	10.06423812	8.59198593	13.33166656	16.74514855	20.41268669	28.48566891	79.21868466
7	Pointcloud_2019_07_04_10_47_49	3645081940	555	40.278	162	L385_m		21	1159.70	0	0	50.52011429	52.33468571	80.122	138.6448	197.7609714	341.1653714	425.1452	748.748	654.5292571	787.0434857	796.3895429	856.0630286	750.4365714	791.7141143	819.5958857	807.3864	837.6993714	1063.14	1159.704629	897.4493143	864.872	1060.765943	788.3301714	734.2690286	662.6590857	556.6032	431.0248	458.7702857	395.6535429	198.9732571	11.53208086	12.57157287	16.98234377	12.06878434	16.25798949	25.91095864	29.06334079	46.25340828
7	Pointcloud_2019_07_04_10_47_49	3645081946	1067	40.726	157	L374_sharp		20	1838.82	23.60291429	3.646628571	0	7.064057143	8.866	0	0	0	85.8156	62.644	0	96.91045714	5.428628571	42.32908571	0	103.0023429	140.8276571	414.3192	1656.118114	1838.82	749.6938857	428.8879429	167.016	28.41782857	39.83051429	34.64708571	0	48.2896	2.9944	41.11085714	0	1.079771429	11.53208086	12.57157287	16.98234377	12.06878434	16.25798949	25.91095864	29.06334079	46.25340828
7	Pointcloud_2019_07_04_10_47_49	3645081959	2159	41.579	148	L314_s	L385_br_complex	8	1526.13	5.649714286	1.395428571	52.64114286	231.4868571	546.32	1023.928	1064.849714	1526.133714	1118.972	1242.68	931.8325714	752.9548571	497.0354286	511.4902857	231.7657143	253.2811429	308.1188571	219.504	317.0737143	248.2	323.8662857	470.7531429	389.12	434.3394286	361.5617143	341.2502857	300.6708571	243.152	274.328	316.1028571	270.5754286	210.5725714	11.53208086	12.57157287	16.98234377	12.06878434	16.25798949	25.91095864	29.06334079	46.25340828
7	Pointcloud_2019_07_04_10_47_49	3645081961	2323	41.734	162	L385_m		21	576.75	0.656742857	7.507885714	93.44902857	96.40017143	133.238	279.0592	273.6767429	474.5843429	357.3508	521.092	446.7713143	385.1153714	427.1338857	324.4192571	306.8891429	504.9750286	489.1149714	392.6856	461.7703429	585.66	576.7456571	477.1358286	421.088	422.8294857	393.3235429	384.2932571	227.3877714	211.3328	229.2792	174.8525714	189.5898857	111.2473143	11.53208086	12.57157287	16.98234377	12.06878434	16.25798949	25.91095864	29.06334079	46.25340828
7	Pointcloud_2019_07_04_10_47_49	3645081977	3637	42.812	360	L413_m		26	441.66	0	2.408914286	15.90977143	33.70562857	33.581	87.1104	113.3030571	29.21925714	0	350.454	96.34148571	207.4380286	123.9959143	200.8989429	138.9268571	196.5467714	116.1082286	206.1772	332.3762571	355.37	337.8157429	447.2263714	340.856	451.7681143	382.4396571	441.6619429	383.1318286	360.7936	418.9004	452.8594286	417.7179143	356.6534857	11.53208086	12.57157287	16.98234377	12.06878434	16.25798949	25.91095864	29.06334079	46.25340828
7	Pointcloud_2019_07_04_10_47_49	3645081983	4071	43.239	168	L314_s		8	713.70	4.731657143	20.70651429	25.40137143	120.4762286	373.364	707.4576	814.4916571	713.7044571	686.0224	647.776	455.4110857	410.8018286	244.1345143	176.2963429	39.83885714	137.0293714	125.3906286	178.5968	162.5124571	35.88	168.4355429	165.5317714	169.064	128.7113143	52.10205714	135.0683429	124.0290286	99.9184	116.4176	153.8434286	78.40251429	118.4390857	11.53208086	12.57157287	16.98234377	12.06878434	16.25798949	25.91095864	29.06334079	46.25340828
7	Pointcloud_2019_07_04_10_47_49	3645081992	4805	43.85	163	L413_m		26	863.21	16.76311429	35.20982857	23.54154286	97.08825714	250.997	397.0448	385.1931143	612.6725143	551.6202	556.998	629.5149714	762.9470571	562.4288286	586.8808857	465.2937143	466.6105429	501.3244571	538.8364	622.5815143	687.89	646.3224857	717.1957429	807.872	885.3802286	883.9873143	863.2118857	877.2376571	839.2032	621.6748	581.1988571	660.9428286	595.4589714	11.53208086	12.57157287	16.98234377	12.06878434	16.25798949	25.91095864	29.06334079	46.25340828
7	Pointcloud_2019_07_04_10_47_49	3645082011	6393	45.142	148	L374_m	L413_m	21	1940.20	26.83117143	19.29874286	37.68131429	127.2488857	180.203	336.3152	519.2011714	782.4017714	1344.0198	2378.402	2398.336457	2805.550086	2909.479743	2582.924829	2086.220571	2147.012314	1858.652686	1825.6436	2062.692771	1819.71	1940.203229	2006.267114	1941.928	2391.808343	2343.046971	2549.993829	2368.179486	2278.6368	1978.8852	2371.458286	2242.765743	1999.992457	11.53208086	12.57157287	16.98234377	12.06878434	16.25798949	25.91095864	29.06334079	46.25340828
7	Pointcloud_2019_07_04_10_47_49	3645082016	6813	45.454	149	L413_m		26	546.23	0	0	0	6.026885714	0	30.6512	0	1.677771429	5.2338	0	0	33.64408571	0	71.98682857	44.78057143	34.35031429	17.76468571	0	0	39.01	11.57722857	0	34.968	69.62434286	225.5589714	546.2258286	646.0154857	659.6608	483.3212	626.3782857	636.3637429	643.7204571	11.53208086	12.57157287	16.98234377	12.06878434	16.25798949	25.91095864	29.06334079	46.25340828
7	Pointcloud_2019_07_04_10_47_49	3645082026	7601	46.01	149	L413_m		26	558.04	18.88294286	2.127085714	0	7.610371429	0	12.2816	2.292942857	63.45274286	0	37.266	0.714514286	166.8299714	116.4000857	390.8650571	242.5931429	257.4892286	305.3557714	395.0788	407.5557429	411.83	601.4122571	618.8176286	581.424	519.7838857	641.0243429	558.0420571	568.4601714	629.3344	436.8916	505.9805714	518.2380857	478.9625143	11.53208086	12.57157287	16.98234377	12.06878434	16.25798949	25.91095864	29.06334079	46.25340828
8	Pointcloud_2019_07_03_11_02_53	3644996436	90	48.207	51	L418_d		27	6065.67	63.458	66.733	96.25	70.873	77.976	108.855	139.38	272.803	540.175	381.718	345.134	395.67	636.077	580.604	456.382	277.412	348.721	211.798	167.297	227.328	425.456	464.895	709.262	1684.801	3456.157	5989.762	6065.667	5152.514	4662.085	5169.197	5444.754	4165.634	14.93541652	12.42577965	12.22747362	22.8560714	23.58813261	24.45063053	28.70714197	53.28372693
8	Pointcloud_2019_07_03_11_02_53	3644996439	336	48.743	51	L358_d		16	2449.41	0	44.29177143	63.77714286	56.50205714	52.84754286	100.4348571	166.9262857	335.6683429	515.86	521.9872	335.5336	415.0051429	751.1950857	903.6873143	1615.929943	2449.410514	2086.3384	1898.610629	2228.623086	1845.996914	1385.630971	1245.653714	923.9762286	719.1532571	549.7642286	342.5848	368.1368	280.8084571	298.8468571	238.9288	209.8216	134.4907429	14.93541652	12.42577965	12.22747362	22.8560714	23.58813261	24.45063053	28.70714197	53.28372693
8	Pointcloud_2019_07_03_11_02_53	3644996455	1612	52.168	55	L418_d		27	1921.70	0	7.190114286	0.511428571	29.76497143	20.36822857	20.44257143	77.94685714	46.09182857	0	0	0	66.98742857	199.9864571	243.9243429	95.82902857	245.8987429	306.6628	377.7606857	370.0624571	315.0275429	413.2865143	562.9631429	591.6158857	759.9153714	1353.661886	2138.1616	1921.6956	1729.083771	1598.546571	1666.6596	1810.1072	1342.682629	14.93541652	12.42577965	12.22747362	22.8560714	23.58813261	24.45063053	28.70714197	53.28372693
8	Pointcloud_2019_07_03_11_02_53	3644996510	6124	63.595	69	L325_t	L385_br_complex	10	4784.30	57.0088	301.4388	763.18	1530.3028	2372.3536	3190.078	3812.308	4464.6708	4483.79	4784.3048	4504.8624	3863.232	4158.9572	3370.5744	2855.6352	2845.6032	2680.0356	2315.3728	2754.4092	2762.3208	2866.8616	2482.562	2149.4232	2064.0836	1715.1652	1616.6432	1378.3612	1097.8504	1000.886	873.7892	887.0544	766.7624	14.93541652	12.42577965	12.22747362	22.8560714	23.58813261	24.45063053	28.70714197	53.28372693
8	Pointcloud_2019_07_03_11_02_53	3644996512	6292	64.092	69	L385_m		21	1035.71	18.3304	54.8204	129.54	197.7324	195.9488	336.474	555.364	888.6764	934.77	1111.0984	1272.3792	1226.656	1317.6476	1123.8752	1097.5216	1645.0656	1400.5548	1447.3424	1333.3636	1133.8264	1035.7128	1010.446	699.3256	653.7388	567.3116	499.9856	319.7796	239.7832	196.138	170.7036	236.5152	207.0792	14.93541652	12.42577965	12.22747362	22.8560714	23.58813261	24.45063053	28.70714197	53.28372693
8	Pointcloud_2019_07_03_11_02_53	3644996512	6294	64.087	69	L385_m		21	1508.75	9.334228571	70.82494286	159.5442857	235.7375143	269.9558857	471.4787143	729.3765714	1214.724086	1269.865	1336.2388	1531.5044	1506.756286	1981.786771	1581.997829	1598.615486	1819.130629	1509.6086	1517.389657	1732.398771	1685.856229	1508.746743	1158.468429	1129.372057	991.7823143	786.3490571	670.0492	452.8322	472.8181143	366.1767143	296.7502	278.5564	219.1186857	14.93541652	12.42577965	12.22747362	22.8560714	23.58813261	24.45063053	28.70714197	53.28372693
8	Pointcloud_2019_07_03_11_02_53	3644996530	7752	67.755	74	L385_br_d		21	12319.49	105.1252571	166.1366857	300.6685714	366.4658286	667.1213714	1519.915429	3163.541143	5298.486971	6044.12	7528.5904	8922.7752	8667.864571	9288.242743	8188.394057	7448.058171	7267.536457	7208.8288	6680.840114	7829.038743	10562.60126	12319.49109	11217.81886	10785.23931	11081.50423	8615.655314	7905.4136	6428.1776	5189.270629	4263.399429	3988.7216	3493.5912	2672.903771	14.93541652	12.42577965	12.22747362	22.8560714	23.58813261	24.45063053	28.70714197	53.28372693
8	Pointcloud_2019_07_03_11_02_53	3644996530	7760	67.816	75	L325_t		10	966.15	18.14057143	26.15485714	57.68571429	148.4862857	319.1497143	611.9342857	721.5914286	794.6777143	762.5	966.152	925.276	901.2657143	830.7994286	859.8845714	388.4337143	507.7965714	520.044	355.0291429	418.1794286	352.7205714	390.6268571	298.9085714	298.4251429	289.6782857	344.8051429	377.668	188.388	278.4102857	248.5542857	294.908	185.756	189.0617143	14.93541652	12.42577965	12.22747362	22.8560714	23.58813261	24.45063053	28.70714197	53.28372693
8	Pointcloud_2019_07_03_11_02_53	3644996531	7806	67.865	75	L358_d		16	7924.29	88.22862857	398.2593429	870.7842857	1157.603914	1348.312686	2036.042714	2864.880571	3889.774486	4350.685	4976.3812	5535.1556	5434.572286	5789.000371	5357.705029	7133.593086	7924.292229	7094.2814	6699.116057	7126.988371	5563.406629	4791.407543	4509.424429	3532.493657	2969.679114	2348.666657	2082.1308	1863.5978	1531.213314	1390.444714	1436.9798	1249.7036	982.9698857	14.93541652	12.42577965	12.22747362	22.8560714	23.58813261	24.45063053	28.70714197	53.28372693
8	Pointcloud_2019_07_03_11_02_53	3644996531	7824	67.987	75	L341_s		13	13201.25	136.2630857	798.3002286	1775.822857	2529.649943	3012.376457	4325.085143	5666.993714	7505.203657	7850.54	9948.6448	11406.2824	11594.47486	13201.25291	12082.80869	10895.43806	9814.877486	9459.7656	8384.541371	8181.304914	6688.675086	6562.713029	5747.626286	5051.911771	4815.070743	4062.003771	3781.7032	3675.0712	3214.527543	2939.793143	2835.3992	2804.0744	2380.325257	14.93541652	12.42577965	12.22747362	22.8560714	23.58813261	24.45063053	28.70714197	53.28372693
9	Pointcloud_2019_07_04_10_51_28	3645082152	220	55.377	67	L314_s		8	540.24	0	0	19.86529161	56.97866287	179.0958748	369.4677098	373.0435277	540.2354196	350.0217639	244.0516358	405.0516358	326.2840683	126.0889047	229.8709815	214.8384068	117.6837838	68.11066856	155.8294452	211.5113798	95.82204836	54.98321479	71.03229018	179.5600284	124.8826458	123.0362731	186.5496444	106.0524893	38.95917496	68.88221906	158.7145092	86.71536273	26.78605974	16.59852738	13.48085062	17.90375504	23.28089345	16.9456648	16.08449909	22.35670419	63.09780767
9	Pointcloud_2019_07_04_10_51_28	3645082159	754	55.785	70	L341_a		14	1077.97	0	0	0	8.993854908	0	4.629900427	2.934935989	73.89980085	161.657468	142.2100711	439.5300711	757.0306117	1166.825605	1077.970043	1034.559061	873.2297297	910.7830725	859.0612802	858.3352774	622.6383499	568.4679659	603.5500996	415.7860882	402.306202	276.2824467	247.6438976	190.4327169	150.2634424	108.6748791	190.3449787	84.26762447	83.21678521	16.59852738	13.48085062	17.90375504	23.28089345	16.9456648	16.08449909	22.35670419	63.09780767
9	Pointcloud_2019_07_04_10_51_28	3645082161	878	55.858	75	L314_s		8	1188.68	9.847112376	7.171209104	43.0712091	182.9973826	508.7136273	764.8997724	984.3741394	1188.679545	1097.21707	1087.748734	731.588734	524.6871124	530.944239	333.6372404	348.2807112	223.9108108	236.2613087	222.4372119	308.1520626	97.45337127	77.43820768	203.7602276	201.9996302	267.5656046	240.2684495	250.594623	198.2176387	254.0307255	147.0911522	159.4913798	186.8602845	147.7812233	16.59852738	13.48085062	17.90375504	23.28089345	16.9456648	16.08449909	22.35670419	63.09780767
9	Pointcloud_2019_07_04_10_51_28	3645082161	880	55.857	75	L314_s	L325_s	8	533.71	0	7.171834993	23.07183499	102.9974395	241.715505	360.9041252	546.3812233	533.7082504	422.2906117	456.8541963	334.6541963	260.7460882	108.0106686	153.7125178	291.3246088	84.95405405	125.3012802	123.4755334	77.18136558	6.482645804	91.46998578	23.79587482	98.01920341	36.5859175	41.28435277	119.6099573	87.23029872	133.043101	82.09786629	103.4937411	45.86984353	31.79032717	16.59852738	13.48085062	17.90375504	23.28089345	16.9456648	16.08449909	22.35670419	63.09780767
9	Pointcloud_2019_07_04_10_51_28	3645082161	882	55.856	75	L314_s		8	1116.74	0	13.17246088	86.07246088	223.9974964	533.7173826	837.908478	980.3883073	1116.736956	1100.364154	1081.959659	977.7196586	793.805064	942.0770982	723.7877952	565.3685064	584.9972973	570.3412518	487.5138549	586.2106686	469.5119203	563.5017639	592.831522	575.0387767	553.6062304	445.300256	530.6252916	475.2429587	471.0554765	366.1045804	353.4961024	354.8794026	265.799431	16.59852738	13.48085062	17.90375504	23.28089345	16.9456648	16.08449909	22.35670419	63.09780767
9	Pointcloud_2019_07_04_10_51_28	3645082161	884	55.855	75	L314_s		8	834.77	0	0	7.073086771	95.99755334	394.7192603	570.9128307	731.3953912	834.7656615	874.4376956	524.0651209	686.7851209	393.8640398	323.1435277	290.8630725	60.41240398	97.04054054	91.38122333	48.55217639	79.23997155	134.5411949	54.53354196	59.86716927	136.0583499	93.62654339	47.31615932	150.6406259	115.2556188	151.0678521	71.11129445	112.4984637	200.8889616	132.8085349	16.59852738	13.48085062	17.90375504	23.28089345	16.9456648	16.08449909	22.35670419	63.09780767
9	Pointcloud_2019_07_04_10_51_28	3645082161	886	55.854	75	L314_s		8	1017.79	8.843015647	0	13.07371266	116.9976102	426.721138	694.9171835	795.4024751	1017.794367	1033.511238	852.1705832	542.8505832	331.9230156	248.2099573	241.9383499	150.4563016	267.0837838	207.4211949	84.59049787	62.26927454	150.5704694	74.56532006	160.9028165	162.0779232	88.64685633	210.3320626	213.6559602	152.2682788	154.0802276	97.11800853	103.500825	96.89852063	122.8176387	16.59852738	13.48085062	17.90375504	23.28089345	16.9456648	16.08449909	22.35670419	63.09780767
9	Pointcloud_2019_07_04_10_51_28	3645082161	888	55.853	74	L314_s		8	414.82	0	0	32.07433855	18.99766714	182.7230156	309.9215363	286.409559	414.8230725	430.5847795	176.2760455	272.9160455	141.9819915	140.2763869	244.0136273	197.5001991	27.12702703	37.46116643	12.62881935	53.29857752	55.59974395	135.5970982	3.938463727	108.0974964	41.66716927	108.3479659	114.6712945	106.2809388	47.09260313	74.12472262	47.50318634	95.90807966	77.82674253	16.59852738	13.48085062	17.90375504	23.28089345	16.9456648	16.08449909	22.35670419	63.09780767
9	Pointcloud_2019_07_04_10_51_28	3645082161	906	55.861	76	L314_s	L325_s	8	1238.08	26.83277383	11.17997155	37.07997155	163.9981792	583.7399147	802.9607112	981.4733144	1238.081422	1224.246657	1233.225206	1231.505206	972.5127738	867.8742532	613.6911238	465.8952774	435.5162162	345.8209104	337.9737127	400.5623044	298.8632148	225.883101	273.2592888	339.2736558	315.8499858	249.4910953	307.809303	271.3948791	298.2039829	189.1851494	228.5244381	250.994111	177.9086771	16.59852738	13.48085062	17.90375504	23.28089345	16.9456648	16.08449909	22.35670419	63.09780767
9	Pointcloud_2019_07_04_10_51_28	3645082161	908	55.859	75	L314_s		8	2391.11	0.831749644	3.18059744	60.08059744	319.9982361	1059.741792	1576.965064	1951.480398	2391.110128	2038.320199	1985.330669	1537.570669	1066.57175	968.9406828	829.7664011	579.939175	325.5594595	420.8608819	290.0120341	443.5916074	222.8924893	378.9148791	426.294936	325.293229	266.8702987	295.5069986	315.8246373	270.4075391	235.2163585	266.1918634	234.5267994	245.00367	165.9177809	16.59852738	13.48085062	17.90375504	23.28089345	16.9456648	16.08449909	22.35670419	63.09780767
9	Pointcloud_2019_07_04_10_51_28	3645082161	910	55.858	75	L314_s		8	761.14	10.83072546	0	13.08122333	104.998293	256.74367	550.9694168	655.4874822	761.1388336	610.3937411	778.4361309	632.6361309	328.6307255	372.0071124	203.8416785	225.9830725	185.6027027	111.9008535	0	62.62091038	67.92176387	80.94665718	47.33058321	79.31280228	84.89061166	88.52290185	194.8399716	127.4201991	160.228734	160.1985775	149.5291607	96.01322902	28.92688478	16.59852738	13.48085062	17.90375504	23.28089345	16.9456648	16.08449909	22.35670419	63.09780767
9	Pointcloud_2019_07_04_10_51_28	3645082161	912	55.875	78	L314_s		8	1662.17	0	0	8.081849218	162.9983499	715.7455477	1216.97377	1373.494566	1662.167539	1424.467283	1224.541593	1014.701593	517.6897013	559.073542	399.9169559	366.0269701	180.6459459	171.940825	60.0886771	154.6502134	223.9510384	144.9784353	123.3662304	191.3323755	93.91092461	162.5388051	228.8553058	138.4328592	84.24110953	80.20529161	142.531522	182.0227881	149.9359886	16.59852738	13.48085062	17.90375504	23.28089345	16.9456648	16.08449909	22.35670419	63.09780767
9	Pointcloud_2019_07_04_10_51_28	3645082161	918	55.872	78	L314_s		8	2733.25	10.82662873	32.18372688	44.08372688	249.9985206	1065.751181	1779.986828	2184.515818	2733.253656	2399.687909	2337.85798	1972.89798	1562.866629	1426.272831	895.1427881	822.1586629	623.7756757	483.0607397	548.2036415	595.7381223	444.038862	471.0737696	371.4731721	681.3910953	510.9718634	341.5865149	406.9013087	379.4708393	276.2782361	336.2254339	310.538606	261.0514651	200.9633001	16.59852738	13.48085062	17.90375504	23.28089345	16.9456648	16.08449909	22.35670419	63.09780767
9	Pointcloud_2019_07_04_10_51_28	3645082161	922	55.87	77	L314_s		8	2133.31	0	16.18497866	43.08497866	324.9986344	892.754936	1589.995533	1770.529986	2133.311067	1816.834993	1620.068905	1295.028905	799.9845804	839.4056899	351.2933428	314.246458	170.8621622	182.1406828	312.2802845	220.7967283	199.0974111	216.1373257	65.54446657	79.43024182	117.0124893	195.6183215	172.9319772	106.4961593	140.3029872	61.23886202	148.5433286	134.0705832	114.9815078	16.59852738	13.48085062	17.90375504	23.28089345	16.9456648	16.08449909	22.35670419	63.09780767
9	Pointcloud_2019_07_04_10_51_28	3645082162	982	55.912	81	L314_s		8	1037.17	23.79385491	0	18.10375533	163.0003414	490.811266	702.1261166	846.7425036	1037.172233	646.0412518	550.2327738	472.9927738	552.7538549	403.3985775	426.5516643	313.5633855	219.1594595	155.3398293	135.4299289	181.6758179	214.9756472	216.0906686	88.61388336	179.0174395	173.6218777	179.0954196	127.3920057	140.8759602	167.6742532	51.4402845	102.6141679	10.3573542	137.254623	16.59852738	13.48085062	17.90375504	23.28089345	16.9456648	16.08449909	22.35670419	63.09780767
9	Pointcloud_2019_07_04_10_51_28	3645082162	996	55.925	83	L314_s		8	1648.37	5.786685633	22.20813656	37.10813656	219.0007397	691.8244097	1247.156586	1445.792091	1648.373172	1247.556046	1335.97101	1078.45101	668.1666856	663.8635846	387.078606	335.8706686	184.4621622	201.6196302	209.6981792	196.8809388	136.180569	124.3131152	58.86341394	181.1544523	197.7640683	224.2067425	146.4993457	94.96458037	243.7608819	130.4872831	146.630697	147.4242674	53.31834993	16.59852738	13.48085062	17.90375504	23.28089345	16.9456648	16.08449909	22.35670419	63.09780767
9	Pointcloud_2019_07_04_10_51_28	3645082199	4020	58.25	87	L325_s		10	8360.43	39.23812233	64.1544808	190.0544808	688.086771	1598.663442	2869.73798	3835.502987	5775.77596	6611.751494	8360.430014	8313.430014	7072.338122	7138.305121	5748.898009	4067.243812	3371.845946	3017.056615	2614.640256	2291.187055	1862.44367	1719.361593	1720.76202	1691.749218	1598.47724	1514.252489	1550.68478	1510.106543	1383.472688	1141.638976	1182.200996	1200.877525	1001.083357	16.59852738	13.48085062	17.90375504	23.28089345	16.9456648	16.08449909	22.35670419	63.09780767
9	Pointcloud_2019_07_04_10_51_28	3645082230	6562	60.276	88	L413_m		26	3892.17	13.93638691	32.94998578	47.84998578	107.1590896	291.0499573	447.2703556	615.5066572	813.2607112	949.2233286	1349.472603	1128.632603	1220.296387	1438.737127	1271.575562	1141.037639	1404.808108	1545.860455	1638.346856	1719.431152	1579.651607	2156.75155	2892.069644	2982.626828	3264.294993	3212.465548	3892.174651	3701.19744	3422.201991	2567.172575	2824.202219	2842.027055	2600.654339	16.59852738	13.48085062	17.90375504	23.28089345	16.9456648	16.08449909	22.35670419	63.09780767
9	Pointcloud_2019_07_04_10_51_28	3645082232	6712	60.375	88	L341_s		13	1577.72	36.85957326	40.99692745	0	1.163357041	62.19078236	205.5968137	319.0379516	561.4136273	786.7389758	1259.382276	1564.542276	1539.719573	1577.719346	1368.221366	1230.329957	984.0513514	1033.858321	673.2209673	573.6288762	410.8471977	336.1349075	311.7431863	251.0948222	190.8184637	177.658293	190.3247226	196.1469417	162.1301565	188.6761309	79.37931721	109.7439829	109.3371266	16.59852738	13.48085062	17.90375504	23.28089345	16.9456648	16.08449909	22.35670419	63.09780767
9	Pointcloud_2019_07_04_10_51_28	3645082241	7430	60.944	91	L385_m		21	825.54	0	0	4.121621622	22.18378378	2.864864865	27.15945946	85.58108108	181.7189189	517.1405405	658.2432432	905.0432432	689.8918919	814.5675676	878.2459459	731.0891892	808.5756757	825.2081081	754.9783784	724.1486486	755.3567568	825.5432432	613.5405405	456.1216216	484.1108108	352.3675676	422.8297297	234.6918919	269.572973	196.0864865	135.227027	179.1756757	131.6054054	16.59852738	13.48085062	17.90375504	23.28089345	16.9456648	16.08449909	22.35670419	63.09780767
10	Pointcloud_2019_07_04_10_54_03	3645082308	7	65.361	5	L385_m	L385_br_complex	21	597.79	9.575835476	0	0.338560411	0.380719794	26.73984576	0	83.7151671	127.9907455	315.9251928	416.7696658	322.2948586	352.0298201	529.3933162	428.3380463	463.4946015	453.8712082	465.222365	612.4845758	636.3822622	577.0748072	597.7899743	714.9457584	630.437018	637.7514139	553.8547558	598.192545	585.0683805	450.1375321	393.1141388	439.5123393	429.5321337	361.0573265	17.82632261	15.89549202	17.03232221	18.31483916	31.15124396	36.56668186	63.78967175	97.56530576
10	Pointcloud_2019_07_04_10_54_03	3645082321	1001	66.176	6	L413_m		26	632.14	8.001713796	4.008683233	0	21.8980577	0	42.30942588	0	35.14084547	193.2097972	33.25487004	180.4535561	39.04493002	60.68628963	172.6703513	221.6812339	253.6554699	356.5698086	248.5606684	360.8542131	367.4457584	456.2905456	235.1733505	429.0588403	458.2422165	369.0490717	632.1359897	570.9154813	480.5257069	433.6221651	486.2270209	552.018052	399.2167381	17.82632261	15.89549202	17.03232221	18.31483916	31.15124396	36.56668186	63.78967175	97.56530576
10	Pointcloud_2019_07_04_10_54_03	3645082325	1331	66.494	36	L325_s	L413_m	10	657.03	4.143101971	0	18.62436447	117.7378178	225.0299914	381.0870608	421.1841759	475.510597	628.2680663	657.0316481	529.1219366	427.0016567	319.0551842	237.7243359	269.3830334	265.2317338	151.3290203	208.5658098	242.3267923	168.2208226	251.7605541	307.2247644	382.9131677	403.7250785	321.0974864	544.1051414	607.1926878	452.6465296	474.4507855	586.4562411	611.5073408	427.5976292	17.82632261	15.89549202	17.03232221	18.31483916	31.15124396	36.56668186	63.78967175	97.56530576
10	Pointcloud_2019_07_04_10_54_03	3645082383	6127	70.659	36	L374_m		21	764.32	0	0.136246787	0	0	0	63.38868895	75.23958869	202.4843188	312.91491	433.7208226	686.2357326	657.7727506	753.4164524	877.9755784	659.7825193	766.7401028	813.029563	972.3071979	981.3282776	739.08509	764.3246787	673.1719794	595.4627249	547.3426735	440.9344473	389.2568123	241.7547558	225.4691517	152.0267352	177.8542416	100.151671	105.666581	17.82632261	15.89549202	17.03232221	18.31483916	31.15124396	36.56668186	63.78967175	97.56530576
10	Pointcloud_2019_07_04_10_54_03	3645082400	7503	71.855	82	L385_m		21	548.47	23.78748929	27.12327906	0	13.74084547	28.36743787	88.63119109	172.0019423	332.5351614	367.6851471	659.9961154	665.0590403	694.6286775	962.5000857	569.5764353	495.7269923	559.8217366	643.0437304	679.1771208	562.9775778	368.825964	548.4723508	516.4045416	372.7037989	281.8651528	302.81511	225.6372751	148.0803199	158.3123393	132.6515281	95.14941445	150.3615538	91.42447872	17.82632261	15.89549202	17.03232221	18.31483916	31.15124396	36.56668186	63.78967175	97.56530576
10	Pointcloud_2019_07_04_10_54_03	3645082405	7905	72.238	347	L325_t		10	2945.56	13.95972579	78.99594402	175.0087118	238.5456441	383.3664096	1341.578492	2079.269723	2570.640131	2461.719766	2945.560554	2452.491431	2242.194145	2368.222194	1937.696744	2130.891003	1844.396458	1646.059497	1840.274293	1934.425993	1367.424679	1616.572179	1490.776264	1307.617252	1068.107912	880.7468152	801.2542416	508.6361897	537.8958869	431.8791203	463.86501	406.1757783	190.1066552	17.82632261	15.89549202	17.03232221	18.31483916	31.15124396	36.56668186	63.78967175	97.56530576
11	Pointcloud_2019_07_03_11_06_29	3644996668	1069	71.069	70	L325_s		10	1922.71	20.839	208.364	368.116	563.139	757.364	1036.568	1431.202	1563.097	1782.39	1922.713	1674.086	1437.571	1427.433	1152.357	1047.201	837.056	638.985	734.261	705.285	595.381	491.329	514.907	315.255	391.753	420.138	345.213	292.922	407.263	248.407	253.87	280.268	223.619	16.73851181	15.34818122	13.78404875	19.87181141	17.56764703	19.54510453	32.33316151	58.37436652
11	Pointcloud_2019_07_03_11_06_29	3644996668	1071	71.064	70	L385_br_d		21	1794.35	2.840114286	28.36582857	112.1193143	253.1401143	487.3686857	761.5756571	904.2106286	1241.136914	1278.469714	1489.810514	1602.168457	1804.647314	1684.528229	1592.464343	1531.263886	1669.109029	1463.004571	1275.288457	1189.310286	1489.411886	1794.352686	1634.944343	1361.282286	1237.7888	1137.167657	922.2419429	654.9454857	704.2876571	498.4329143	407.9005714	431.2956571	323.6424	16.73851181	15.34818122	13.78404875	19.87181141	17.56764703	19.54510453	32.33316151	58.37436652
11	Pointcloud_2019_07_03_11_06_29	3644996672	1393	71.895	71	L341_s	L385_m	13	804.86	5.019514286	20.66022857	78.65291429	134.3195143	145.1230857	287.8084571	390.5998286	576.5631143	414.3037143	657.5103143	485.4440571	742.9339143	804.8600286	768.7465429	595.3884857	519.6466286	629.1555714	542.7090571	615.3812857	559.3844857	531.1660857	610.9565429	387.6752857	554.5526	345.9424571	308.9017429	285.7266857	281.2574571	169.6051143	138.8225714	206.7484571	79.4098	16.73851181	15.34818122	13.78404875	19.87181141	17.56764703	19.54510453	32.33316151	58.37436652
11	Pointcloud_2019_07_03_11_06_29	3644996674	1591	72.386	72	L385_m		21	855.51	7.129828571	0	16.98102857	20.42982857	83.58697143	133.5665143	249.4540571	294.5146286	264.1954286	321.1642286	390.6073143	451.4890286	517.2876571	570.3734857	368.6141714	488.8964571	519.0931429	449.4273143	500.8845714	742.4421714	855.5109714	731.6534857	518.3765714	545.0968	467.8785143	325.7670857	340.0517714	192.6985143	136.1706286	129.8491429	121.4865143	138.7264	16.73851181	15.34818122	13.78404875	19.87181141	17.56764703	19.54510453	32.33316151	58.37436652
11	Pointcloud_2019_07_03_11_06_29	3644996686	2501	74.638	74	L374_sharp		20	2346.50	0	0	11.48902857	0	13.71897143	15.05051429	30.38005714	2.675628571	40.46542857	0	23.12531429	109.2120286	0	0	200.2271714	125.0244571	178.9981429	335.9203143	1200.389571	2346.495171	1689.287971	887.6444857	518.7915714	155.3858	45.37251429	44.93608571	53.73777143	68.91751429	44.96162857	0	26.07051429	25.3734	16.73851181	15.34818122	13.78404875	19.87181141	17.56764703	19.54510453	32.33316151	58.37436652
11	Pointcloud_2019_07_03_11_06_29	3644996696	3345	76.811	77	L385_m		21	1150.28	6.107057143	13.44491429	37.88765714	97.40705714	240.6963429	363.2818286	557.0213143	635.5194571	902.1048571	1067.684257	852.9222286	1091.416657	1105.803114	1005.513171	983.7649429	969.4025143	1178.257286	1142.507229	1056.060143	1223.528943	1150.283343	974.4031714	954.3061429	710.4934	789.8878286	721.1499714	687.6487429	616.3228286	518.8974571	412.6602857	346.7418286	317.2482	16.73851181	15.34818122	13.78404875	19.87181141	17.56764703	19.54510453	32.33316151	58.37436652
11	Pointcloud_2019_07_03_11_06_29	3644996711	4545	79.907	81	L385_br_d		21	17343.49	131.7756286	519.5420571	1066.876229	1340.075629	1962.507771	4292.876114	6676.198457	8303.468029	8395.933429	9350.192829	10146.39651	8737.205229	8819.940257	8092.918886	7699.496371	8045.219657	7574.000143	7146.981514	9499.231571	16727.06037	17343.49477	14117.80889	13252.67757	15155.9734	10901.68211	8658.515686	6679.740171	5804.117114	4200.446029	3278.003143	2466.336114	1918.2882	16.73851181	15.34818122	13.78404875	19.87181141	17.56764703	19.54510453	32.33316151	58.37436652
11	Pointcloud_2019_07_03_11_06_29	3644996719	5245	81.625	83	L325_s		10	1221.32	0	13.18205714	19.03622857	87.46562857	194.1477714	331.5561143	667.2184571	806.4380286	865.8334286	1221.322829	1046.256514	884.9152286	901.2702571	833.4888857	629.5063714	523.7796571	363.8501429	385.5915143	297.0815714	352.8703714	299.7847714	317.8788857	322.2275714	264.5034	194.0621143	338.6456857	242.9601714	247.7471143	204.5160286	138.7031429	86.01611429	116.4782	16.73851181	15.34818122	13.78404875	19.87181141	17.56764703	19.54510453	32.33316151	58.37436652
11	Pointcloud_2019_07_03_11_06_29	3644996722	5479	82.266	84	L413_m		26	703.03	2.296	7.396	24.424	75.596	148.696	184.452	135.228	204.108	392.16	237.732	148.904	235.844	239.412	107.048	136.864	202.984	196.14	248.804	354.04	494.484	619.556	711.248	784.42	704.692	850.532	703.032	644.708	513.632	379.548	372.28	328.252	327.216	16.73851181	15.34818122	13.78404875	19.87181141	17.56764703	19.54510453	32.33316151	58.37436652
11	Pointcloud_2019_07_03_11_06_29	3644996729	6051	83.624	85	L374_m		21	825.33	0	0	49.37188571	83.91468571	176.0361143	149.6419429	238.6957714	370.5234857	453.9582857	571.6210857	732.4867429	978.6698857	864.6473714	818.7480571	779.8493143	694.1501714	786.7374286	595.6567429	905.2717143	796.3173143	825.3301143	706.9280571	741.2237143	714.9308	547.0139429	457.3096571	302.4249143	317.6839429	309.9594857	314.0234286	285.1619429	181.9084	16.73851181	15.34818122	13.78404875	19.87181141	17.56764703	19.54510453	32.33316151	58.37436652
11	Pointcloud_2019_07_03_11_06_29	3644996730	6127	83.753	85	L413_m		26	663.41	22.65702857	20.98845714	29.49782857	71.95702857	173.2141714	315.9329143	373.0236571	356.0402286	521.9874286	535.3266286	514.6201143	461.5698286	459.2660571	408.8270857	346.2389714	425.1652571	328.4811429	490.7001143	382.2325714	461.4909714	550.2301714	625.3470857	658.2605714	729.2912	652.1409143	663.4094857	680.3173714	623.6209143	568.9442286	571.1851429	599.2129143	443.7976	16.73851181	15.34818122	13.78404875	19.87181141	17.56764703	19.54510453	32.33316151	58.37436652
11	Pointcloud_2019_07_03_11_06_29	3644996732	6321	84.22	85	L385_m		21	2925.53	18.76511429	114.1658286	227.8193143	453.0651143	610.6686857	1016.675657	1262.860629	1833.911914	1916.719714	2240.785514	2113.618457	2212.972314	2465.503229	2046.239343	2000.338886	2102.309029	2185.379571	2159.363457	2361.685286	2705.486886	2925.527686	2626.969343	2433.907286	2318.7638	1969.017657	1808.216943	1506.595486	1370.012657	1009.457914	863.1505714	905.8956571	609.0674	16.73851181	15.34818122	13.78404875	19.87181141	17.56764703	19.54510453	32.33316151	58.37436652
11	Pointcloud_2019_07_03_11_06_29	3644996732	6323	84.216	85	L385_m		21	12786.55	52.76622857	133.1676571	330.8226286	647.0662286	901.6733714	1933.683314	2760.869257	4180.951829	4737.799429	6119.883029	7392.700914	8467.048629	8525.598457	7903.346686	7772.401771	8615.362057	8822.399143	7665.390914	9163.710571	11371.51777	12786.55137	10384.00669	9443.934571	10086.7996	7652.047314	6371.245886	4879.618971	4039.037314	3279.483829	2852.181143	2322.923314	1809.0908	16.73851181	15.34818122	13.78404875	19.87181141	17.56764703	19.54510453	32.33316151	58.37436652
11	Pointcloud_2019_07_03_11_06_29	3644996732	6325	84.285	85	L385_m		21	12720.58	133.7673429	165.1694857	384.8259429	677.0673429	979.6780571	1638.690971	2711.877886	4303.991743	4601.879143	5850.980543	7754.783371	8250.124943	9065.693686	7815.454029	7499.464657	8549.415086	8472.418714	8209.418371	9340.735857	11872.54866	12720.57506	10895.04403	9694.961857	9945.8354	7832.076971	7031.274829	5102.642457	4257.061971	3237.509743	2859.211714	2411.950971	1747.1142	16.73851181	15.34818122	13.78404875	19.87181141	17.56764703	19.54510453	32.33316151	58.37436652
11	Pointcloud_2019_07_03_11_06_29	3644996732	6327	84.28	85	L385_m		21	976.60	13.76845714	49.17131429	82.82925714	87.06845714	236.6827429	278.6986286	446.8865143	563.0316571	681.9588571	845.0780571	757.8658286	689.2012571	991.7889143	921.5613714	749.5275429	862.4681143	927.4382857	800.4458286	871.7611429	1007.579543	976.5987429	951.0813714	829.9891429	873.8712	667.1066286	670.3037714	471.6659429	423.0866286	350.5356571	304.2422857	327.9786286	214.1376	16.73851181	15.34818122	13.78404875	19.87181141	17.56764703	19.54510453	32.33316151	58.37436652
11	Pointcloud_2019_07_03_11_06_29	3644996732	6329	84.275	85	L385_m		21	2535.62	29.76957143	23.17314286	63.83257143	98.06957143	140.6874286	317.7062857	516.8951429	711.0715714	790.0385714	942.1755714	1229.948286	1567.277571	1543.884143	1420.668714	1476.590429	1720.521143	1849.457857	1609.473286	1867.786429	2347.610429	2535.622429	2371.118714	2039.016429	2088.907	1649.136286	1362.332714	1114.689429	944.1112857	813.5615714	769.2728571	637.0062857	496.161	16.73851181	15.34818122	13.78404875	19.87181141	17.56764703	19.54510453	32.33316151	58.37436652
11	Pointcloud_2019_07_03_11_06_29	3644996732	6331	84.271	85	L385_m		21	556.65	17.77068571	8.174971429	26.83588571	47.07068571	60.69211429	110.7139429	164.9037714	281.1114857	350.1182857	577.2730857	521.0307429	648.3538857	579.9793714	575.7760571	532.6533143	594.5741714	599.4774286	596.5007429	401.8117143	605.6413143	556.6461143	589.1560571	560.0437143	537.9428	389.1659429	381.3616571	330.7129143	250.1359429	267.5874857	204.3034286	268.0339429	153.1844	16.73851181	15.34818122	13.78404875	19.87181141	17.56764703	19.54510453	32.33316151	58.37436652
11	Pointcloud_2019_07_03_11_06_29	3644996733	6353	84.296	85	L385_m		21	514.91	5.782942857	16.19508571	16.87234286	38.08294286	57.74365714	62.79817143	120.9986857	187.5505429	200.9951429	306.3457429	273.9377714	409.1933429	710.0268857	256.9568286	441.3450571	361.1574857	423.6927143	371.8027714	429.0898571	472.9810571	514.9066571	427.5668286	550.3438571	485.3366	539.4921714	431.6800286	291.9712571	288.4071714	266.8725429	294.6397143	304.3381714	169.4418	16.73851181	15.34818122	13.78404875	19.87181141	17.56764703	19.54510453	32.33316151	58.37436652
11	Pointcloud_2019_07_03_11_06_29	3644996734	6445	84.542	85	L385_m		21	652.00	15.8342	6.2792	21.0248	9.1342	49.9592	125.1504	164.3956	244.3866	309.662	320.8314	203.7308	416.7038	210.4074	426.8946	332.2378	338.5968	392.593	283.0658	482.253	502.4018	651.9962	511.2846	421.599	532.9834	527.8564	415.0114	337.0516	321.5414	297.0646	314.046	314.6104	265.5182	16.73851181	15.34818122	13.78404875	19.87181141	17.56764703	19.54510453	32.33316151	58.37436652
11	Pointcloud_2019_07_03_11_06_29	3644996734	6475	84.622	85	L385_m		21	855.35	0	0	2.074514286	17.15091429	87.02948571	76.26525714	118.5250286	208.9853143	277.8577143	397.2941143	356.9676571	646.8485143	697.8358286	652.5047429	461.1810857	511.3922286	464.8865714	612.4776571	592.6322857	719.8650857	855.3514857	750.8447429	611.0082857	496.5204	442.3012571	426.4455429	387.4038857	294.9112571	290.4533143	200.5045714	203.0252571	145.8692	16.73851181	15.34818122	13.78404875	19.87181141	17.56764703	19.54510453	32.33316151	58.37436652
11	Pointcloud_2019_07_03_11_06_29	3644996734	6497	84.645	85	L385_m		21	697.61	7.863171429	0	1.110971429	32.16317143	41.08102857	92.34948571	138.6199429	285.4243714	251.7345714	306.3667714	381.8746857	413.6879714	534.8833429	544.6855143	332.8728286	431.9755429	387.1018571	462.7796857	424.9104286	493.2048286	697.6120286	610.2555143	459.3084286	566.9142	470.6274857	412.7639143	346.6622286	278.1824857	245.7383714	287.8408571	168.3294857	71.1266	16.73851181	15.34818122	13.78404875	19.87181141	17.56764703	19.54510453	32.33316151	58.37436652
11	Pointcloud_2019_07_03_11_06_29	3644996737	6665	85.013	85	L385_m		21	1008.60	0	0	12.38937143	27.25677143	18.47462857	138.9926857	107.3447429	200.7771714	203.4305714	41.55797143	275.8010857	420.0983714	559.8825429	501.7023143	342.1552286	714.4299429	436.7458571	522.0860857	659.0344286	780.7992286	1008.601629	805.3923143	793.6004286	741.9214	519.1186857	512.1951143	491.6350286	406.2536857	258.9151714	280.4088571	386.6526857	299.0922	16.73851181	15.34818122	13.78404875	19.87181141	17.56764703	19.54510453	32.33316151	58.37436652
11	Pointcloud_2019_07_03_11_06_29	3644996743	7179	86.262	85	L385_m		21	391.69	21.24314286	7.950285714	66.24114286	195.5431429	253.6788571	216.9605714	360.5622857	475.0351429	600.9171429	520.6191429	498.9925714	419.7111429	321.3562857	349.2894286	283.3168571	223.0582857	254.7757143	287.1425714	321.5328571	358.7368571	391.6888571	469.9894286	219.6128571	196.122	256.7405714	291.6334286	161.6708571	174.5905714	146.5751429	104.2657143	130.7605714	145.106	16.73851181	15.34818122	13.78404875	19.87181141	17.56764703	19.54510453	32.33316151	58.37436652
11	Pointcloud_2019_07_03_11_06_29	3644996750	7799	87.713	85	L314_d	L341_s	8	227.41	6.588571429	108.5171429	207.2685714	241.8885714	326.1314286	264.3342857	247.2371429	227.4085714	145.6285714	72.84857143	111.5542857	212.3685714	300.8771429	171.5657143	96.81142857	202.4971429	78.84285714	239.6542857	3.371428571	154.3114286	45.03142857	2.565714286	25.07142857	34.22	57.93428571	10.60571429	80.95142857	2.234285714	0	0	0	69.36	16.73851181	15.34818122	13.78404875	19.87181141	17.56764703	19.54510453	32.33316151	58.37436652
11	Pointcloud_2019_07_03_11_06_29	3644996751	7829	87.794	85	L385_m		21	1165.39	0	0	42.31828571	59.90528571	105.2017143	229.4491429	261.3665714	285.0072857	462.8242857	407.3112857	602.7911429	618.5132857	922.3055714	645.1758571	588.7547143	579.2925714	596.1364286	802.0661429	736.7507143	881.7747143	1165.386714	997.1258571	903.4807143	844.757	736.3791429	610.0398571	506.3037143	431.6041429	260.9972857	350.2014286	234.7491429	224.711	16.73851181	15.34818122	13.78404875	19.87181141	17.56764703	19.54510453	32.33316151	58.37436652
12	Pointcloud_2019_07_04_10_56_44	3645082470	18	76.978	323	L314_d		8	1460.23	8.7	38.71582857	372.0032286	674.3496571	1343.639229	1531.277029	1449.286343	1460.2278	1528.253229	1237.525971	1162.089286	895.5607429	1201.127714	901.1215143	627.0154286	536.0073714	393.3249429	449.9389714	417.2692	240.1936571	199.7764571	241.6176286	317.3345714	215.5709429	378.0057714	340.7229714	477.7978286	404.5262571	303.2406	276.0913143	272.2949143	237.0362571	15.38433547	11.62564216	15.51665772	20.26628289	22.07084553	23.62225881	28.03351169	70.37273778
12	Pointcloud_2019_07_04_10_56_44	3645082489	1552	78.888	335	L314_d		8	5575.12	9.7	198.8473143	1041.060914	2540.146629	4405.764914	5139.624114	4689.557371	5575.1192	4748.660914	4327.567886	3997.657143	3062.738971	3255.230857	2313.174057	1540.201714	1503.897486	1413.407771	1067.999886	984.6888	878.2626286	1088.901829	1062.902514	949.4982857	1142.051771	1159.715086	1366.375886	943.3953143	857.3290286	778.1784	858.4812571	868.9916571	625.1690286	15.38433547	11.62564216	15.51665772	20.26628289	22.07084553	23.62225881	28.03351169	70.37273778
12	Pointcloud_2019_07_04_10_56_44	3645082497	2212	79.863	339	L418_d		27	21856.79	87.7	66.90388571	98.65548571	108.9197714	195.6794857	260.9246857	360.1042286	373.8052	378.7554857	281.3773143	463.6928571	395.0138286	433.4851429	387.5343429	438.9102857	561.0249143	537.0366286	631.6193143	567.8928	625.3157714	778.9909714	1095.025086	2526.289714	6947.700629	14008.45051	22918.07531	21856.79189	18157.24417	15868.0004	18907.06754	19203.70994	15052.78417	15.38433547	11.62564216	15.51665772	20.26628289	22.07084553	23.62225881	28.03351169	70.37273778
12	Pointcloud_2019_07_04_10_56_44	3645082500	2406	80.154	338	L418_d		27	687.61	19.7	0	7.536314286	0.147028571	9.948314286	0	0	12.1826	17.48631429	0	0	30.20977143	0	47.46145714	177.2337143	426.4138857	523.6911714	554.2710857	765.7164	674.0950286	735.6626286	617.0611143	664.8162857	638.7731714	720.6666857	854.3990857	687.6145143	554.2192286	566.3602	619.3580571	555.0392571	444.7892286	15.38433547	11.62564216	15.51665772	20.26628289	22.07084553	23.62225881	28.03351169	70.37273778
12	Pointcloud_2019_07_04_10_56_44	3645082503	2722	80.612	339	L314_d		8	230.43	3.7	0	63.3422	151.5172	228.3862	453.7024	290.5268	230.4262	276.1922	55.6846	0	60.0444	98.818	68.8582	23.276	24.3052	123.3862	0	0	24.9932	137.0144	77.1198	28.674	29.5202	53.0188	68.2976	27.3256	8.1786	0	60.2024	105.9468	0	15.38433547	11.62564216	15.51665772	20.26628289	22.07084553	23.62225881	28.03351169	70.37273778
12	Pointcloud_2019_07_04_10_56_44	3645082504	2800	80.733	339	L325_s		10	1330.03	22.7	28.95428571	31.29428571	52.60857143	195.4942857	381.9742857	656.5914286	921.98	1098.094286	1330.025714	1397.542857	1233.731429	832.8571429	754.4371429	634.0142857	465.2657143	438.0514286	351.6257143	367.42	332.7085714	356.0885714	314.1342857	187.8857143	196.9514286	229.1057143	166.0257143	155.2542857	133.1685714	102.06	129.9171429	100.6771429	59.76857143	15.38433547	11.62564216	15.51665772	20.26628289	22.07084553	23.62225881	28.03351169	70.37273778
12	Pointcloud_2019_07_04_10_56_44	3645082511	3348	81.518	340	L385_m		21	640.64	26.7	27.00125714	61.95765714	161.2505143	257.2536571	328.8844571	516.0454857	610.8708	541.4576571	677.4735429	770.1785714	641.5838857	695.1834286	652.5302286	569.2268571	636.0139429	740.7250857	666.2915429	669.5712	673.7345143	640.6353143	744.2360571	721.3731429	602.9810857	571.7163429	447.1155429	501.7532571	357.0981143	259.2516	355.9130286	360.7826286	228.9581143	15.38433547	11.62564216	15.51665772	20.26628289	22.07084553	23.62225881	28.03351169	70.37273778
12	Pointcloud_2019_07_04_10_56_44	3645082515	3650	81.998	341	L314_d		8	1579.02	0	31.02714286	286.7721429	768.6042857	1411.672143	1588.937143	1433.295714	1579.015	1306.822143	1311.537857	1080.346429	822.1157143	649.0785714	647.6435714	492.9571429	533.7328571	648.3007143	465.8628571	371.41	320.5042857	361.7942857	318.2921429	316.1928571	399.6507143	373.0528571	452.0628571	485.4771429	368.0592857	276.255	369.8085714	392.7385714	302.4092857	15.38433547	11.62564216	15.51665772	20.26628289	22.07084553	23.62225881	28.03351169	70.37273778
12	Pointcloud_2019_07_04_10_56_44	3645082531	4994	83.561	345	L385_m		21	789.30	0	24.14234286	99.94654286	138.1786857	182.5345429	235.6219429	420.4093143	559.5574	478.5965429	604.8770571	921.1464286	1008.184514	726.2145714	941.8499714	875.9091429	635.2832571	754.7631143	607.3060571	686.0436	764.8306857	789.3030857	583.5417429	734.8408571	777.0811143	563.5504571	520.3780571	414.2483429	426.8864857	394.8198	422.8933714	428.0921714	335.5164857	15.38433547	11.62564216	15.51665772	20.26628289	22.07084553	23.62225881	28.03351169	70.37273778
12	Pointcloud_2019_07_04_10_56_44	3645082532	5016	83.572	344	L325_s		10	1184.54	0.7	25.14422857	70.93302857	201.2044571	376.5650286	528.6986286	714.4275429	913.7136	982.1330286	1184.537371	1335.814286	1246.660343	1309.789714	793.2953143	710.3994286	649.5541714	598.9507429	683.4933714	640.2504	401.0324571	421.6060571	431.5458286	335.9005714	375.2027429	448.5749714	241.3013714	391.2282286	238.8836571	276.7472	200.8129143	306.0161143	184.4036571	15.38433547	11.62564216	15.51665772	20.26628289	22.07084553	23.62225881	28.03351169	70.37273778
12	Pointcloud_2019_07_04_10_56_44	3645082532	5040	83.615	344	L341_s		13	1063.42	0	0	1.918285714	25.23257143	41.59828571	153.7822857	201.4474286	320.884	379.7182857	501.2577143	1049.542857	813.1794286	1063.417143	706.7811429	542.9342857	518.8497143	406.1554286	340.6977143	328.476	212.2525714	210.9365714	143.5502857	195.9657143	294.3354286	199.6017143	300.2177143	280.2062857	212.8805714	95.668	182.7251429	198.9331429	85.28057143	15.38433547	11.62564216	15.51665772	20.26628289	22.07084553	23.62225881	28.03351169	70.37273778
12	Pointcloud_2019_07_04_10_56_44	3645082532	5052	83.636	344	L341_s		13	1990.73	5.7	2.147314286	28.91091429	13.24662857	81.61491429	317.8241143	308.4573714	580.9692	859.0109143	1014.617886	1480.907143	1725.438971	1990.730857	1912.024057	1357.201714	1351.997486	1052.257771	982.7998857	976.5888	626.3626286	608.1018286	511.5525143	399.9982857	302.4017714	369.6150857	372.1758857	339.1953143	340.8790286	364.6284	311.6812571	340.8916571	226.2190286	15.38433547	11.62564216	15.51665772	20.26628289	22.07084553	23.62225881	28.03351169	70.37273778
12	Pointcloud_2019_07_04_10_56_44	3645082534	5258	83.823	345	L385_d_complex		21	5390.94	25.7	75.16497143	179.7843714	204.4879429	280.9003714	530.5421714	809.6280571	1025.4318	1028.034371	1526.800829	2116.160714	2016.894457	2281.116286	2124.194086	1917.792571	2223.534229	2245.014657	2089.553829	3447.5252	5667.251943	5390.938743	4530.590771	4788.557429	4891.540657	3338.844629	2839.457829	2469.006971	1863.852543	1438.9486	1205.927886	1082.179486	861.1625429	15.38433547	11.62564216	15.51665772	20.26628289	22.07084553	23.62225881	28.03351169	70.37273778
12	Pointcloud_2019_07_04_10_56_44	3645082535	5272	83.843	346	L341_s		13	30717.48	62.7	94.16617143	165.7757714	437.5043429	1612.919771	4445.590971	6306.639657	10010.5312	13639.37577	20743.22103	25943.58571	26806.19726	30717.48229	26732.47749	21890.10457	18662.70663	16482.13406	13601.67303	12416.6568	8734.380343	8232.131543	6823.593371	5464.595429	4925.618057	4449.860229	4592.409029	3868.994171	3110.850743	2602.9024	2661.876686	2334.131086	1986.090743	15.38433547	11.62564216	15.51665772	20.26628289	22.07084553	23.62225881	28.03351169	70.37273778
12	Pointcloud_2019_07_04_10_56_44	3645082538	5544	84.232	346	L385_m		21	29156.88	141.7	371.1894857	820.6086857	1658.822971	2570.296686	4508.539086	6629.865029	9073.4624	9695.008686	12346.38491	15949.84286	17387.08023	18600.59314	16514.98354	15580.16629	16918.05611	17426.45383	16299.98891	18990.2136	25206.87497	29156.87737	24432.64389	21164.33371	23569.12183	18111.16331	15111.46091	11595.74549	9592.815771	7182.0048	6050.881943	5293.190743	3834.695771	15.38433547	11.62564216	15.51665772	20.26628289	22.07084553	23.62225881	28.03351169	70.37273778
12	Pointcloud_2019_07_04_10_56_44	3645082538	5546	84.229	346	L385_m		21	1699.90	13.7	0	21.60745714	63.82531429	111.2994571	155.5460571	220.8666857	385.4766	329.0574571	478.4449429	517.9035714	940.1234857	849.6454286	872.0240286	746.2108571	843.0807429	887.4708857	867.0059429	1206.2324	1453.893314	1699.904914	1363.644257	1296.339143	1199.132886	890.1655429	726.4539429	528.7436571	387.8155143	389.9982	303.8746286	275.1838286	164.6855143	15.38433547	11.62564216	15.51665772	20.26628289	22.07084553	23.62225881	28.03351169	70.37273778
12	Pointcloud_2019_07_04_10_56_44	3645082538	5550	84.224	346	L385_m		21	1071.96	3.7	0	43.605	10.83	112.305	106.56	178.87	308.505	238.155	463.565	724.025	493.21	498.75	481.105	774.3	622.13	800.505	655.04	720.27	868.93	1071.96	771.645	823.35	792.155	569.17	316.44	419.74	262.815	151.985	244.86	220.17	144.665	15.38433547	11.62564216	15.51665772	20.26628289	22.07084553	23.62225881	28.03351169	70.37273778
12	Pointcloud_2019_07_04_10_56_44	3645082541	5782	84.525	346	L385_m		21	1387.15	17.7	7.209885714	70.46248571	102.1017714	136.6264857	175.3686857	286.0622286	333.1522	472.8124857	680.5283143	839.0678571	898.2278286	921.8151429	727.8013429	779.4702857	827.9869143	922.4836286	821.0153143	819.4508	1054.057771	1387.154971	1123.688086	974.9797143	989.4376286	820.4285143	722.6313143	518.5278857	430.7851714	382.2194	378.0115429	410.3679429	280.4751714	15.38433547	11.62564216	15.51665772	20.26628289	22.07084553	23.62225881	28.03351169	70.37273778
12	Pointcloud_2019_07_04_10_56_44	3645082541	5822	84.6	345	L385_m		21	873.71	0	0	12.43791429	41.14862857	61.68191429	45.50811429	126.0953714	154.4362	190.7879143	235.7288857	279.2821429	321.0929714	641.8608571	261.6110571	409.3617143	465.4794857	395.8247714	378.3558857	548.8268	808.4246286	873.7058286	851.6955143	513.0882857	607.6587714	490.4730857	464.4918857	353.4913143	238.7800286	190.0874	144.8652571	131.2296571	129.2700286	15.38433547	11.62564216	15.51665772	20.26628289	22.07084553	23.62225881	28.03351169	70.37273778
12	Pointcloud_2019_07_04_10_56_44	3645082541	5824	84.597	345	L385_m		21	1512.73	11.7	21.21348571	34.43668571	50.15097143	44.68468571	108.5150857	166.0970286	273.4504	220.8366857	388.7889143	740.3428571	707.1362286	830.9131429	622.6515429	637.4062857	901.5041143	892.8418286	789.3729143	889.8456	1421.442971	1512.733371	1259.695886	1099.093714	1083.669829	955.4753143	754.4849143	524.4894857	434.7797714	279.0808	247.8579429	252.2227429	192.2597714	15.38433547	11.62564216	15.51665772	20.26628289	22.07084553	23.62225881	28.03351169	70.37273778
12	Pointcloud_2019_07_04_10_56_44	3645082541	5826	84.595	345	L385_m		21	1004.76	15.7	13.21365714	13.43545714	35.15331429	56.68745714	94.52205714	131.0986857	387.4646	368.8854571	332.8489429	490.4035714	625.1794857	702.9654286	650.6920286	671.4508571	742.5287429	761.8588857	651.3899429	653.8644	851.4613143	1004.760914	919.6962571	765.0991429	769.6808857	648.4775429	436.4779429	348.4876571	383.7795143	326.0742	191.8506286	194.2158286	176.2495143	15.38433547	11.62564216	15.51665772	20.26628289	22.07084553	23.62225881	28.03351169	70.37273778
12	Pointcloud_2019_07_04_10_56_44	3645082543	5950	84.773	346	L374_m		21	943.47	5.7	13.22428571	77.35928571	72.29857143	252.8592857	406.9542857	480.2014286	676.345	692.9092857	780.5707143	901.1678571	909.8614286	812.2071429	851.2021429	794.2142857	704.0557143	816.9164286	802.4457143	860.03	841.5985714	943.4685714	803.7192857	828.4357143	855.3664286	625.6157143	685.0457143	497.3742857	404.7635714	263.665	304.3971429	433.7871429	338.6135714	15.38433547	11.62564216	15.51665772	20.26628289	22.07084553	23.62225881	28.03351169	70.37273778
12	Pointcloud_2019_07_04_10_56_44	3645082544	6002	84.83	346	L385_m		21	1550.18	30.7	26.22874286	81.32734286	88.35948571	97.93134286	267.1355429	405.2445143	716.7142	712.1773429	957.1314571	880.7464286	1160.986114	799.5665714	650.2547714	898.3731429	793.6960571	988.3599143	749.8884571	962.5188	1354.075486	1550.184686	1271.728943	1165.576857	1252.653914	864.6736571	628.8644571	578.3267429	551.7568857	348.4934	339.2069714	227.6073714	287.3468857	15.38433547	11.62564216	15.51665772	20.26628289	22.07084553	23.62225881	28.03351169	70.37273778
12	Pointcloud_2019_07_04_10_56_44	3645082546	6178	85.006	346	L385_m		21	2474.61	54.7	38.24382857	23.21922857	34.56565714	30.17522857	102.7490286	174.3903429	170.9638	250.4692286	426.4139714	585.0892857	815.7927429	911.1677143	781.8175143	916.2954286	794.8633714	795.8609429	971.3869714	1096.1732	1764.689657	2474.608457	2024.761629	1499.054571	1810.626943	1669.869771	1294.250971	912.1658286	746.7342571	619.9126	502.5633143	539.9989143	321.4442571	15.38433547	11.62564216	15.51665772	20.26628289	22.07084553	23.62225881	28.03351169	70.37273778
12	Pointcloud_2019_07_04_10_56_44	3645082546	6184	85.033	346	L314_s	L325_s	8	694.01	29.7	82.24434286	161.2155429	194.5726857	321.1835429	495.7699429	609.3953143	694.0064	823.6155429	642.5940571	643.2714286	707.9225143	488.3245714	322.9389714	450.4291429	398.9372571	301.9121143	411.4380571	451.2296	473.7446857	583.6910857	452.7627429	322.0708571	437.6601143	327.8764571	289.2300571	256.1603429	201.7334857	157.8928	104.5413714	131.9781714	27.41348571	15.38433547	11.62564216	15.51665772	20.26628289	22.07084553	23.62225881	28.03351169	70.37273778
12	Pointcloud_2019_07_04_10_56_44	3645082546	6194	85.022	346	L385_m		21	1412.83	15.7	87.2452	171.2094	179.5844	195.1974	312.8048	355.4036	587.0774	764.8594	709.8942	904.575	1185.1388	969.586	839.1414	750.652	947.0604	1155.9974	854.5232	929.3236	1227.8364	1412.8288	1175.7646	1051.098	1063.7154	845.8876	669.1952	673.1512	478.7322	372.8598	315.5048	328.9436	246.3622	15.38433547	11.62564216	15.51665772	20.26628289	22.07084553	23.62225881	28.03351169	70.37273778
12	Pointcloud_2019_07_04_10_56_44	3645082546	6196	85.054	346	L385_m		21	941.86	30.7	30.24537143	24.20817143	100.5867429	182.2001714	231.8117714	366.4052571	439.0916	524.9081714	653.9542286	867.6357143	881.1820571	775.6382857	642.1818857	754.6965714	666.0850286	860.0144571	732.5402286	843.3424	916.8547429	941.8563429	869.7649714	725.1034286	804.7264571	704.8898286	623.1882286	455.1493714	428.7319429	329.8532	369.4974857	342.9366857	326.3519429	15.38433547	11.62564216	15.51665772	20.26628289	22.07084553	23.62225881	28.03351169	70.37273778
12	Pointcloud_2019_07_04_10_56_44	3645082546	6200	85.05	346	L385_m		21	1413.91	0	24.24571429	95.20571429	189.5914286	259.2057143	409.8257143	617.4085714	832.12	701.0057143	774.0742857	981.7571429	1036.268571	908.7428571	840.2628571	927.7857143	936.1342857	975.0485714	836.5742857	1047.38	1201.891429	1413.911429	1222.765714	1034.114286	1040.748571	803.8942857	703.1742857	510.1457143	420.7314286	241.84	437.4828571	343.9228571	264.3314286	15.38433547	11.62564216	15.51665772	20.26628289	22.07084553	23.62225881	28.03351169	70.37273778
12	Pointcloud_2019_07_04_10_56_44	3645082546	6214	85.069	346	L385_m		21	808.10	13.7	55.24691429	139.1971143	158.6078286	252.2251143	299.8745143	424.4201714	483.2194	587.3471143	671.4944857	692.1821429	743.5713714	563.1088571	411.5462571	642.0977143	553.3066857	568.1679714	552.6934857	572.5116	717.0198286	808.1042286	691.7683143	631.1522857	724.8259714	593.9098857	483.1254857	246.1329143	258.7296286	182.7938	149.4316571	63.87445714	81.25962857	15.38433547	11.62564216	15.51665772	20.26628289	22.07084553	23.62225881	28.03351169	70.37273778
12	Pointcloud_2019_07_04_10_56_44	3645082546	6218	85.065	346	L385_m		21	1963.16	38.7	30.24725714	60.19465714	105.6125143	173.2306571	295.8884571	491.4234857	723.2478	719.4446571	792.6145429	1218.303571	1349.657886	1246.213429	991.6272286	1185.186857	1303.355943	1188.202086	1247.727543	1320.5492	1602.056514	1963.159314	1671.769057	1505.163143	1720.848086	1273.914343	1033.111543	798.1292571	630.7291143	470.7806	464.4170286	334.8606286	340.2391143	15.38433547	11.62564216	15.51665772	20.26628289	22.07084553	23.62225881	28.03351169	70.37273778
12	Pointcloud_2019_07_04_10_56_44	3645082546	6222	85.061	346	L385_m		21	831.21	11.7	28.2476	3.1922	28.6172	118.2362	119.9024	150.4268	225.2762	148.5422	105.7346	386.425	353.7444	379.318	348.7082	474.276	456.4052	475.2362	410.7616	521.5868	749.0932	831.2144	614.7698	610.174	598.8702	461.9188	405.0976	315.1256	262.7286	209.7674	255.4024	232.8468	131.2186	15.38433547	11.62564216	15.51665772	20.26628289	22.07084553	23.62225881	28.03351169	70.37273778
12	Pointcloud_2019_07_04_10_56_44	3645082557	7060	85.873	348	L385_m		21	977.75	1.7	21.31942857	73.67742857	128.5988571	165.3974286	265.8234286	393.1211429	519.226	395.9774286	564.8865714	585.8642857	546.8691429	669.2257143	529.6717143	598.9514286	734.7245714	773.3831429	536.8965714	742.464	905.7788571	977.7548571	838.9254286	752.4485714	933.5031429	732.8525714	398.1765714	495.3594286	383.6208571	255.002	191.3377143	236.9497143	247.9208571	15.38433547	11.62564216	15.51665772	20.26628289	22.07084553	23.62225881	28.03351169	70.37273778
12	Pointcloud_2019_07_04_10_56_44	3645082557	7066	85.867	348	L385_m		21	880.84	16.7	34.31994286	54.67374286	105.6058857	200.4057429	278.8443429	381.1261143	529.2686	468.1237429	561.0666571	742.0464286	805.9989143	776.3825714	641.7931714	647.0851429	599.7984571	684.4343143	712.9476571	646.5204	942.8338857	880.8374857	683.9265429	647.4648571	746.5363143	645.8592571	575.1556571	483.3539429	356.6200857	275.9822	255.3157714	222.9289714	193.8900857	15.38433547	11.62564216	15.51665772	20.26628289	22.07084553	23.62225881	28.03351169	70.37273778
12	Pointcloud_2019_07_04_10_56_44	3645082557	7068	85.865	348	L385_m		21	889.87	15.7	0	18.67251429	66.60822857	96.40851429	149.8513143	249.1277714	384.2828	288.1725143	369.1266857	643.1071429	618.0421714	602.4348571	679.8336571	542.1297143	664.8230857	634.4513714	630.9646857	699.5392	873.8522286	889.8650286	831.9269143	670.4702857	725.5473714	576.8614857	382.1486857	379.3521143	378.6198286	204.9756	201.3084571	145.9220571	185.8798286	15.38433547	11.62564216	15.51665772	20.26628289	22.07084553	23.62225881	28.03351169	70.37273778
12	Pointcloud_2019_07_04_10_56_44	3645082557	7070	85.863	348	L385_m		21	668.89	3.7	25.32028571	4.671285714	31.61057143	77.41128571	187.8582857	224.1294286	423.297	305.2212857	419.1867143	461.1678571	477.0854286	365.4871429	349.8741429	591.1742857	453.8477143	410.4684286	350.9817143	614.558	647.8705714	668.8925714	585.9272857	443.4757143	375.5584286	424.8637143	312.1417143	239.3502857	260.6195714	105.969	209.3011429	234.9151429	143.8695714	15.38433547	11.62564216	15.51665772	20.26628289	22.07084553	23.62225881	28.03351169	70.37273778
12	Pointcloud_2019_07_04_10_56_44	3645082557	7074	85.86	348	L325_t		10	800.31	12.7	38.32062857	105.6688286	255.6152571	489.4168286	647.8722286	628.1327429	862.3254	708.3188286	800.3067714	928.2892857	817.1719429	673.5917143	720.9551143	587.2634286	487.8969714	555.5025429	431.0157714	545.5956	531.9072571	543.9476571	594.9280286	471.4865714	531.5805429	502.8681714	367.1277714	343.3466286	186.6190571	230.9558	165.2865143	169.9013143	120.8490571	15.38433547	11.62564216	15.51665772	20.26628289	22.07084553	23.62225881	28.03351169	70.37273778
12	Pointcloud_2019_07_04_10_56_44	3645082561	7458	86.245	348	L325_t		10	593.83	4.7	5.353542857	29.43294286	99.06508571	260.9489429	366.2107429	327.4509143	419.0518	260.6829429	593.8322571	468.9464286	168.4773143	358.6305714	53.72837143	185.8211429	238.6256571	242.7775143	164.2852571	166.2052	105.4290857	281.2358857	96.99934286	196.5288571	142.7035143	170.2960571	293.7892571	328.9955429	221.5696857	76.6886	140.8821714	211.5737714	209.8796857	15.38433547	11.62564216	15.51665772	20.26628289	22.07084553	23.62225881	28.03351169	70.37273778
12	Pointcloud_2019_07_04_10_56_44	3645082562	7468	86.236	348	L385_m		21	3985.37	35.7	12.3544	82.4268	99.0768	180.9628	337.2456	609.4592	903.1228	685.9268	1233.1324	1654.25	2009.6936	2145.892	1686.9308	2037.044	2254.7488	2172.8628	2071.3704	2440.2992	3341.5208	3985.3736	3062.0012	2780.556	2874.7588	2277.3072	1865.7544	1443.9864	1184.5684	880.6556	772.8456	602.5392	487.8284	15.38433547	11.62564216	15.51665772	20.26628289	22.07084553	23.62225881	28.03351169	70.37273778
12	Pointcloud_2019_07_04_10_56_44	3645082562	7470	86.264	348	L385_m		21	10262.40	31.7	79.35457143	263.4255714	376.0791429	603.9655714	1038.252571	1612.460857	2219.137	2562.975571	3621.192429	4597.310714	5408.736857	5949.944286	4905.971286	4905.088571	5463.773429	5886.879857	4940.387429	6131.318	8623.539143	10262.40114	8355.001571	7425.561429	8092.769857	6149.309429	5044.747429	3506.984571	3100.568143	2163.649	1941.838286	1424.532286	1209.818143	15.38433547	11.62564216	15.51665772	20.26628289	22.07084553	23.62225881	28.03351169	70.37273778
12	Pointcloud_2019_07_04_10_56_44	3645082562	7474	86.26	348	L385_m		21	6668.46	6.7	38.35491429	111.4231143	173.0838286	323.9711143	566.2665143	859.4641714	1422.1654	1670.073114	2411.312486	2910.432143	3237.823371	3830.048857	3098.052257	3085.177714	3484.822686	3440.913971	3237.421486	3862.3556	5470.575829	6668.456229	5521.002314	4646.572286	5163.791971	4264.313886	3212.733486	2247.980914	1824.567629	1336.6358	1055.823657	941.5184571	736.7976286	15.38433547	11.62564216	15.51665772	20.26628289	22.07084553	23.62225881	28.03351169	70.37273778
12	Pointcloud_2019_07_04_10_56_44	3645082566	7796	86.533	349	L314_d		8	2008.45	2.7	64.38251429	303.2253143	741.4610286	1556.417314	1746.388914	1675.730971	2008.4516	1962.925314	1757.977086	1635.207143	1364.787771	1404.466857	1008.570457	835.3537143	667.7878857	520.6601714	570.1630857	525.3824	349.5290286	537.8906286	411.0621143	450.4462857	390.5721714	452.6726857	550.6110857	489.6865143	583.5262286	279.5732	413.6460571	313.4052571	359.1462286	15.38433547	11.62564216	15.51665772	20.26628289	22.07084553	23.62225881	28.03351169	70.37273778
12	Pointcloud_2019_07_04_10_56_44	3645082566	7802	86.525	349	L325_t		10	592.16	0	3.383028571	91.22162857	227.4680571	353.4256286	402.4098286	496.7359429	506.4942	453.0716286	592.1571714	272.3892857	296.9175429	412.6237143	210.6919143	258.4874286	251.8617714	173.7113429	213.2141714	211.4388	118.5840571	124.9732571	39.06322857	105.4625714	169.6053429	222.6793714	121.5901714	200.6810286	106.5254571	156.5534	242.6241143	156.3845143	179.1154571	15.38433547	11.62564216	15.51665772	20.26628289	22.07084553	23.62225881	28.03351169	70.37273778
12	Pointcloud_2019_07_04_10_56_44	3645082566	7804	86.523	349	L314_d		8	660.51	8.7	18.3832	105.2204	246.4704	456.4284	530.4168	466.7376	660.5084	526.1204	344.2172	603.45	505.9608	364.676	270.7324	287.532	119.8864	209.7284	114.2312	115.4576	89.6024	48.0008	0.0636	52.468	153.6164	177.6816	117.5832	95.6792	148.5252	101.5468	233.6168	141.3776	80.1052	15.38433547	11.62564216	15.51665772	20.26628289	22.07084553	23.62225881	28.03351169	70.37273778
14	Pointcloud_2019_07_02_16_17_41	3644928935	602	84.573	34	L358_d	L325_s	16	573.29	0	7.6981	0	0	0	43.8344	98.6385	189.8059	165.9135	345.4035	152.2196	232.1978	496.0808	546.5223	601.8337	573.2907	484.3333	484.6166	578.0677	504.0065	340.3717	239.8039	233.3883	168.5575	149.7584	187.1912	49.9116	77.1261	80.0571	55.0119	164.8029	16.9658	12.83051917	12.13855199	11.26499001	17.12827422	21.3242168	26.28666751	25.4010061	42.07981834
14	Pointcloud_2019_07_02_16_17_41	3644928937	760	84.58	34	L358_d	L325_s	16	548.03	6.717333333	0	2.29	17.758	10.168	36.972	30.36333333	202.642	44.93	96.26333333	235.9813333	316.764	277.5706667	548.7073333	647.3393333	548.0326667	613.754	522.508	561.9926667	340.8366667	325.6126667	260.482	220.8873333	179.7833333	63.792	200.656	90.408	116.4513333	145.198	152.322	27.402	38.004	12.83051917	12.13855199	11.26499001	17.12827422	21.3242168	26.28666751	25.4010061	42.07981834
14	Pointcloud_2019_07_02_16_17_41	3644928937	772	84.581	34	L358_d	L325_s	16	867.32	17.71813333	48.81993333	0	0	8.2196	5.0584	43.49433333	197.8574	175.311	123.7843333	137.4189333	205.1108	391.2154667	696.1011333	827.6815333	867.3168667	708.0138	569.7276	512.1388667	518.9756667	498.7828667	372.6854	341.0771333	197.0283333	137.0224	144.8432	132.5976	174.6279333	78.3606	111.5734	174.5994	42.1588	12.83051917	12.13855199	11.26499001	17.12827422	21.3242168	26.28666751	25.4010061	42.07981834
14	Pointcloud_2019_07_02_16_17_41	3644928937	774	84.581	34	L358_d	L325_s	16	629.36	0	24.82136667	21.3285	43.8217	20.2282	7.0728	50.51616667	101.8933	156.3745	171.8711667	312.4918667	245.1686	409.3229333	606.1667667	671.7385667	629.3642333	570.0571	740.7642	626.1632333	536.9988333	291.8112333	224.7193	325.1087667	174.0691667	135.0608	182.8744	162.6292	90.65736667	45.3877	63.6153	62.6323	166.1846	12.83051917	12.13855199	11.26499001	17.12827422	21.3242168	26.28666751	25.4010061	42.07981834
14	Pointcloud_2019_07_02_16_17_41	3644928937	776	84.581	34	L358_d	L325_s	16	612.41	3.7184	6.8228	17.334	0	28.2368	103.0872	46.538	245.9292	175.438	327.958	247.5648	375.2264	353.4304	550.2324	645.7956	612.4116	624.1004	582.8008	580.1876	512.022	280.8396	331.7532	310.1404	210.11	211.0992	213.9056	164.6608	99.6868	92.4148	40.6572	31.6652	49.2104	12.83051917	12.13855199	11.26499001	17.12827422	21.3242168	26.28666751	25.4010061	42.07981834
14	Pointcloud_2019_07_02_16_17_41	3644928937	778	84.583	34	L358_d	L325_s	16	781.46	14.71853333	13.82423333	30.3395	27.8399	17.2454	85.1016	39.55983333	92.9651	308.5015	123.0448333	296.6377333	280.2842	243.5378667	561.2980333	654.8526333	781.4589667	729.1437	691.8374	633.2119667	442.0451667	365.8679667	384.7871	272.1720333	172.1508333	162.1376	134.9368	121.6924	127.7162333	101.4419	90.6991	95.6981	61.2362	12.83051917	12.13855199	11.26499001	17.12827422	21.3242168	26.28666751	25.4010061	42.07981834
14	Pointcloud_2019_07_02_16_17_41	3644928937	780	84.583	34	L358_d	L325_s	16	835.51	10.71866667	13.82566667	32.345	41.849	62.254	7.116	71.58166667	197.001	131.565	395.1316667	233.7106667	209.342	288.6453333	681.3636667	773.9096667	835.5063333	881.187	726.874	693.2363333	543.0683333	476.8963333	441.821	334.2036667	249.1916667	248.176	146.968	176.724	111.7456667	51.469	85.741	76.731	68.262	12.83051917	12.13855199	11.26499001	17.12827422	21.3242168	26.28666751	25.4010061	42.07981834
14	Pointcloud_2019_07_02_16_17_41	3644928937	782	84.583	34	L358_d	L325_s	16	658.55	12.7188	6.8271	4.3505	44.8581	31.2626	43.1304	105.6035	183.0369	206.6285	200.2185	256.7836	179.3998	348.7528	659.4293	698.9667	658.5537	755.2303	706.9106	665.2607	540.0915	494.9247	333.8549	243.2353	207.2325	159.2144	133.9992	138.7556	187.7751	141.4961	68.7829	121.7639	71.2878	12.83051917	12.13855199	11.26499001	17.12827422	21.3242168	26.28666751	25.4010061	42.07981834
14	Pointcloud_2019_07_02_16_17_41	3644928937	788	84.582	34	L358_d	L325_s	16	702.70	6.7192	14.8314	1.367	23.8854	50.2884	30.1736	33.669	264.1446	244.819	247.479	179.0024	255.5732	334.0752	752.6262	776.1378	702.6958	833.3602	849.0204	712.3338	531.161	405.0098	446.9566	369.3302	255.355	203.3296	238.0928	219.8504	201.8634	82.5774	91.9086	75.8626	65.3652	12.83051917	12.13855199	11.26499001	17.12827422	21.3242168	26.28666751	25.4010061	42.07981834
14	Pointcloud_2019_07_02_16_17_41	3644928937	790	84.582	34	L358_d	L325_s	16	829.74	9.719333333	26.83283333	35.3725	0	5.297	60.188	49.69083333	195.1805	228.8825	294.5658333	262.0753333	354.631	337.1826667	769.6918333	716.1948333	829.7431667	761.4035	902.057	854.3581667	611.1841667	492.0381667	397.9905	368.3618333	213.3958333	211.368	260.124	125.882	67.89283333	88.6045	79.9505	59.8955	96.391	12.83051917	12.13855199	11.26499001	17.12827422	21.3242168	26.28666751	25.4010061	42.07981834
14	Pointcloud_2019_07_02_16_17_41	3644928937	792	84.582	34	L358_d	L325_s	16	712.79	4.719466667	25.83426667	9.378	2.9036	26.3056	3.2024	40.71266667	191.2164	231.946	372.6526667	212.1482667	217.6888	366.2901333	676.7574667	738.2518667	712.7905333	876.4468	714.0936	643.3825333	506.2073333	483.0665333	410.0244	232.3934667	194.4366667	179.4064	205.1552	135.9136	132.9222667	86.6316	0	127.9284	96.4168	12.83051917	12.13855199	11.26499001	17.12827422	21.3242168	26.28666751	25.4010061	42.07981834
14	Pointcloud_2019_07_02_16_17_41	3644928937	794	84.584	34	L358_d	L325_s	16	691.84	23.7196	27.8357	0	1.9127	15.3142	29.2168	67.7345	169.2523	215.0095	131.7395	295.2212	156.7466	258.3976	602.8231	738.3089	691.8379	656.4901	576.1302	557.4069	454.2305	384.0949	324.0583	189.4251	166.4775	84.4448	238.1864	136.9452	125.9517	127.6587	102.0343	144.9613	147.4426	12.83051917	12.13855199	11.26499001	17.12827422	21.3242168	26.28666751	25.4010061	42.07981834
14	Pointcloud_2019_07_02_16_17_41	3644928937	796	84.584	34	L358_d	L325_s	16	705.89	0	13.83713333	1.389	34.9218	11.3228	25.2312	70.75633333	115.2882	237.073	237.8263333	187.2941333	104.8044	292.5050667	633.8887333	663.3659333	705.8852667	661.5334	538.1668	636.4312667	455.2536667	399.1232667	346.0922	312.4567333	199.5183333	82.4832	228.2176	40.9768	179.9811333	111.6858	121.0762	45.9942	160.4684	12.83051917	12.13855199	11.26499001	17.12827422	21.3242168	26.28666751	25.4010061	42.07981834
14	Pointcloud_2019_07_02_16_17_41	3644928937	798	84.584	34	L358_d	L325_s	16	676.93	46.71986667	30.83856667	25.3945	19.9309	46.3314	36.2456	109.7781667	218.3241	49.1365	199.9131667	258.3670667	267.8622	366.6125333	618.9543667	623.4229667	676.9326333	611.5767	659.2034	618.4556333	383.2768333	376.1516333	320.1261	297.4883667	182.5591667	127.5216	168.2488	129.0084	177.0105667	42.7129	59.1181	63.0271	111.4942	12.83051917	12.13855199	11.26499001	17.12827422	21.3242168	26.28666751	25.4010061	42.07981834
14	Pointcloud_2019_07_02_16_17_41	3644928937	800	84.584	34	L358_d	L325_s	16	842.98	12.72	10.84	22.4	26.94	37.34	38.26	54.8	213.36	229.2	214	195.44	252.92	270.72	591.02	847.48	842.98	930.62	722.24	800.48	520.3	405.18	419.16	412.52	303.6	204.56	219.28	139.04	101.04	116.74	96.16	114.06	92.52	12.83051917	12.13855199	11.26499001	17.12827422	21.3242168	26.28666751	25.4010061	42.07981834
14	Pointcloud_2019_07_02_16_17_41	3644928937	802	84.583	34	L358_d	L325_s	16	761.03	8.720133333	19.84143333	25.4055	2.9491	16.3486	31.2744	93.82183333	154.3959	68.2635	317.0868333	296.5129333	299.9778	254.8274667	668.0856333	767.5370333	761.0273667	801.6633	760.2766	689.5043667	460.3231667	402.2083667	401.1939	307.5516333	223.6408333	153.5984	203.3112	242.0716	134.0694333	105.7671	180.2019	128.0929	113.5458	12.83051917	12.13855199	11.26499001	17.12827422	21.3242168	26.28666751	25.4010061	42.07981834
14	Pointcloud_2019_07_02_16_17_41	3644928937	804	84.583	34	L358_d	L325_s	16	823.07	0	0	0	10.9582	5.3572	37.2888	49.84366667	6.4318	263.327	133.1736667	267.5858667	272.0356	243.9349333	693.1512667	493.5940667	823.0747333	817.7066	645.3132	580.5287333	464.3463333	357.2367333	319.2278	313.5832667	194.6816667	192.6368	106.3424	159.1032	111.0988667	129.7942	80.2438	66.1258	26.5716	12.83051917	12.13855199	11.26499001	17.12827422	21.3242168	26.28666751	25.4010061	42.07981834
14	Pointcloud_2019_07_02_16_17_41	3644928937	806	84.583	34	L358_d	L325_s	16	781.12	46.7204	3.8443	0	0	0	32.3032	60.8655	76.4677	108.3905	126.2605	147.6588	124.0934	246.0424	565.2169	768.6511	781.1221	486.7499	524.3498	586.5531	474.3695	264.2651	289.2617	167.6149	206.7225	87.6752	166.3736	118.1348	125.1283	19.8213	21.2857	71.1587	17.5974	12.83051917	12.13855199	11.26499001	17.12827422	21.3242168	26.28666751	25.4010061	42.07981834
14	Pointcloud_2019_07_02_16_17_41	3644928937	810	84.583	34	L358_d	L325_s	16	723.22	23.72066667	16.84716667	15.4275	27.9855	16.383	44.332	15.90916667	121.5395	198.5175	231.4341667	238.8046667	262.209	384.2573333	413.3481667	662.7651667	723.2168333	603.8365	567.423	389.6018333	392.4158333	255.3218333	302.3295	288.6781667	199.8041667	194.752	142.436	116.198	67.18716667	68.8755	53.3695	51.2245	103.649	12.83051917	12.13855199	11.26499001	17.12827422	21.3242168	26.28666751	25.4010061	42.07981834
14	Pointcloud_2019_07_02_16_17_41	3644928937	812	84.585	34	L358_d	L325_s	16	558.26	5.7208	8.8486	2.433	5.9946	7.3916	28.3464	38.931	107.5754	122.581	224.521	268.8776	131.2668	159.3648	503.4138	582.8222	558.2642	834.8798	624.4596	715.6262	461.439	332.3502	324.3634	238.7098	330.845	150.7904	157.4672	164.2296	90.2166	122.9026	94.4114	52.2574	38.6748	12.83051917	12.13855199	11.26499001	17.12827422	21.3242168	26.28666751	25.4010061	42.07981834
14	Pointcloud_2019_07_02_16_17_41	3644928937	814	84.585	34	L358_d	L325_s	16	683.31	35.72093333	24.85003333	0	0	4.4002	4.3608	20.95283333	213.6113	151.6445	206.6078333	275.9505333	356.3246	347.4722667	646.4794333	656.8792333	683.3115667	718.9231	750.4962	575.6505667	373.4621667	342.3785667	343.3973	218.7414333	247.8858333	142.8288	119.4984	169.2612	72.24603333	76.9297	8.4533	55.2903	58.7006	12.83051917	12.13855199	11.26499001	17.12827422	21.3242168	26.28666751	25.4010061	42.07981834
14	Pointcloud_2019_07_02_16_17_41	3644928937	816	84.585	34	L358_d	L325_s	16	699.36	17.72106667	13.85146667	2.444	0.0128	20.4088	0	72.97466667	164.6472	125.708	431.6946667	301.0234667	159.3824	475.5797333	634.5450667	677.9362667	699.3589333	701.9664	629.5328	677.6749333	435.4853333	359.4069333	276.4312	287.7730667	199.9266667	215.8672	217.5296	109.2928	76.27546667	87.9568	77.4952	71.3232	29.7264	12.83051917	12.13855199	11.26499001	17.12827422	21.3242168	26.28666751	25.4010061	42.07981834
14	Pointcloud_2019_07_02_16_17_41	3644928937	818	84.585	34	L358_d	L325_s	16	816.41	30.7212	27.8529	0	0	18.4174	35.3896	50.9965	132.6831	236.7715	181.7815	178.0964	338.4402	224.6872	564.6107	789.9933	816.4063	770.0097	684.5694	650.6993	559.5085	409.4353	299.4651	226.8047	241.9675	170.9056	172.5608	120.3244	103.3049	87.9839	22.5371	46.3561	40.7522	12.83051917	12.13855199	11.26499001	17.12827422	21.3242168	26.28666751	25.4010061	42.07981834
14	Pointcloud_2019_07_02_16_17_41	3644928937	820	84.584	34	L358_d	L325_s	16	749.45	12.72133333	27.85433333	17.455	3.031	14.426	8.404	21.01833333	172.719	141.835	282.8683333	148.1693333	213.498	294.7946667	746.6763333	577.0503333	749.4536667	646.053	522.606	594.7236667	372.5316667	348.4636667	346.499	267.8363333	205.0083333	130.944	212.592	146.356	77.33433333	138.011	45.579	38.389	71.778	12.83051917	12.13855199	11.26499001	17.12827422	21.3242168	26.28666751	25.4010061	42.07981834
14	Pointcloud_2019_07_02_16_17_41	3644928937	822	84.584	34	L358_d	L325_s	16	539.50	28.72146667	0	9.4605	19.0401	22.4346	20.4184	55.04016667	231.7549	138.8985	175.9551667	223.2422667	229.5558	253.9021333	671.7419667	619.1073667	539.5010333	700.0963	598.6426	639.7480333	426.5548333	314.4920333	228.5329	292.8679667	119.0491667	108.9824	193.6232	110.3876	75.36376667	88.0381	11.6209	46.4219	39.8038	12.83051917	12.13855199	11.26499001	17.12827422	21.3242168	26.28666751	25.4010061	42.07981834
14	Pointcloud_2019_07_02_16_17_41	3644928937	824	84.584	34	L358_d	L325_s	16	843.55	46.7216	54.8572	33.466	36.0492	17.4432	56.4328	23.062	126.7908	253.962	93.042	236.3152	297.6136	237.0096	595.8076	756.1644	843.5484	691.1396	653.6792	661.7724	489.578	362.5204	327.5668	241.8996	333.09	172.0208	143.6544	100.4192	112.3932	106.0652	81.6628	20.4548	99.8296	12.83051917	12.13855199	11.26499001	17.12827422	21.3242168	26.28666751	25.4010061	42.07981834
14	Pointcloud_2019_07_02_16_17_41	3644928937	826	84.584	34	L358_d	L325_s	16	699.60	3.721733333	9.858633333	0	26.0583	21.4518	66.4472	83.08383333	293.8267	135.0255	175.1288333	377.3881333	180.6714	215.1170667	741.8732333	796.2214333	699.5957667	777.1829	623.7158	851.7967667	612.6011667	402.5487667	400.6007	338.9312333	145.1308333	107.0592	195.6856	161.4508	64.42263333	110.0923	75.7047	134.4877	109.8554	12.83051917	12.13855199	11.26499001	17.12827422	21.3242168	26.28666751	25.4010061	42.07981834
14	Pointcloud_2019_07_02_16_17_41	3644928937	828	84.586	34	L358_d	L325_s	16	788.64	32.72186667	31.86006667	11.477	20.0674	60.4604	48.4616	54.10566667	249.8626	151.089	286.2156667	237.4610667	177.7292	356.2245333	712.9388667	730.2784667	788.6431333	866.2262	695.7524	588.8211333	467.6243333	441.5771333	375.6346	324.9628667	203.1716667	135.0976	191.7168	158.4824	120.4520667	44.1194	63.7466	165.5206	165.8812	12.83051917	12.13855199	11.26499001	17.12827422	21.3242168	26.28666751	25.4010061	42.07981834
14	Pointcloud_2019_07_02_16_17_41	3644928937	832	84.586	34	L358_d	L325_s	16	611.74	1.722133333	0.862933333	15.488	18.0856	19.4776	15.4904	79.14933333	133.9344	269.216	61.38933333	150.6069333	198.8448	241.4394667	632.0701333	613.3925333	611.7378667	777.3128	665.8256	585.8698667	371.6706667	393.6338667	336.7024	255.0261333	308.2533333	125.1744	128.7792	175.5456	155.5109333	97.1736	74.8304	66.5864	101.9328	12.83051917	12.13855199	11.26499001	17.12827422	21.3242168	26.28666751	25.4010061	42.07981834
14	Pointcloud_2019_07_02_16_17_41	3644928937	834	84.586	34	L358_d	L325_s	16	779.79	2.722266667	0.864366667	8.4935	0	15.4862	2.5048	1.171166667	181.9703	264.2795	56.47616667	196.6798667	150.9026	210.5469333	651.1357667	805.4495667	779.7852333	658.3561	642.8622	654.8942333	530.6938333	423.6622333	388.7363	274.0577667	217.2941667	210.2128	105.8104	158.5772	204.5403667	91.2007	172.8723	115.6193	80.9586	12.83051917	12.13855199	11.26499001	17.12827422	21.3242168	26.28666751	25.4010061	42.07981834
14	Pointcloud_2019_07_02_16_17_41	3644928937	836	84.585	34	L358_d	L325_s	16	683.83	6.7224	34.8658	4.499	14.1038	15.4948	26.5192	36.193	124.0062	261.343	240.563	97.7528	212.9604	296.6544	744.2014	933.5066	683.8326	738.3994	708.8988	676.9186	602.717	499.6906	366.7702	377.0894	280.335	232.2512	157.8416	168.6088	166.5698	125.2278	60.9142	108.6522	93.9844	12.83051917	12.13855199	11.26499001	17.12827422	21.3242168	26.28666751	25.4010061	42.07981834
14	Pointcloud_2019_07_02_16_17_41	3644928937	838	84.585	34	L358_d	L325_s	16	605.88	3.722533333	7.867233333	31.5045	0	31.5034	26.5336	4.214833333	227.0421	119.4065	72.64983333	200.8257333	181.0182	242.7618667	673.2670333	649.5636333	605.8799667	757.4427	766.9354	737.9429667	409.7401667	351.7189667	355.8041	262.1210333	124.3758333	177.2896	215.8728	158.6404	125.5992333	98.2549	11.9561	91.6851	63.0102	12.83051917	12.13855199	11.26499001	17.12827422	21.3242168	26.28666751	25.4010061	42.07981834
14	Pointcloud_2019_07_02_16_17_41	3644928938	840	84.585	34	L358_d	L325_s	16	740.93	13.72266667	2.868666667	0	1.122	20.512	23.548	55.23666667	188.078	161.47	66.73666667	223.8986667	298.076	330.8693333	649.3326667	759.6206667	740.9273333	757.486	796.972	718.9673333	504.7633333	411.7473333	423.838	265.1526667	277.4166667	172.328	99.904	163.672	127.6286667	113.282	60.998	87.718	67.036	12.83051917	12.13855199	11.26499001	17.12827422	21.3242168	26.28666751	25.4010061	42.07981834
14	Pointcloud_2019_07_02_16_17_41	3644928938	842	84.585	34	L358_d	L325_s	16	631.97	12.7228	24.8701	27.5155	38.1311	20.5206	86.5624	81.2585	69.1139	120.5335	73.8235	171.9716	398.1338	303.9768	788.3983	796.6777	631.9747	791.5293	826.0086	784.9917	580.7865	487.7757	368.8719	366.1843	295.4575	218.3664	235.9352	172.7036	175.6581	102.3091	3.0399	53.7509	149.0618	12.83051917	12.13855199	11.26499001	17.12827422	21.3242168	26.28666751	25.4010061	42.07981834
14	Pointcloud_2019_07_02_16_17_41	3644928938	844	84.587	34	L358_d	L325_s	16	781.02	21.72293333	27.87153333	36.521	37.1402	6.5292	26.5768	55.28033333	208.1498	235.597	273.9103333	267.0445333	331.1916	433.0842667	662.4639333	756.7347333	781.0220667	746.5726	639.0452	637.0160667	496.8096667	375.8040667	309.9058	271.2159333	250.4983333	198.4048	195.9664	179.7352	123.6875333	71.3362	76.0818	64.7838	5.0876	12.83051917	12.13855199	11.26499001	17.12827422	21.3242168	26.28666751	25.4010061	42.07981834
14	Pointcloud_2019_07_02_16_17_41	3644928938	846	84.587	34	L358_d	L325_s	16	932.07	14.72306667	21.87296667	41.5265	44.1493	50.5378	49.5912	125.3021667	142.1857	213.6605	405.9971667	300.1174667	234.2494	342.1917333	836.5295667	877.7917667	932.0694333	932.6159	869.0818	815.0404333	504.8328333	471.8324333	352.9397	331.2475667	269.5391667	155.4432	180.9976	196.7668	67.71696667	125.3633	97.1237	152.8167	101.1134	12.83051917	12.13855199	11.26499001	17.12827422	21.3242168	26.28666751	25.4010061	42.07981834
14	Pointcloud_2019_07_02_16_17_41	3644928938	848	84.587	34	L358_d	L325_s	16	834.12	50.7232	43.8744	5.532	8.1584	67.5464	84.6056	159.324	130.2216	189.724	403.084	212.1904	225.3072	325.2992	834.5952	800.8488	834.1168	772.6592	845.1184	760.0648	601.856	480.8608	266.9736	309.2792	236.58	227.4816	203.0288	130.7984	62.7464	140.3904	165.1656	155.8496	115.1392	12.83051917	12.13855199	11.26499001	17.12827422	21.3242168	26.28666751	25.4010061	42.07981834
14	Pointcloud_2019_07_02_16_17_41	3644928938	850	84.587	34	L358_d	L325_s	16	819.16	0	0	0	23.1675	0	13.62	59.34583333	98.2575	227.7875	237.1708333	281.2633333	326.365	559.4066667	692.6608333	798.9058333	819.1641667	739.7025	744.155	771.0891667	496.8791667	350.8891667	374.0075	251.3108333	316.6208333	189.52	194.06	141.83	200.7758333	34.4175	35.2075	54.8825	74.165	12.83051917	12.13855199	11.26499001	17.12827422	21.3242168	26.28666751	25.4010061	42.07981834
14	Pointcloud_2019_07_02_16_17_41	3644928938	852	84.586	34	L358_d	L325_s	16	843.21	0.723466667	11.87726667	5.543	16.1766	42.5636	32.6344	114.3676667	222.2934	194.851	169.2576667	187.3362667	276.4228	419.5141333	860.7264667	819.9628667	843.2115333	985.7458	749.1916	714.1135333	588.9023333	570.9175333	343.0414	303.3424667	185.6616667	202.5584	315.0912	84.8616	109.8052667	144.4446	145.2494	142.9154	62.1908	12.83051917	12.13855199	11.26499001	17.12827422	21.3242168	26.28666751	25.4010061	42.07981834
14	Pointcloud_2019_07_02_16_17_41	3644928938	854	84.586	34	L358_d	L325_s	16	819.26	0	0	0	11.1857	21.5722	10.6488	84.3895	92.3293	145.9145	220.3445	75.4092	343.4806	429.6216	740.7921	824.0199	819.2589	832.7891	947.2282	894.1379	698.9255	542.9459	462.0753	239.3741	214.7025	149.5968	220.1224	116.8932	133.8347	156.4717	0	47.9483	92.2166	12.83051917	12.13855199	11.26499001	17.12827422	21.3242168	26.28666751	25.4010061	42.07981834
14	Pointcloud_2019_07_02_16_17_41	3644928938	856	84.586	34	L358_d	L325_s	16	739.31	9.723733333	25.88013333	26.554	17.1948	7.5808	66.6632	83.41133333	65.3652	204.978	213.4313333	251.4821333	233.5384	339.7290667	745.8577333	826.0769333	739.3062667	878.8324	775.2648	819.1622667	440.9486667	470.9742667	445.1092	282.4057333	212.7433333	199.6352	192.1536	198.9248	156.8641333	75.4988	23.3332	113.9812	67.2424	12.83051917	12.13855199	11.26499001	17.12827422	21.3242168	26.28666751	25.4010061	42.07981834
14	Pointcloud_2019_07_02_16_17_41	3644928938	858	84.586	34	L358_d	L325_s	16	876.35	10.72386667	19.88156667	13.5595	24.2039	17.5894	83.6776	0.433166667	270.4011	100.0415	147.5181667	264.5550667	243.5962	431.8365333	660.9233667	701.1339667	876.3536333	960.8757	829.3014	752.1866333	489.9718333	508.0026333	459.1431	409.4373667	246.7841667	140.6736	183.1848	225.9564	171.8935667	67.5259	124.3751	129.0141	82.2682	12.83051917	12.13855199	11.26499001	17.12827422	21.3242168	26.28666751	25.4010061	42.07981834
14	Pointcloud_2019_07_02_16_17_41	3644928938	860	84.588	34	L358_d	L325_s	16	892.40	29.724	49.883	39.565	64.213	33.598	81.692	95.455	183.437	213.105	283.605	258.628	296.654	315.944	821.989	923.191	892.401	941.919	921.338	873.211	548.995	486.031	520.177	404.469	362.825	225.712	189.216	215.988	149.923	180.553	72.417	87.047	131.294	12.83051917	12.13855199	11.26499001	17.12827422	21.3242168	26.28666751	25.4010061	42.07981834
14	Pointcloud_2019_07_02_16_17_41	3644928938	862	84.588	34	L358_d	L325_s	16	981.45	1.724133333	0	0	15.2221	24.6066	11.7064	81.47683333	236.4729	166.1685	368.6918333	304.7009333	229.7118	446.0514667	802.0546333	844.2480333	981.4483667	970.9623	888.3746	787.2353667	599.0181667	584.0593667	444.2109	323.5006333	315.8658333	208.7504	249.2472	120.0196	174.9524333	60.5801	3.4589	130.0799	159.3198	12.83051917	12.13855199	11.26499001	17.12827422	21.3242168	26.28666751	25.4010061	42.07981834
14	Pointcloud_2019_07_02_16_17_41	3644928938	864	84.588	34	L358_d	L325_s	16	945.50	16.72426667	26.88586667	27.576	12.2312	80.6152	48.7208	120.4986667	219.5088	78.232	157.7786667	166.7738667	267.7696	358.1589333	880.1202667	948.3050667	945.4957333	1016.0056	892.4112	857.2597333	636.0413333	548.0877333	481.2448	405.5322667	261.9066667	256.7888	226.2784	232.0512	186.9818667	118.6072	90.5008	97.1128	86.3456	12.83051917	12.13855199	11.26499001	17.12827422	21.3242168	26.28666751	25.4010061	42.07981834
14	Pointcloud_2019_07_02_16_17_41	3644928938	866	84.588	34	L358_d	L325_s	16	1065.54	61.7244	47.8873	21.5815	47.2403	44.6238	42.7352	62.5205	161.5447	328.2955	265.8655	310.8468	219.8274	354.2664	987.1859	1164.3621	1065.5431	1042.0489	891.4478	868.2841	780.0645	668.1161	503.2787	397.5639	327.9475	222.8272	222.3096	195.0828	165.0113	149.6343	35.5427	119.1457	85.3714	12.83051917	12.13855199	11.26499001	17.12827422	21.3242168	26.28666751	25.4010061	42.07981834
14	Pointcloud_2019_07_02_16_17_41	3644928938	868	84.587	34	L358_d	L325_s	16	1044.59	0	8.888733333	16.587	23.2494	72.6324	55.7496	90.54233333	245.5806	173.359	210.9523333	280.9197333	167.8852	367.3738667	700.2515333	1016.419133	1044.590467	1050.0922	910.4844	968.3084667	632.0876667	548.1444667	550.3126	390.5955333	331.9883333	213.8656	221.3408	131.1144	189.0407333	136.6614	96.5846	143.1786	103.3972	12.83051917	12.13855199	11.26499001	17.12827422	21.3242168	26.28666751	25.4010061	42.07981834
14	Pointcloud_2019_07_02_16_17_41	3644928938	870	84.587	34	L358_d	L325_s	16	1024.64	26.72466667	19.89016667	28.5925	12.2585	70.641	44.764	41.56416667	238.6165	200.4225	285.0391667	284.9926667	227.943	404.4813333	886.3171667	1015.476167	1024.637833	932.1355	806.521	914.3328333	616.1108333	478.1728333	446.3465	384.6271667	286.0291667	116.904	282.372	157.146	161.0701667	124.6885	114.6265	127.2115	50.423	12.83051917	12.13855199	11.26499001	17.12827422	21.3242168	26.28666751	25.4010061	42.07981834
14	Pointcloud_2019_07_02_16_17_41	3644928938	872	84.587	34	L358_d	L325_s	16	696.69	0	0	3.598	8.2676	80.6496	27.7784	71.586	171.6524	161.486	152.126	124.0656	191.0008	448.5888	683.3828	831.5332	696.6852	933.1788	842.5576	843.3572	584.134	557.2012	430.3804	343.6588	248.07	188.9424	185.4032	241.1776	149.0996	83.7156	123.6684	101.2444	129.4488	12.83051917	12.13855199	11.26499001	17.12827422	21.3242168	26.28666751	25.4010061	42.07981834
14	Pointcloud_2019_07_02_16_17_41	3644928938	874	84.587	34	L358_d	L325_s	16	1267.73	30.72493333	25.89303333	41.6035	49.2767	39.6582	78.7928	170.6078333	169.6883	244.5495	260.2128333	296.1385333	314.0586	449.6962667	954.4484333	1276.590233	1267.732567	1181.2221	1091.5942	1127.381567	776.1571667	720.2295667	652.4143	449.6904333	402.1108333	260.9808	327.4344	226.2092	152.1290333	95.7427	165.7103	205.2773	147.4746	12.83051917	12.13855199	11.26499001	17.12827422	21.3242168	26.28666751	25.4010061	42.07981834
14	Pointcloud_2019_07_02_16_17_41	3644928938	876	84.588	34	L358_d	L325_s	16	1022.78	6.725066667	5.894466667	10.609	0	64.6668	28.8072	68.62966667	156.7242	166.613	207.2996667	260.2114667	314.1164	493.8037333	803.5140667	896.6472667	1022.779933	777.2654	794.6308	672.4059333	495.1803333	448.2579333	443.4482	357.7220667	299.1516667	175.0192	285.4656	150.2408	112.1584667	68.7698	65.7522	75.3102	140.5004	12.83051917	12.13855199	11.26499001	17.12827422	21.3242168	26.28666751	25.4010061	42.07981834
14	Pointcloud_2019_07_02_16_17_41	3644928938	878	84.588	34	L358_d	L325_s	16	831.83	0	0	0	0	2.6754	44.8216	40.6515	279.7601	220.6765	230.3865	295.2844	250.1742	330.9112	753.5797	990.7043	831.8273	907.3087	784.6674	814.4303	632.2035	489.2863	459.4821	288.7537	320.1925	161.0576	163.4968	146.2724	96.1879	80.7969	85.7941	100.3431	92.5262	12.83051917	12.13855199	11.26499001	17.12827422	21.3242168	26.28666751	25.4010061	42.07981834
14	Pointcloud_2019_07_02_16_17_41	3644928938	890	84.588	34	L385_m	L413_m	21	738.46	0	10.9045	33.6475	86.3495	169.727	307.908	357.7825	491.9755	515.0575	637.9075	752.722	650.521	712.556	699.9735	561.0465	646.1115	691.5685	535.887	555.5765	641.3425	738.4565	657.6855	674.9435	741.4375	649.288	766.684	619.462	581.3645	536.9595	475.0455	479.5405	435.681	12.83051917	12.13855199	11.26499001	17.12827422	21.3242168	26.28666751	25.4010061	42.07981834
14	Pointcloud_2019_07_02_16_17_41	3644928938	898	84.589	34	L385_m		21	1366.57	18.72653333	23.91023333	34.6695	71.3859	120.7614	114.9656	257.8698333	410.1191	578.3115	480.2548333	833.0137333	980.7522	1103.985867	1182.236033	819.2746333	886.3009667	972.7417	809.0334	989.6739667	1015.435167	1366.569967	1182.8211	1156.070033	994.6008333	919.4416	903.8088	591.5884	538.4822333	471.0679	319.2131	327.6721	336.7842	12.83051917	12.13855199	11.26499001	17.12827422	21.3242168	26.28666751	25.4010061	42.07981834
14	Pointcloud_2019_07_02_16_17_41	3644929000	5932	84.909	34	L385_d_complex		21	2727.97	31.06213333	20.51793333	35.513	46.2906	20.4076	38.2104	107.8243333	210.4794	186.141	224.8143333	522.5869333	798.2348	995.4794667	777.4351333	767.8275333	934.5228667	997.7278	965.1556	1208.004867	1700.745667	2727.968867	2153.1474	1699.691133	2196.378333	1715.0944	1698.3392	1128.1256	915.5659333	782.2786	737.6754	495.4814	450.7228	12.83051917	12.13855199	11.26499001	17.12827422	21.3242168	26.28666751	25.4010061	42.07981834
14	Pointcloud_2019_07_02_16_17_41	3644929000	5934	84.909	34	L385_d_complex		21	2549.00	18.06226667	17.51936667	11.5185	31.2997	56.4162	57.2248	73.84616667	190.5153	239.2045	364.9011667	515.6598667	601.2926	871.5869333	975.5007667	813.8845667	827.5702333	901.7711	907.1922	1003.029233	1545.768833	2548.997233	2216.1813	1737.722767	1845.419167	1802.1328	1468.3704	1165.1572	931.5953667	708.3057	651.7173	474.5143	313.7486	12.83051917	12.13855199	11.26499001	17.12827422	21.3242168	26.28666751	25.4010061	42.07981834
14	Pointcloud_2019_07_02_16_17_41	3644929000	5936	84.909	34	L385_d_complex		21	2633.03	0	5.5208	28.524	34.3088	67.4248	75.2392	128.868	178.5512	208.268	117.988	466.7328	615.3504	709.6944	848.5664	778.9416	828.6176	932.8144	961.2288	1027.0536	1655.792	2633.0256	2073.2152	1642.7544	1806.46	1677.1712	1543.4016	1223.1888	850.6248	661.3328	664.7592	484.5472	355.7744	12.83051917	12.13855199	11.26499001	17.12827422	21.3242168	26.28666751	25.4010061	42.07981834
14	Pointcloud_2019_07_02_16_17_41	3644929000	5938	84.909	34	L385_d_complex		21	2525.05	27.06253333	39.52223333	22.5295	32.3179	38.4334	59.2536	105.8898333	185.5871	216.3315	154.0748333	329.8057333	781.4082	1013.801867	630.6320333	804.9986333	887.6649667	987.8577	837.2654	1077.077967	1500.815167	2525.053967	2158.2491	1509.786033	1890.500833	1734.2096	1446.4328	1146.2204	904.6542333	783.3599	590.8011	473.5801	334.8002	12.83051917	12.13855199	11.26499001	17.12827422	21.3242168	26.28666751	25.4010061	42.07981834
14	Pointcloud_2019_07_02_16_17_41	3644929000	5940	84.911	34	L385_d_complex		21	2420.08	15.06266667	6.523666667	1.535	29.327	37.442	121.268	92.91166667	200.623	250.395	120.1616667	427.8786667	685.466	863.9093333	765.6976667	710.0556667	916.7123333	1008.901	816.302	963.1023333	1549.838333	2420.082333	2176.283	1734.817667	1815.541667	1748.248	1625.464	1195.252	857.6836667	717.387	659.843	540.613	328.826	12.83051917	12.13855199	11.26499001	17.12827422	21.3242168	26.28666751	25.4010061	42.07981834
14	Pointcloud_2019_07_02_16_17_41	3644929000	5942	84.911	34	L385_d_complex		21	2405.11	0	6.5251	17.5405	0.3361	0	64.2824	127.9335	220.6589	259.4585	119.2485	505.9516	611.5238	742.0168	748.7633	838.1127	941.7597	912.9443	834.3386	844.1267	1483.8615	2405.1107	2198.3169	1623.8493	1794.5825	1645.2864	1482.4952	1115.2836	899.7131	646.4141	570.8849	401.6459	336.8518	12.83051917	12.13855199	11.26499001	17.12827422	21.3242168	26.28666751	25.4010061	42.07981834
14	Pointcloud_2019_07_02_16_17_41	3644929000	5944	84.911	34	L385_d_complex		21	2421.14	16.06293333	15.52653333	19.546	43.3452	37.4592	41.2968	76.95533333	150.6948	113.522	195.3353333	490.0245333	595.5816	753.1242667	650.8289333	735.1697333	580.8070667	843.9876	761.3752	1016.151067	1475.884667	2421.139067	2121.3508	1674.880933	1904.623333	1657.3248	1551.5264	1173.3152	886.7425333	731.4412	630.9268	539.6788	267.8776	12.83051917	12.13855199	11.26499001	17.12827422	21.3242168	26.28666751	25.4010061	42.07981834
14	Pointcloud_2019_07_02_16_17_41	3644929000	5946	84.911	34	L385_d_complex		21	2464.17	9.063066667	17.52796667	48.5515	49.3543	61.4678	49.3112	70.97716667	200.7307	168.5855	218.4221667	436.0974667	630.6394	1066.231733	854.8945667	754.2267667	826.8544333	952.0309	856.4118	788.1754333	1464.907833	2464.167433	2144.3847	1598.912567	1851.664167	1732.3632	1524.5576	1037.3468	874.7719667	683.4683	611.9687	463.7117	343.9034	12.83051917	12.13855199	11.26499001	17.12827422	21.3242168	26.28666751	25.4010061	42.07981834
14	Pointcloud_2019_07_02_16_17_41	3644929000	5948	84.91	34	L385_d_complex		21	2394.20	25.0632	18.5294	30.557	54.3634	65.4764	89.3256	102.999	275.7666	336.649	307.509	421.1704	834.6972	803.3392	720.9602	815.2838	944.9018	890.0742	915.4484	925.1998	1400.931	2394.1958	2240.4186	1835.9442	1921.705	1859.4016	1555.5888	1156.3784	871.8014	793.4954	663.0106	447.7446	342.9292	12.83051917	12.13855199	11.26499001	17.12827422	21.3242168	26.28666751	25.4010061	42.07981834
14	Pointcloud_2019_07_02_16_17_41	3644929000	5950	84.91	34	L385_d_complex		21	2477.22	0.063333333	8.530833333	14.5625	28.3725	38.485	64.34	72.02083333	248.8025	200.7125	221.5958333	433.2433333	806.755	807.4466667	863.0258333	768.3408333	939.9491667	928.1175	753.485	976.2241667	1519.954167	2477.224167	2154.4525	1789.975833	1797.745833	1712.44	1676.62	1171.41	869.8308333	674.5225	502.0525	510.7775	392.955	12.83051917	12.13855199	11.26499001	17.12827422	21.3242168	26.28666751	25.4010061	42.07981834
14	Pointcloud_2019_07_02_16_17_41	3644929000	5952	84.91	34	L385_d_complex		21	2268.25	42.06346667	33.53226667	17.568	45.3816	68.4936	58.3544	71.04266667	167.8384	116.776	142.6826667	512.3162667	714.8128	786.5541333	729.0914667	690.3978667	888.9965333	861.1608	865.5216	906.2485333	1506.977333	2268.252533	2062.4864	1699.007467	2003.786667	1750.4784	1501.6512	1077.4416	883.8602667	637.5496	649.0944	447.8104	369.9808	12.83051917	12.13855199	11.26499001	17.12827422	21.3242168	26.28666751	25.4010061	42.07981834
14	Pointcloud_2019_07_02_16_17_41	3644929000	5954	84.91	34	L385_d_complex		21	2388.28	47.0636	44.5337	31.5735	76.3907	76.5022	85.3688	142.0645	304.8743	220.8395	169.7695	430.3892	603.8706	870.6616	871.1571	780.4549	907.0439	1049.2041	764.5582	916.2729	1512.0005	2388.2809	2284.5203	1528.0391	1809.8275	1780.5168	1400.6824	1172.4732	846.8897	766.5767	614.1363	459.8433	351.0066	12.83051917	12.13855199	11.26499001	17.12827422	21.3242168	26.28666751	25.4010061	42.07981834
14	Pointcloud_2019_07_02_16_17_41	3644929000	5956	84.912	34	L385_d_complex		21	2413.31	12.06373333	12.53513333	8.579	33.3998	43.5108	53.3832	111.0863333	265.9102	325.903	230.8563333	451.4621333	662.9284	821.7690667	642.2227333	770.5119333	783.0912667	953.2474	764.5948	869.2972667	1474.023667	2413.309267	2144.5542	1723.070733	1780.868333	1635.5552	1603.7136	1071.5048	901.9191333	695.6038	718.1782	412.8762	334.0324	12.83051917	12.13855199	11.26499001	17.12827422	21.3242168	26.28666751	25.4010061	42.07981834
14	Pointcloud_2019_07_02_16_17_41	3644929000	5958	84.912	34	L385_d_complex		21	2450.34	13.06386667	0	0	25.4089	33.5194	59.3976	83.10816667	216.9461	98.9665	112.9431667	393.5350667	616.9862	701.8765333	636.2883667	852.5689667	938.1386333	952.2907	783.6314	1040.321633	1564.046833	2450.337633	2124.5881	1573.102367	1917.909167	1643.5936	1407.7448	1335.5364	854.9485667	766.6309	670.2201	557.9091	361.0582	12.83051917	12.13855199	11.26499001	17.12827422	21.3242168	26.28666751	25.4010061	42.07981834
14	Pointcloud_2019_07_02_16_17_41	3644929000	5960	84.912	34	L385_d_complex		21	2470.37	11.064	11.538	5.59	34.418	75.528	82.412	97.13	172.982	134.03	312.03	515.608	631.044	866.984	663.354	743.626	858.186	865.334	906.668	812.346	1601.07	2470.366	2265.622	1781.134	1769.95	1832.632	1598.776	1137.568	967.978	785.658	670.262	491.942	389.084	12.83051917	12.13855199	11.26499001	17.12827422	21.3242168	26.28666751	25.4010061	42.07981834
14	Pointcloud_2019_07_02_16_17_41	3644929000	5962	84.912	34	L385_d_complex		21	2313.39	27.06413333	33.53943333	26.5955	45.4271	59.5366	85.4264	61.15183333	240.0179	80.0935	270.1168333	559.6809333	725.1018	923.0914667	587.4196333	726.6830333	696.2333667	923.3773	800.7046	837.3703667	1315.093167	2313.394367	2015.6559	1510.165633	1680.990833	1493.6704	1466.8072	1058.5996	774.0074333	686.6851	552.3039	491.9749	396.1098	12.83051917	12.13855199	11.26499001	17.12827422	21.3242168	26.28666751	25.4010061	42.07981834
14	Pointcloud_2019_07_02_16_17_41	3644929000	5964	84.912	34	L385_d_complex		21	2492.42	5.064266667	19.54086667	47.601	49.4362	26.5452	72.4408	136.1736667	203.0538	266.157	143.2036667	276.7538667	773.1596	700.1989333	676.4852667	746.7400667	798.2807333	881.4206	893.7412	940.3947333	1544.116333	2492.422733	2108.6898	1520.197267	1828.031667	1907.7088	1521.8384	1100.6312	772.0368667	727.7122	614.3458	523.0078	435.1356	12.83051917	12.13855199	11.26499001	17.12827422	21.3242168	26.28666751	25.4010061	42.07981834
14	Pointcloud_2019_07_02_16_17_41	3644929000	5966	84.911	34	L385_d_complex		21	2311.45	12.0644	26.5423	29.6065	24.4453	64.5538	76.4552	115.1955	129.0897	114.2205	2.2905	461.8268	513.2174	914.3064	764.5509	587.7971	662.3281	669.4639	796.7778	890.4191	1406.1395	2311.4511	2237.7237	1490.2289	1933.0725	1717.7472	1349.8696	1096.6628	842.0663	681.7393	575.3877	383.0407	303.1614	12.83051917	12.13855199	11.26499001	17.12827422	21.3242168	26.28666751	25.4010061	42.07981834
14	Pointcloud_2019_07_02_16_17_41	3644929000	5968	84.911	34	L385_d_complex		21	2356.48	0	7.543733333	10.612	19.4544	45.5624	48.4696	86.21733333	178.1256	207.284	233.3773333	422.8997333	569.2752	778.4138667	514.6165333	515.8541333	909.3754667	939.5072	859.8144	895.4434667	1414.162667	2356.479467	1957.7576	1501.260533	1660.113333	1581.7856	1249.9008	878.6944	822.0957333	677.7664	555.4296	535.0736	361.1872	12.83051917	12.13855199	11.26499001	17.12827422	21.3242168	26.28666751	25.4010061	42.07981834
14	Pointcloud_2019_07_02_16_17_41	3644929000	5970	84.911	34	L385_d_complex		21	2386.51	26.06466667	27.54516667	25.6175	29.4635	33.571	69.484	57.23916667	118.1615	152.3475	261.4641667	414.9726667	521.333	711.5213333	831.6821667	677.9111667	778.4228333	842.5505	874.851	899.4678333	1451.185833	2386.507833	2310.7915	1515.292167	1762.154167	1623.824	1456.932	1210.726	985.1251667	761.7935	634.4715	442.1065	346.213	12.83051917	12.13855199	11.26499001	17.12827422	21.3242168	26.28666751	25.4010061	42.07981834
14	Pointcloud_2019_07_02_16_17_41	3644929000	5972	84.911	34	L385_d_complex		21	2291.54	13.0648	23.5466	5.623	12.4726	45.5796	15.4984	116.261	138.1974	175.411	197.551	452.0456	629.3908	790.6288	747.7478	580.9682	852.4702	831.5938	755.8876	949.4922	1304.209	2291.5362	1833.8254	1512.3238	1852.195	1647.8624	1504.9632	1080.7576	857.1546	613.8206	550.5134	430.1394	415.2388	12.83051917	12.13855199	11.26499001	17.12827422	21.3242168	26.28666751	25.4010061	42.07981834
14	Pointcloud_2019_07_02_16_17_41	3644929000	5974	84.915	34	L385_d_complex		21	2084.56	1.064933333	0	0	27.4817	17.5882	36.5128	96.28283333	126.2333	179.4745	112.6378333	294.1185333	693.4486	782.7362667	630.8134333	606.0252333	801.5175667	807.6371	865.9242	865.5165667	1426.232167	2084.564567	1940.8593	1453.355433	1721.235833	1575.9008	1414.9944	1104.7892	759.1840333	627.8477	625.5553	484.1723	287.2646	12.83051917	12.13855199	11.26499001	17.12827422	21.3242168	26.28666751	25.4010061	42.07981834
14	Pointcloud_2019_07_02_16_17_41	3644929000	5976	84.914	34	L385_d_complex		21	2405.59	9.065066667	27.54946667	18.634	39.4908	51.5968	70.5272	62.30466667	159.2692	41.538	240.7246667	383.1914667	680.5064	696.8437333	615.8790667	707.0822667	725.5649333	866.6804	830.9608	948.5409333	1289.255333	2405.592933	1994.8932	1488.387067	1714.276667	1683.9392	1412.0256	1019.8208	822.2134667	749.8748	562.5972	452.2052	332.2904	12.83051917	12.13855199	11.26499001	17.12827422	21.3242168	26.28666751	25.4010061	42.07981834
14	Pointcloud_2019_07_02_16_17_41	3644929000	5978	84.914	34	L385_d_complex		21	2324.62	17.0652	13.5509	26.6395	32.4999	43.6054	57.5416	93.3265	305.3051	301.6015	32.8115	382.2644	758.5642	775.9512	632.9447	592.1393	793.6123	1058.7237	763.9974	946.5653	1501.2785	2324.6213	1957.9271	1567.4187	1943.3175	1633.9776	1416.0568	1030.8524	876.2429	687.9019	499.6391	503.2381	321.3162	12.83051917	12.13855199	11.26499001	17.12827422	21.3242168	26.28666751	25.4010061	42.07981834
14	Pointcloud_2019_07_02_16_17_41	3644929000	5980	84.914	34	L385_d_complex		21	2153.65	13.06533333	2.552333333	15.645	47.509	39.614	61.556	107.3483333	111.341	112.665	148.8983333	453.3373333	711.622	831.0586667	623.0103333	678.1963333	759.6596667	886.767	925.034	904.5896667	1576.301667	2153.649667	2025.961	1497.450333	1772.358333	1627.016	1402.088	1106.884	837.2723333	705.929	646.681	498.271	353.342	12.83051917	12.13855199	11.26499001	17.12827422	21.3242168	26.28666751	25.4010061	42.07981834
14	Pointcloud_2019_07_02_16_17_41	3644929000	5982	84.913	34	L385_d_complex		21	2376.68	27.06546667	18.55376667	13.6505	17.5181	42.6226	51.5704	67.37016667	177.3769	215.7285	166.9851667	369.4102667	445.6798	688.1661333	600.0759667	729.2533667	844.7070333	956.8103	809.0706	947.6140333	1326.324833	2376.678033	1874.9949	1532.481967	1747.399167	1532.0544	1473.1192	916.9156	855.3017667	701.9561	495.7229	457.3039	378.3678	12.83051917	12.13855199	11.26499001	17.12827422	21.3242168	26.28666751	25.4010061	42.07981834
14	Pointcloud_2019_07_02_16_17_41	3644929000	5984	84.913	34	L385_d_complex		21	2343.71	0	7.5552	8.656	33.5272	33.6312	32.5848	112.392	201.4128	227.792	194.072	390.4832	665.7376	803.2736	501.1416	707.3104	785.7544	846.8536	766.1072	821.6384	1373.348	2343.7064	1973.0288	1622.5136	1785.44	1530.0928	1350.1504	1050.9472	755.3312	699.9832	676.7648	480.3368	376.3936	12.83051917	12.13855199	11.26499001	17.12827422	21.3242168	26.28666751	25.4010061	42.07981834
14	Pointcloud_2019_07_02_16_17_41	3644929000	5986	84.912	34	L385_d_complex		21	2108.73	60.06573333	34.55663333	28.6615	81.5363	12.6398	10.5992	46.41383333	229.4487	155.8555	276.1588333	431.5561333	696.7954	731.3810667	678.2072333	635.3674333	708.8017667	867.8969	888.1438	823.6627667	1290.371167	2108.734767	1932.0627	1488.545233	1842.480833	1626.1312	1342.1816	1102.9788	896.3606333	772.0103	599.8067	485.3697	328.4194	12.83051917	12.13855199	11.26499001	17.12827422	21.3242168	26.28666751	25.4010061	42.07981834
14	Pointcloud_2019_07_02_16_17_41	3644929000	5988	84.912	34	L385_d_complex		21	2239.76	7.065866667	0	23.667	35.5454	49.6484	14.6136	125.4356667	236.4846	256.919	319.2456667	426.6290667	657.8532	733.4885333	768.2728667	572.4244667	858.8491333	730.9402	860.1804	917.6871333	1361.394333	2239.763133	2176.0966	1517.576867	1718.521667	1562.1696	1320.2128	996.0104	753.3900667	671.0374	504.8486	517.4026	360.4452	12.83051917	12.13855199	11.26499001	17.12827422	21.3242168	26.28666751	25.4010061	42.07981834
14	Pointcloud_2019_07_02_16_17_41	3644929000	5990	84.916	34	L385_d_complex		21	2287.79	8.066	0	34.6725	22.5545	37.657	32.628	100.4575	203.5205	217.9825	193.3325	361.702	560.911	747.596	622.3385	529.4815	766.8965	783.9835	613.217	767.7115	1270.4175	2287.7915	1916.1305	1473.6085	1732.5625	1587.208	1337.244	1038.042	781.4195	673.0645	505.8905	422.4355	329.471	12.83051917	12.13855199	11.26499001	17.12827422	21.3242168	26.28666751	25.4010061	42.07981834
14	Pointcloud_2019_07_02_16_17_41	3644929000	5992	84.916	34	L385_d_complex		21	2296.82	9.066133333	15.56093333	21.678	25.5636	25.6656	46.6424	96.47933333	208.5564	197.046	185.4193333	527.7749333	588.9688	669.7034667	717.4041333	694.5385333	730.9438667	740.0268	887.2536	910.7358667	1502.440667	2296.819867	1802.1644	1433.640133	1800.603333	1615.2464	1364.2752	994.0736	768.4489333	669.0916	570.9324	486.4684	363.4968	12.83051917	12.13855199	11.26499001	17.12827422	21.3242168	26.28666751	25.4010061	42.07981834
14	Pointcloud_2019_07_02_16_17_41	3644929000	5994	84.916	34	L385_d_complex		21	2099.85	0.066266667	11.56236667	13.6835	44.5727	33.6742	55.6568	61.50116667	149.5923	270.1095	220.5061667	459.8478667	652.0266	669.8109333	490.4697667	566.5955667	650.9912333	848.0701	759.2902	903.7602333	1294.463833	2099.848233	1904.1983	1466.671767	1559.644167	1556.2848	1250.3064	987.1052	828.4783667	596.1187	429.9743	443.5013	295.5226	12.83051917	12.13855199	11.26499001	17.12827422	21.3242168	26.28666751	25.4010061	42.07981834
14	Pointcloud_2019_07_02_16_17_41	3644929000	5996	84.916	34	L385_d_complex		21	2209.88	4.0664	25.5638	12.689	33.5818	36.6828	93.6712	44.523	176.6282	185.173	94.593	278.9208	571.0844	723.9184	738.5354	776.6526	824.0386	757.1134	867.3268	875.7846	1504.487	2209.8766	1883.2322	1422.7034	1749.685	1540.3232	1296.3376	1149.1368	815.5078	630.1458	632.0162	398.5342	323.5484	12.83051917	12.13855199	11.26499001	17.12827422	21.3242168	26.28666751	25.4010061	42.07981834
14	Pointcloud_2019_07_02_16_17_41	3644929000	5998	84.915	34	L385_d_complex		21	2150.90	18.06653333	19.56523333	48.6945	41.5909	70.6914	64.6856	73.54483333	208.6641	153.2365	279.6798333	364.9937333	587.1422	751.0258667	727.6010333	723.7096333	692.0859667	939.1567	860.3634	729.8089667	1376.510167	2150.904967	1912.2661	1433.735033	1529.725833	1571.3616	1312.3688	983.1684	806.5372333	657.1729	537.0581	490.5671	365.5742	12.83051917	12.13855199	11.26499001	17.12827422	21.3242168	26.28666751	25.4010061	42.07981834
14	Pointcloud_2019_07_02_16_17_41	3644929000	6000	84.915	34	L385_d_complex		21	2365.93	12.06666667	28.56666667	17.7	49.6	21.7	62.7	118.5666667	162.7	141.3	225.7666667	477.0666667	629.2	636.1333333	762.6666667	680.7666667	761.1333333	802.2	727.4	849.8333333	1386.533333	2365.933333	1973.3	1608.766667	1816.766667	1582.4	1450.4	1060.2	784.5666667	705.2	634.1	540.6	432.6	12.83051917	12.13855199	11.26499001	17.12827422	21.3242168	26.28666751	25.4010061	42.07981834
14	Pointcloud_2019_07_02_16_17_41	3644929001	6002	84.915	34	L385_d_complex		21	2219.96	14.0668	29.5681	28.7055	26.6091	24.7086	50.7144	144.5885	190.7359	166.3635	151.8535	404.1396	636.2578	692.2408	683.7323	646.8237	685.1807	934.2433	748.4366	768.8577	1338.5565	2219.9617	2150.3339	1579.7983	1630.8075	1601.4384	1425.4312	947.2316	729.5961	637.2271	610.1419	468.6329	285.6258	12.83051917	12.13855199	11.26499001	17.12827422	21.3242168	26.28666751	25.4010061	42.07981834
14	Pointcloud_2019_07_02_16_17_41	3644929001	6004	84.915	34	L385_d_complex		21	2144.99	7.066933333	5.569533333	5.711	22.6182	51.7172	116.7288	120.6103333	246.7718	113.427	269.9403333	456.2125333	512.3156	758.3482667	700.7979333	459.8807333	616.2280667	857.2866	672.4732	734.8820667	1346.579667	2144.990067	1982.3678	1444.829933	1624.848333	1665.4768	1394.4624	993.2632	739.6255333	636.2542	561.1838	502.6658	309.6516	12.83051917	12.13855199	11.26499001	17.12827422	21.3242168	26.28666751	25.4010061	42.07981834
14	Pointcloud_2019_07_02_16_17_41	3644929001	6006	84.917	34	L385_d_complex		21	2371.02	8.067066667	16.57096667	36.7165	43.6273	58.7258	109.7432	116.6321667	290.8077	304.4905	379.0271667	274.2854667	545.3734	570.4557333	772.8635667	718.9377667	831.2754333	884.3299	861.5098	941.9064333	1547.602833	2371.018433	2085.4017	1621.861567	1792.889167	1598.5152	1530.4936	1131.2948	818.6549667	790.2813	591.2257	476.6987	334.6774	12.83051917	12.13855199	11.26499001	17.12827422	21.3242168	26.28666751	25.4010061	42.07981834
14	Pointcloud_2019_07_02_16_17_41	3644929001	6008	84.917	34	L385_d_complex		21	2217.05	1.0672	0	0	37.6364	33.7344	45.7576	111.654	231.8436	244.554	302.114	409.3584	559.4312	817.5632	672.9292	679.9948	667.3228	926.3732	686.5464	811.9308	1151.626	2217.0468	1995.4356	1376.8932	1730.93	1536.5536	1267.5248	1040.3264	817.6844	655.3084	514.2676	466.7316	276.7032	12.83051917	12.13855199	11.26499001	17.12827422	21.3242168	26.28666751	25.4010061	42.07981834
14	Pointcloud_2019_07_02_16_17_41	3644929001	6010	84.917	34	L385_d_complex		21	2185.08	0	0	0	23.6455	48.743	55.772	64.67583333	213.8795	228.6175	45.20083333	413.4313333	649.489	750.6706667	570.9948333	607.0518333	661.3701667	799.4165	612.583	834.9551667	1429.649167	2185.075167	1777.4695	1431.924833	1511.970833	1595.592	1436.556	954.358	753.7138333	569.3355	605.3095	413.7645	273.729	12.83051917	12.13855199	11.26499001	17.12827422	21.3242168	26.28666751	25.4010061	42.07981834
14	Pointcloud_2019_07_02_16_17_41	3644929001	6012	84.917	34	L385_d_complex		21	2352.10	19.06746667	9.575266667	19.733	11.6546	44.7516	84.7864	121.6976667	148.9154	233.681	248.2876667	439.5042667	672.5468	733.7781333	608.0604667	670.1088667	802.4175333	844.4598	918.6196	898.9795333	1431.672333	2352.103533	2068.5034	1503.956467	1721.011667	1552.6304	1415.5872	1066.3896	902.7432667	677.3626	599.3514	499.7974	374.7548	12.83051917	12.13855199	11.26499001	17.12827422	21.3242168	26.28666751	25.4010061	42.07981834
14	Pointcloud_2019_07_02_16_17_41	3644929001	6014	84.916	34	L385_d_complex		21	2057.13	1.0676	5.5767	21.7385	50.6637	56.7602	62.8008	107.7195	217.9513	137.7445	201.3745	444.5772	438.6046	768.8856	558.1261	610.1659	748.4649	832.5031	714.6562	837.0039	1286.6955	2057.1319	1893.5373	1311.9881	1585.0525	1421.6688	1328.6184	970.4212	705.7727	668.3897	515.3933	423.8303	337.7806	12.83051917	12.13855199	11.26499001	17.12827422	21.3242168	26.28666751	25.4010061	42.07981834
14	Pointcloud_2019_07_02_16_17_41	3644929001	6016	84.916	34	L385_d_complex		21	2075.16	27.06773333	18.57813333	6.744	39.6728	67.7688	77.8152	149.7413333	187.9872	251.808	243.4613333	590.6501333	545.6624	701.9930667	603.1917333	654.2229333	551.5122667	738.5464	707.6928	772.0282667	1224.718667	2075.160267	1817.5712	1434.019733	1658.093333	1458.7072	1313.6496	928.4528	706.8021333	567.4168	466.4352	349.8632	388.8064	12.83051917	12.13855199	11.26499001	17.12827422	21.3242168	26.28666751	25.4010061	42.07981834
14	Pointcloud_2019_07_02_16_17_41	3644929001	6018	84.916	34	L385_d_complex		21	2035.19	19.06786667	9.579566667	27.7495	48.6819	51.7774	64.8296	94.76316667	174.0231	162.8715	151.5481667	445.7230667	532.7202	781.1005333	588.2573667	761.2799667	744.5596333	770.5897	757.7294	856.0526333	1308.741833	2035.188633	2069.6051	1498.051367	1642.134167	1652.7456	1311.6808	982.4844	662.8315667	630.4439	628.4771	508.8961	341.8322	12.83051917	12.13855199	11.26499001	17.12827422	21.3242168	26.28666751	25.4010061	42.07981834
14	Pointcloud_2019_07_02_16_17_41	3644929001	6020	84.916	34	L385_d_complex		21	2102.22	16.068	13.581	31.755	25.691	42.786	99.844	137.785	187.059	285.935	202.635	415.796	607.778	631.208	666.323	558.337	631.607	820.633	693.766	747.077	1252.765	2102.217	1737.639	1418.083	1723.175	1540.784	1364.712	913.516	912.861	622.471	522.519	428.929	293.858	12.83051917	12.13855199	11.26499001	17.12827422	21.3242168	26.28666751	25.4010061	42.07981834
14	Pointcloud_2019_07_02_16_17_41	3644929001	6022	84.918	34	L385_d_complex		21	2227.25	4.068133333	16.58243333	28.7605	32.7001	18.7946	56.8584	145.8068333	234.0949	156.9985	253.7218333	490.8689333	472.8358	688.3154667	633.3886333	604.3940333	817.6543667	814.6763	683.8026	895.1013667	1526.788167	2227.245367	1717.6729	1553.114633	1567.215833	1531.8224	1363.7432	1045.5476	793.8904333	621.4981	558.5609	465.9619	348.8838	12.83051917	12.13855199	11.26499001	17.12827422	21.3242168	26.28666751	25.4010061	42.07981834
14	Pointcloud_2019_07_02_16_17_41	3644929001	6024	84.918	34	L385_d_complex		21	2116.27	8.068266667	0.583866667	12.766	34.7092	40.8032	32.8728	109.8286667	217.1308	214.062	208.8086667	343.9418667	587.8936	608.4229333	657.4542667	589.4510667	664.7017333	700.7196	879.8392	949.1257333	1345.811333	2116.273733	1754.7068	1233.146267	1508.256667	1243.8608	1262.7744	1034.5792	852.9198667	542.5252	535.6028	453.9948	337.9096	12.83051917	12.13855199	11.26499001	17.12827422	21.3242168	26.28666751	25.4010061	42.07981834
14	Pointcloud_2019_07_02_16_17_41	3644929001	6026	84.918	34	L385_d_complex		21	2048.30	0	6.5853	9.7715	10.7183	8.8118	47.8872	81.8505	151.1667	337.1255	278.8955	461.0148	560.9514	593.5304	529.5199	524.5081	773.7491	724.7629	689.8758	743.1501	1301.8345	2048.3021	1883.7407	1310.1779	1606.2975	1397.8992	1285.8056	936.6108	759.9493	602.5523	572.6447	372.0277	308.9354	12.83051917	12.13855199	11.26499001	17.12827422	21.3242168	26.28666751	25.4010061	42.07981834
14	Pointcloud_2019_07_02_16_17_41	3644929001	6028	84.918	34	L385_d_complex		21	2185.33	65.06853333	29.58673333	50.777	87.7274	74.8204	114.9016	104.8723333	290.2026	157.189	249.9823333	399.0877333	572.0092	658.6378667	617.5855333	609.5651333	771.7964667	760.8062	831.9124	856.1744667	1273.857667	2185.330467	1773.7746	1538.209533	1556.338333	1548.9376	1349.8368	1096.6424	789.9787333	616.5794	571.6866	486.0606	274.9612	12.83051917	12.13855199	11.26499001	17.12827422	21.3242168	26.28666751	25.4010061	42.07981834
14	Pointcloud_2019_07_02_16_17_41	3644929001	6030	84.917	34	L385_d_complex		21	1930.36	6.068666667	18.58816667	23.7825	42.7365	64.829	75.916	120.8941667	219.2385	197.2525	256.0691667	431.1606667	456.067	684.7453333	747.6511667	601.6221667	718.8438333	792.8495	800.949	846.1988333	1282.880833	1930.358833	1788.8085	1404.241167	1621.379167	1432.976	1426.868	940.674	805.0081667	641.6065	500.7285	424.0935	343.987	12.83051917	12.13855199	11.26499001	17.12827422	21.3242168	26.28666751	25.4010061	42.07981834
14	Pointcloud_2019_07_02_16_17_41	3644929001	6032	84.917	34	L385_d_complex		21	2143.39	22.0688	17.5896	22.788	51.7456	42.8376	88.9304	106.916	167.2744	219.316	238.156	530.2336	749.1248	717.8528	658.7168	587.6792	650.8912	706.8928	807.9856	808.2232	1308.904	2143.3872	1998.8424	1461.2728	1689.42	1632.0144	1575.8992	1060.7056	793.0376	684.6336	590.7704	452.1264	371.0128	12.83051917	12.13855199	11.26499001	17.12827422	21.3242168	26.28666751	25.4010061	42.07981834
14	Pointcloud_2019_07_02_16_17_41	3644929001	6034	84.917	34	L385_d_complex		21	2223.42	26.06893333	21.59103333	23.7935	34.7547	59.8462	81.9448	117.9378333	255.3103	205.3795	242.2428333	379.3065333	589.1826	779.9602667	732.7824333	603.7362333	706.9385667	715.9361	617.0222	881.2475667	1453.927167	2223.415567	1884.8763	1290.304433	1606.460833	1490.0528	1231.9304	1015.7372	796.0670333	577.6607	561.8123	438.1593	279.0386	12.83051917	12.13855199	11.26499001	17.12827422	21.3242168	26.28666751	25.4010061	42.07981834
14	Pointcloud_2019_07_02_16_17_41	3644929001	6036	84.917	34	L385_d_complex		21	2022.44	0	8.592466667	5.799	26.7638	5.8548	26.9592	92.95966667	188.3462	124.443	281.3296667	426.3794667	531.2404	746.0677333	725.8480667	525.7932667	700.9859333	912.9794	784.0588	799.2719333	1246.950333	2022.443933	1765.9102	1454.336067	1599.501667	1626.0912	1411.9616	916.7688	799.0964667	679.6878	479.8542	469.1922	357.0644	12.83051917	12.13855199	11.26499001	17.12827422	21.3242168	26.28666751	25.4010061	42.07981834
14	Pointcloud_2019_07_02_16_17_41	3644929001	6038	84.919	34	L385_d_complex		21	2150.47	19.0692	36.5939	56.8045	82.7729	75.8634	69.9736	133.9815	171.3821	163.5065	366.4165	456.4524	614.2982	627.1752	563.9137	553.8503	715.0333	732.0227	815.0954	858.2963	1334.9735	2150.4723	1864.9441	1487.3677	1586.5425	1423.1296	1383.9928	999.8004	790.1259	640.7149	511.8961	490.2251	347.0902	12.83051917	12.13855199	11.26499001	17.12827422	21.3242168	26.28666751	25.4010061	42.07981834
14	Pointcloud_2019_07_02_16_17_41	3644929001	6040	84.919	34	L385_d_complex		21	1914.50	0	1.595333333	7.81	35.782	72.872	73.988	126.0033333	168.418	153.57	306.5033333	403.5253333	569.356	599.2826667	590.9793333	685.9073333	633.0806667	699.066	703.132	889.3206667	1251.996667	1914.500667	1701.978	1421.399333	1476.583333	1368.168	1316.024	986.832	722.1553333	576.742	576.938	419.258	262.116	12.83051917	12.13855199	11.26499001	17.12827422	21.3242168	26.28666751	25.4010061	42.07981834
14	Pointcloud_2019_07_02_16_17_41	3644929001	6042	84.919	34	L385_d_complex		21	2030.53	7.069466667	16.59676667	23.8155	13.7911	18.8806	42.0024	103.0251667	159.4539	316.6335	282.5901667	393.5982667	501.4138	797.3901333	596.0449667	503.9643667	550.1280333	854.1093	773.1686	735.3450333	1194.019833	2030.529033	1891.0119	1277.430967	1516.624167	1558.2064	1285.0552	955.8636	703.1847667	750.7691	551.9799	473.2909	314.1418	12.83051917	12.13855199	11.26499001	17.12827422	21.3242168	26.28666751	25.4010061	42.07981834
14	Pointcloud_2019_07_02_16_17_41	3644929001	6044	84.919	34	L385_d_complex		21	2022.56	14.0696	16.5982	26.821	21.8002	68.8892	73.0168	77.047	295.4898	170.697	213.677	433.6712	580.4716	664.4976	719.1106	640.0214	665.1754	826.1526	692.2052	761.3694	1221.043	2022.5574	1727.0458	1351.4626	1467.665	1483.2448	1273.0864	988.8952	746.2142	641.7962	543.0218	454.3238	316.1676	12.83051917	12.13855199	11.26499001	17.12827422	21.3242168	26.28666751	25.4010061	42.07981834
14	Pointcloud_2019_07_02_16_17_41	3644929001	6046	84.918	34	L385_d_complex		21	2039.59	24.06973333	12.59963333	13.8265	6.8093	55.8978	27.0312	101.0688333	163.5257	117.7605	164.7638333	304.7441333	463.5294	739.6050667	567.1762333	617.0784333	651.2227667	718.1959	842.2418	921.3937667	1348.066167	2039.585767	1743.0797	1466.494233	1512.705833	1359.2832	1275.1176	955.9268	772.2436333	665.8233	615.0637	486.3567	310.1934	12.83051917	12.13855199	11.26499001	17.12827422	21.3242168	26.28666751	25.4010061	42.07981834
14	Pointcloud_2019_07_02_16_17_41	3644929001	6048	84.918	34	L385_d_complex		21	2050.61	0	1.601066667	0	18.8184	26.9064	33.0456	159.0906667	128.5616	183.824	133.8506667	319.8170667	520.5872	596.7125333	700.2418667	525.1354667	679.2701333	710.2392	658.2784	813.4181333	1192.089333	2050.614133	1950.1136	1389.525867	1549.746667	1408.3216	1301.1488	1003.9584	784.2730667	540.8504	469.1056	390.3896	348.2192	12.83051917	12.13855199	11.26499001	17.12827422	21.3242168	26.28666751	25.4010061	42.07981834
14	Pointcloud_2019_07_02_16_17_41	3644929001	6050	84.918	34	L385_d_complex		21	2016.64	5.07	0	15.8375	23.8275	42.915	94.06	99.1125	185.5975	188.8875	205.9375	470.89	544.645	574.82	423.3075	616.1925	648.3175	680.2825	736.315	886.4425	1294.1125	2016.6425	1926.1475	1351.5575	1706.7875	1566.36	1187.18	825.99	839.3025	654.8775	528.1475	374.4225	342.245	12.83051917	12.13855199	11.26499001	17.12827422	21.3242168	26.28666751	25.4010061	42.07981834
14	Pointcloud_2019_07_02_16_17_41	3644929001	6052	84.918	34	L385_d_complex		21	1992.67	37.07013333	13.60393333	47.843	58.8366	61.9236	51.0744	97.13433333	332.6334	259.951	168.0243333	392.9629333	559.7028	755.9274667	594.3731333	655.2495333	570.3648667	702.3258	643.3516	787.4668667	1128.135667	1992.670867	1817.1814	1371.589133	1509.828333	1316.3984	1262.2112	978.0216	652.3319333	561.9046	548.1894	454.4554	278.2708	12.83051917	12.13855199	11.26499001	17.12827422	21.3242168	26.28666751	25.4010061	42.07981834
14	Pointcloud_2019_07_02_16_17_41	3644929001	6054	84.92	34	L385_d_complex		21	2183.70	18.07026667	13.60536667	42.8485	25.8457	59.9322	68.0888	97.15616667	177.6693	127.0145	222.1111667	443.0358667	601.7606	639.0349333	508.4387667	615.3065667	706.4122333	826.3691	763.3882	843.4912333	1158.158833	2183.699233	1886.2153	1391.620767	1522.869167	1552.4368	1366.2424	1000.0532	771.3613667	690.9317	575.2313	429.4883	323.2966	12.83051917	12.13855199	11.26499001	17.12827422	21.3242168	26.28666751	25.4010061	42.07981834
14	Pointcloud_2019_07_02_16_17_41	3644929001	6056	84.92	34	L385_d_complex		21	2172.73	15.0704	0.6068	20.854	62.8548	58.9408	100.1032	63.178	138.7052	135.078	195.198	439.1088	607.8184	895.1424	646.5044	637.3636	694.4596	751.4124	719.4248	724.5156	1389.182	2172.7276	1804.2492	1376.6524	1444.91	1463.4752	1326.2736	1034.0848	715.3908	623.9588	545.2732	422.5212	284.3224	12.83051917	12.13855199	11.26499001	17.12827422	21.3242168	26.28666751	25.4010061	42.07981834
14	Pointcloud_2019_07_02_16_17_41	3644929001	6058	84.92	34	L385_d_complex		21	2122.76	40.07053333	28.60823333	27.8595	37.8639	70.9494	76.1176	101.1998333	196.7411	259.1415	405.2848333	441.1817333	497.8762	780.2498667	663.5700333	766.4206333	754.5069667	832.4557	758.4614	790.5399667	1387.205167	2122.755967	1876.2831	1366.684033	1521.950833	1336.5136	1393.3048	915.1164	788.4202333	590.9859	629.3151	379.5541	302.3482	12.83051917	12.13855199	11.26499001	17.12827422	21.3242168	26.28666751	25.4010061	42.07981834
14	Pointcloud_2019_07_02_16_17_41	3644929001	6060	84.92	34	L385_d_complex		21	1994.78	8.070666667	26.60966667	31.865	19.873	42.958	80.132	152.2216667	188.777	246.205	290.3716667	371.2546667	522.934	576.3573333	419.6356667	602.4776667	705.5543333	705.499	658.498	882.5643333	1299.228333	1994.784333	1767.317	1435.715667	1480.991667	1378.552	1032.336	1026.148	794.4496667	517.013	479.357	491.587	307.374	12.83051917	12.13855199	11.26499001	17.12827422	21.3242168	26.28666751	25.4010061	42.07981834
14	Pointcloud_2019_07_02_16_17_41	3644929001	6062	84.919	34	L385_d_complex		21	1840.81	18.0708	21.6111	17.8705	38.8821	33.9666	90.1464	128.2435	236.8129	108.2685	356.4585	452.3276	493.9918	737.4648	521.7013	619.5347	701.6017	900.5423	711.5346	808.5887	1301.2515	1840.8127	1798.3509	1395.7473	1582.0325	1452.5904	1276.3672	996.1796	642.4791	696.0401	477.3989	412.6199	332.3998	12.83051917	12.13855199	11.26499001	17.12827422	21.3242168	26.28666751	25.4010061	42.07981834
14	Pointcloud_2019_07_02_16_17_41	3644929001	6064	84.919	34	L385_d_complex		21	1945.84	0	31.61253333	11.876	29.8912	36.9752	61.1608	95.26533333	275.8488	225.332	244.5453333	485.4005333	528.0496	681.5722667	617.7669333	590.5917333	680.6490667	790.5856	627.5712	781.6130667	1196.274667	1945.841067	1593.3848	1329.778933	1530.073333	1483.6288	1251.3984	964.2112	808.5085333	628.0672	516.4408	340.6528	307.4256	12.83051917	12.13855199	11.26499001	17.12827422	21.3242168	26.28666751	25.4010061	42.07981834
14	Pointcloud_2019_07_02_16_17_41	3644929001	6066	84.919	34	L385_d_complex		21	1927.87	12.07106667	10.61396667	5.8815	28.9003	49.9838	69.1752	150.2871667	233.8847	242.3955	76.63216667	306.4734667	581.1074	646.6797333	507.8325667	517.6487667	560.6964333	691.6289	696.6078	720.6374333	1257.297833	1927.869433	1809.4187	1300.810567	1519.114167	1388.6672	1177.4296	878.2428	782.5379667	577.0943	497.4827	416.6857	348.4514	12.83051917	12.13855199	11.26499001	17.12827422	21.3242168	26.28666751	25.4010061	42.07981834
14	Pointcloud_2019_07_02_16_17_41	3644929001	6068	84.919	34	L385_d_complex		21	2018.90	0	0	0	32.9094	54.9924	45.1896	150.309	131.9206	143.459	154.719	331.5464	501.1652	710.7872	465.8982	493.7058	511.7438	651.6722	711.6444	716.6618	1095.321	2018.8978	1870.4526	1451.8422	1681.155	1512.7056	1179.4608	965.2744	782.5674	625.1214	502.5246	432.7186	371.4772	12.83051917	12.13855199	11.26499001	17.12827422	21.3242168	26.28666751	25.4010061	42.07981834
14	Pointcloud_2019_07_02_16_17_41	3644929001	6070	84.919	34	L385_d_complex		21	1960.93	10.07133333	23.61683333	20.8925	7.9185	20.001	45.204	66.33083333	139.9565	242.5225	293.8058333	369.6193333	467.223	622.8946667	629.9638333	551.7628333	751.7911667	778.7155	811.681	714.6861667	1294.344167	1960.926167	1884.4865	1412.873833	1510.195833	1476.744	1173.492	1048.306	741.5968333	568.1485	575.5665	383.7515	225.503	12.83051917	12.13855199	11.26499001	17.12827422	21.3242168	26.28666751	25.4010061	42.07981834
14	Pointcloud_2019_07_02_16_17_41	3644929001	6072	84.921	34	L385_d_complex		21	2049.95	19.07146667	21.61826667	28.898	36.9276	54.0096	72.2184	106.3526667	244.9924	293.586	206.8926667	445.6922667	482.2808	659.0021333	472.0294667	534.8198667	657.8385333	645.7588	639.7176	704.7105333	1293.367333	2049.954533	1805.5204	1473.905467	1552.236667	1475.7824	1177.5232	922.3376	759.6262667	678.1756	668.6084	473.7844	373.5288	12.83051917	12.13855199	11.26499001	17.12827422	21.3242168	26.28666751	25.4010061	42.07981834
14	Pointcloud_2019_07_02_16_17_41	3644929001	6074	84.921	34	L385_d_complex		21	2120.98	18.0716	19.6197	22.9035	29.9367	42.0182	77.2328	110.3745	127.0283	266.6495	238.9795	409.7652	510.3386	682.1096	762.0951	567.8769	679.8859	794.8021	730.7542	890.7349	1323.3905	2120.9829	1846.5543	1322.9371	1523.2775	1445.8208	1291.5544	948.3692	727.6557	616.2027	472.6503	363.8173	285.5546	12.83051917	12.13855199	11.26499001	17.12827422	21.3242168	26.28666751	25.4010061	42.07981834
14	Pointcloud_2019_07_02_16_17_41	3644929001	6076	84.921	34	L385_d_complex		21	1966.01	29.07173333	18.62113333	9.909	61.9458	26.0268	83.2472	88.39633333	133.0642	214.713	184.0663333	470.8381333	546.3964	610.2170667	628.1607333	712.9339333	518.9332667	803.8454	667.7908	796.7592667	1298.413667	1966.011267	1753.5882	1426.968733	1568.318333	1465.8592	1354.5856	883.4008	830.6851333	569.2298	493.6922	433.8502	324.5804	12.83051917	12.13855199	11.26499001	17.12827422	21.3242168	26.28666751	25.4010061	42.07981834
14	Pointcloud_2019_07_02_16_17_41	3644929001	6078	84.921	34	L385_d_complex		21	1868.04	12.07186667	0	9.9145	27.9549	28.0354	52.2616	91.41816667	139.1001	122.7765	100.1531667	339.9110667	509.4542	833.3245333	685.2263667	621.9909667	569.9806333	766.8887	762.8274	711.7836333	1187.436833	1868.039633	1803.6221	1374.000367	1476.359167	1416.8976	1270.6168	829.4324	714.7145667	561.2569	445.7341	429.8831	346.6062	12.83051917	12.13855199	11.26499001	17.12827422	21.3242168	26.28666751	25.4010061	42.07981834
14	Pointcloud_2019_07_02_16_17_41	3644929001	6080	84.92	34	L385_d_complex		21	1846.07	0	0	0	47.964	41.044	43.276	50.44	157.136	225.84	162.24	393.984	518.512	618.432	691.292	594.048	586.028	800.932	728.864	779.808	1184.46	1846.068	1570.656	1376.032	1608.4	1379.936	1253.648	896.464	716.744	595.284	509.776	416.916	297.632	12.83051917	12.13855199	11.26499001	17.12827422	21.3242168	26.28666751	25.4010061	42.07981834
14	Pointcloud_2019_07_02_16_17_41	3644929002	6082	84.92	34	L385_d_complex		21	1908.10	0	1.625433333	0	53.9731	60.0526	71.2904	131.4618333	241.1719	68.9035	247.3268333	401.0569333	603.5698	651.5394667	610.3576333	581.1050333	580.0753667	694.9753	708.9006	786.8323667	1083.483167	1908.096367	1761.6899	1464.063633	1450.440833	1408.9744	1301.6792	944.4956	702.7734333	615.3111	474.8179	470.9489	273.6578	12.83051917	12.13855199	11.26499001	17.12827422	21.3242168	26.28666751	25.4010061	42.07981834
14	Pointcloud_2019_07_02_16_17_41	3644929002	6084	84.92	34	L385_d_complex		21	1968.12	20.07226667	25.62686667	0	32.9822	34.0612	45.3048	42.48366667	206.2078	162.967	228.4136667	426.1298667	390.6276	616.6469333	500.4232667	514.1620667	629.1227333	817.0186	757.9372	752.8567333	1169.506333	1968.124733	1636.7238	1369.095267	1546.481667	1323.0128	1228.7104	890.5272	633.8028667	623.3382	580.8598	476.9818	333.6836	12.83051917	12.13855199	11.26499001	17.12827422	21.3242168	26.28666751	25.4010061	42.07981834
14	Pointcloud_2019_07_02_16_17_41	3644929002	6086	84.92	34	L385_d_complex		21	2039.15	20.0724	7.6283	34.9365	64.9913	8.0698	29.3192	160.5055	137.2437	197.0305	131.5005	468.2028	494.6854	587.7544	499.4889	623.2191	736.1701	783.0619	512.9738	712.8811	1182.5295	2039.1531	1623.7577	1267.1269	1453.5225	1505.0512	1279.7416	975.5588	775.8323	611.3653	518.9017	405.0147	327.7094	12.83051917	12.13855199	11.26499001	17.12827422	21.3242168	26.28666751	25.4010061	42.07981834
14	Pointcloud_2019_07_02_16_17_41	3644929002	6088	84.923	34	L385_d_complex		21	1868.18	0	2.629733333	0	2.0004	31.0784	36.3336	113.5273333	146.2796	99.094	217.5873333	354.2757333	498.7432	608.8618667	537.5545333	500.2761333	595.2174667	775.1052	674.0104	649.9054667	1023.552667	1868.181467	1776.7916	1295.158533	1431.563333	1327.0896	1132.7728	842.5904	622.8617333	606.3924	431.9436	384.0476	288.7352	12.83051917	12.13855199	11.26499001	17.12827422	21.3242168	26.28666751	25.4010061	42.07981834
14	Pointcloud_2019_07_02_16_17_41	3644929002	6090	84.923	34	L385_d_complex		21	1991.21	1.072666667	7.631166667	11.9475	42.0095	13.087	50.348	100.5491667	270.3155	239.1575	184.6741667	438.3486667	342.801	630.9693333	492.6201667	691.3331667	648.2648333	691.1485	735.047	785.9298333	1310.575833	1991.209833	1878.8255	1351.190167	1607.604167	1329.128	1277.804	827.622	774.8911667	564.4195	576.9855	388.0805	272.761	12.83051917	12.13855199	11.26499001	17.12827422	21.3242168	26.28666751	25.4010061	42.07981834
14	Pointcloud_2019_07_02_16_17_41	3644929002	6092	84.922	34	L385_d_complex		21	1906.24	32.0728	6.6326	27.953	26.0186	34.0956	82.3624	105.571	156.3514	254.221	116.761	339.4216	544.8588	843.0768	660.6858	527.3902	595.3122	731.1918	617.0836	938.9542	1253.599	1906.2382	1823.8594	1247.2218	1562.645	1410.1664	1357.8352	899.6536	693.9206	557.4466	465.0274	464.1134	376.7868	12.83051917	12.13855199	11.26499001	17.12827422	21.3242168	26.28666751	25.4010061	42.07981834
14	Pointcloud_2019_07_02_16_17_41	3644929002	6094	84.922	34	L385_d_complex		21	2138.27	39.07293333	35.63403333	5.9585	39.0277	48.1042	71.3768	138.5928333	281.3873	223.2845	212.8478333	640.4945333	674.9166	674.1842667	641.7514333	638.4472333	688.3595667	843.2351	753.1202	783.9785667	1178.622167	2138.266567	1855.8933	1396.253433	1517.685833	1466.2048	1342.8664	971.6852	821.9500333	691.4737	578.0693	471.1463	318.8126	12.83051917	12.13855199	11.26499001	17.12827422	21.3242168	26.28666751	25.4010061	42.07981834
14	Pointcloud_2019_07_02_16_17_41	3644929002	6096	84.922	34	L385_d_complex		21	1839.29	8.073066667	25.63546667	18.964	18.0368	37.1128	60.3912	141.6146667	209.4232	232.348	212.9346667	400.5674667	677.9744	667.2917333	598.8170667	503.5042667	718.4069333	713.2784	736.1568	733.0029333	1207.645333	1839.294933	1736.9272	1348.285067	1496.726667	1335.2432	1171.8976	828.7168	657.9794667	567.5008	485.1112	415.1792	357.8384	12.83051917	12.13855199	11.26499001	17.12827422	21.3242168	26.28666751	25.4010061	42.07981834
14	Pointcloud_2019_07_02_16_17_41	3644929002	6098	84.922	34	L385_d_complex		21	1927.32	4.0732	12.6369	35.9695	27.0459	41.1214	93.4056	114.6365	196.4591	220.4115	212.0215	493.6404	585.0322	537.3992	602.8827	523.5613	636.4543	828.3217	692.1934	751.0273	1231.6685	1927.3233	1719.9611	1356.3167	1535.7675	1491.2816	1315.9288	1017.7484	698.0089	588.5279	515.1531	474.2121	389.8642	12.83051917	12.13855199	11.26499001	17.12827422	21.3242168	26.28666751	25.4010061	42.07981834
14	Pointcloud_2019_07_02_16_17_41	3644929002	6100	84.921	34	L385_d_complex		21	2062.35	24.07333333	17.63833333	34.975	29.055	56.13	68.42	109.6583333	194.495	164.475	253.1083333	331.7133333	698.09	731.5066667	555.9483333	695.6183333	638.5016667	778.365	532.23	738.0516667	1255.691667	2062.351667	1744.995	1237.348333	1651.808333	1357.32	1106.96	902.78	731.0383333	606.555	463.195	439.245	367.89	12.83051917	12.13855199	11.26499001	17.12827422	21.3242168	26.28666751	25.4010061	42.07981834
14	Pointcloud_2019_07_02_16_17_41	3644929002	6102	84.921	34	L385_d_complex		21	2161.38	9.073466667	24.63976667	22.9805	25.0641	62.1386	79.4344	98.68016667	122.5309	94.5385	380.1951667	281.7862667	552.1478	726.6141333	529.0139667	482.6753667	649.5490333	751.4083	712.2666	710.0760333	1219.714833	2161.380033	1838.0289	1223.379967	1654.849167	1453.3584	1195.9912	934.8116	719.0677667	578.5821	548.2369	477.2779	304.9158	12.83051917	12.13855199	11.26499001	17.12827422	21.3242168	26.28666751	25.4010061	42.07981834
14	Pointcloud_2019_07_02_16_17_41	3644929002	6104	84.924	34	L385_d_complex		21	2131.41	15.0736	28.6412	21.986	52.0732	24.1472	53.4488	94.702	217.5668	277.602	203.282	186.8592	551.2056	613.7216	524.0796	578.7324	636.5964	711.4516	745.3032	726.1004	1160.738	2131.4084	1724.0628	1409.4116	1480.89	1352.3968	1296.0224	965.8432	907.0972	545.6092	517.2788	485.3108	316.9416	12.83051917	12.13855199	11.26499001	17.12827422	21.3242168	26.28666751	25.4010061	42.07981834
14	Pointcloud_2019_07_02_16_17_41	3644929002	6106	84.924	34	L385_d_complex		21	1840.44	23.07373333	17.64263333	18.9915	34.0823	32.1558	35.4632	56.72383333	81.6027	201.6655	174.3688333	324.9321333	497.2634	675.8290667	595.1452333	463.7894333	652.6437667	808.4949	663.3398	680.1247667	1062.761167	1840.436767	1777.0967	1399.443233	1466.930833	1394.4352	1257.0536	896.8748	692.1266333	541.6363	541.3207	413.3437	321.9674	12.83051917	12.13855199	11.26499001	17.12827422	21.3242168	26.28666751	25.4010061	42.07981834
14	Pointcloud_2019_07_02_16_17_41	3644929002	6108	84.924	34	L385_d_complex		21	1936.47	0	0	4.997	31.0914	26.1644	24.4776	116.7456667	126.6386	198.729	212.4556667	344.0050667	579.3212	796.9365333	454.2108667	728.8464667	690.6911333	596.5382	619.3764	754.1491333	1095.784333	1936.465133	1678.1306	1204.474867	1435.971667	1424.4736	1173.0848	947.9064	731.1560667	573.6634	499.3626	394.3766	370.9932	12.83051917	12.13855199	11.26499001	17.12827422	21.3242168	26.28666751	25.4010061	42.07981834
14	Pointcloud_2019_07_02_16_17_41	3644929002	6110	84.924	34	L385_d_complex		21	2035.49	0	8.6455	14.0025	9.1005	9.173	29.492	63.7675	166.6745	237.7925	176.5425	442.078	502.379	753.044	581.2765	484.9035	588.7385	798.5815	647.413	579.1735	1204.8075	2035.4935	1713.1645	1334.5065	1504.0125	1443.512	1204.116	878.938	677.1855	505.6905	428.4045	336.4095	237.019	12.83051917	12.13855199	11.26499001	17.12827422	21.3242168	26.28666751	25.4010061	42.07981834
14	Pointcloud_2019_07_02_16_17_41	3644929002	6112	84.923	34	L385_d_complex		21	1799.52	11.07413333	15.64693333	26.008	55.1096	41.1816	58.5064	127.7893333	106.7104	104.856	91.62933333	326.1509333	469.4368	684.1514667	474.3421333	537.9605333	641.7858667	669.6248	706.4496	875.1978667	1043.830667	1799.521867	1727.1984	1345.538133	1398.053333	1421.5504	1223.1472	864.9696	744.2149333	586.7176	489.4464	454.4424	292.0448	12.83051917	12.13855199	11.26499001	17.12827422	21.3242168	26.28666751	25.4010061	42.07981834
14	Pointcloud_2019_07_02_16_17_41	3644929002	6114	84.923	34	L385_d_complex		21	1923.55	4.074266667	6.648366667	31.0135	44.1187	34.1902	42.5208	100.8111667	93.7463	103.9195	163.7161667	370.2238667	468.4946	636.2589333	531.4077667	516.0175667	692.8332333	709.6681	771.4862	635.2222333	1014.853833	1923.550233	1700.2323	1330.569767	1578.094167	1395.5888	1238.1784	994.0012	751.2443667	508.7447	404.4883	383.4753	401.0706	12.83051917	12.13855199	11.26499001	17.12827422	21.3242168	26.28666751	25.4010061	42.07981834
14	Pointcloud_2019_07_02_16_17_41	3644929002	6116	84.923	34	L385_d_complex		21	1832.58	1.0744	0	12.019	17.1278	58.1988	88.5352	86.833	131.7822	271.983	212.803	499.2968	449.5524	664.3664	531.4734	657.0746	564.8806	631.7114	620.5228	668.2466	1208.877	1832.5786	1779.2662	1242.6014	1508.135	1441.6272	1185.2096	920.0328	605.2738	599.7718	516.5302	388.5082	246.0964	12.83051917	12.13855199	11.26499001	17.12827422	21.3242168	26.28666751	25.4010061	42.07981834
14	Pointcloud_2019_07_02_16_17_41	3644929002	6118	84.923	34	L385_d_complex		21	1840.61	31.07453333	46.65123333	27.0245	58.1369	98.2074	91.5496	142.8548333	196.8181	283.0465	162.8898333	275.3697333	555.6102	606.4738667	729.5390333	530.1316333	632.9279667	751.7547	792.5594	649.2709667	1094.900167	1840.606967	1643.3001	1197.633033	1413.175833	1311.6656	1244.2408	781.0644	731.3032333	570.7989	494.5721	426.5411	366.1222	12.83051917	12.13855199	11.26499001	17.12827422	21.3242168	26.28666751	25.4010061	42.07981834
14	Pointcloud_2019_07_02_16_17_41	3644929002	6120	84.925	34	L385_d_complex		21	1871.64	25.07466667	29.65266667	17.03	36.146	32.216	78.564	92.87666667	260.854	205.11	152.9766667	487.4426667	464.668	583.5813333	533.6046667	580.1886667	600.9753333	736.798	700.596	765.2953333	1151.923333	1871.635333	1750.334	1422.664667	1383.216667	1395.704	1289.272	1000.096	693.3326667	680.826	469.614	425.574	308.148	12.83051917	12.13855199	11.26499001	17.12827422	21.3242168	26.28666751	25.4010061	42.07981834
14	Pointcloud_2019_07_02_16_17_41	3644929002	6122	84.925	34	L385_d_complex		21	1812.66	2.0748	7.6541	31.0355	29.1551	17.2246	31.5784	123.8985	117.8899	218.1735	136.0635	434.5156	587.7258	771.6888	561.6703	431.2457	661.0227	775.8413	751.6326	677.3197	1201.9465	1812.6637	1805.3679	1243.6963	1443.2575	1403.7424	1225.3032	905.1276	622.3621	557.8531	448.6559	412.6069	341.1738	12.83051917	12.13855199	11.26499001	17.12827422	21.3242168	26.28666751	25.4010061	42.07981834
14	Pointcloud_2019_07_02_16_17_41	3644929002	6124	84.925	34	L385_d_complex		21	1808.69	0	7.655533333	0	4.1642	65.2332	56.5928	88.92033333	202.9258	65.237	238.1503333	364.5885333	357.7836	593.7962667	528.7359333	531.3027333	607.0700667	607.8846	704.6692	727.3440667	1142.969667	1808.692067	1751.4018	1234.727933	1483.298333	1311.7808	1161.3344	798.1592	668.3915333	587.8802	405.6978	476.6398	227.1996	12.83051917	12.13855199	11.26499001	17.12827422	21.3242168	26.28666751	25.4010061	42.07981834
14	Pointcloud_2019_07_02_16_17_41	3644929002	6126	84.925	34	L385_d_complex		21	1838.72	10.07506667	9.656966667	27.0465	54.1733	31.2418	42.6072	121.9421667	193.9617	189.3005	298.2371667	356.6614667	583.8414	742.9037333	483.8015667	575.3597667	726.1174333	698.9279	607.7058	709.3684333	1044.992833	1838.720433	1690.4357	1275.759567	1408.339167	1283.8192	1162.3656	995.1908	704.4209667	640.9073	464.7397	370.6727	353.2254	12.83051917	12.13855199	11.26499001	17.12827422	21.3242168	26.28666751	25.4010061	42.07981834
14	Pointcloud_2019_07_02_16_17_41	3644929002	6128	84.924	34	L385_d_complex		21	2016.75	16.0752	25.6584	19.052	55.1824	80.2504	49.6216	112.964	219.9976	325.364	288.324	513.7344	518.8992	600.0112	580.8672	634.4168	662.1648	747.9712	808.7424	887.3928	1161.016	2016.7488	1656.4696	1325.7912	1452.38	1393.8576	1258.3968	866.2224	645.4504	578.9344	575.7816	427.7056	363.2512	12.83051917	12.13855199	11.26499001	17.12827422	21.3242168	26.28666751	25.4010061	42.07981834
14	Pointcloud_2019_07_02_16_17_41	3644929002	6130	84.924	34	L385_d_complex		21	1814.78	3.075333333	17.65983333	32.0575	23.1915	3.259	100.636	111.9858333	172.0335	144.4275	200.4108333	455.8073333	524.957	630.1186667	650.9328333	604.4738333	557.2121667	694.0145	614.779	672.4171667	1075.039167	1814.777167	1702.5035	1197.822833	1469.420833	1285.896	1126.428	785.254	587.4798333	532.9615	596.8235	360.7385	356.277	12.83051917	12.13855199	11.26499001	17.12827422	21.3242168	26.28666751	25.4010061	42.07981834
14	Pointcloud_2019_07_02_16_17_41	3644929002	6132	84.924	34	L385_d_complex		21	1790.81	0	16.66126667	18.063	14.2006	56.2676	58.6504	48.00766667	190.0694	117.491	79.49766667	362.8802667	496.0148	579.2261333	685.9984667	548.5308667	614.2595333	782.0578	721.8156	753.4415333	1003.062333	1790.805533	1736.5374	1280.854467	1522.461667	1192.9344	1167.4592	938.2856	692.5092667	624.9886	438.8654	445.7714	276.3028	12.83051917	12.13855199	11.26499001	17.12827422	21.3242168	26.28666751	25.4010061	42.07981834
14	Pointcloud_2019_07_02_16_17_41	3644929002	6134	84.924	34	L385_d_complex		21	1973.83	0	0	0.0685	29.2097	31.2762	25.6648	82.0295	211.1053	206.5545	195.5845	364.9532	584.0726	803.3336	466.0641	687.5879	697.3069	680.1011	612.8522	767.4659	1315.0855	1973.8339	1836.5713	1394.8861	1392.5025	1446.9728	1289.4904	747.3172	649.5387	582.0157	431.9073	409.8043	366.3286	12.83051917	12.13855199	11.26499001	17.12827422	21.3242168	26.28666751	25.4010061	42.07981834
14	Pointcloud_2019_07_02_16_17_41	3644929002	6136	84.926	34	L385_d_complex		21	1869.86	34.07573333	4.664133333	30.074	20.2188	61.2848	72.6792	102.0513333	241.1412	158.618	261.6713333	497.0261333	388.1304	545.4410667	489.1297333	459.6449333	594.3542667	674.1444	747.8888	734.4902667	1297.108667	1869.862267	1610.6052	1404.917733	1472.543333	1219.0112	1100.5216	900.3488	746.5681333	632.0428	504.9492	452.8372	215.3544	12.83051917	12.13855199	11.26499001	17.12827422	21.3242168	26.28666751	25.4010061	42.07981834
14	Pointcloud_2019_07_02_16_17_41	3644929002	6138	84.926	34	L385_d_complex		21	1920.89	3.075866667	9.665566667	0.0795	13.2279	88.2934	70.6936	71.07316667	185.1771	225.6815	291.7581667	402.0990667	433.1882	606.5485333	398.1953667	507.7019667	631.4016333	606.1877	680.9254	606.5146333	1089.131833	1920.890633	1593.6391	1318.949367	1572.584167	1233.0496	1161.5528	929.3804	723.5975667	671.0699	453.9911	382.8701	291.3802	12.83051917	12.13855199	11.26499001	17.12827422	21.3242168	26.28666751	25.4010061	42.07981834
14	Pointcloud_2019_07_02_16_17_41	3644929002	6140	84.926	34	L385_d_complex		21	1700.92	6.076	20.667	16.085	28.237	22.302	94.708	77.095	250.213	328.745	244.845	378.172	426.246	629.656	546.261	609.759	709.449	758.231	654.962	651.539	1234.155	1700.919	1736.673	1316.981	1404.625	1397.088	1328.584	831.412	734.627	481.097	512.033	444.903	353.406	12.83051917	12.13855199	11.26499001	17.12827422	21.3242168	26.28666751	25.4010061	42.07981834
14	Pointcloud_2019_07_02_16_17_41	3644929002	6142	84.926	34	L385_d_complex		21	1752.95	17.07613333	22.66843333	20.0905	34.2461	86.3106	135.7224	98.11683333	200.2489	168.8085	242.9318333	417.2449333	530.3038	590.7634667	435.3266333	500.8160333	627.4963667	690.2743	507.9986	689.5633667	1098.178167	1752.947367	1591.7069	1244.012633	1305.665833	1333.1264	1047.6152	862.4436	670.6564333	569.1241	455.0749	519.9359	421.4318	12.83051917	12.13855199	11.26499001	17.12827422	21.3242168	26.28666751	25.4010061	42.07981834
14	Pointcloud_2019_07_02_16_17_41	3644929002	6144	84.925	34	L385_d_complex		21	1806.98	0	0	0	4.2552	25.3192	38.7368	110.1386667	121.2848	327.872	194.0186667	266.3178667	575.3616	559.8709333	654.3922667	560.8730667	536.5437333	630.3176	583.0352	726.5877333	1291.201333	1806.975733	1836.7408	1296.044267	1344.706667	1297.1648	1028.6464	888.4752	666.6858667	569.1512	516.1168	393.9688	302.4576	12.83051917	12.13855199	11.26499001	17.12827422	21.3242168	26.28666751	25.4010061	42.07981834
14	Pointcloud_2019_07_02_16_17_41	3644929002	6146	84.925	34	L385_d_complex		21	1968.00	20.0764	25.6713	37.1015	37.2643	17.3278	92.7512	146.1605	174.3207	187.9355	76.1055	322.3908	433.4194	689.9784	579.4579	615.9301	601.5911	598.3609	558.0718	648.6121	1137.2245	1968.0041	1749.7747	1150.0759	1467.7475	1370.2032	1150.6776	852.5068	665.7153	605.1783	477.1587	347.0017	274.4834	12.83051917	12.13855199	11.26499001	17.12827422	21.3242168	26.28666751	25.4010061	42.07981834
14	Pointcloud_2019_07_02_16_17_41	3644929002	6148	84.925	34	L385_d_complex		21	1512.03	34.07653333	18.67273333	26.107	14.2734	38.3364	37.7656	59.18233333	170.3566	285.999	101.1923333	297.4637333	427.4772	726.0858667	574.5235333	502.9871333	581.6384667	763.4042	782.1084	737.6364667	1018.247667	1512.032467	1660.8086	1306.107533	1352.788333	1312.2416	1174.7088	738.5384	649.7447333	519.2054	475.2006	356.0346	301.5092	12.83051917	12.13855199	11.26499001	17.12827422	21.3242168	26.28666751	25.4010061	42.07981834
14	Pointcloud_2019_07_02_16_17_41	3644929002	6150	84.925	34	L385_d_complex		21	1852.06	49.07666667	20.67416667	37.1125	21.2825	59.345	78.78	117.2041667	202.3925	331.0625	187.2791667	551.5366667	548.535	709.1933333	486.5891667	385.0441667	559.6858333	622.4475	658.145	676.6608333	1134.270833	1852.060833	1650.8425	1222.139167	1473.829167	1310.28	1305.74	791.57	689.7741667	562.2325	470.2425	424.0675	284.535	12.83051917	12.13855199	11.26499001	17.12827422	21.3242168	26.28666751	25.4010061	42.07981834
14	Pointcloud_2019_07_02_16_17_41	3644929002	6152	84.927	34	L385_d_complex		21	1858.09	28.0768	43.6756	45.118	33.2916	35.3536	61.7944	81.226	210.4284	174.126	238.366	382.6096	586.5928	600.3008	428.6548	495.1012	461.7332	815.4908	565.1816	648.6852	1169.294	1858.0892	1700.8764	1069.1708	1319.87	1347.3184	1109.7712	844.6016	671.8036	641.2596	493.2844	376.1004	292.5608	12.83051917	12.13855199	11.26499001	17.12827422	21.3242168	26.28666751	25.4010061	42.07981834
14	Pointcloud_2019_07_02_16_17_41	3644929002	6154	84.927	34	L385_d_complex		21	1619.12	24.07693333	11.67703333	19.1235	36.3007	24.3622	66.8088	102.2478333	260.4643	235.1895	216.4528333	420.6825333	339.6506	482.4082667	466.7204333	575.1582333	527.7805667	699.5341	609.2182	799.7095667	1032.317167	1619.117567	1620.9103	1217.202433	1381.910833	1301.3568	1102.8024	801.6332	678.8330333	531.2867	489.3263	371.1333	308.5866	12.83051917	12.13855199	11.26499001	17.12827422	21.3242168	26.28666751	25.4010061	42.07981834
14	Pointcloud_2019_07_02_16_17_41	3644929002	6156	84.927	34	L385_d_complex		21	1724.15	32.07706667	21.67846667	4.129	19.3098	52.3708	43.8232	89.26966667	213.5002	195.253	120.5396667	187.7554667	452.7084	517.5157333	553.7860667	395.2152667	591.8279333	597.5774	715.2548	680.7339333	1132.340333	1724.145933	1522.9442	1276.234067	1359.951667	1318.3952	1133.8336	828.6648	674.8624667	538.3138	465.3682	371.1662	284.6124	12.83051917	12.13855199	11.26499001	17.12827422	21.3242168	26.28666751	25.4010061	42.07981834
14	Pointcloud_2019_07_02_16_17_41	3644929002	6158	84.927	34	L385_d_complex		21	1805.17	12.0772	5.6799	25.1345	26.3189	33.3794	59.8376	112.2915	78.5361	92.3165	63.6265	330.8284	507.7662	511.6232	479.8517	578.2723	630.8753	634.6207	524.2914	712.7583	1105.3635	1805.1743	1666.9781	1236.2657	1467.9925	1257.4336	1207.8648	798.6964	651.8919	544.3409	480.4101	378.1991	275.6382	12.83051917	12.13855199	11.26499001	17.12827422	21.3242168	26.28666751	25.4010061	42.07981834
14	Pointcloud_2019_07_02_16_17_41	3644929002	6160	84.927	34	L385_d_complex		21	1736.20	7.077333333	24.68133333	17.14	22.328	45.388	64.852	103.3133333	112.572	169.38	248.7133333	392.9013333	408.824	554.7306667	477.9173333	455.3293333	535.9226667	582.664	623.328	679.7826667	1048.386667	1736.202667	1493.012	1156.297333	1376.033333	1382.472	1025.896	803.728	693.9213333	523.368	470.452	450.232	288.664	12.83051917	12.13855199	11.26499001	17.12827422	21.3242168	26.28666751	25.4010061	42.07981834
14	Pointcloud_2019_07_02_16_17_41	3644929002	6162	84.926	34	L385_d_complex		21	1635.23	0.077466667	0	11.1455	4.3371	33.3966	53.8664	80.33516667	194.6079	169.4435	176.8001667	339.9742667	377.8818	631.8381333	513.9829667	473.3863667	554.9700333	616.7073	549.3646	700.8070333	1041.409833	1635.231033	1673.0459	1196.328967	1291.074167	1319.5104	1061.9272	754.7596	520.9507667	488.3951	421.4939	434.2649	348.6898	12.83051917	12.13855199	11.26499001	17.12827422	21.3242168	26.28666751	25.4010061	42.07981834
14	Pointcloud_2019_07_02_16_17_41	3644929003	6164	84.926	34	L385_d_complex		21	1927.26	3.0776	15.6842	3.151	25.3462	53.4052	67.8808	115.357	223.6438	144.507	285.887	255.0472	485.9396	656.9456	653.0486	586.4434	701.0174	687.7506	681.4012	734.8314	1097.433	1927.2594	1774.0798	1297.3606	1409.115	1277.5488	1096.9584	908.7912	617.9802	564.4222	481.5358	389.2978	252.7156	12.83051917	12.13855199	11.26499001	17.12827422	21.3242168	26.28666751	25.4010061	42.07981834
14	Pointcloud_2019_07_02_16_17_41	3644929003	6166	84.926	34	L385_d_complex		21	1734.29	0	0	0	30.3553	27.4138	32.8952	103.3788333	235.6797	146.5705	278.9738333	360.1201333	411.9974	486.0530667	435.1142333	561.5004333	586.0647667	694.7939	568.4378	725.8557667	945.4561667	1734.287767	1675.1137	1265.392233	1385.155833	1175.5872	1180.9896	873.8228	624.0096333	635.4493	480.5777	403.3307	221.7414	12.83051917	12.13855199	11.26499001	17.12827422	21.3242168	26.28666751	25.4010061	42.07981834
14	Pointcloud_2019_07_02_16_17_41	3644929003	6168	84.926	34	L385_d_complex		21	1594.32	16.07786667	7.687066667	19.162	31.3644	15.4224	58.9096	96.40066667	127.7156	29.634	64.06066667	246.1930667	516.0552	485.1605333	561.1798667	453.5574667	523.1121333	700.8372	621.4744	657.8801333	1139.479333	1594.316133	1616.1476	1189.423867	1250.196667	1177.6256	1180.0208	853.8544	697.0390667	491.4764	520.6196	329.3636	293.7672	12.83051917	12.13855199	11.26499001	17.12827422	21.3242168	26.28666751	25.4010061	42.07981834
14	Pointcloud_2019_07_02_16_17_41	3644929003	6170	84.927	34	L385_d_complex		21	1662.34	0	9.6885	12.1675	27.3735	68.431	26.924	64.4225	106.7515	133.6975	56.1475	444.266	435.113	447.268	444.2455	546.6145	513.1595	603.8805	584.511	684.9045	1051.5025	1662.3445	1596.1815	1165.4555	1401.2375	1327.664	1113.052	730.886	639.0685	595.5035	468.6615	374.3965	242.793	12.83051917	12.13855199	11.26499001	17.12827422	21.3242168	26.28666751	25.4010061	42.07981834
14	Pointcloud_2019_07_02_16_17_41	3644929003	6172	84.927	34	L385_d_complex		21	1807.37	6.078133333	0	19.173	12.3826	14.4396	72.9384	99.44433333	148.7874	115.761	192.2343333	297.3389333	523.1708	438.3754667	493.3111333	497.6715333	776.2068667	569.9238	651.5476	671.9288667	1056.525667	1807.372867	1533.2154	1163.487133	1331.278333	1228.7024	1126.0832	938.9176	604.0979333	591.5306	470.7034	357.4294	267.8188	12.83051917	12.13855199	11.26499001	17.12827422	21.3242168	26.28666751	25.4010061	42.07981834
14	Pointcloud_2019_07_02_16_17_41	3644929003	6174	84.927	34	L385_d_complex		21	1776.40	11.07826667	20.69136667	17.1785	46.3917	37.4482	73.9528	90.46616667	196.8233	228.8245	296.3211667	251.4118667	420.2286	640.4829333	451.3767667	596.7285667	510.2542333	591.9671	553.5842	716.9532333	1059.548833	1776.401233	1548.2493	1173.518767	1416.319167	1169.7408	1145.1144	828.9492	682.1273667	476.5577	449.7453	412.4623	367.8446	12.83051917	12.13855199	11.26499001	17.12827422	21.3242168	26.28666751	25.4010061	42.07981834
14	Pointcloud_2019_07_02_16_17_41	3644929003	6176	84.927	34	L385_d_complex		21	1778.43	0	0.6928	10.184	9.4008	43.4568	54.9672	56.488	171.8592	126.888	167.408	292.4848	420.2864	502.5904	587.4424	437.7856	537.3016	627.0104	556.6208	698.9776	1104.572	1778.4296	1514.2832	1159.5504	1352.36	1283.7792	1177.1456	785.9808	656.1568	569.5848	511.7872	413.4952	298.8704	12.83051917	12.13855199	11.26499001	17.12827422	21.3242168	26.28666751	25.4010061	42.07981834
14	Pointcloud_2019_07_02_16_17_41	3644929003	6178	84.927	34	L385_d_complex		21	1749.46	14.07853333	22.69423333	14.1895	44.4099	61.4654	92.9816	130.5098333	139.8951	216.9515	371.4948333	397.5577333	468.3442	572.6978667	504.5080333	551.8426333	635.3489667	716.0537	704.6574	743.0019667	1236.595167	1749.457967	1555.3171	1267.582033	1469.400833	1222.8176	1046.1768	859.0124	795.1862333	551.6119	497.8291	374.5281	360.8962	12.83051917	12.13855199	11.26499001	17.12827422	21.3242168	26.28666751	25.4010061	42.07981834
14	Pointcloud_2019_07_02_16_17_41	3644929003	6180	84.927	34	L385_d_complex		21	1871.49	31.07866667	20.69566667	20.195	85.419	95.474	74.996	120.5316667	236.931	289.015	214.5816667	405.6306667	435.402	508.8053333	545.5736667	550.8996667	456.3963333	630.097	648.694	695.0263333	1094.618333	1871.486333	1583.351	1293.613667	1426.441667	1370.856	1132.208	864.044	675.2156667	493.639	461.871	349.561	263.922	12.83051917	12.13855199	11.26499001	17.12827422	21.3242168	26.28666751	25.4010061	42.07981834
14	Pointcloud_2019_07_02_16_17_41	3644929003	6182	84.927	34	L385_d_complex		21	1900.51	17.0788	7.6971	25.2005	19.4281	67.4826	71.0104	59.5535	188.9669	86.0785	15.6685	450.7036	450.4598	655.9128	389.6393	540.9567	540.4437	667.1403	557.7306	684.0507	1120.6415	1900.5147	1604.3849	1088.6453	1448.4825	1181.8944	1047.2392	867.0756	699.2451	500.6661	498.9129	363.5939	243.9478	12.83051917	12.13855199	11.26499001	17.12827422	21.3242168	26.28666751	25.4010061	42.07981834
14	Pointcloud_2019_07_02_16_17_41	3644929003	6184	84.927	34	L385_d_complex		21	1763.54	10.07893333	15.69853333	16.206	28.4372	58.4912	61.0248	90.57533333	170.0028	209.142	121.7553333	343.7765333	516.5176	476.0202667	622.7049333	470.0137333	588.4910667	752.1836	587.7672	794.0750667	1075.664667	1763.543067	1643.4188	1166.676933	1444.523333	1165.9328	1148.2704	842.1072	626.2745333	546.6932	457.9548	422.6268	378.9736	12.83051917	12.13855199	11.26499001	17.12827422	21.3242168	26.28666751	25.4010061	42.07981834
14	Pointcloud_2019_07_02_16_17_41	3644929003	6186	84.928	34	L385_d_complex		21	1857.57	7.079066667	5.699966667	0	16.4463	31.4998	90.0392	44.59716667	181.0387	135.2055	176.8421667	384.8494667	475.5754	448.1277333	598.7705667	503.0707667	619.5384333	616.2269	546.8038	662.0994333	1083.687833	1857.571433	1556.4527	1163.708567	1291.564167	1062.9712	1037.3016	688.1388	648.3039667	541.7203	496.9967	385.6597	310.9994	12.83051917	12.13855199	11.26499001	17.12827422	21.3242168	26.28666751	25.4010061	42.07981834
14	Pointcloud_2019_07_02_16_17_41	3644929003	6188	84.928	34	L385_d_complex		21	1839.60	9.0792	12.7014	28.217	53.4554	46.5084	22.0536	139.619	154.0746	108.269	214.929	283.9224	482.6332	528.2352	650.8362	575.1278	656.5858	782.2702	526.8404	664.1238	1140.711	1839.5998	1695.4866	1180.7402	1469.605	1345.0096	1155.3328	871.1704	717.3334	598.7474	521.0386	384.6926	326.0252	12.83051917	12.13855199	11.26499001	17.12827422	21.3242168	26.28666751	25.4010061	42.07981834
14	Pointcloud_2019_07_02_16_17_41	3644929003	6190	84.928	34	L385_d_complex		21	1649.63	0	3.702833333	39.2225	43.4645	14.517	43.068	117.6408333	168.1105	320.3325	159.0158333	381.9953333	533.691	630.3426667	550.9018333	537.1848333	503.6331667	625.3135	653.877	775.1481667	1084.734167	1649.628167	1712.5205	1303.771833	1293.645833	1263.048	1140.364	747.202	698.3628333	572.7745	411.0805	417.7255	283.051	12.83051917	12.13855199	11.26499001	17.12827422	21.3242168	26.28666751	25.4010061	42.07981834
14	Pointcloud_2019_07_02_16_17_41	3644929003	6192	84.928	34	L385_d_complex		21	1872.66	0	0	30.228	45.4736	73.5256	90.0824	112.6626667	280.1464	138.396	126.1026667	501.0682667	532.7488	568.4501333	651.9674667	506.2418667	573.6805333	738.3568	620.9136	853.1725333	983.7573333	1872.656533	1648.5544	1171.803467	1302.686667	1180.0864	1109.3952	856.2336	699.3922667	586.8016	500.1224	461.7584	263.0768	12.83051917	12.13855199	11.26499001	17.12827422	21.3242168	26.28666751	25.4010061	42.07981834
14	Pointcloud_2019_07_02_16_17_41	3644929003	6194	84.927	34	L385_d_complex		21	1733.68	11.0796	8.7057	20.2335	55.4827	38.5342	86.0968	81.6845	196.1823	163.4595	336.1895	324.1412	399.8066	457.5576	589.0331	513.2989	447.7279	566.4001	617.9502	609.1969	1059.7805	1733.6849	1474.5883	1150.8351	1412.7275	1253.1248	1190.4264	800.2652	635.4217	535.8287	483.1643	383.7913	272.1026	12.83051917	12.13855199	11.26499001	17.12827422	21.3242168	26.28666751	25.4010061	42.07981834
14	Pointcloud_2019_07_02_16_17_41	3644929003	6196	84.927	34	L385_d_complex		21	1719.71	0	8.707133333	6.239	25.4918	38.5428	56.1112	116.7063333	258.2182	179.523	147.2763333	208.2141333	453.8644	622.6650667	549.0987333	602.3559333	590.7752667	637.4434	598.9868	653.2212667	1058.803667	1719.713267	1571.6222	1234.866733	1311.768333	1180.1632	1111.4576	839.2968	712.4511333	454.8558	454.2062	393.8242	301.1284	12.83051917	12.13855199	11.26499001	17.12827422	21.3242168	26.28666751	25.4010061	42.07981834
14	Pointcloud_2019_07_02_16_17_41	3644929003	6198	84.927	34	L385_d_complex		21	1640.74	4.079866667	0	6.2445	12.5009	38.5514	45.1256	123.7281667	251.2541	209.5865	71.36316667	432.2870667	525.9222	602.7725333	392.1643667	481.4129667	648.8226333	532.4867	496.0234	677.2456333	1081.826833	1640.741633	1483.6561	1246.898367	1281.809167	1186.2016	1111.4888	823.3284	681.4805667	559.8829	562.2481	310.8571	275.1542	12.83051917	12.13855199	11.26499001	17.12827422	21.3242168	26.28666751	25.4010061	42.07981834
14	Pointcloud_2019_07_02_16_17_41	3644929003	6200	84.927	34	L385_d_complex		21	1644.77	0	0.71	14.25	37.51	16.56	61.14	55.75	213.29	206.65	131.45	324.36	458.98	745.88	439.23	456.47	577.87	732.53	586.06	695.27	1108.85	1644.77	1530.69	1066.93	1328.85	1162.24	963.52	848.36	693.51	497.91	463.29	347.89	339.18	12.83051917	12.13855199	11.26499001	17.12827422	21.3242168	26.28666751	25.4010061	42.07981834
14	Pointcloud_2019_07_02_16_17_41	3644929003	6202	84.929	34	L385_d_complex		21	1719.80	20.08013333	14.71143333	31.2555	30.5191	39.5686	46.1544	106.7718333	216.3259	251.7135	0	388.4329333	591.0378	473.9874667	497.2956333	519.5270333	470.9173667	613.5733	552.0966	623.2943667	1068.873167	1719.798367	1378.7239	1235.961633	1255.890833	1238.2784	1062.5512	847.3916	611.5394333	400.9371	410.3319	389.9229	250.2058	12.83051917	12.13855199	11.26499001	17.12827422	21.3242168	26.28666751	25.4010061	42.07981834
14	Pointcloud_2019_07_02_16_17_41	3644929003	6204	84.929	34	L385_d_complex		21	1694.83	9.080266667	15.71286667	11.261	50.5282	64.5772	78.1688	122.7936667	135.3618	167.777	204.6236667	279.5058667	379.0956	448.0949333	531.3612667	545.5840667	562.9647333	751.6166	648.1332	631.3187333	1112.896333	1694.826733	1488.7578	1165.993267	1376.931667	1223.3168	1139.5824	880.4232	642.5688667	566.9642	438.3738	418.9558	327.2316	12.83051917	12.13855199	11.26499001	17.12827422	21.3242168	26.28666751	25.4010061	42.07981834
14	Pointcloud_2019_07_02_16_17_41	3644929003	6206	84.929	34	L385_d_complex		21	1727.86	20.0804	19.7143	7.2665	22.5373	64.5858	83.1832	106.8155	245.3977	23.8405	146.7105	280.5788	612.1534	728.2024	487.4269	342.6411	574.0121	714.6599	529.1698	697.3431	1052.9195	1727.8551	1436.7917	1202.0249	1319.9725	1308.3552	1067.6136	805.4548	614.5983	497.9913	449.4157	361.9887	287.2574	12.83051917	12.13855199	11.26499001	17.12827422	21.3242168	26.28666751	25.4010061	42.07981834
14	Pointcloud_2019_07_02_16_17_41	3644929003	6208	84.929	34	L385_d_complex		21	1750.88	24.08053333	47.71573333	21.272	45.5464	18.5944	79.1976	143.8373333	138.4336	200.904	103.7973333	423.6517333	485.2112	521.3098667	423.4925333	471.6981333	613.0594667	715.7032	608.2064	666.3674667	1110.942667	1750.883467	1655.8256	1164.056533	1373.013333	1181.3936	1047.6448	932.4864	678.6277333	454.0184	403.4576	449.0216	278.2832	12.83051917	12.13855199	11.26499001	17.12827422	21.3242168	26.28666751	25.4010061	42.07981834
14	Pointcloud_2019_07_02_16_17_41	3644929003	6210	84.928	34	L385_d_complex		21	1665.91	15.08066667	14.71716667	24.2775	11.5555	56.603	69.212	140.8591667	183.4695	385.9675	216.8841667	293.7246667	469.269	658.4173333	454.5581667	483.7551667	485.1068333	724.7465	544.243	614.3918333	1075.965833	1665.911833	1454.8595	1181.088167	1237.054167	1230.432	1196.676	790.518	694.6571667	589.0455	496.4995	458.0545	260.309	12.83051917	12.13855199	11.26499001	17.12827422	21.3242168	26.28666751	25.4010061	42.07981834
14	Pointcloud_2019_07_02_16_17_41	3644929003	6212	84.928	34	L385_d_complex		21	1670.94	2.0808	10.7186	6.283	19.5646	45.6116	59.2264	74.881	209.5054	149.031	97.971	371.7976	415.3268	604.5248	439.6238	452.8122	485.1542	539.7898	531.2796	611.4162	960.989	1670.9402	1435.8934	1094.1198	1180.095	1123.4704	1058.7072	844.5496	651.6866	469.0726	386.5414	395.0874	266.3348	12.83051917	12.13855199	11.26499001	17.12827422	21.3242168	26.28666751	25.4010061	42.07981834
14	Pointcloud_2019_07_02_16_17_41	3644929003	6214	84.928	34	L385_d_complex		21	1713.97	16.08093333	19.72003333	18.2885	40.5737	40.6202	50.2408	121.9028333	203.5413	226.0945	159.0578333	268.8705333	496.3846	503.6322667	521.6894333	306.8692333	493.2015667	642.8331	413.3162	684.4405667	1075.012167	1713.968567	1633.9273	1269.151433	1394.135833	1262.5088	1089.7384	736.5812	720.7160333	577.0997	502.5833	344.1203	259.3606	12.83051917	12.13855199	11.26499001	17.12827422	21.3242168	26.28666751	25.4010061	42.07981834
14	Pointcloud_2019_07_02_16_17_41	3644929003	6216	84.928	34	L385_d_complex		21	1557.00	32.08106667	25.72146667	24.294	48.5828	37.6288	54.2552	63.92466667	168.5772	148.158	169.1446667	414.9434667	335.4424	517.7397333	410.7550667	454.9262667	560.2489333	659.8764	521.3528	668.4649333	1001.035333	1556.996933	1266.9612	1091.183067	1182.176667	1164.5472	1027.7696	872.6128	654.7454667	527.1268	457.6252	352.1532	248.3864	12.83051917	12.13855199	11.26499001	17.12827422	21.3242168	26.28666751	25.4010061	42.07981834
14	Pointcloud_2019_07_02_16_17_41	3644929003	6218	84.93	34	L385_d_complex		21	1601.03	0	10.7229	10.2995	23.5919	41.6374	66.2696	68.9465	163.6131	237.2215	180.2315	366.0164	339.5002	670.8472	459.8207	585.9833	555.2963	643.9197	634.3894	741.4893	1113.0585	1601.0253	1578.9951	1099.2147	1345.2175	1179.5856	1136.8008	856.6444	605.7749	564.1539	482.6671	349.1861	337.4122	12.83051917	12.13855199	11.26499001	17.12827422	21.3242168	26.28666751	25.4010061	42.07981834
14	Pointcloud_2019_07_02_16_17_41	3644929003	6220	84.93	34	L385_d_complex		21	1778.05	2.081333333	8.724333333	15.305	20.601	18.646	32.284	132.9683333	210.649	213.285	177.3183333	513.0893333	535.558	692.9546667	445.8863333	535.0403333	646.3436667	649.963	609.426	695.5136667	1092.081667	1778.053667	1565.029	1164.246333	1408.258333	1185.624	1091.832	722.676	629.8043333	471.181	468.709	383.219	279.438	12.83051917	12.13855199	11.26499001	17.12827422	21.3242168	26.28666751	25.4010061	42.07981834
14	Pointcloud_2019_07_02_16_17_41	3644929003	6222	84.93	34	L385_d_complex		21	1661.08	21.08146667	10.72576667	45.3105	39.6101	13.6546	85.2984	77.99016667	199.6849	153.3485	81.40516667	255.1622667	476.6158	550.0621333	379.9519667	279.0973667	640.3910333	682.0063	669.4626	682.5380333	985.1048333	1661.082033	1411.0629	1126.277967	1264.299167	1180.6624	966.8632	848.7076	723.8337667	549.2081	454.7509	352.2519	294.4638	12.83051917	12.13855199	11.26499001	17.12827422	21.3242168	26.28666751	25.4010061	42.07981834
14	Pointcloud_2019_07_02_16_17_41	3644929003	6224	84.93	34	L385_d_complex		21	1799.11	0	13.7272	41.316	65.6192	74.6632	95.3128	122.012	144.7208	256.412	327.492	386.2352	561.6736	555.1696	496.0176	612.1544	506.4384	612.0496	611.4992	643.5624	927.128	1799.1104	1578.0968	1116.3096	1283.34	1152.7008	1021.8944	911.7392	677.8632	563.2352	468.7928	472.2848	243.4896	12.83051917	12.13855199	11.26499001	17.12827422	21.3242168	26.28666751	25.4010061	42.07981834
14	Pointcloud_2019_07_02_16_17_41	3644929003	6226	84.929	34	L385_d_complex		21	1583.14	16.08173333	22.72863333	14.3215	50.6283	51.6718	81.3272	108.0338333	164.7567	362.4755	85.57883333	324.3081333	439.7314	454.2770667	543.0832333	385.2114333	516.4857667	662.0929	570.5358	697.5867667	986.1511667	1583.138767	1573.1307	1264.341233	1393.380833	1088.7392	1079.9256	726.7708	559.8926333	489.2623	422.8347	343.3177	238.5154	12.83051917	12.13855199	11.26499001	17.12827422	21.3242168	26.28666751	25.4010061	42.07981834
14	Pointcloud_2019_07_02_16_17_41	3644929003	6228	84.929	34	L385_d_complex		21	1614.17	15.08186667	0	28.327	32.6374	48.6804	59.3416	95.05566667	153.7926	206.539	235.6656667	372.3810667	453.7892	430.3845333	543.1488667	381.2684667	529.5331333	745.1362	556.5724	493.6111333	1081.174333	1614.167133	1530.1646	1137.372867	1321.421667	1255.7776	1094.9568	695.8024	600.9220667	592.2894	412.8766	349.3506	284.5412	12.83051917	12.13855199	11.26499001	17.12827422	21.3242168	26.28666751	25.4010061	42.07981834
14	Pointcloud_2019_07_02_16_17_41	3644929003	6230	84.929	34	L385_d_complex		21	1743.20	29.082	22.7315	26.3325	67.6465	43.689	86.356	90.0775	223.8285	278.6025	209.7525	348.454	550.847	557.492	511.2145	535.3255	518.5805	772.1795	495.609	661.6355	1078.1975	1743.1955	1574.1985	1261.4045	1259.4625	1231.816	1071.988	818.834	759.9515	573.3165	465.9185	439.3835	226.567	12.83051917	12.13855199	11.26499001	17.12827422	21.3242168	26.28666751	25.4010061	42.07981834
14	Pointcloud_2019_07_02_16_17_41	3644929003	6232	84.929	34	L385_d_complex		21	1795.22	23.08213333	3.732933333	0	28.6556	30.6976	39.3704	87.09933333	140.8644	160.666	200.8393333	237.5269333	424.9048	613.5994667	492.2801333	540.3825333	688.6278667	673.2228	498.6456	715.6598667	937.2206667	1795.223867	1481.2324	1093.436133	1306.503333	1300.8544	1088.0192	808.8656	602.9809333	459.3436	439.9604	426.4164	277.5928	12.83051917	12.13855199	11.26499001	17.12827422	21.3242168	26.28666751	25.4010061	42.07981834
14	Pointcloud_2019_07_02_16_17_41	3644929003	6234	84.931	34	L385_d_complex		21	1707.25	0.082266667	15.73436667	2.3435	10.6647	21.7062	81.3848	41.12116667	242.9003	104.7295	179.9261667	336.5998667	508.9626	624.7069333	480.3457667	488.4395667	636.6752333	708.2661	587.6822	703.6842333	985.2438333	1707.252233	1475.2663	1228.467767	1377.544167	1204.8928	1004.0504	870.8972	662.0103667	448.3707	425.0023	309.4493	222.6186	12.83051917	12.13855199	11.26499001	17.12827422	21.3242168	26.28666751	25.4010061	42.07981834
14	Pointcloud_2019_07_02_16_17_41	3644929003	6236	84.931	34	L385_d_complex		21	1545.28	7.0824	4.7358	16.349	35.6738	41.7148	75.3992	131.143	168.9362	286.793	113.013	274.6728	493.0204	508.8144	500.4114	392.4966	526.7226	729.3094	661.7188	563.7086	947.267	1545.2806	1336.3002	1114.4994	1351.585	1249.9312	963.0816	906.9288	611.0398	487.3978	466.0442	347.4822	265.6444	12.83051917	12.13855199	11.26499001	17.12827422	21.3242168	26.28666751	25.4010061	42.07981834
14	Pointcloud_2019_07_02_16_17_41	3644929003	6238	84.931	34	L385_d_complex		21	1697.31	4.082533333	23.73723333	24.3545	41.6829	30.7234	60.4136	108.1648333	194.9721	128.8565	228.0998333	374.7457333	465.0782	605.9218667	520.4770333	479.5536333	421.7699667	598.3527	594.7554	733.7329667	1106.290167	1697.308967	1530.3341	1277.531033	1473.625833	1210.9696	1163.1128	847.9604	616.0692333	550.4249	455.0861	420.5151	248.6702	12.83051917	12.13855199	11.26499001	17.12827422	21.3242168	26.28666751	25.4010061	42.07981834
14	Pointcloud_2019_07_02_16_17_41	3644929003	6240	84.931	34	L385_d_complex		21	1686.34	61.08266667	42.73866667	15.36	41.692	39.732	95.428	115.1866667	175.008	261.92	92.18666667	466.8186667	592.136	525.0293333	434.5426667	510.6106667	542.8173333	841.396	561.792	667.7573333	1149.313333	1686.337333	1482.368	1171.562667	1142.666667	1302.008	1080.144	726.992	610.0986667	501.452	496.128	416.548	310.696	12.83051917	12.13855199	11.26499001	17.12827422	21.3242168	26.28666751	25.4010061	42.07981834
14	Pointcloud_2019_07_02_16_17_41	3644929003	6242	84.93	34	L385_d_complex		21	1643.37	22.0828	20.7401	10.3655	23.7011	45.7406	33.4424	129.2085	149.0439	233.9835	97.2735	307.8916	362.1938	637.1368	508.6083	380.6677	575.8647	476.4393	519.8286	651.7817	1013.3365	1643.3657	1492.4019	1033.5943	1219.7075	1221.0464	1018.1752	828.0236	725.1281	414.4791	409.1699	314.5809	296.7218	12.83051917	12.13855199	11.26499001	17.12827422	21.3242168	26.28666751	25.4010061	42.07981834
14	Pointcloud_2019_07_02_16_17_41	3644929003	6244	84.93	34	L385_d_complex		21	1617.39	19.08293333	11.74153333	24.371	35.7102	43.7492	101.4568	110.2303333	196.0798	146.047	205.3603333	411.9645333	598.2516	662.2442667	556.6739333	469.7247333	513.9120667	571.4826	706.8652	662.8060667	1018.359667	1617.394067	1547.4358	1199.625933	1321.748333	1223.0848	1106.2064	837.0552	619.1575333	544.5062	493.2118	390.6138	329.7476	12.83051917	12.13855199	11.26499001	17.12827422	21.3242168	26.28666751	25.4010061	42.07981834
14	Pointcloud_2019_07_02_16_17_41	3644929004	6246	84.93	34	L385_d_complex		21	1550.42	0	10.74296667	13.3765	8.7193	11.7578	32.4712	85.25216667	163.1157	114.1105	190.4471667	376.0374667	347.3094	576.3517333	404.7395667	435.7817667	504.9594333	590.5259	480.9018	599.8304333	1104.382833	1550.422433	1307.4697	1063.657567	1304.789167	1198.1232	1054.2376	816.0868	497.1869667	519.5333	525.2537	428.6467	279.7734	12.83051917	12.13855199	11.26499001	17.12827422	21.3242168	26.28666751	25.4010061	42.07981834
14	Pointcloud_2019_07_02_16_17_41	3644929004	6248	84.93	34	L385_d_complex		21	1763.45	13.0832	14.7444	5.382	24.7284	44.7664	48.4856	125.274	157.1516	247.174	153.534	421.1104	418.3672	446.4592	404.8052	450.8388	560.0068	724.5692	492.9384	616.8548	1092.406	1763.4508	1530.5036	1043.6892	1385.83	1121.1616	1088.2688	803.1184	662.2164	514.5604	414.2956	438.6796	320.7992	12.83051917	12.13855199	11.26499001	17.12827422	21.3242168	26.28666751	25.4010061	42.07981834
14	Pointcloud_2019_07_02_16_17_41	3644929004	6250	84.932	34	L385_d_complex		21	1692.48	8.083333333	12.74583333	22.3875	27.7375	14.775	52.5	83.29583333	259.1875	146.2375	183.6208333	343.1833333	383.425	480.5666667	516.8708333	477.8958333	511.0541667	684.6125	476.975	578.8791667	964.4291667	1692.479167	1380.5375	1180.720833	1235.870833	1157.2	993.3	881.15	756.2458333	487.5875	523.3375	388.7125	313.825	12.83051917	12.13855199	11.26499001	17.12827422	21.3242168	26.28666751	25.4010061	42.07981834
14	Pointcloud_2019_07_02_16_17_41	3644929004	6252	84.932	34	L385_d_complex		21	1629.51	20.08346667	33.74726667	32.393	26.7466	70.7836	28.5144	124.3176667	190.2234	208.301	96.70766667	429.2562667	401.4828	607.6741333	515.9364667	523.9528667	642.1015333	672.6558	531.0116	712.9035333	958.4523333	1629.507533	1457.5714	1116.752467	1261.911667	1320.2384	1128.3312	788.1816	551.2752667	477.6146	374.3794	353.7454	251.8508	12.83051917	12.13855199	11.26499001	17.12827422	21.3242168	26.28666751	25.4010061	42.07981834
14	Pointcloud_2019_07_02_16_17_41	3644929004	6254	84.932	34	L385_d_complex		21	1624.54	19.0836	15.7487	22.3985	38.7557	64.7922	43.5288	126.3395	189.2593	145.3645	272.7945	452.3292	471.5406	602.7816	411.0021	515.0099	486.1489	670.6991	552.0482	676.9279	1013.4755	1624.5359	1515.6053	1092.7841	1372.9525	1239.2768	1058.3624	741.2132	645.3047	497.6417	441.4213	374.7783	300.8766	12.83051917	12.13855199	11.26499001	17.12827422	21.3242168	26.28666751	25.4010061	42.07981834
14	Pointcloud_2019_07_02_16_17_41	3644929004	6256	84.932	34	L385_d_complex		21	1536.56	51.08373333	25.75013333	10.404	41.7648	50.8008	66.5432	113.3613333	177.2952	135.428	43.88133333	503.4021333	442.5984	561.8890667	420.0677333	462.0669333	435.1962667	612.7424	424.0848	530.9522667	978.4986667	1536.564267	1449.6392	1226.815733	1282.993333	1057.3152	1021.3936	755.2448	694.3341333	460.6688	493.4632	411.8112	350.9024	12.83051917	12.13855199	11.26499001	17.12827422	21.3242168	26.28666751	25.4010061	42.07981834
14	Pointcloud_2019_07_02_16_17_41	3644929004	6258	84.932	34	L385_d_complex		21	1719.59	9.083866667	19.75156667	14.4095	61.7739	54.8094	42.5576	81.38316667	206.3311	232.4915	138.9681667	260.4750667	480.6562	291.9965333	461.1333667	507.1239667	656.2436333	683.7857	687.1214	596.9766333	1034.521833	1719.592633	1446.6731	1095.847367	1285.034167	1177.3536	1132.4248	754.2764	623.3635667	437.6959	517.5051	359.8441	295.9282	12.83051917	12.13855199	11.26499001	17.12827422	21.3242168	26.28666751	25.4010061	42.07981834
14	Pointcloud_2019_07_02_16_17_41	3644929004	6260	84.931	34	L385_d_complex		21	1649.62	2.084	29.753	10.415	46.783	59.818	35.572	100.405	89.367	246.555	274.055	381.548	424.714	582.104	575.199	402.181	505.291	636.829	586.158	647.001	1082.545	1649.621	1483.707	1155.879	1299.075	1144.392	989.456	762.308	687.393	597.723	472.547	394.877	309.954	12.83051917	12.13855199	11.26499001	17.12827422	21.3242168	26.28666751	25.4010061	42.07981834
14	Pointcloud_2019_07_02_16_17_41	3644929004	6262	84.931	34	L385_d_complex		21	1644.65	23.08413333	26.75443333	52.4205	40.7921	49.8266	60.5864	94.42683333	124.4029	172.6185	218.1418333	425.6209333	403.7718	628.2114667	497.2646333	591.2380333	456.3383667	603.8723	511.1946	509.0253667	949.5681667	1644.649367	1326.7409	1147.910633	1151.115833	1092.4304	1019.4872	783.3396	732.4224333	455.7501	406.5889	329.9099	272.9798	12.83051917	12.13855199	11.26499001	17.12827422	21.3242168	26.28666751	25.4010061	42.07981834
14	Pointcloud_2019_07_02_16_17_41	3644929004	6264	84.931	34	L385_d_complex		21	1640.68	26.08426667	3.755866667	5.426	52.8012	62.8352	81.6008	97.44866667	190.4388	184.682	282.2286667	330.6938667	525.8296	555.3189333	415.3302667	405.2950667	588.3857333	575.9156	576.2312	709.0497333	887.5913333	1640.677733	1364.7748	1141.942267	1321.156667	1154.4688	1108.5184	819.3712	656.4518667	483.7772	384.6308	473.9428	238.0056	12.83051917	12.13855199	11.26499001	17.12827422	21.3242168	26.28666751	25.4010061	42.07981834
14	Pointcloud_2019_07_02_16_17_41	3644929004	6266	84.931	34	L385_d_complex		21	1728.71	0	16.7573	13.4315	55.8103	62.8438	50.6152	114.4705	186.4747	218.7455	213.3155	496.7668	508.8874	628.4264	537.3959	438.3521	779.4331	782.9589	744.2678	685.0741	968.6145	1728.7061	1480.8087	1237.9739	1281.1975	1364.5072	1086.5496	727.4028	593.4813	597.8043	512.6727	383.9757	285.0314	12.83051917	12.13855199	11.26499001	17.12827422	21.3242168	26.28666751	25.4010061	42.07981834
14	Pointcloud_2019_07_02_16_17_41	3644929004	6268	84.933	34	L385_d_complex		21	1548.73	12.08453333	16.75873333	17.437	27.8194	44.8524	85.6296	186.4923333	188.5106	287.809	205.4023333	290.8397333	470.9452	472.5338667	639.4615333	487.4091333	410.4804667	644.0022	464.3044	620.0984667	969.6376667	1548.734467	1453.8426	1102.005533	1265.238333	1350.5456	1008.5808	664.4344	586.5107333	570.8314	419.7146	399.0086	293.0572	12.83051917	12.13855199	11.26499001	17.12827422	21.3242168	26.28666751	25.4010061	42.07981834
14	Pointcloud_2019_07_02_16_17_41	3644929004	6270	84.933	34	L385_d_complex		21	1614.76	7.084666667	1.760166667	4.4425	31.8285	6.861	92.644	117.5141667	222.5465	224.8725	307.4891667	438.9126667	435.003	593.6413333	694.5271667	573.4661667	679.5278333	664.0455	618.341	788.1228333	1052.660833	1614.762833	1555.8765	1179.037167	1333.279167	1191.584	1099.612	775.466	564.5401667	506.8585	478.7565	395.0415	348.083	12.83051917	12.13855199	11.26499001	17.12827422	21.3242168	26.28666751	25.4010061	42.07981834
14	Pointcloud_2019_07_02_16_17_41	3644929004	6272	84.933	34	L385_d_complex		21	1594.79	32.0848	47.7616	51.448	80.8376	46.8696	89.6584	161.536	149.5824	236.936	108.576	247.9856	378.0608	301.7488	556.5928	477.5232	520.5752	633.0888	607.3776	573.1472	1063.684	1594.7912	1390.9104	1040.0688	1322.32	1138.6224	955.6432	812.4976	597.5696	509.8856	458.7984	424.0744	305.1088	12.83051917	12.13855199	11.26499001	17.12827422	21.3242168	26.28666751	25.4010061	42.07981834
14	Pointcloud_2019_07_02_16_17_41	3644929004	6274	84.933	34	L385_d_complex		21	1628.82	0	1.763033333	30.4535	33.8467	45.8782	97.6728	111.5578333	229.6183	205.9995	252.6628333	335.0585333	406.1186	711.8562667	421.6584333	408.5802333	575.6225667	586.1321	618.4142	664.1715667	984.7071667	1628.819567	1332.9443	1176.100433	1265.360833	1156.6608	1109.6744	752.5292	704.5990333	524.9127	387.8403	362.1073	283.1346	12.83051917	12.13855199	11.26499001	17.12827422	21.3242168	26.28666751	25.4010061	42.07981834
14	Pointcloud_2019_07_02_16_17_41	3644929004	6276	84.932	34	L385_d_complex		21	1697.85	8.085066667	16.76446667	19.459	39.8558	51.8868	33.6872	147.5796667	233.6542	244.063	170.7496667	389.1314667	443.1764	374.9637333	372.7240667	546.6372667	554.6699333	702.1754	668.4508	716.1959333	1093.730333	1697.847933	1529.9782	1206.132067	1346.401667	1187.6992	1207.7056	876.5608	684.6284667	533.9398	439.8822	453.1402	294.1604	12.83051917	12.13855199	11.26499001	17.12827422	21.3242168	26.28666751	25.4010061	42.07981834
14	Pointcloud_2019_07_02_16_17_41	3644929004	6278	84.932	34	L385_d_complex		21	1530.88	0	0	0	34.8649	31.8954	84.7016	74.6015	156.6901	136.1265	126.8365	258.2044	457.2342	570.0712	457.7897	443.6943	435.7173	496.2187	495.4874	670.2203	900.7535	1530.8763	1557.0121	1042.1637	1088.4425	1071.7376	944.7368	692.5924	584.6579	429.9669	367.9241	369.1731	241.1862	12.83051917	12.13855199	11.26499001	17.12827422	21.3242168	26.28666751	25.4010061	42.07981834
14	Pointcloud_2019_07_02_16_17_41	3644929004	6280	84.932	34	L385_d_complex		21	1501.90	17.08533333	2.767333333	12.47	30.874	65.904	71.716	125.6233333	198.726	155.19	108.9233333	409.2773333	346.292	572.1786667	447.8553333	426.7513333	476.7646667	645.262	526.524	657.2446667	961.7766667	1501.904667	1528.046	1163.195333	1221.483333	1149.776	1169.768	707.624	754.6873333	526.994	484.966	397.206	323.212	12.83051917	12.13855199	11.26499001	17.12827422	21.3242168	26.28666751	25.4010061	42.07981834
14	Pointcloud_2019_07_02_16_17_41	3644929004	6282	84.932	34	L385_d_complex		21	1685.93	23.08546667	24.76876667	22.4755	45.8831	37.9126	86.7304	114.6451667	210.7619	233.2535	123.0101667	254.3502667	489.3498	649.2861333	468.9209667	487.8083667	590.8120333	616.3053	679.5606	657.2690333	1023.799833	1685.933033	1502.0799	1029.226967	1260.524167	1295.8144	1271.7992	792.6556	672.7167667	565.0211	519.0079	340.2389	368.2378	12.83051917	12.13855199	11.26499001	17.12827422	21.3242168	26.28666751	25.4010061	42.07981834
14	Pointcloud_2019_07_02_16_17_41	3644929004	6284	84.934	34	L385_d_complex		21	1721.96	2.0856	11.7702	6.481	19.8922	53.9212	100.7448	92.667	210.7978	295.317	235.097	354.4232	481.4076	473.3936	500.9866	513.8654	494.8594	597.3486	610.5972	579.2934	980.823	1721.9614	1496.1138	1181.2586	1436.565	1232.8528	1102.8304	770.6872	620.7462	512.0482	458.0498	441.2718	372.2636	12.83051917	12.13855199	11.26499001	17.12827422	21.3242168	26.28666751	25.4010061	42.07981834
14	Pointcloud_2019_07_02_16_17_41	3644929004	6286	84.934	34	L385_d_complex		21	1580.99	9.085733333	5.771633333	6.4865	24.9013	33.9298	85.7592	29.68883333	244.8337	197.3805	217.1838333	424.4961333	457.4654	651.5010667	510.0522333	414.9224333	436.9067667	645.3919	488.6338	598.3177667	930.8461667	1580.989767	1256.1477	1012.290233	1244.605833	1089.8912	1118.8616	816.7188	641.7756333	559.0753	382.0917	381.3047	316.2894	12.83051917	12.13855199	11.26499001	17.12827422	21.3242168	26.28666751	25.4010061	42.07981834
14	Pointcloud_2019_07_02_16_17_41	3644929004	6288	84.934	34	L385_d_complex		21	1563.02	2.085866667	0	27.492	32.9104	63.9384	46.7736	63.71066667	125.8696	111.444	262.2706667	364.5690667	599.5232	484.6085333	389.1178667	381.9794667	510.9541333	698.4352	497.6704	650.3421333	1040.869333	1563.018133	1368.1816	1038.321867	1176.646667	1188.9296	1125.8928	755.7504	613.8050667	645.1024	527.1336	348.3376	267.3152	12.83051917	12.13855199	11.26499001	17.12827422	21.3242168	26.28666751	25.4010061	42.07981834
14	Pointcloud_2019_07_02_16_17_41	3644929004	6290	84.934	34	L385_d_complex		21	1697.05	8.086	12.7745	16.4975	45.9195	71.947	47.788	122.7325	184.9055	188.5075	193.3575	396.642	453.581	631.716	539.1835	502.0365	540.0015	599.4785	425.707	573.3665	1002.8925	1697.0465	1437.2155	1144.3535	1297.6875	1179.968	1013.924	856.782	688.8345	506.1295	449.1755	406.3705	306.341	12.83051917	12.13855199	11.26499001	17.12827422	21.3242168	26.28666751	25.4010061	42.07981834
14	Pointcloud_2019_07_02_16_17_41	3644929004	6292	84.933	34	L385_d_complex		21	1533.07	5.086133333	22.77593333	44.503	35.9286	46.9556	25.8024	101.7543333	190.9414	111.571	214.4443333	262.7149333	376.6388	632.8234667	512.2491333	481.0935333	475.0488667	609.5218	548.7436	536.3908667	876.9156667	1533.074867	1456.2494	1182.385133	1073.728333	1161.0064	875.9552	700.8136	604.8639333	495.1566	410.2174	366.4034	275.3668	12.83051917	12.13855199	11.26499001	17.12827422	21.3242168	26.28666751	25.4010061	42.07981834
14	Pointcloud_2019_07_02_16_17_41	3644929004	6294	84.933	34	L385_d_complex		21	1700.10	13.08626667	2.777366667	39.5085	48.9377	52.9642	74.8168	99.77616667	174.9773	306.6345	160.5311667	379.7878667	385.6966	574.9309333	650.3147667	481.1505667	511.0962333	698.5651	591.7802	740.4152333	976.9388333	1700.103233	1392.2833	1172.416767	1354.769167	1339.0448	1106.9864	863.8452	600.8933667	551.1837	516.2593	446.4363	394.3926	12.83051917	12.13855199	11.26499001	17.12827422	21.3242168	26.28666751	25.4010061	42.07981834
14	Pointcloud_2019_07_02_16_17_41	3644929004	6296	84.933	34	L385_d_complex		21	1664.13	6.0864	4.7788	16.514	33.9468	26.9728	49.8312	94.798	216.0132	124.698	151.618	266.8608	477.7544	626.0384	610.3804	637.2076	537.1436	652.6084	661.8168	698.4396	1013.962	1664.1316	1478.3172	1093.4484	1220.81	1299.0832	1092.0176	894.8768	571.9228	481.2108	466.3012	367.4692	345.4184	12.83051917	12.13855199	11.26499001	17.12827422	21.3242168	26.28666751	25.4010061	42.07981834
14	Pointcloud_2019_07_02_16_17_41	3644929004	6298	84.933	34	L385_d_complex		21	1525.16	0	0	18.5195	19.9559	21.9814	20.8456	89.81983333	144.0491	186.7615	255.7048333	361.9337333	399.8122	478.1458667	466.4460333	425.2646333	599.1909667	574.6517	533.8534	641.4639667	973.9851667	1525.159967	1426.3511	1067.480033	1183.850833	1108.1216	1006.0488	674.9084	623.9522333	511.2379	449.3431	352.5021	284.4442	12.83051917	12.13855199	11.26499001	17.12827422	21.3242168	26.28666751	25.4010061	42.07981834
14	Pointcloud_2019_07_02_16_17_41	3644929004	6300	84.935	34	L385_d_complex		21	1443.19	24.08666667	3.781666667	13.525	43.965	45.99	69.86	102.8416667	206.085	163.825	77.79166667	247.0066667	371.87	519.2533333	419.5116667	329.3216667	513.2383333	578.695	568.89	652.4883333	1010.008333	1443.188333	1496.385	1188.511667	1177.891667	1143.16	1116.08	770.94	575.9816667	506.265	403.385	259.535	279.47	12.83051917	12.13855199	11.26499001	17.12827422	21.3242168	26.28666751	25.4010061	42.07981834
14	Pointcloud_2019_07_02_16_17_41	3644929004	6302	84.935	34	L385_d_complex		21	1617.22	23.0868	9.7831	2.5305	17.9741	0	34.8744	83.8635	208.1209	104.8885	226.8785	450.0796	473.9278	574.3608	413.5773	374.3787	517.2857	614.7383	508.9266	616.5127	956.0315	1617.2167	1345.4189	1018.5433	1194.9325	1134.1984	1053.1112	833.9716	575.0111	514.2921	468.4269	437.5679	260.4958	12.83051917	12.13855199	11.26499001	17.12827422	21.3242168	26.28666751	25.4010061	42.07981834
14	Pointcloud_2019_07_02_16_17_41	3644929004	6304	84.935	34	L385_d_complex		21	1524.25	11.08693333	9.784533333	23.536	34.9832	60.0072	79.8888	75.88533333	241.1568	144.952	192.9653333	362.1525333	421.9856	601.4682667	618.6429333	480.4357333	590.3330667	715.7816	561.9632	575.5370667	958.0546667	1524.245067	1478.4528	1196.574933	1300.973333	1341.2368	1158.1424	696.0032	697.0405333	519.3192	517.4688	423.6008	290.5216	12.83051917	12.13855199	11.26499001	17.12827422	21.3242168	26.28666751	25.4010061	42.07981834
14	Pointcloud_2019_07_02_16_17_41	3644929004	6306	84.935	34	L385_d_complex		21	1828.27	9.087066667	13.78596667	6.5415	49.9923	67.0158	69.9032	106.9071667	243.1927	257.0155	368.0521667	366.2254667	503.0434	591.5757333	485.7085667	550.4927667	501.3804333	739.8249	712.9998	669.5614333	997.0778333	1828.273433	1438.4867	1149.606567	1299.014167	1237.2752	984.1736	798.0348	746.0699667	523.3463	529.5107	470.6337	269.5474	12.83051917	12.13855199	11.26499001	17.12827422	21.3242168	26.28666751	25.4010061	42.07981834
14	Pointcloud_2019_07_02_16_17_41	3644929004	6308	84.934	34	L385_d_complex		21	1373.30	10.0872	22.7874	28.547	51.0014	53.0244	50.9176	86.929	278.2286	103.079	225.139	455.2984	466.1012	624.6832	553.7742	361.5498	514.4278	576.8682	577.0364	770.5858	980.101	1373.3018	1503.5206	1098.6382	1119.055	1161.3136	1099.2048	801.0664	616.0994	399.3734	376.5526	390.6666	318.5732	12.83051917	12.13855199	11.26499001	17.12827422	21.3242168	26.28666751	25.4010061	42.07981834
14	Pointcloud_2019_07_02_16_17_41	3644929004	6310	84.934	34	L385_d_complex		21	1555.33	44.08733333	26.78883333	28.5525	41.0105	69.033	75.932	93.95083333	167.2645	241.1425	241.2258333	292.3713333	483.159	423.7906667	563.8398333	407.6068333	408.4751667	730.9115	518.073	729.6101667	922.1241667	1555.330167	1477.5545	1098.669833	1248.095833	1243.352	1184.236	750.098	643.1288333	582.4005	506.5945	427.6995	342.599	12.83051917	12.13855199	11.26499001	17.12827422	21.3242168	26.28666751	25.4010061	42.07981834
14	Pointcloud_2019_07_02_16_17_41	3644929004	6312	84.934	34	L385_d_complex		21	1611.36	16.08746667	15.79026667	0	21.0196	20.0416	0	92.97266667	139.3004	184.206	27.31266667	490.4442667	554.2168	408.8981333	330.9054667	529.6638667	544.5225333	534.9548	424.1096	614.6345333	922.1473333	1611.358533	1409.5884	1177.701467	1245.136667	1166.3904	950.2672	687.1296	590.1582667	575.4276	500.6364	421.7324	263.6248	12.83051917	12.13855199	11.26499001	17.12827422	21.3242168	26.28666751	25.4010061	42.07981834
14	Pointcloud_2019_07_02_16_17_41	3644929004	6314	84.934	34	L385_d_complex		21	1554.39	26.0876	12.7917	18.5635	44.0287	44.0502	78.9608	125.9945	85.3363	131.2695	211.3995	588.5172	487.2746	531.0056	475.9711	483.7209	443.5699	744.9981	644.1462	577.6589	900.1705	1554.3869	1440.6223	982.7331	1199.1775	1254.4288	1007.2984	870.1612	636.1877	402.4547	462.6783	330.7653	339.6506	12.83051917	12.13855199	11.26499001	17.12827422	21.3242168	26.28666751	25.4010061	42.07981834
14	Pointcloud_2019_07_02_16_17_41	3644929004	6316	84.936	34	L385_d_complex		21	1703.42	5.087733333	9.793133333	29.569	43.0378	25.0588	74.9752	94.01633333	231.3722	296.333	171.4863333	476.5901333	499.3324	516.1130667	516.0367333	416.7779333	541.6172667	678.0414	559.1828	791.6832667	996.1936667	1703.415267	1494.6562	1098.764733	1311.218333	1262.4672	1148.3296	683.1928	712.2171333	555.4818	529.7202	393.7982	266.6764	12.83051917	12.13855199	11.26499001	17.12827422	21.3242168	26.28666751	25.4010061	42.07981834
14	Pointcloud_2019_07_02_16_17_41	3644929004	6318	84.936	34	L385_d_complex		21	1545.44	5.087866667	0	19.5745	45.0469	54.0674	44.9896	77.03816667	233.4081	225.3965	268.5731667	432.6630667	383.3902	694.2205333	449.1023667	435.8349667	640.6646333	710.0847	631.2194	668.7076333	974.2168333	1545.443633	1553.6901	1268.796367	1390.259167	1127.5056	1176.3608	770.2244	685.2465667	529.5089	512.7621	415.8311	288.7022	12.83051917	12.13855199	11.26499001	17.12827422	21.3242168	26.28666751	25.4010061	42.07981834
14	Pointcloud_2019_07_02_16_17_41	3644929004	6320	84.936	34	L385_d_complex		21	1483.47	7.088	15.796	24.58	54.056	31.076	48.004	99.06	212.444	228.46	321.66	387.736	401.448	627.328	537.168	471.892	503.712	529.128	412.256	652.732	941.24	1483.472	1299.724	1171.828	1387.3	1179.544	1056.392	670.256	619.276	500.536	449.804	343.864	267.728	12.83051917	12.13855199	11.26499001	17.12827422	21.3242168	26.28666751	25.4010061	42.07981834
14	Pointcloud_2019_07_02_16_17_41	3644929004	6322	84.936	34	L385_d_complex		21	1617.50	0	10.79743333	9.5855	27.0651	48.0846	50.0184	119.0818333	95.4799	161.5235	0	273.8089333	450.5058	544.4354667	513.2336333	471.9490333	501.7593667	436.1713	581.2926	551.7563667	864.2631667	1617.500367	1530.7579	1165.859633	1303.340833	985.5824	1095.4232	857.2876	623.3054333	475.5631	478.8459	451.8969	245.7538	12.83051917	12.13855199	11.26499001	17.12827422	21.3242168	26.28666751	25.4010061	42.07981834
14	Pointcloud_2019_07_02_16_17_41	3644929004	6324	84.935	34	L385_d_complex		21	1554.53	35.08826667	24.79886667	0	3.0742	42.0932	28.0328	87.10366667	191.5158	146.587	149.8336667	351.8818667	352.5636	582.5429333	428.2992667	464.0060667	505.8067333	570.2146	524.3292	626.7807333	972.2863333	1554.528733	1478.7918	1130.891267	1238.381667	1188.6208	1133.4544	771.3192	691.3348667	492.5902	419.8878	360.9298	353.7796	12.83051917	12.13855199	11.26499001	17.12827422	21.3242168	26.28666751	25.4010061	42.07981834
14	Pointcloud_2019_07_02_16_17_41	3644929004	6326	84.935	34	L385_d_complex		21	1567.56	45.0884	40.8003	24.5965	66.0833	35.1018	67.0472	114.1255	265.5517	249.6505	293.9205	341.9548	503.6214	548.6504	354.3649	443.0631	535.8541	574.2579	583.3658	560.8051	1022.3095	1567.5571	1568.8257	989.9229	1203.4225	1040.6592	951.4856	722.3508	497.3643	557.6173	438.9297	308.9627	298.8054	12.83051917	12.13855199	11.26499001	17.12827422	21.3242168	26.28666751	25.4010061	42.07981834
14	Pointcloud_2019_07_02_16_17_41	3644929005	6328	84.935	34	L385_d_complex		21	1717.59	0	14.80173333	15.602	70.0924	26.1104	51.0616	70.14733333	176.5876	222.714	267.0073333	424.0277333	348.6792	482.7578667	380.4305333	309.1201333	497.9014667	508.3012	530.4024	538.8294667	1110.332667	1717.585467	1514.8596	1058.954533	1193.463333	1084.6976	1186.5168	837.3824	696.3937333	483.6444	427.9716	328.9956	332.8312	12.83051917	12.13855199	11.26499001	17.12827422	21.3242168	26.28666751	25.4010061	42.07981834
14	Pointcloud_2019_07_02_16_17_41	3644929005	6330	84.935	34	L385_d_complex		21	1903.61	26.08866667	14.80316667	29.6075	31.1015	77.119	101.076	136.1691667	240.6235	375.7775	234.0941667	457.1006667	457.737	693.8653333	555.4961667	535.1771667	582.9488333	653.3445	603.439	726.8538333	1124.355833	1903.613833	1502.8935	1332.986167	1341.504167	1339.736	1051.548	870.414	683.4231667	584.6715	545.0135	398.0285	295.857	12.83051917	12.13855199	11.26499001	17.12827422	21.3242168	26.28666751	25.4010061	42.07981834
14	Pointcloud_2019_07_02_16_17_41	3644929005	6332	84.937	34	L385_d_complex		21	1892.64	0	12.8046	14.613	42.1106	42.1276	54.0904	102.191	220.6594	124.841	223.181	335.1736	522.7948	623.9728	710.5618	540.2342	580.9962	585.3878	512.4756	619.8782	1048.379	1892.6422	1623.9274	1122.0178	1331.545	1230.7744	1045.5792	851.4456	664.4526	477.6986	461.0554	362.0614	289.8828	12.83051917	12.13855199	11.26499001	17.12827422	21.3242168	26.28666751	25.4010061	42.07981834
14	Pointcloud_2019_07_02_16_17_41	3644929005	6334	84.937	34	L385_d_complex		21	1843.67	36.08893333	26.80603333	0	27.1197	39.1362	95.1048	105.2128333	221.6953	160.9045	187.2678333	432.2465333	469.8526	685.0802667	645.6274333	522.2912333	589.0435667	693.4311	691.5122	732.9025667	1078.402167	1843.670567	1508.9613	1139.049433	1339.585833	1226.8128	1074.6104	895.4772	674.4820333	502.7257	479.0973	385.0943	317.9086	12.83051917	12.13855199	11.26499001	17.12827422	21.3242168	26.28666751	25.4010061	42.07981834
14	Pointcloud_2019_07_02_16_17_41	3644929005	6336	84.937	34	L385_d_complex		21	1480.70	13.08906667	13.80746667	11.624	37.1288	35.1448	80.1192	146.2346667	243.7312	124.968	309.3546667	274.3194667	505.9104	615.1877333	490.6930667	430.3482667	553.0909333	662.4744	609.5488	733.9269333	1132.425333	1480.698933	1559.9952	1133.081067	1350.626667	1207.8512	1203.6416	887.5088	614.5114667	600.7528	460.1392	469.1272	263.9344	12.83051917	12.13855199	11.26499001	17.12827422	21.3242168	26.28666751	25.4010061	42.07981834
14	Pointcloud_2019_07_02_16_17_41	3644929005	6338	84.937	34	L385_d_complex		21	1618.73	16.0892	12.8089	26.6295	25.1379	48.1534	87.1336	113.2565	145.7671	262.0315	295.4415	489.3924	470.9682	691.2952	607.7587	546.4053	658.1383	690.5177	559.5854	652.9513	1007.4485	1618.7273	1426.0291	1189.1127	1286.6675	1125.8896	1089.6728	939.5404	758.5409	516.7799	457.1811	428.1601	315.9602	12.83051917	12.13855199	11.26499001	17.12827422	21.3242168	26.28666751	25.4010061	42.07981834
14	Pointcloud_2019_07_02_16_17_41	3644929005	6340	84.936	34	L385_d_complex		21	1607.76	23.08933333	11.81033333	57.635	72.147	67.162	96.148	98.27833333	198.803	159.095	138.5283333	174.4653333	437.026	640.4026667	542.8243333	476.4623333	548.1856667	534.561	613.622	639.9756667	971.4716667	1607.755667	1229.063	1121.144333	1203.708333	1147.928	1080.704	731.572	620.5703333	556.807	545.223	344.193	312.986	12.83051917	12.13855199	11.26499001	17.12827422	21.3242168	26.28666751	25.4010061	42.07981834
14	Pointcloud_2019_07_02_16_17_41	3644929005	6342	84.936	34	L385_d_complex		21	1642.78	11.08946667	2.811766667	3.6405	23.1561	40.1706	75.1624	101.3001667	203.8389	148.1585	155.6151667	420.5382667	475.0838	461.5101333	439.8899667	435.5193667	609.2330333	705.6043	500.6586	671.0000333	904.4948333	1642.784033	1435.0969	1138.175967	1210.749167	1302.9664	949.7352	844.6036	687.5997667	556.8341	415.2649	328.2259	286.0118	12.83051917	12.13855199	11.26499001	17.12827422	21.3242168	26.28666751	25.4010061	42.07981834
14	Pointcloud_2019_07_02_16_17_41	3644929005	6344	84.936	34	L385_d_complex		21	1577.81	7.0896	9.8132	23.646	28.1652	65.1792	64.1768	130.322	285.8748	256.222	309.702	425.6112	524.1416	528.6176	515.9556	463.5764	703.2804	688.6476	511.6952	714.0244	912.518	1577.8124	1358.1308	1104.2076	1120.79	1131.0048	1069.7664	762.6352	638.6292	487.8612	480.3068	341.2588	216.0376	12.83051917	12.13855199	11.26499001	17.12827422	21.3242168	26.28666751	25.4010061	42.07981834
14	Pointcloud_2019_07_02_16_17_41	3644929005	6346	84.936	34	L385_d_complex		21	1594.84	16.08973333	0	9.6515	15.1743	43.1878	74.1912	94.34383333	166.9107	213.2855	200.7888333	283.6841333	402.1994	511.7250667	502.0212333	592.6334333	634.3277667	695.6909	488.7318	725.0487667	952.5411667	1594.840767	1651.1647	1189.239233	1300.830833	1228.0432	889.7976	817.6668	603.6586333	520.8883	386.3487	405.2917	301.0634	12.83051917	12.13855199	11.26499001	17.12827422	21.3242168	26.28666751	25.4010061	42.07981834
14	Pointcloud_2019_07_02_16_17_41	3644929005	6348	84.938	34	L385_d_complex		21	1771.87	24.08986667	13.81606667	50.657	28.1834	61.1964	81.2056	82.36566667	195.9466	301.349	212.8756667	453.7570667	428.2572	716.8325333	527.0868667	451.6904667	537.3751333	610.7342	531.7684	733.0731333	1018.564333	1771.869133	1489.1986	1283.270867	1288.871667	1373.0816	1035.8288	778.6984	662.6880667	453.9154	404.3906	372.3246	371.0892	12.83051917	12.13855199	11.26499001	17.12827422	21.3242168	26.28666751	25.4010061	42.07981834
14	Pointcloud_2019_07_02_16_17_41	3644929005	6350	84.938	34	L385_d_complex		21	1602.90	2.09	3.8175	19.6625	33.1925	26.205	54.22	82.3875	231.9825	240.4125	110.9625	275.83	516.315	526.94	483.1525	477.7475	497.4225	530.7775	541.805	706.0975	866.5875	1602.8975	1356.2325	1049.3025	1318.9125	1120.12	962.86	750.73	642.7175	509.9425	393.4325	385.3575	264.115	12.83051917	12.13855199	11.26499001	17.12827422	21.3242168	26.28666751	25.4010061	42.07981834
14	Pointcloud_2019_07_02_16_17_41	3644929005	6352	84.938	34	L385_d_complex		21	1495.93	3.090133333	9.818933333	26.668	45.2016	12.2136	61.2344	60.40933333	178.0184	187.476	116.0493333	424.9029333	372.3728	487.0474667	401.2181333	456.8045333	457.4698667	637.8208	647.8416	510.1218667	1029.610667	1495.925867	1443.2664	1194.334133	1284.953333	1205.1584	941.8912	708.7616	504.7469333	480.9696	386.4744	296.3904	261.1408	12.83051917	12.13855199	11.26499001	17.12827422	21.3242168	26.28666751	25.4010061	42.07981834
14	Pointcloud_2019_07_02_16_17_41	3644929005	6354	84.938	34	L385_d_complex		21	1519.95	9.090266667	8.820366667	2.6735	44.2107	17.2222	47.2488	106.4311667	168.0543	155.5395	142.1361667	506.9758667	440.4306	464.1549333	583.2837667	321.8615667	450.5172333	524.8641	519.8782	591.1462333	852.6338333	1519.954233	1406.3003	1029.365767	1158.994167	1186.1968	1065.9224	853.7932	586.7763667	446.9967	421.5163	362.4233	281.1666	12.83051917	12.13855199	11.26499001	17.12827422	21.3242168	26.28666751	25.4010061	42.07981834
14	Pointcloud_2019_07_02_16_17_41	3644929005	6356	84.938	34	L385_d_complex		21	1451.98	21.0904	24.8218	9.679	36.2198	33.2308	45.2632	121.453	131.0902	136.603	167.223	416.0488	446.4884	721.2624	395.3494	444.9186	491.5646	551.9074	515.9148	694.1706	937.657	1451.9826	1382.3342	1083.3974	1173.035	1222.2352	1038.9536	798.8248	618.8058	515.0238	483.5582	340.4562	225.1924	12.83051917	12.13855199	11.26499001	17.12827422	21.3242168	26.28666751	25.4010061	42.07981834
14	Pointcloud_2019_07_02_16_17_41	3644929005	6358	84.937	34	L385_d_complex		21	1520.01	18.09053333	0	21.6845	57.2289	53.2394	85.2776	108.4748333	96.1261	105.6665	214.3098333	372.1217333	416.5462	470.3698667	451.4150333	531.9756333	504.6119667	680.9507	570.9514	681.1949667	938.6801667	1520.010967	1486.3681	1147.429033	1357.075833	1147.2736	912.9848	835.8564	709.8352333	505.0509	414.6001	373.4891	297.2182	12.83051917	12.13855199	11.26499001	17.12827422	21.3242168	26.28666751	25.4010061	42.07981834
14	Pointcloud_2019_07_02_16_17_41	3644929005	6360	84.937	34	L385_d_complex		21	1652.04	5.090666667	15.82466667	28.69	44.238	58.248	76.292	171.4966667	176.162	302.73	277.3966667	369.1946667	307.604	531.4773333	483.4806667	393.0326667	579.6593333	615.994	591.988	713.2193333	1022.703333	1652.039333	1338.402	1240.460667	1205.116667	1196.312	1117.016	845.888	659.8646667	671.078	332.642	361.522	339.244	12.83051917	12.13855199	11.26499001	17.12827422	21.3242168	26.28666751	25.4010061	42.07981834
14	Pointcloud_2019_07_02_16_17_41	3644929005	6362	84.937	34	L385_d_complex		21	1463.07	8.0908	18.8261	0	45.2471	63.2566	26.3064	130.5185	96.1979	103.7935	323.4835	299.2676	579.6618	660.5848	523.5463	409.0897	570.7067	609.0373	544.0246	621.2437	999.7265	1463.0677	1446.4359	1044.4923	1164.1575	1244.3504	949.0472	873.9196	602.8941	477.1051	489.6839	458.5549	285.2698	12.83051917	12.13855199	11.26499001	17.12827422	21.3242168	26.28666751	25.4010061	42.07981834
14	Pointcloud_2019_07_02_16_17_41	3644929005	6364	84.937	34	L385_d_complex		21	1556.10	0	7.827533333	10.701	24.2562	20.2652	25.3208	90.54033333	151.2338	173.857	74.57033333	374.3405333	493.7196	443.6922667	534.6119333	456.1467333	580.7540667	640.0806	549.0612	659.2680667	1061.749667	1556.096067	1396.4698	1096.523933	1216.198333	1225.3888	1029.0784	730.9512	517.9235333	537.1322	378.7258	371.5878	340.2956	12.83051917	12.13855199	11.26499001	17.12827422	21.3242168	26.28666751	25.4010061	42.07981834
14	Pointcloud_2019_07_02_16_17_41	3644929005	6366	84.939	34	L385_d_complex		21	1839.12	0	0	17.7065	51.2653	68.2738	53.3352	133.5621667	196.2697	157.9205	128.6571667	353.4134667	600.7774	628.7997333	581.6775667	580.2037667	742.8014333	799.1239	694.0978	585.2924333	1054.772833	1839.124433	1629.5037	1193.555567	1388.239167	1165.4272	1131.1096	839.9828	680.9529667	657.1593	425.7677	404.6207	333.3214	12.83051917	12.13855199	11.26499001	17.12827422	21.3242168	26.28666751	25.4010061	42.07981834
14	Pointcloud_2019_07_02_16_17_41	3644929005	6368	84.939	34	L385_d_complex		21	1769.15	7.0912	24.8304	28.712	44.2744	74.2824	36.3496	126.584	264.3056	192.984	255.744	368.4864	503.8352	640.9072	645.7432	473.2608	527.8488	594.1672	712.1344	689.3168	1040.796	1769.1528	1473.5376	1069.5872	1363.28	1213.4656	1086.1408	872.0144	633.9824	623.1864	460.8096	456.6536	331.3472	12.83051917	12.13855199	11.26499001	17.12827422	21.3242168	26.28666751	25.4010061	42.07981834
14	Pointcloud_2019_07_02_16_17_41	3644929005	6370	84.939	34	L385_d_complex		21	1670.18	18.09133333	24.83183333	54.7175	67.2835	74.291	57.364	128.6058333	165.3415	255.0475	305.8308333	511.5593333	428.893	610.0146667	397.8088333	420.3178333	463.8961667	641.2105	643.171	612.3411667	986.8191667	1670.181167	1549.5715	1091.618833	1222.320833	1284.504	1082.172	735.046	611.0118333	521.2135	487.8515	423.6865	329.373	12.83051917	12.13855199	11.26499001	17.12827422	21.3242168	26.28666751	25.4010061	42.07981834
14	Pointcloud_2019_07_02_16_17_41	3644929005	6372	84.939	34	L385_d_complex		21	1504.21	32.09146667	16.83326667	28.723	39.2926	53.2996	96.3784	117.6276667	181.3774	46.111	198.9176667	435.6322667	501.9508	598.1221333	410.8744667	441.3748667	605.9435333	635.2538	626.2076	610.3655333	987.8423333	1504.209533	1542.6054	1262.650467	1234.361667	1192.5424	1046.2032	783.0776	619.0412667	547.2406	446.8934	445.7194	264.3988	12.83051917	12.13855199	11.26499001	17.12827422	21.3242168	26.28666751	25.4010061	42.07981834
14	Pointcloud_2019_07_02_16_17_41	3644929005	6374	84.938	34	L385_d_complex		21	1450.24	26.0916	31.8347	21.7285	61.3017	32.3082	65.3928	100.6495	202.4133	217.1745	130.0045	480.7052	434.0086	386.2296	451.9401	549.4319	600.9909	623.2971	513.2442	635.3899	861.8655	1450.2379	1387.6393	1008.6821	1374.4025	1274.5808	1032.2344	801.1092	639.0707	476.2677	386.9353	392.7523	259.4246	12.83051917	12.13855199	11.26499001	17.12827422	21.3242168	26.28666751	25.4010061	42.07981834
14	Pointcloud_2019_07_02_16_17_41	3644929005	6376	84.938	34	L385_d_complex		21	1836.27	14.09173333	18.83613333	39.734	63.3108	64.3168	77.4072	107.6713333	238.4492	114.238	115.0913333	396.7781333	441.0664	668.3370667	594.0057333	570.4889333	677.0382667	684.3404	684.2808	813.4142667	1013.888667	1836.266267	1552.6732	1095.713733	1402.443333	1237.6192	1087.2656	833.1408	620.1001333	486.2948	439.9772	408.7852	231.4504	12.83051917	12.13855199	11.26499001	17.12827422	21.3242168	26.28666751	25.4010061	42.07981834
14	Pointcloud_2019_07_02_16_17_41	3644929005	6378	84.938	34	L385_d_complex		21	1502.29	8.091866667	5.837566667	10.7395	28.3199	62.3254	61.4216	78.69316667	213.4851	186.3015	88.17816667	396.8510667	427.1242	473.4445333	537.0713667	570.5459667	458.0856333	628.3837	516.3174	656.4386333	962.9118333	1502.294633	1380.7071	1089.745367	1235.484167	1153.6576	1143.2968	846.1724	623.1295667	533.3219	467.0191	337.8181	272.4762	12.83051917	12.13855199	11.26499001	17.12827422	21.3242168	26.28666751	25.4010061	42.07981834
14	Pointcloud_2019_07_02_16_17_41	3644929005	6380	84.938	34	L385_d_complex		21	1823.32	15.092	16.839	9.745	43.329	36.334	43.436	159.715	199.521	151.365	295.265	296.924	695.182	597.552	589.137	575.603	755.133	702.427	712.354	638.463	1071.935	1823.323	1566.741	1284.777	1374.525	1258.696	1147.328	866.204	773.159	544.349	482.061	478.851	346.502	12.83051917	12.13855199	11.26499001	17.12827422	21.3242168	26.28666751	25.4010061	42.07981834
14	Pointcloud_2019_07_02_16_17_41	3644929005	6382	84.94	34	L385_d_complex		21	1585.35	4.092133333	21.84043333	19.7505	85.3381	47.3426	74.4504	124.7368333	194.5569	145.4285	91.35183333	318.9969333	380.2398	592.6594667	537.2026333	495.6600333	563.1803667	530.4703	480.3906	689.4873667	1060.958167	1585.351367	1416.7749	1062.808633	1274.565833	1237.7344	929.3592	753.2356	587.1884333	582.3761	556.1029	331.8839	318.5278	12.83051917	12.13855199	11.26499001	17.12827422	21.3242168	26.28666751	25.4010061	42.07981834
14	Pointcloud_2019_07_02_16_17_41	3644929005	6384	84.94	34	L385_d_complex		21	1759.38	4.092266667	5.841866667	33.756	65.3472	80.3512	70.4648	152.7586667	200.5928	203.492	351.4386667	457.0698667	500.2976	592.7669333	453.2682667	514.7170667	752.2277333	787.5136	686.4272	755.5117333	1052.981333	1759.379733	1566.8088	1196.840267	1318.606667	1356.7728	1185.3904	1008.2672	713.2178667	606.4032	444.1448	383.9168	352.5536	12.83051917	12.13855199	11.26499001	17.12827422	21.3242168	26.28666751	25.4010061	42.07981834
14	Pointcloud_2019_07_02_16_17_41	3644929005	6386	84.94	34	L385_d_complex		21	1526.41	5.0924	3.8433	13.7615	21.3563	52.3598	24.4792	88.7805	229.6287	229.5555	276.5255	429.1428	515.3554	713.8744	417.3339	644.7741	653.2751	610.5569	559.4638	672.5361	970.0045	1526.4081	1399.8427	1177.8719	1182.6475	1125.8112	1078.4216	796.2988	654.2473	519.4303	544.1867	466.9497	357.5794	12.83051917	12.13855199	11.26499001	17.12827422	21.3242168	26.28666751	25.4010061	42.07981834
14	Pointcloud_2019_07_02_16_17_41	3644929005	6388	84.94	34	L385_d_complex		21	1714.44	11.09253333	21.84473333	13.767	30.3654	58.3684	55.4936	140.8023333	264.6646	220.619	293.6123333	557.2157333	599.4132	589.9818667	633.3995333	507.8311333	643.3224667	717.6002	648.5004	800.5604667	1087.027667	1714.436467	1684.8766	1201.903533	1290.688333	1334.8496	1082.4528	892.3304	767.2767333	506.4574	514.2286	477.9826	318.6052	12.83051917	12.13855199	11.26499001	17.12827422	21.3242168	26.28666751	25.4010061	42.07981834
14	Pointcloud_2019_07_02_16_17_41	3644929005	6390	84.939	34	L385_d_complex		21	1757.46	26.09266667	10.84616667	14.7725	48.3745	39.377	59.508	145.8241667	210.7005	212.6825	302.6991667	424.2886667	546.471	557.0893333	461.4651667	655.8881667	602.3698333	657.6435	562.537	649.5848333	1060.050833	1757.464833	1661.9105	1181.935167	1323.729167	1162.888	1117.484	946.362	658.3061667	552.4845	408.2705	465.0155	367.631	12.83051917	12.13855199	11.26499001	17.12827422	21.3242168	26.28666751	25.4010061	42.07981834
14	Pointcloud_2019_07_02_16_17_41	3644929005	6392	84.939	34	L385_d_complex		21	2012.49	39.0928	17.8476	35.778	48.3836	53.3856	97.5224	138.846	238.7364	204.746	283.786	483.3616	607.5288	619.1968	678.5308	578.9452	574.4172	706.6868	544.5736	835.6092	1195.074	2012.4932	1776.9444	1261.9668	1376.77	1356.9264	1183.5152	849.3936	725.3356	572.5116	608.3124	439.0484	279.6568	12.83051917	12.13855199	11.26499001	17.12827422	21.3242168	26.28666751	25.4010061	42.07981834
14	Pointcloud_2019_07_02_16_17_41	3644929005	6394	84.939	34	L385_d_complex		21	1545.52	0	0	0.7835	0	10.3942	40.5368	113.8678333	181.7723	107.8095	189.8728333	461.4345333	534.5866	763.3042667	626.5964333	404.0022333	641.4645667	658.7301	578.6102	614.6335667	883.0971667	1545.521567	1481.9783	1196.998433	1225.810833	1182.9648	1003.5464	752.4252	696.3650333	476.5387	402.3543	348.0813	362.6826	12.83051917	12.13855199	11.26499001	17.12827422	21.3242168	26.28666751	25.4010061	42.07981834
14	Pointcloud_2019_07_02_16_17_41	3644929005	6396	84.939	34	L385_d_complex		21	1909.55	8.093066667	6.850466667	31.789	43.4018	69.4028	76.5512	134.8896667	290.8082	357.873	453.9596667	541.5074667	633.6444	647.4117333	752.6620667	720.0592667	722.5119333	649.7734	714.6468	739.6579333	1068.120333	1909.549933	1794.0122	1368.030067	1454.851667	1326.0032	1189.5776	1049.4568	735.3944667	639.5658	521.3962	404.1142	394.7084	12.83051917	12.13855199	11.26499001	17.12827422	21.3242168	26.28666751	25.4010061	42.07981834
14	Pointcloud_2019_07_02_16_17_41	3644929005	6398	84.941	34	L385_d_complex		21	1949.58	0.0932	23.8519	37.7945	36.4109	50.4114	100.5656	171.9115	271.8441	240.9365	253.0465	598.5804	762.7022	887.5192	715.7277	683.1163	796.5593	777.8167	771.6834	814.6823	1296.1435	1949.5783	1840.0461	1353.0617	1542.8925	1485.0416	1339.6088	851.4884	788.4239	604.5929	602.4381	519.1471	462.7342	12.83051917	12.13855199	11.26499001	17.12827422	21.3242168	26.28666751	25.4010061	42.07981834
14	Pointcloud_2019_07_02_16_17_41	3644929005	6400	84.941	34	L385_d_complex		21	1806.61	3.093333333	3.853333333	12.8	26.42	55.42	45.58	142.9333333	264.88	335	235.1333333	475.6533333	602.76	736.6266667	720.7933333	694.1733333	695.6066667	866.86	801.72	861.7066667	1197.166667	1806.606667	1648.08	1349.093333	1608.933333	1379.08	1261.64	929.52	726.4533333	689.62	588.48	478.18	365.76	12.83051917	12.13855199	11.26499001	17.12827422	21.3242168	26.28666751	25.4010061	42.07981834
14	Pointcloud_2019_07_02_16_17_41	3644929005	6402	84.941	34	L385_d_complex		21	1908.64	4.093466667	9.854766667	32.8055	89.4291	37.4286	120.5944	130.9551667	294.9159	240.0635	336.2201667	431.7262667	642.8178	744.7341333	677.8589667	551.2303667	849.6540333	744.9033	840.7566	755.7310333	1220.189833	1908.635033	1822.1139	1347.124967	1428.974167	1445.1184	1169.6712	1005.5516	897.4827667	583.6471	573.5219	412.2129	402.7858	12.83051917	12.13855199	11.26499001	17.12827422	21.3242168	26.28666751	25.4010061	42.07981834
14	Pointcloud_2019_07_02_16_17_41	3644929005	6404	84.941	34	L385_d_complex		21	708.66	7.0936	24.8562	14.811	24.4382	32.4372	44.6088	45.977	24.9518	37.127	128.307	53.7992	201.8756	348.8416	314.9246	274.2874	277.7014	220.9466	188.7932	249.7554	377.213	708.6634	676.1478	408.1566	550.015	584.1568	498.7024	275.5832	208.5122	214.6742	219.5638	249.2458	111.8116	12.83051917	12.13855199	11.26499001	17.12827422	21.3242168	26.28666751	25.4010061	42.07981834
14	Pointcloud_2019_07_02_16_17_41	3644929005	6406	84.94	34	L385_d_complex		21	3717.69	10.09373333	27.85763333	42.8165	51.4473	65.4458	132.6232	176.9988333	315.9877	311.1905	530.3938333	798.8721333	1190.9334	1350.949067	1197.990233	1352.344433	1297.748767	1445.9899	1286.8298	1557.779767	2304.236167	3717.691767	3562.1817	2494.188233	2915.055833	2689.1952	2488.7336	1709.6148	1367.541633	1150.7013	1084.6057	805.2787	548.8374	12.83051917	12.13855199	11.26499001	17.12827422	21.3242168	26.28666751	25.4010061	42.07981834
15	Pointcloud_2019_07_03_11_10_28	3644996893	140	88.578	73	L325_t		10	552.34	0.484285714	0	14.20457143	74.91371429	229.2602857	284.9157143	452.7905714	663.5625714	552.2582857	552.3388571	496.854	608.9522857	380.2942857	366.226	389.1117143	365.7645714	306.4794286	262.9682857	243.682	311.4465714	319.0182857	238.96	370.5057143	366.6277143	348.8231429	321.6468571	278.6411429	314.9991429	238.2845714	273.5585714	295.0694286	236.4754286	11.75490441	10.55988215	14.00833085	21.62534521	18.51725922	16.84042755	31.07982554	45.99384017
15	Pointcloud_2019_07_03_11_10_28	3644996901	788	89.032	72	L325_t		10	1189.50	10.34542857	144.8668	304.4820571	377.5061714	672.3246286	794.2945714	993.2432571	1326.365657	1253.456229	1189.497486	958.7268	1197.511029	1073.527429	820.9692	599.5977714	560.3540571	635.5507429	584.9382286	413.2444	353.6384571	532.8482286	342.272	339.3925714	301.2449714	406.9229143	274.3110857	242.6585143	186.0621143	229.3380571	172.0288571	90.92874286	163.9739429	11.75490441	10.55988215	14.00833085	21.62534521	18.51725922	16.84042755	31.07982554	45.99384017
15	Pointcloud_2019_07_03_11_10_28	3644996901	790	89.031	72	L325_t		10	535.61	0	43.869	99.486	167.508	251.331	266.305	448.257	448.399	244.534	535.606	632.819	302.593	412.63	345.061	262.661	310.396	256.588	196.969	232.277	131.673	194.894	230.31	209.42	170.287	116.951	237.344	111.674	48.087	96.366	79.055	133.953	86.994	11.75490441	10.55988215	14.00833085	21.62534521	18.51725922	16.84042755	31.07982554	45.99384017
15	Pointcloud_2019_07_03_11_10_28	3644996901	794	89.028	72	L325_t		10	524.82	2.344142857	10.8734	84.49388571	154.5116571	249.3437429	360.3258571	384.2844857	586.4656857	496.6895429	524.8230286	610.0034	513.7569429	465.8351429	286.2446	363.7874571	346.4798857	182.6625143	262.0305429	306.3422	291.7420857	180.9855429	265.386	323.4748571	188.3710571	231.0071714	63.40982857	120.7049714	27.13677143	121.4218857	95.10728571	53.00151429	84.03411429	11.75490441	10.55988215	14.00833085	21.62534521	18.51725922	16.84042755	31.07982554	45.99384017
15	Pointcloud_2019_07_03_11_10_28	3644996901	796	89.027	72	L325_t		10	1393.93	9.343714286	38.8756	148.4978286	284.5134857	514.3501143	809.3362857	971.2982286	1302.499029	1364.767314	1393.931543	1381.0956	1159.838914	1134.937714	915.3364	847.8506857	801.5218286	686.6997714	603.0613143	636.3748	645.7766286	749.0313143	583.424	507.5022857	463.4130857	404.0352571	426.4427429	307.7204571	238.1616571	219.4498286	258.1334286	216.0257714	171.0541714	11.75490441	10.55988215	14.00833085	21.62534521	18.51725922	16.84042755	31.07982554	45.99384017
15	Pointcloud_2019_07_03_11_10_28	3644996901	800	89.047	72	L325_t		10	596.15	22.34285714	6.88	65.50571429	158.5171429	228.3628571	411.3571429	400.3257143	406.5657143	342.9228571	596.1485714	429.28	413.0028571	382.1428571	483.52	295.9771429	326.6057143	181.7742857	258.1228571	254.44	225.8457143	250.1228571	156.5	207.5571429	152.4971429	181.0914286	163.5085714	187.7514286	92.21142857	76.50571429	81.18571429	58.07428571	88.09428571	11.75490441	10.55988215	14.00833085	21.62534521	18.51725922	16.84042755	31.07982554	45.99384017
15	Pointcloud_2019_07_03_11_10_28	3644996901	808	89.041	72	L325_t		10	1373.58	9.341142857	41.8888	117.5214857	250.5244571	432.3883429	696.3988571	794.3806857	1132.699086	996.2339429	1373.582629	1288.6488	1246.330743	1243.553143	869.8872	714.2300571	876.7734857	812.9233143	592.2459429	648.5704	714.9838857	659.3059429	625.652	541.6668571	528.6652571	377.2037714	426.6402286	418.8133714	419.3109714	254.6174857	302.2902857	290.1713143	236.1745143	11.75490441	10.55988215	14.00833085	21.62534521	18.51725922	16.84042755	31.07982554	45.99384017
15	Pointcloud_2019_07_03_11_10_28	3644996901	812	89.038	72	L325_t		10	654.80	42.34028571	49.8932	148.5293714	283.5281143	393.4010857	598.4197143	560.4081714	666.7657714	680.3894857	654.7996571	746.8332	491.4946857	510.7582857	301.0708	405.3565143	291.8573714	202.9978286	317.3074857	231.6356	211.0529714	222.3974857	118.728	284.7217143	161.7493143	181.2599429	197.7060571	207.8443429	142.3607429	101.6733714	99.34257143	39.21982857	20.21462857	11.75490441	10.55988215	14.00833085	21.62534521	18.51725922	16.84042755	31.07982554	45.99384017
15	Pointcloud_2019_07_03_11_10_28	3644996921	2442	90.176	71	L385_m		21	166.70	15.991	42.6862	116.7428	170.0184	221.5938	324.919	315.6086	508.9402	352.7732	512.2388	533.9762	415.3014	554.354	271.8878	211.8878	141.0408	148.3624	260.3862	128.2046	91.2054	166.7012	144.698	133.076	115.0026	140.1498	34.5312	49.4652	68.6426	89.4468	13.649	7.9894	14.5612	11.75490441	10.55988215	14.00833085	21.62534521	18.51725922	16.84042755	31.07982554	45.99384017
15	Pointcloud_2019_07_03_11_10_28	3644996925	2740	90.402	70	L385_m		21	3037.52	12.92714286	17.014	117.3302857	290.2908571	550.5431429	908.4728571	1048.656286	1555.908286	1458.361143	2199.407429	2193.714	2344.515143	2455.637143	2097.566	2060.308857	2038.290286	2217.913714	2221.971143	2111.062	2869.352286	3037.521143	2451.36	2342.162857	2430.264857	1869.334571	1626.435429	1296.772571	1182.350571	1063.610286	910.5442857	801.6037143	551.5497143	11.75490441	10.55988215	14.00833085	21.62534521	18.51725922	16.84042755	31.07982554	45.99384017
15	Pointcloud_2019_07_03_11_10_28	3644996927	2892	90.501	70	L385_m	L325_s	21	1216.00	17.89457143	42.1812	23.62994286	70.42982857	82.02737143	170.2654286	277.7007429	445.4423429	429.2717714	695.6545143	811.7212	702.7449714	1133.432571	740.5428	730.1142286	937.4779429	1039.745257	805.3097714	1094.5396	1081.977543	1215.999771	1171.248	1003.247429	1043.459029	825.4690857	740.9369143	693.9494857	593.2418857	529.7339429	471.5311429	462.4472571	380.0740571	11.75490441	10.55988215	14.00833085	21.62534521	18.51725922	16.84042755	31.07982554	45.99384017
15	Pointcloud_2019_07_03_11_10_28	3644996928	3002	90.584	70	L385_m		21	2888.52	25.871	24.3022	88.8468	165.5304	245.3778	433.839	667.4566	1071.2762	843.5492	1379.6228	1622.7922	1925.2534	2280.074	1884.5918	1713.5918	2005.7848	2177.7944	1968.0022	2001.3326	2638.8774	2888.5172	2430.338	2215.756	2209.7706	1894.0138	1393.7472	1189.8012	993.6106	840.2708	810.969	647.7814	560.1772	11.75490441	10.55988215	14.00833085	21.62534521	18.51725922	16.84042755	31.07982554	45.99384017
15	Pointcloud_2019_07_03_11_10_28	3644996928	3008	90.58	70	L385_m		21	2351.65	12.86971429	43.3088	87.85862857	205.5358857	356.3969143	612.8702857	888.4978286	1107.376229	1357.782514	1701.948343	2230.0688	2232.499314	2351.381714	2009.8672	1896.781486	2388.910629	2078.906171	2002.094514	2094.4304	2321.981029	2351.654514	2146.452	1873.838286	1837.896686	1582.098057	1279.845943	1206.847657	1018.685257	818.3546286	765.0474286	721.8541714	600.2373714	11.75490441	10.55988215	14.00833085	21.62534521	18.51725922	16.84042755	31.07982554	45.99384017
15	Pointcloud_2019_07_03_11_10_28	3644996931	3242	90.736	70	L385_m		21	632.01	0	29.5662	3.319942857	56.74982857	148.1423714	273.0904286	287.1057429	387.2773429	348.8817714	526.6445143	462.8562	522.0899714	621.3825714	223.6078	381.1792286	368.8179429	360.2652571	461.6947714	452.2446	561.0225429	632.0097714	503.898	434.0474286	623.8140286	409.3840857	375.6969143	345.6594857	236.5968857	269.6239429	206.1061429	238.6922571	250.5840571	11.75490441	10.55988215	14.00833085	21.62534521	18.51725922	16.84042755	31.07982554	45.99384017
15	Pointcloud_2019_07_03_11_10_28	3644996934	3512	90.935	70	L385_br_d		21	1986.19	0	19.8632	28.85222857	117.9966857	303.0025143	477.4982857	755.9610286	1146.778629	1309.380914	1650.293943	1916.3032	1793.156114	1906.229714	1768.0008	1693.715086	1741.480229	1751.294971	1730.848914	2220.6456	1924.685829	1986.188914	1673.028	1600.750286	1596.487886	1179.175657	1341.140343	1127.750057	829.9564571	699.3962286	706.6354286	567.9669714	443.2917714	11.75490441	10.55988215	14.00833085	21.62534521	18.51725922	16.84042755	31.07982554	45.99384017
15	Pointcloud_2019_07_03_11_10_28	3644996942	4186	91.398	69	L385_br_d		21	1451.61	0	23.6046	158.1809714	314.6129143	658.1496857	1041.012714	1211.592371	1624.015171	1375.589886	1525.863257	1628.3746	1921.780486	1982.796286	1448.9374	1463.023114	1447.614971	1324.850629	1192.218886	1206.6318	1241.326771	1451.613886	1353.834	1123.993714	1099.651514	897.6405429	896.2324571	740.9687429	495.3429429	539.8129714	485.4455714	430.1416286	367.0510286	11.75490441	10.55988215	14.00833085	21.62534521	18.51725922	16.84042755	31.07982554	45.99384017
15	Pointcloud_2019_07_03_11_10_28	3644996946	4506	91.628	69	L385_br_d		21	1460.94	36.54871429	69.9566	195.8118286	286.9054857	566.1691143	758.6812857	1113.791229	1353.350029	1533.033314	1687.225543	1711.1266	1703.895914	2030.207714	1415.6254	1369.139686	1422.325829	1216.811771	1147.142314	1248.8478	1280.853629	1460.937314	1253.914	1029.382286	1023.376086	936.1342571	713.4987429	649.4464571	417.3246571	422.2838286	399.6284286	353.0227714	272.2601714	11.75490441	10.55988215	14.00833085	21.62534521	18.51725922	16.84042755	31.07982554	45.99384017
15	Pointcloud_2019_07_03_11_10_28	3644996946	4508	91.627	69	L385_m		21	1068.98	0	0	38.81577143	70.90731429	152.1754857	231.6917143	331.8049714	522.3833714	670.1110857	549.3340571	968.2188	1088.977886	1213.310286	896.7172	947.2029143	866.3677714	1014.849029	988.1730857	832.8804	1123.888171	1068.983086	851.952	619.4097143	851.4181143	712.1623429	646.5316571	538.4619429	344.3495429	402.3117714	285.6545714	233.0470286	170.2802286	11.75490441	10.55988215	14.00833085	21.62534521	18.51725922	16.84042755	31.07982554	45.99384017
15	Pointcloud_2019_07_03_11_10_28	3644996949	4720	91.776	69	L385_m		21	790.83	0	13.192	27.23371429	83.10114286	112.8508571	107.7971429	193.2617143	310.9177143	296.3548571	479.8365714	387.992	503.6668571	689.1828571	395.448	419.9051429	529.8137143	609.7982857	484.4348571	519.336	669.5497143	790.8348571	584.98	646.3171429	567.8731429	531.1394286	464.0205714	295.1034286	211.9874286	177.2737143	179.4257143	115.6182857	125.4062857	11.75490441	10.55988215	14.00833085	21.62534521	18.51725922	16.84042755	31.07982554	45.99384017
15	Pointcloud_2019_07_03_11_10_28	3644996949	4722	91.775	69	L385_m		21	1245.88	0	0	84.23765714	146.1029714	240.8572286	294.8075714	501.2754571	697.9510571	632.4326286	822.9450857	937.0842	913.7488286	998.2854286	672.5398	786.9683714	851.8556571	809.8355429	773.4656286	842.3686	986.5842571	1245.880629	909.018	764.3445714	809.9151714	754.1675143	561.0534857	459.1189143	374.0123143	205.3016571	252.4518571	272.6425429	184.4263429	11.75490441	10.55988215	14.00833085	21.62534521	18.51725922	16.84042755	31.07982554	45.99384017
15	Pointcloud_2019_07_03_11_10_28	3644996953	5032	91.99	69	L374_m		21	868.98	11.436	0	20.8488	46.3864	153.8448	233.424	439.4056	670.1192	586.4872	773.7648	823.3752	760.4544	1076.184	635.7688	741.7688	732.3568	830.6104	813.2352	978.4216	842.9384	868.9752	895.908	849.596	771.4296	786.5208	812.1552	826.5192	608.8696	675.6328	591.504	539.4024	505.5352	11.75490441	10.55988215	14.00833085	21.62534521	18.51725922	16.84042755	31.07982554	45.99384017
15	Pointcloud_2019_07_03_11_10_28	3644996954	5138	92.052	69	L385_m		21	998.40	0	29.6518	26.05777143	57.48331429	106.1824857	112.9767143	320.1339714	473.8863714	358.6090857	632.5160571	717.2618	647.7988857	706.6202857	474.6342	568.1199143	805.5797714	691.5850286	542.8660857	692.1494	1004.769171	998.4010857	698.922	714.0497143	758.6571143	634.0093429	568.8996571	332.3399429	266.1885429	265.1137714	291.8895714	215.6880286	200.5982286	11.75490441	10.55988215	14.00833085	21.62534521	18.51725922	16.84042755	31.07982554	45.99384017
15	Pointcloud_2019_07_03_11_10_28	3644996955	5230	92.124	69	L325_t		10	451.51	8.393571429	69.753	169.2391429	234.5674286	254.4755714	358.4564286	374.7661429	465.4201429	376.1865714	451.5077143	438.503	331.5695714	299.3385714	329.857	150.0284286	225.5091429	149.2988571	174.2815714	140.649	234.3581429	206.5065714	94.67	62.31142857	141.5904286	19.30128571	51.41371429	56.05228571	25.33328571	26.39914286	80.09214286	48.80385714	47.52085714	11.75490441	10.55988215	14.00833085	21.62534521	18.51725922	16.84042755	31.07982554	45.99384017
15	Pointcloud_2019_07_03_11_10_28	3644996960	5608	92.383	68	L385_m		21	886.16	10.31257143	3.1688	35.98434286	57.91302857	103.6797714	112.4274286	129.3635429	179.7219429	310.8853714	321.0169143	339.9288	463.0621714	656.7245714	591.2072	437.9786286	536.4363429	452.3404571	549.0973714	552.8104	602.8867429	886.1573714	674.852	484.4954286	591.5338286	481.6094857	333.6345143	230.9790857	274.0366857	249.6803429	207.0331429	207.3884571	153.3116571	11.75490441	10.55988215	14.00833085	21.62534521	18.51725922	16.84042755	31.07982554	45.99384017
15	Pointcloud_2019_07_03_11_10_28	3644996970	6394	92.922	68	L385_m		21	682.15	19.14414286	2.0334	2.533885714	13.63165714	18.18374286	58.52585714	76.76448571	235.8256857	182.4495429	446.6630286	316.1634	415.2769429	415.0351429	433.2846	412.8274571	494.9198857	594.9825143	638.1905429	594.6222	608.4620857	682.1455429	616.786	451.2748571	409.0510571	374.6471714	356.5698286	239.0649714	223.8167714	178.6618857	207.3072857	156.9215143	126.1941143	11.75490441	10.55988215	14.00833085	21.62534521	18.51725922	16.84042755	31.07982554	45.99384017
15	Pointcloud_2019_07_03_11_10_28	3644996975	6864	93.25	68	L385_m		21	868.90	0	18.5504	62.46045714	50.06137143	86.68102857	79.97657143	230.9940571	298.6612571	302.7258286	435.1638857	454.8304	654.5402286	691.1394286	605.8576	612.6861714	489.7764571	567.7379429	577.4218286	634.2832	745.5796571	868.9018286	691.716	616.7205714	522.9277714	416.2473143	383.3046857	339.7041143	126.6649143	191.2284571	256.4508571	227.6219429	135.9075429	11.75490441	10.55988215	14.00833085	21.62534521	18.51725922	16.84042755	31.07982554	45.99384017
15	Pointcloud_2019_07_03_11_10_28	3644996976	6924	93.299	68	L385_m		21	763.27	4.030571429	17.6164	56.57874286	88.11622857	71.87217143	163.2894286	252.4063429	307.6615429	317.0589714	439.4193143	620.5964	724.9993714	646.2165714	606.6116	412.5830286	459.0347429	484.8556571	429.3449714	375.2612	565.6159429	763.2749714	485.856	325.5434286	470.1886286	328.0898857	283.2921143	117.1686857	139.4114857	118.0667429	129.2351429	133.3496571	114.5092571	11.75490441	10.55988215	14.00833085	21.62534521	18.51725922	16.84042755	31.07982554	45.99384017
15	Pointcloud_2019_07_03_11_10_28	3644996976	6942	93.31	68	L385_m		21	873.69	5.026714286	8.6362	85.61422857	68.13268571	105.9295143	167.3832857	231.5300286	280.9616286	253.7589143	694.3959429	629.4262	720.7371143	743.1397143	587.4378	533.1520857	676.4122286	581.1909714	568.6219143	639.5546	721.9268286	873.6869143	649.198	633.7902857	786.5668857	606.3426571	590.5883429	339.3080571	252.6354571	255.3182286	241.4704286	204.5679714	148.6897714	11.75490441	10.55988215	14.00833085	21.62534521	18.51725922	16.84042755	31.07982554	45.99384017
15	Pointcloud_2019_07_03_11_10_28	3644996976	6944	93.308	68	L385_m		21	1149.73	11.02628571	37.6384	94.61817143	118.1345143	144.9358857	251.3937143	400.5437714	603.9949714	477.8366857	537.5044571	894.5184	910.8190857	941.2422857	787.5296	772.2153143	832.4541714	942.2282286	748.6526857	665.5872	916.9613714	1149.732686	906.236	834.8177143	894.6089143	709.3707429	576.6212571	327.3235429	386.6603429	246.3461714	247.4965714	205.5922286	155.7098286	11.75490441	10.55988215	14.00833085	21.62534521	18.51725922	16.84042755	31.07982554	45.99384017
15	Pointcloud_2019_07_03_11_10_28	3644996977	6976	93.331	68	L385_m		21	664.47	3.019428571	18.6736	48.68125714	64.16377143	150.0378286	286.5605714	293.7636571	419.5284571	362.0810286	404.2406857	431.9936	537.1306286	732.8834286	557.9984	300.2269714	581.1252571	599.8243429	500.1450286	453.1088	600.5140571	664.4650286	446.844	420.2565714	657.2813714	462.8201143	273.1478857	207.5713143	177.0585143	164.7932571	258.9148571	207.9803429	127.0307429	11.75490441	10.55988215	14.00833085	21.62534521	18.51725922	16.84042755	31.07982554	45.99384017
15	Pointcloud_2019_07_03_11_10_28	3644996983	7484	93.68	68	L385_m		21	180.09	10.91057143	82.2324	166.6827429	252.6282286	236.6561714	236.2094286	286.2543429	268.9975429	252.8349714	212.8033143	232.4124	258.9513714	199.9365714	141.3156	100.2870286	236.7787429	136.2876571	172.9609714	144.3892	178.2879429	180.0909714	214.496	101.2234286	173.9566286	161.9538857	150.5081143	0	43.37948571	21.89074286	51.55514286	15.14165714	66.12525714	11.75490441	10.55988215	14.00833085	21.62534521	18.51725922	16.84042755	31.07982554	45.99384017
15	Pointcloud_2019_07_03_11_10_28	3644996983	7520	93.698	68	L385_br_d		21	1817.91	0	10.272	45.75371429	90.66114286	166.7708571	275.3971429	368.5017143	625.5977143	729.2348571	836.7565714	1144.072	1507.426857	1397.782857	1331.968	1282.425143	1257.533714	1296.958286	1317.514857	1399.976	1590.909714	1817.914857	1561.18	1297.717143	1495.713143	1153.459429	938.1005714	874.7834286	671.8274286	562.3937143	412.0257143	429.5782857	260.4862857	11.75490441	10.55988215	14.00833085	21.62534521	18.51725922	16.84042755	31.07982554	45.99384017
15	Pointcloud_2019_07_03_11_10_28	3644996983	7522	93.696	68	L385_m		21	747.96	1.902428571	25.2742	27.75765714	64.66297143	65.77722857	107.4075714	218.5154571	317.6310571	298.3126286	284.8650857	633.1642	485.5088286	540.8854286	640.0598	541.4883714	606.5756571	621.9955429	534.5456286	635.0086	671.9442571	747.9606286	740.218	601.7445714	555.7551714	477.4875143	422.1334857	283.7989143	282.8523143	236.4216571	180.0518571	199.6025429	170.5063429	11.75490441	10.55988215	14.00833085	21.62534521	18.51725922	16.84042755	31.07982554	45.99384017
15	Pointcloud_2019_07_03_11_10_28	3644996983	7524	93.72	68	L385_m		21	1077.01	0	17.2764	67.7616	137.6648	150.7836	226.418	338.5292	523.6644	444.3904	750.9736	815.2564	929.5908	1069.988	715.1516	597.5516	814.6176	756.0328	685.5764	722.0412	946.9788	1077.0064	1000.256	793.772	745.7972	732.5156	651.1664	347.8144	307.8772	276.4496	295.078	139.6268	159.5264	11.75490441	10.55988215	14.00833085	21.62534521	18.51725922	16.84042755	31.07982554	45.99384017
15	Pointcloud_2019_07_03_11_10_28	3644996984	7608	93.775	68	L385_m		21	408.93	9.884	21.3688	55.9272	69.7416	194.0512	199.856	321.1064	366.0648	260.6568	392.5312	434.1288	369.0336	381.296	554.0072	399.2072	350.3792	358.5976	323.8688	360.4104	414.4296	408.9288	375.852	304.924	367.5624	277.6952	232.5488	182.4648	137.9224	115.6232	109.176	126.6456	48.3688	11.75490441	10.55988215	14.00833085	21.62534521	18.51725922	16.84042755	31.07982554	45.99384017
15	Pointcloud_2019_07_03_11_10_28	3644996985	7646	93.793	68	L385_m		21	161.80	0	85.4106	251.0021143	228.7763429	239.1722571	230.0541429	190.3675143	140.6983143	18.13445714	100.5929714	45.8806	58.59105714	154.2448571	107.7514	0	25.17611429	47.30548571	95.45345714	15.0298	53.08591429	161.7984571	60.574	8.445142857	32.36094286	119.2288286	30.17417143	0	0	42.15411429	26.67271429	78.10648571	0	11.75490441	10.55988215	14.00833085	21.62534521	18.51725922	16.84042755	31.07982554	45.99384017
16	Pointcloud_2019_07_04_10_59_16	3645082627	397	89.435	5	L325_s		10	1006.76	22.1528	6.5562	39.9754	116.8538	198.697	341.7592	540.106	702.8502	897.3292	1006.7576	1005.3696	974.2216	931.4912	772.1012	523.8814	731.3556	657.0274	796.6118	848.3492	701.9386	792.6572	800.1766	706.018	799.7952	746.6078	784.2432	576.357	588.8976	519.0298	419.812	530.8766	357.0214	11.44261042	16.47253607	11.38419958	15.73425139	23.30688978	21.32187192	21.35519713	71.35895179
16	Pointcloud_2019_07_04_10_59_16	3645082627	403	89.432	5	L385_m		21	1037.71	17.15725714	9.5676	56.98062857	71.85525714	125.706	232.7616	331.1308571	548.9224571	669.5073143	604.0390857	767.5722286	901.3968	921.7404571	887.2776	801.0400571	759.4716571	827.1337714	700.6964	852.4244571	934.0199429	1037.708457	979.2296571	792.0497143	846.8610286	664.6615429	593.2507429	634.4002857	440.9305143	356.0604	384.8188571	407.8868	284.0600571	11.44261042	16.47253607	11.38419958	15.73425139	23.30688978	21.32187192	21.35519713	71.35895179
16	Pointcloud_2019_07_04_10_59_16	3645082631	721	89.573	6	L374_m	L325_t	21	1788.43	10.39348571	21.1718	107.2577429	266.9324857	521.183	885.8888	1031.448286	1456.752086	1458.947371	1698.957829	1855.311543	1813.6824	2082.951086	1636.6268	1595.448886	1624.622686	1322.771457	1389.1802	1712.413086	1645.331114	1788.425086	1652.041686	1474.730571	1491.349943	1334.509914	1297.650514	994.6944286	780.6749714	831.6822	832.1822857	783.4274	604.1088857	11.44261042	16.47253607	11.38419958	15.73425139	23.30688978	21.32187192	21.35519713	71.35895179
16	Pointcloud_2019_07_04_10_59_16	3645082631	723	89.572	6	L385_m		21	3746.44	39.39497143	46.1756	256.2594857	381.9329714	405.186	875.8896	1203.456571	1544.776171	1812.006743	2052.051657	3052.379086	3010.7408	3353.034171	2776.6856	2844.501771	2756.661371	2788.806914	2332.2084	2746.438171	3075.358229	3746.442171	3151.059371	2874.741143	2938.371886	2456.527829	2257.653029	1601.708857	1454.685943	1065.6924	1176.184571	1002.4308	745.1217714	11.44261042	16.47253607	11.38419958	15.73425139	23.30688978	21.32187192	21.35519713	71.35895179
16	Pointcloud_2019_07_04_10_59_16	3645082631	725	89.572	6	L314_d	L385_m	8	658.80	10.39645714	37.1794	116.2612286	209.9334571	459.189	606.8904	681.4648571	658.8002571	652.0661143	533.1454857	686.4466286	766.7992	490.1172571	508.7444	511.5546571	323.7000571	303.8423714	352.2366	372.4632571	336.3853429	488.4592571	391.0770571	434.7517143	346.3938286	229.5457429	227.6555429	258.7232857	171.6969143	163.7026	174.1868571	114.4342	25.13465714	11.44261042	16.47253607	11.38419958	15.73425139	23.30688978	21.32187192	21.35519713	71.35895179
16	Pointcloud_2019_07_04_10_59_16	3645082631	729	89.57	6	L341_s		13	773.28	17.39942857	9.187	65.26471429	145.9344286	274.195	400.892	561.4814286	642.8484286	708.1848571	667.3331429	818.5817143	899.916	773.2834286	589.862	413.6604286	466.7774286	633.9132857	380.293	405.5134286	576.4395714	596.4934286	437.1124286	387.7728571	590.4377143	383.5815714	413.6605714	340.7521429	318.7188571	147.723	184.1914286	177.441	154.1604286	11.44261042	16.47253607	11.38419958	15.73425139	23.30688978	21.32187192	21.35519713	71.35895179
16	Pointcloud_2019_07_04_10_59_16	3645082633	867	89.623	7	L314_d		8	790.51	31.50194286	41.4492	47.38497143	108.9679429	356.402	554.9472	603.0531429	790.5103429	664.2814857	716.8073143	539.2421714	422.9456	267.0163429	160.9192	97.30954286	93.44674286	117.3598286	23.2388	66.24434286	49.31045714	10.67234286	90.33274286	27.50228571	149.9517714	98.81765714	137.8340571	181.7477143	87.47588571	90.4268	41.34914286	210.6756	93.04954286	11.44261042	16.47253607	11.38419958	15.73425139	23.30688978	21.32187192	21.35519713	71.35895179
16	Pointcloud_2019_07_04_10_59_16	3645082666	3535	91.172	10	L413_m		26	551.19	1.483885714	7.5184	75.70994286	191.6158857	335.404	381.0144	487.1062857	516.6406857	476.4829714	427.9746286	539.3443429	510.8512	567.8526857	423.3584	355.8590857	358.0534857	538.6596571	382.8576	472.7086857	498.4809143	481.4646857	437.9254857	525.6045714	573.2235429	519.7153143	551.1881143	550.9954286	259.1117714	312.0336	354.3982857	340.2112	202.2390857	11.44261042	16.47253607	11.38419958	15.73425139	23.30688978	21.32187192	21.35519713	71.35895179
16	Pointcloud_2019_07_04_10_59_16	3645082667	3643	91.245	10	L385_m	L385_br_complex	21	796.39	42.56411429	46.7236	33.80405714	20.64211429	51.566	98.0576	160.5537143	54.94131429	450.6890286	230.0413714	446.9916571	473.0048	604.3393143	382.5336	575.7149143	529.1425143	544.5743429	527.3804	532.0633143	735.9450857	796.3873143	661.8805143	592.1754286	551.4084571	467.6826857	464.3238857	371.7745714	226.7042286	205.5844	130.5217143	127.3948	180.9349143	11.44261042	16.47253607	11.38419958	15.73425139	23.30688978	21.32187192	21.35519713	71.35895179
16	Pointcloud_2019_07_04_10_59_16	3645082673	4113	91.559	10	L385_br_d	L413_m	21	605.40	9.913257143	19.6166	91.21362857	193.7562571	269.271	410.2456	415.5008571	504.6014571	528.6413143	669.0910857	641.8642286	522.7288	595.8644571	402.3516	373.1430571	420.2336571	390.9067714	467.0074	632.9584571	515.3169429	605.4024571	388.0366571	357.6597143	502.5650286	390.8925429	362.9147429	366.1652857	252.2825143	133.9814	230.0588571	193.1938	212.9630571	11.44261042	16.47253607	11.38419958	15.73425139	23.30688978	21.32187192	21.35519713	71.35895179
16	Pointcloud_2019_07_04_10_59_16	3645082673	4115	91.557	10	L385_m	L385_br_d	21	4921.42	16.91474286	66.6204	238.2153714	491.7567429	971.274	1478.2464	1737.509143	2251.625543	2319.700686	2747.184914	3482.931771	3429.7872	3717.947543	3300.4104	3230.195943	3645.272343	3619.942229	3604.0356	3969.983543	4336.344057	4921.419543	4351.054343	3735.670286	3652.586971	3054.910457	3208.917257	2187.179714	1889.293486	1803.9916	1591.061143	1550.1972	1352.975943	11.44261042	16.47253607	11.38419958	15.73425139	23.30688978	21.32187192	21.35519713	71.35895179
16	Pointcloud_2019_07_04_10_59_16	3645082673	4117	91.556	10	L314_d		8	625.65	18.91622857	34.6242	89.21711429	152.7572286	295.277	401.2472	581.5174286	625.6496286	616.7600571	430.2787429	453.9993143	521.8456	378.0306286	235.4692	391.2488286	293.3110286	349.9776857	370.0638	375.0086286	438.3711714	435.4366286	527.0720286	222.6808571	461.6089143	310.9283714	281.9197714	280.1941429	293.3044571	171.0018	146.0634286	202.2006	220.9888286	11.44261042	16.47253607	11.38419958	15.73425139	23.30688978	21.32187192	21.35519713	71.35895179
16	Pointcloud_2019_07_04_10_59_16	3645082681	4809	91.935	11	L385_m	L385_br_complex	21	1050.35	2.430285714	39.939	72.82014286	102.9252857	299.315	671.524	742.3842857	1120.983286	881.3025714	991.7434286	1281.369143	1162.052	953.7782857	1095.814	973.5472857	913.6962857	947.2458571	996.821	1185.688286	859.7527143	1050.348286	1120.191286	1068.338571	1212.201143	1000.126714	1143.789714	1021.186429	992.1005714	771.531	818.8542857	842.377	731.4472857	11.44261042	16.47253607	11.38419958	15.73425139	23.30688978	21.32187192	21.35519713	71.35895179
16	Pointcloud_2019_07_04_10_59_16	3645082684	5005	92.073	11	L325_s		10	947.94	13.57588571	33.3114	164.9909429	180.9728857	200.609	433.6024	567.1962857	730.3436857	834.1209714	947.9386286	738.9883429	907.7752	750.9206857	738.5764	689.7300857	685.4874857	682.7206571	559.5846	748.1466857	808.4099143	893.0226857	621.9244857	573.3745714	582.3515429	298.8823143	350.0361143	269.6004286	206.1757714	143.5306	204.0782857	204.7102	130.7100857	11.44261042	16.47253607	11.38419958	15.73425139	23.30688978	21.32187192	21.35519713	71.35895179
16	Pointcloud_2019_07_04_10_59_16	3645082684	5017	92.085	11	L385_br_d		21	2780.13	35.5848	68.3342	94.0014	148.9758	216.627	340.6072	432.246	778.4882	856.4772	1222.5016	1609.3936	2020.1256	2056.4192	2093.9292	1952.0474	1911.7196	1833.9334	1565.7538	1763.2972	2726.5726	2780.1252	2387.0306	2147.438	2326.4832	1818.9898	1332.0512	956.687	796.2416	625.5918	484.092	468.7306	423.7874	11.44261042	16.47253607	11.38419958	15.73425139	23.30688978	21.32187192	21.35519713	71.35895179
16	Pointcloud_2019_07_04_10_59_16	3645082687	5255	92.235	12	L325_t		10	215.67	18.7616	62.7864	136.2088	174.0336	239.984	394.7024	423.232	549.3544	355.5424	215.6672	548.4312	321.0752	490.3064	244.9264	158.3408	314.3232	224.1528	233.1096	161.2824	196.7992	353.1584	268.1352	178.696	318.0944	156.1216	65.3504	126.404	143.5472	67.8056	83.364	136.1352	131.3208	11.44261042	16.47253607	11.38419958	15.73425139	23.30688978	21.32187192	21.35519713	71.35895179
16	Pointcloud_2019_07_04_10_59_16	3645082697	6087	92.748	13	L385_m		21	763.27	28.37965714	13.3672	80.93382857	212.2356571	424.232	541.0352	735.6788571	999.3740571	733.2409143	711.6998857	811.5290286	699.3696	840.8700571	689.3872	618.3412571	622.4164571	641.9029714	627.8408	680.7180571	718.0787429	763.2660571	802.4924571	815.0937143	817.2226286	739.5739429	733.3963429	900.4062857	683.1113143	575.0488	653.3148571	702.5496	599.6812571	11.44261042	16.47253607	11.38419958	15.73425139	23.30688978	21.32187192	21.35519713	71.35895179
16	Pointcloud_2019_07_04_10_59_16	3645082703	6567	93.015	16	L413_m		26	796.00	0	0	5.352114286	9.352228571	22.952	48.2272	26.66742857	126.1546286	131.4900571	117.2187429	296.7393143	219.3856	287.8106286	295.4992	262.0338286	266.7010286	346.4126857	320.6088	434.7386286	471.5861714	405.3666286	667.7370286	634.6308571	684.4889143	626.8733714	795.9997714	765.8691429	575.7444571	526.4968	593.8634286	571.3656	532.7738286	11.44261042	16.47253607	11.38419958	15.73425139	23.30688978	21.32187192	21.35519713	71.35895179
16	Pointcloud_2019_07_04_10_59_16	3645082711	7261	93.469	27	L413_m		26	1090.87	23.25177143	11.5978	21.95688571	29.52077143	46.993	72.5048	151.5425714	291.5123714	173.0919429	305.7772571	601.1766857	376.6504	657.6413714	358.9028	525.3851714	517.1249714	549.7163143	576.3942	719.4433714	715.9948286	863.2953714	968.8739714	917.2991429	951.1030857	949.0896286	1090.872229	1173.875857	948.5515429	793.0362	787.6565714	936.5454	787.2451714	11.44261042	16.47253607	11.38419958	15.73425139	23.30688978	21.32187192	21.35519713	71.35895179
17	Pointcloud_2019_07_03_11_50_36	3644999328	2029	93.7	48	L325_t	L385_m	10	599.17	8.855571429	38.77385714	82.22371429	136.6065714	155.0245714	293.8785714	274.2842857	544.3557143	454.2918571	599.1684286	491.2741429	379.3271429	510.7394286	397.5911429	354.981	339.314	396.8738571	278.1737143	324.932	292.0075714	442.5635714	381.2787143	254.353	243.2222857	170.8827143	252.1944286	160.7451429	134.2704286	133.6665714	0	20.47671429	43.95371429	10.20021786	6.27959659	15.87765726	14.48524153	14.7633179	22.56742982	20.62064769	51.17247524
17	Pointcloud_2019_07_03_11_50_36	3644999328	2031	93.7	48	L325_t	L385_m	10	488.27	0	28.77497143	78.22434286	96.60891429	166.0281143	299.8857143	420.2908571	473.3851429	563.3541714	488.2710857	436.3562286	516.3994286	501.8334857	350.6810286	432.0464	305.3616	347.8949714	356.2043429	223.9608	332.0433143	447.5897143	343.3163429	245.3832	247.2580571	186.9139429	354.2254857	216.7786286	109.2998857	109.6929143	93.07211429	68.50754286	62.97634286	10.20021786	6.27959659	15.87765726	14.48524153	14.7633179	22.56742982	20.62064769	51.17247524
17	Pointcloud_2019_07_03_11_50_36	3644999328	2033	93.7	48	L325_t	L385_m	10	693.37	0	20.77608571	40.22497143	62.61125714	159.0316571	253.8928571	357.2974286	548.4145714	352.4164857	693.3737429	623.4383143	543.4717143	600.9275429	495.7709143	330.1118	362.4092	508.9160857	369.2349714	360.9896	403.0790571	547.6158571	359.3539714	253.4134	336.2938286	254.9451714	251.2565429	259.8121143	126.3293429	69.71925714	63.10965714	29.53837143	27.99897143	10.20021786	6.27959659	15.87765726	14.48524153	14.7633179	22.56742982	20.62064769	51.17247524
17	Pointcloud_2019_07_03_11_50_36	3644999328	2055	93.704	48	L325_t	L385_m	10	258.50	0	84.78834286	176.2318857	286.6370286	248.0706286	225.9714286	172.3697143	205.7382857	239.1019429	258.5029714	320.3412571	295.2668571	220.9621714	159.7596571	186.8312	131.9328	267.1483429	195.5718857	192.3064	167.4722286	136.9034286	166.7678857	88.7456	94.68731429	105.2886857	106.5981714	75.18045714	84.65337143	31.00902857	47.52262857	0	8.247885714	10.20021786	6.27959659	15.87765726	14.48524153	14.7633179	22.56742982	20.62064769	51.17247524
17	Pointcloud_2019_07_03_11_50_36	3644999328	2059	93.704	48	L325_t	L385_m	10	281.71	29.83971429	94.79057143	227.2331429	240.6417143	294.0777143	278.9857143	276.3828571	321.7971429	282.2265714	281.7082857	255.5054286	217.4114286	141.1502857	204.9394286	132.962	214.028	239.1905714	159.6331429	158.364	70.54371429	193.9557143	118.8431429	85.806	144.7588571	41.35114286	114.6602857	10.24742857	48.71228571	20.06171429	0	47.93914286	0.293142857	10.20021786	6.27959659	15.87765726	14.48524153	14.7633179	22.56742982	20.62064769	51.17247524
17	Pointcloud_2019_07_03_11_50_36	3644999328	2061	93.703	48	L325_t	L385_m	10	156.81	0	76.79168571	176.2337714	253.6440571	284.0812571	195.9928571	319.3894286	191.8265714	281.2888857	156.8109429	159.5875143	112.4837143	160.2443429	0	104.0274	179.0756	175.2116857	173.6637714	7.3928	64.57945714	141.9818571	102.8807714	76.8362	90.79462857	58.38237143	88.69134286	65.28091429	9.741742857	0.088057143	7.635257143	0	37.31577143	10.20021786	6.27959659	15.87765726	14.48524153	14.7633179	22.56742982	20.62064769	51.17247524
17	Pointcloud_2019_07_03_11_50_36	3644999328	2063	93.703	48	L325_t	L385_m	10	92.91	14.8376	75.7928	224.2344	190.6464	221.0848	251	270.396	236.856	303.3512	92.9136	226.6696	280.556	360.3384	211.1192	134.0928	127.1232	72.2328	144.6944	135.4216	165.6152	165.008	57.9184	151.8664	123.8304	93.4136	115.7224	32.3144	88.7712	0	73.6728	0	14.3384	10.20021786	6.27959659	15.87765726	14.48524153	14.7633179	22.56742982	20.62064769	51.17247524
17	Pointcloud_2019_07_03_11_50_36	3644999332	2353	93.727	48	L385_m		21	376.80	9.684314286	28.95437143	27.32554286	99.98611429	86.59851429	162.0357143	258.3488571	234.1231429	214.3867714	164.7988857	527.5720286	452.0374286	249.9766857	238.1526286	250.5758	310.0252	385.2943714	250.1355429	218.5976	220.7979143	376.7987143	321.3745429	286.2454	284.0172571	262.9417429	173.2256857	214.1698286	174.0424857	90.93411429	60.11651429	13.47094286	33.61954286	10.20021786	6.27959659	15.87765726	14.48524153	14.7633179	22.56742982	20.62064769	51.17247524
17	Pointcloud_2019_07_03_11_50_36	3644999332	2355	93.727	48	L385_m		21	718.82	0	0	44.32617143	80.98845714	163.6020571	177.0428571	230.3554286	341.1525714	311.4490857	331.9015429	522.6541143	543.1097143	642.0707429	540.2425143	586.6412	559.0728	620.3154857	550.1661714	487.6264	514.8336571	718.8248571	545.4121714	491.2756	475.0530286	414.9729714	457.2567429	241.2033143	221.0719429	115.9604571	170.1540571	123.5017714	119.6421714	10.20021786	6.27959659	15.87765726	14.48524153	14.7633179	22.56742982	20.62064769	51.17247524
17	Pointcloud_2019_07_03_11_50_36	3644999332	2357	93.727	48	L385_m		21	831.85	22.6822	4.9566	42.3268	82.9908	137.6056	164.05	279.362	424.182	386.5114	493.0042	684.7362	597.182	736.1648	579.3324	708.7066	617.1204	784.3366	734.1968	638.6552	794.8694	831.851	746.4498	667.3058	616.0888	511.0042	434.2878	369.2368	348.1014	218.9868	242.1916	161.5326	157.6648	10.20021786	6.27959659	15.87765726	14.48524153	14.7633179	22.56742982	20.62064769	51.17247524
17	Pointcloud_2019_07_03_11_50_36	3644999332	2359	93.726	48	L385_m		21	886.88	0.681142857	0	49.32742857	75.99314286	85.60914286	151.0571429	318.3685714	285.2114286	338.5737143	346.1068571	582.8182857	516.2542857	752.2588571	493.4222857	617.772	574.168	507.3577143	580.2274286	450.684	565.9051429	886.8771429	707.4874286	613.336	576.1245714	506.0354286	470.3188571	237.2702857	342.1308571	207.0131429	203.2291429	139.5634286	60.68742857	10.20021786	6.27959659	15.87765726	14.48524153	14.7633179	22.56742982	20.62064769	51.17247524
17	Pointcloud_2019_07_03_11_50_36	3644999332	2361	93.726	48	L385_m		21	661.90	20.68008571	10.95882857	43.32805714	105.9954857	91.61268571	134.0642857	221.3751429	269.2408571	476.6360286	385.2095143	506.9003714	547.3265714	495.3529143	667.5121714	549.8374	560.2156	522.3788286	568.2580571	535.7128	660.9408857	661.9032857	756.5250571	551.3662	519.1603429	368.0666571	404.3499143	234.3037714	217.1603143	199.0394857	172.2666857	84.59425714	138.7100571	10.20021786	6.27959659	15.87765726	14.48524153	14.7633179	22.56742982	20.62064769	51.17247524
[truncated: 266 more rows]
[truncated: 24 more columns]
