# Supplementary material for: Subsurface In Situ Detection of Microbes and Diverse Organic Matter Hotspots in the Greenland Ice Sheet
Source: Astrobiology. 2020 Oct 9;20(10):1185–211. doi: 10.1089/ast.2020.2241 (PMC7591382; doi:10.1089/ast.2020.2241)
Supplement: Supplemental data [file Supp_Data.zip › MALASKA_WATSON_Supplement_S4_Map1_bias_corrected_full_map_pixels.csv]

entry	x_coord_pixel	y_coord_pixel	x_coord_mm	y_coord_mm	depth_m	rot_from_magN_deg	Band_1	Band_2	Band_3	Band_4	Band_5	Band_6	Band_7	Band_8	Band_9	Band_10	Band_11	Band_12	Band_13	Band_14	Band_15	Band_16	Band_17	Band_18	Band_19	Band_20	Band_21	Band_22	Band_23	Band_24	Band_25	Band_26	Band_27	Band_28	Band_29	Band_30	Band_31	Band_32
1	0	412	0	41.2	93.7575	42.34032009	4	0	20	55	127	204	214	606	1306	1926	1565	1275	1725	1470	1086	827	628	528	465	379	490	555	479	440	430	528	436	332	355	416	370	340
2	1	412	0.1	41.2	93.7575	42.44281701	22	15	28	21	64	154	213	633	1263	1906	1423	1215	1600	1491	1102	809	592	460	430	362	455	391	482	414	420	501	447	430	394	410	368	288
3	2	412	0.2	41.2	93.7575	42.54531394	15	18	40	53	86	168	192	719	1281	1934	1597	1204	1651	1576	1072	825	513	448	465	400	525	524	458	483	434	399	397	487	394	374	359	296
4	3	412	0.3	41.2	93.7575	42.64781086	16	8	42	62	132	147	138	588	1338	1702	1460	1315	1586	1494	1095	821	642	445	433	398	463	429	494	432	404	446	432	394	420	364	398	314
5	4	412	0.4	41.2	93.7575	42.75030778	6	12	40	46	93	151	191	709	1259	1835	1472	1266	1532	1668	1230	752	528	501	384	475	449	436	470	534	377	498	408	485	354	451	406	313
6	5	412	0.5	41.2	93.7575	42.8528047	17	16	16	28	82	152	139	668	1295	1755	1378	1165	1545	1460	961	792	530	431	401	415	400	470	417	457	453	460	528	421	357	435	346	306
7	6	412	0.6	41.2	93.7575	42.95530162	12	13	24	46	96	157	272	735	1203	1841	1564	1263	1657	1759	1196	746	629	494	530	456	485	412	508	494	442	531	503	382	406	417	391	338
8	7	412	0.7	41.2	93.7575	43.05779855	0	0	15	53	97	180	211	607	1286	1924	1529	1302	1687	1511	1068	829	560	481	444	469	547	519	501	544	436	514	489	459	414	422	364	278
9	8	412	0.8	41.2	93.7575	43.16029547	18	19	25	36	58	147	220	665	1346	1769	1577	1136	1699	1408	1102	846	750	558	481	522	542	532	549	466	484	489	491	430	403	460	415	341
10	9	412	0.9	41.2	93.7575	43.26279239	16	27	15	34	79	204	230	688	1383	1918	1494	1201	1677	1489	1107	829	641	460	536	473	433	496	511	519	427	464	504	490	450	398	406	411
11	10	412	1	41.2	93.7575	43.36528931	8	8	21	47	95	128	163	702	1377	1873	1513	1256	1642	1485	1025	792	621	574	476	370	506	600	464	490	486	489	549	414	402	435	433	423
12	11	412	1.1	41.2	93.7575	43.46778623	9	4	26	52	113	177	173	671	1383	1911	1436	1230	1602	1529	1064	732	599	520	478	413	421	458	477	572	453	441	433	511	388	384	470	321
13	12	412	1.2	41.2	93.7575	43.57028316	12	12	41	61	91	129	195	672	1368	1845	1479	1336	1613	1505	1059	766	680	500	497	440	454	418	483	543	460	605	509	456	424	369	411	328
14	13	412	1.3	41.2	93.7575	43.67278008	21	20	44	36	113	182	205	569	1373	1801	1488	1244	1634	1425	1125	727	560	532	508	467	429	526	514	431	368	519	480	383	379	366	316	328
15	14	412	1.4	41.2	93.7575	43.775277	8	14	33	53	72	184	205	586	1460	1808	1462	1231	1660	1482	1058	869	661	601	472	461	454	430	509	451	493	428	539	420	383	408	441	404
16	15	412	1.5	41.2	93.7575	43.87777392	53	25	0	24	115	136	112	646	1306	1809	1527	1295	1656	1474	1016	745	575	441	478	365	405	475	452	465	431	443	437	439	299	365	401	375
17	16	412	1.6	41.2	93.7575	43.98027085	20	3	24	100	117	174	209	648	1307	1887	1645	1291	1624	1519	1146	816	612	531	468	420	470	498	509	433	556	519	500	505	415	408	349	305
18	17	412	1.7	41.2	93.7575	44.08276777	10	23	80	93	154	179	227	721	1368	1871	1470	1347	1666	1540	1067	878	656	535	524	475	388	458	427	426	451	539	452	470	465	432	450	403
19	18	412	1.8	41.2	93.7575	44.18526469	2	10	30	53	141	206	291	694	1425	1994	1572	1362	1646	1644	1127	929	661	493	493	450	504	461	532	456	422	503	542	481	409	445	506	343
20	19	412	1.9	41.2	93.7575	44.28776161	0	0	25	46	105	169	262	764	1373	2009	1585	1254	1838	1659	1070	711	630	543	429	443	506	465	468	420	505	580	500	408	419	411	390	395
21	20	412	2	41.2	93.7575	44.39025853	26	11	42	96	130	236	281	831	1379	2008	1600	1349	1718	1592	1209	913	645	551	501	498	572	549	517	466	475	506	603	492	473	456	467	402
22	21	412	2.1	41.2	93.7575	44.49275546	11	3	61	64	142	192	290	763	1391	1894	1590	1396	1621	1506	1160	819	674	472	531	466	447	517	498	545	474	561	489	435	444	451	452	370
23	22	412	2.2	41.2	93.7575	44.59525238	28	22	59	54	164	215	321	683	1560	1963	1664	1497	1729	1637	1124	897	604	536	566	498	519	609	553	598	468	645	495	523	497	443	452	373
24	23	412	2.3	41.2	93.7575	44.6977493	26	23	22	51	159	231	269	798	1385	1919	1558	1149	1770	1628	1190	852	599	550	561	430	485	463	482	571	475	540	511	515	441	445	463	387
25	24	412	2.4	41.2	93.7575	44.80024622	25	35	45	82	144	215	300	773	1373	1933	1616	1288	1827	1692	1134	920	590	547	582	483	527	495	558	593	553	568	582	535	450	466	486	376
26	25	412	2.5	41.2	93.7575	44.90274315	21	3	30	58	123	212	299	651	1311	1871	1514	1325	1583	1650	1145	909	731	585	494	417	518	531	470	653	583	526	513	504	469	422	404	440
27	26	412	2.6	41.2	93.7575	45.00524007	29	24	53	53	112	188	286	724	1350	1835	1592	1281	1805	1687	1166	746	620	546	522	495	560	550	541	543	533	657	514	500	430	478	429	338
28	27	412	2.7	41.2	93.7575	45.10773699	0	7	3	59	123	208	295	645	1321	1865	1627	1230	1528	1564	1153	756	588	506	508	446	530	524	519	508	469	498	528	465	463	440	414	404
29	28	412	2.8	41.2	93.7575	45.21023391	29	22	18	67	86	196	314	717	1210	1724	1591	1467	1557	1684	1265	905	661	597	499	522	518	535	525	575	495	603	539	601	403	379	439	353
30	29	412	2.9	41.2	93.7575	45.31273083	9	5	23	64	123	129	262	696	1356	1777	1478	1261	1587	1674	1142	737	651	471	543	502	476	574	524	547	478	514	561	420	521	410	439	332
31	30	412	3	41.2	93.7575	45.41522776	14	5	30	60	127	127	221	740	1431	1879	1647	1229	1578	1456	1119	807	637	500	494	449	499	469	507	515	490	477	475	472	358	469	398	391
32	31	412	3.1	41.2	93.7575	45.51772468	3	20	36	47	70	167	239	463	1201	1844	1480	1208	1667	1507	1114	786	593	541	492	421	482	482	495	492	521	586	494	484	385	384	396	363
33	32	412	3.2	41.2	93.7575	45.6202216	11	13	20	17	64	122	162	626	1242	1736	1334	1189	1507	1419	1170	771	658	510	455	467	501	498	517	512	468	471	498	438	462	399	421	339
34	33	412	3.3	41.2	93.7575	45.72271852	12	0	24	55	93	106	183	656	1257	1675	1471	1231	1402	1333	990	801	603	567	460	442	492	496	401	584	450	474	422	309	385	408	392	368
35	34	412	3.4	41.2	93.7575	45.82521545	16	7	19	40	62	117	192	578	1197	1742	1437	1232	1641	1566	1130	800	618	501	496	472	517	491	469	488	421	549	573	433	346	375	400	354
36	35	412	3.5	41.2	93.7575	45.92771237	21	28	32	64	149	144	169	641	1171	1702	1458	1076	1413	1260	1023	790	510	548	431	423	509	478	411	451	486	428	456	411	426	420	438	389
37	36	412	3.6	41.2	93.7575	46.03020929	16	31	18	46	102	150	207	609	1249	1799	1383	1122	1571	1425	1058	745	642	348	351	379	390	434	614	449	384	452	407	413	378	436	365	355
38	37	412	3.7	41.2	93.7575	46.13270621	1	19	18	29	59	149	146	620	1000	1644	1415	1203	1548	1566	1101	621	473	418	413	388	462	469	425	480	438	505	489	414	391	411	344	370
39	38	412	3.8	41.2	93.7575	46.23520313	66	45	72	74	106	126	204	574	1198	1629	1523	1042	1640	1541	945	663	627	452	520	443	418	496	467	448	468	470	425	467	361	391	420	348
40	39	412	3.9	41.2	93.7575	46.33770006	10	24	23	60	48	130	133	544	1163	1695	1397	1081	1485	1452	957	677	535	475	435	373	455	416	428	470	372	475	411	445	377	360	358	331
41	40	412	4	41.2	93.7575	46.44019698	0	0	38	18	39	110	85	561	1084	1642	1354	1069	1412	1399	1027	613	526	398	421	391	391	480	450	413	372	408	337	390	359	407	374	278
42	41	412	4.1	41.2	93.7575	46.5426939	12	23	23	47	84	105	126	552	1115	1571	1289	1099	1356	1377	955	698	546	500	451	329	446	422	388	385	398	487	393	395	312	448	324	328
43	42	412	4.2	41.2	93.7575	46.64519082	7	22	33	71	70	99	197	544	1180	1801	1259	1100	1326	1454	958	720	549	442	413	417	414	432	416	405	445	463	394	370	386	347	333	273
44	43	412	4.3	41.2	93.7575	46.74768775	25	1	29	38	63	88	184	512	1135	1688	1312	1148	1497	1251	922	661	526	407	430	365	478	382	415	396	414	390	352	352	306	319	291	351
45	44	412	4.4	41.2	93.7575	46.85018467	0	12	31	21	75	112	137	576	1179	1705	1259	1170	1475	1428	975	727	490	370	362	338	355	450	421	494	379	423	411	378	390	426	391	278
46	45	412	4.5	41.2	93.7575	46.95268159	0	19	19	18	87	109	158	601	1195	1747	1398	1142	1330	1356	940	694	474	407	454	343	423	401	453	435	364	378	420	386	356	306	364	301
47	46	412	4.6	41.2	93.7575	47.05517851	29	26	24	37	56	91	188	522	1190	1619	1336	1162	1462	1403	1061	769	571	437	338	424	443	411	462	449	443	437	433	401	363	350	368	349
48	47	412	4.7	41.2	93.7575	47.15767543	5	20	29	58	100	108	153	411	1091	1667	1302	993	1445	1228	906	696	426	428	421	402	372	372	310	429	338	456	400	387	339	381	355	347
49	48	412	4.8	41.2	93.7575	47.26017236	26	11	24	70	78	74	159	595	1087	1534	1361	1245	1540	1405	914	610	514	409	337	392	417	406	401	441	393	488	351	453	305	370	350	325
50	49	412	4.9	41.2	93.7575	47.36266928	4	0	6	28	60	77	140	480	1169	1589	1274	1053	1428	1285	914	702	489	434	407	339	331	420	509	403	370	350	426	359	333	391	354	304
51	50	412	5	41.2	93.7575	47.4651662	10	13	32	34	68	105	182	637	1343	1613	1390	1145	1470	1431	1054	719	471	484	454	403	481	362	512	536	400	415	406	368	358	429	373	320
52	51	412	5.1	41.2	93.7575	47.56766312	39	55	56	83	103	170	194	485	1197	1643	1323	1105	1352	1333	962	687	533	461	530	395	428	401	453	414	468	425	478	401	421	402	394	357
53	52	412	5.2	41.2	93.7575	47.67016005	10	8	39	52	80	98	167	603	1264	1844	1352	1138	1550	1350	962	697	565	434	443	445	448	476	445	426	405	440	448	381	328	428	355	345
54	53	412	5.3	41.2	93.7575	47.77265697	16	18	37	29	69	137	184	535	1139	1730	1273	1095	1470	1397	970	733	475	416	430	421	400	431	477	409	348	501	464	439	396	328	391	364
55	54	412	5.4	41.2	93.7575	47.87515389	28	21	32	73	83	87	147	559	1115	1834	1352	1084	1516	1438	1125	771	600	542	449	498	494	500	512	458	436	521	503	371	409	352	422	363
56	55	412	5.5	41.2	93.7575	47.97765081	22	11	42	26	80	132	177	612	1173	1562	1339	1036	1531	1464	1002	684	549	404	421	435	399	506	395	358	410	456	428	305	400	303	315	393
57	56	412	5.6	41.2	93.7575	48.08014773	0	0	2	8	60	87	146	554	1147	1636	1279	1197	1434	1426	1007	728	490	408	442	371	362	474	531	454	398	401	412	397	318	350	308	358
58	57	412	5.7	41.2	93.7575	48.18264466	16	8	40	39	62	143	212	554	1119	1627	1363	1125	1418	1321	1056	760	493	482	425	439	394	396	504	465	444	382	485	398	380	376	345	371
59	58	412	5.8	41.2	93.7575	48.28514158	20	17	28	33	70	121	163	584	1234	1627	1444	1168	1633	1460	1007	702	549	443	409	382	413	433	430	498	380	500	455	402	370	409	371	333
60	59	412	5.9	41.2	93.7575	48.3876385	10	5	25	29	93	77	188	523	1169	1519	1247	1093	1490	1342	887	689	513	401	389	338	467	429	449	447	378	352	331	356	303	342	291	314
61	60	412	6	41.2	93.7575	48.49013542	0	0	10	37	51	114	122	496	1008	1842	1370	1069	1471	1463	949	646	575	383	402	352	431	440	403	404	417	358	386	344	319	370	364	300
62	61	412	6.1	41.2	93.7575	48.59263235	36	21	35	45	37	111	137	580	1085	1603	1310	1075	1510	1241	939	657	520	406	393	343	322	369	357	352	404	411	408	399	293	361	338	329
63	62	412	6.2	41.2	93.7575	48.69512927	4	15	36	36	61	67	192	556	1150	1483	1337	1152	1383	1314	948	656	502	378	383	393	425	384	435	401	401	456	399	405	368	346	306	335
64	63	412	6.3	41.2	93.7575	48.79762619	6	19	24	30	83	119	178	589	1147	1383	1218	927	1241	1242	920	700	439	429	389	369	417	400	467	425	416	420	399	296	335	348	312	273
65	64	412	6.4	41.2	93.7575	48.90012311	20	11	29	41	55	114	193	586	1188	1524	1197	1160	1365	1251	935	636	594	454	391	438	449	465	497	490	438	505	386	330	374	429	340	293
66	65	412	6.5	41.2	93.7575	49.00262003	3	0	28	25	40	105	179	512	1118	1537	1122	1005	1419	1323	891	725	567	353	375	326	369	400	408	319	432	492	364	305	318	348	327	287
67	66	412	6.6	41.2	93.7575	49.10511696	17	24	17	63	61	98	125	528	1201	1612	1218	1137	1441	1345	980	669	546	349	358	360	398	500	521	328	328	464	462	416	311	287	395	333
68	67	412	6.7	41.2	93.7575	49.20761388	25	14	36	22	53	79	169	489	1035	1621	1213	1123	1371	1259	840	634	503	431	374	354	373	406	349	435	444	442	346	356	343	349	292	330
69	68	412	6.8	41.2	93.7575	49.3101108	9	21	24	36	68	81	129	518	1213	1647	1336	1079	1365	1329	961	698	548	448	458	318	355	440	434	464	447	414	428	434	369	305	311	308
70	69	412	6.9	41.2	93.7575	49.41260772	23	25	45	57	74	110	152	457	1127	1539	1265	1103	1240	1318	847	733	521	437	393	350	341	421	457	479	393	477	394	442	334	369	318	326
71	70	412	7	41.2	93.7575	49.51510465	22	17	25	47	94	113	149	576	1075	1739	1360	1048	1483	1344	875	663	519	404	427	322	467	429	449	447	425	383	425	418	335	420	332	268
72	71	412	7.1	41.2	93.7575	49.61760157	7	14	1	26	68	92	165	471	1213	1561	1186	1074	1536	1404	945	688	460	453	411	460	452	505	459	417	412	471	414	393	351	410	351	260
73	72	412	7.2	41.2	93.7575	49.72009849	0	0	1	6	39	94	175	539	1045	1539	1211	1019	1223	1236	1003	690	430	404	412	386	407	384	386	367	411	487	390	345	303	336	345	308
74	73	412	7.3	41.2	93.7575	49.82259541	12	5	24	24	54	83	201	481	1160	1653	1230	960	1463	1330	905	705	517	473	362	395	338	389	416	447	322	441	400	342	365	338	312	340
75	74	412	7.4	41.2	93.7575	49.92509233	0	0	14	70	66	138	144	512	1188	1643	1391	1245	1521	1227	987	666	553	520	452	424	442	444	453	403	384	455	437	436	367	421	312	291
76	75	412	7.5	41.2	93.7575	50.02758926	14	14	9	19	49	92	162	591	1062	1643	1294	1136	1360	1441	997	707	550	454	473	423	369	521	483	449	426	488	408	356	356	385	339	337
77	76	412	7.6	41.2	93.7575	50.13008618	30	17	23	52	53	128	186	610	1217	1637	1284	1119	1585	1407	923	737	492	528	458	399	412	534	511	486	430	471	418	439	367	440	442	320
78	77	412	7.7	41.2	93.7575	50.2325831	1	25	48	14	85	101	153	532	1174	1709	1335	1069	1290	1412	999	794	621	388	430	472	517	504	519	437	405	536	475	436	442	410	406	375
79	78	412	7.8	41.2	93.7575	50.33508002	32	11	24	53	106	126	232	581	1217	1618	1374	1158	1523	1374	1085	700	567	464	503	458	434	495	506	485	441	573	489	453	388	389	415	351
80	79	412	7.9	41.2	93.7575	50.43757694	9	8	20	38	79	98	157	521	1202	1854	1424	1071	1452	1327	997	711	626	512	431	413	489	482	521	481	442	521	494	544	404	350	403	319
81	80	412	8	41.2	93.7575	50.54007387	20	24	58	54	107	188	223	622	1270	1770	1547	1308	1632	1571	1139	784	649	576	607	461	535	578	630	633	543	575	556	583	420	454	445	386
82	81	412	8.1	41.2	93.7575	50.64257079	16	28	24	27	52	132	176	462	1212	1659	1441	1194	1509	1285	993	777	562	515	484	405	433	505	520	429	484	496	478	410	437	404	377	350
83	82	412	8.2	41.2	93.7575	50.74506771	3	12	40	42	76	129	201	596	1339	1634	1328	1151	1466	1349	1151	698	484	455	480	373	411	472	500	425	442	354	384	421	300	341	407	357
84	83	412	8.3	41.2	93.7575	50.84756463	12	19	4	12	55	81	116	492	1109	1523	1352	1125	1467	1486	871	721	566	403	374	420	299	366	412	424	344	351	464	438	265	312	346	325
85	84	412	8.4	41.2	93.7575	50.95006156	0	0	24	72	84	121	203	528	1238	1879	1400	1160	1479	1362	1053	659	525	406	378	332	432	406	379	430	355	366	327	345	359	328	338	238
86	85	412	8.5	41.2	93.7575	51.05255848	24	11	23	34	49	116	145	558	1029	1698	1301	1023	1460	1300	938	636	565	397	315	366	312	444	332	463	362	437	396	386	331	313	337	255
87	86	412	8.6	41.2	93.7575	51.1550554	0	0	31	29	66	89	149	519	1278	1705	1375	1134	1463	1472	967	793	556	390	417	382	423	553	452	407	363	433	399	401	363	328	368	299
88	87	412	8.7	41.2	93.7575	51.25755232	0	0	0	24	66	72	99	516	1168	1651	1312	1105	1463	1441	977	733	495	431	300	344	395	377	361	375	402	397	393	326	292	340	347	307
89	88	412	8.8	41.2	93.7575	51.36004924	0	0	17	42	35	85	147	538	1313	1708	1530	1088	1535	1303	1095	687	498	435	378	323	394	368	386	343	397	405	397	359	309	373	325	333
90	89	412	8.9	41.2	93.7575	51.46254617	15	16	56	71	85	95	157	612	1353	1769	1422	1193	1490	1394	1011	746	597	467	497	399	487	478	442	439	407	451	363	437	367	421	378	377
91	90	412	9	41.2	93.7575	51.56504309	18	9	37	34	75	140	216	551	1354	1906	1497	1204	1595	1546	1027	785	514	420	410	377	390	416	449	442	375	431	448	404	395	408	323	318
92	91	412	9.1	41.2	93.7575	51.66754001	7	0	17	40	77	99	195	642	1232	1770	1466	1175	1710	1380	1014	759	640	470	383	426	430	410	384	434	419	469	412	391	336	339	355	368
93	92	412	9.2	41.2	93.7575	51.77003693	3	1	69	90	112	193	246	694	1207	1875	1582	1232	1569	1634	1072	804	620	539	589	462	545	501	489	463	473	599	502	429	391	456	388	314
94	93	412	9.3	41.2	93.7575	51.87253386	5	29	25	26	82	123	172	652	1341	1762	1569	1272	1704	1530	1065	888	605	469	501	467	444	482	446	501	422	446	441	402	392	383	444	383
95	94	412	9.4	41.2	93.7575	51.97503078	9	32	36	45	96	153	188	631	1282	1888	1682	1335	1871	1622	1257	781	599	495	498	474	419	442	568	426	519	541	486	440	429	418	414	327
96	95	412	9.5	41.2	93.7575	52.0775277	0	0	33	47	70	135	172	715	1405	2007	1656	1282	1803	1720	1252	821	578	522	566	463	466	465	450	527	433	593	463	512	411	355	389	327
97	96	412	9.6	41.2	93.7575	52.18002462	22	27	81	65	88	155	253	758	1556	2150	1744	1315	1939	1729	1267	777	644	588	469	525	641	549	529	428	541	555	491	405	423	516	498	378
98	97	412	9.7	41.2	93.7575	52.28252154	56	43	38	64	141	194	301	758	1452	2221	1693	1355	1885	1728	1285	866	660	544	588	525	566	638	559	586	558	500	519	433	445	417	477	486
99	98	412	9.8	41.2	93.7575	52.38501847	37	20	29	50	121	162	256	712	1717	2324	1893	1492	2015	1873	1397	938	770	617	566	504	592	627	555	557	588	612	583	531	392	442	399	408
100	99	412	9.9	41.2	93.7575	52.48751539	40	42	52	77	140	165	234	843	1638	2219	1773	1538	1939	1878	1345	846	690	586	596	558	608	657	555	635	598	658	510	604	501	531	386	444
101	100	412	10	41.2	93.7575	52.59001231	6	19	76	47	117	186	241	876	1637	2479	1896	1514	2048	1992	1462	970	676	601	564	587	649	667	630	711	657	654	570	494	476	367	464	384
102	101	412	10.1	41.2	93.7575	52.69250923	18	2	33	64	97	138	243	815	1608	2284	1792	1614	2168	1876	1336	984	745	659	654	599	553	545	592	559	544	603	476	526	483	518	416	392
103	102	412	10.2	41.2	93.7575	52.79500616	1	2	38	60	113	165	263	851	1713	2460	1944	1596	2141	1919	1454	908	736	596	627	508	555	702	568	663	572	557	649	606	500	525	528	452
104	103	412	10.3	41.2	93.7575	52.89750308	26	13	58	59	134	204	272	816	1781	2544	2060	1717	2199	2225	1546	1010	799	677	630	593	733	691	652	668	649	737	603	593	559	496	530	442
105	104	412	10.4	41.2	93.7575	53	0	0	45	68	146	222	313	909	2192	2677	2302	1848	2462	2372	1657	1212	1005	1051	875	865	930	939	696	861	798	918	629	678	640	660	684	520
106	0	411	0	41.1	93.7576	42.34032009	4	17	18	63	120	135	189	534	1246	1680	1463	1251	1642	1675	998	651	616	402	462	360	460	463	433	514	377	496	405	372	353	409	374	352
107	1	411	0.1	41.1	93.7576	42.44281701	15	9	0	30	48	116	231	574	1336	1750	1338	1107	1512	1538	1081	720	598	475	441	408	391	469	435	401	401	498	389	334	376	375	332	283
108	2	411	0.2	41.1	93.7576	42.54531394	25	31	25	62	83	103	198	589	1228	2005	1486	1122	1636	1500	1132	742	583	409	414	372	388	500	443	487	393	429	436	480	374	410	350	345
109	3	411	0.3	41.1	93.7576	42.64781086	25	7	39	62	112	151	201	558	1220	1650	1280	1246	1472	1463	1057	688	560	441	451	381	435	462	463	478	419	425	434	382	374	329	344	274
110	4	411	0.4	41.1	93.7576	42.75030778	20	15	7	58	98	135	241	656	1344	1905	1479	1274	1625	1467	1144	804	566	550	491	383	417	610	498	438	321	446	452	424	345	360	405	319
111	5	411	0.5	41.1	93.7576	42.8528047	15	23	38	54	112	160	194	605	1257	1867	1616	1271	1598	1418	1149	841	629	472	421	444	508	468	491	466	420	498	479	393	423	418	349	332
112	6	411	0.6	41.1	93.7576	42.95530162	28	24	41	77	111	194	198	644	1310	1831	1502	1258	1665	1503	1167	791	567	506	509	408	508	473	455	486	478	496	505	530	458	481	460	381
113	7	411	0.7	41.1	93.7576	43.05779855	0	22	40	8	44	148	162	597	1166	1737	1387	1285	1597	1436	1160	674	536	438	428	396	365	472	473	548	542	461	515	450	438	341	423	335
114	8	411	0.8	41.1	93.7576	43.16029547	22	26	44	83	99	171	272	804	1366	1935	1533	1307	1733	1643	1074	807	620	546	528	517	466	584	485	559	480	601	511	432	368	461	421	415
115	9	411	0.9	41.1	93.7576	43.26279239	11	16	50	63	97	154	220	717	1370	1977	1570	1366	1643	1553	1137	875	636	409	531	412	476	564	524	548	458	447	474	467	463	418	403	414
116	10	411	1	41.1	93.7576	43.36528931	13	1	0	80	90	124	179	664	1295	1854	1431	1187	1406	1548	1104	834	604	498	574	396	503	499	516	506	465	575	477	479	422	473	380	364
117	11	411	1.1	41.1	93.7576	43.46778623	0	0	13	44	108	129	200	697	1182	1711	1485	1246	1552	1382	1145	796	580	588	404	415	442	367	488	495	439	458	525	489	381	329	359	336
118	12	411	1.2	41.1	93.7576	43.57028316	16	16	68	47	80	122	234	659	1309	1941	1632	1396	1540	1439	1133	895	597	504	467	494	530	535	454	504	465	543	456	453	481	465	463	365
119	13	411	1.3	41.1	93.7576	43.67278008	30	33	35	68	100	186	211	623	1374	1787	1600	1183	1601	1590	1006	774	617	440	444	371	445	459	526	542	442	532	396	401	413	418	310	351
120	14	411	1.4	41.1	93.7576	43.775277	12	2	50	45	147	231	290	672	1308	1968	1428	1396	1788	1658	1174	801	622	501	417	451	508	506	475	545	504	462	432	491	441	419	346	329
121	15	411	1.5	41.1	93.7576	43.87777392	0	9	21	47	109	177	230	605	1248	1902	1375	1203	1576	1564	1060	778	537	498	416	387	505	470	489	470	408	479	480	460	346	377	403	350
122	16	411	1.6	41.1	93.7576	43.98027085	30	35	39	66	173	244	244	772	1424	1920	1512	1319	1643	1475	1128	840	662	559	472	422	489	548	494	574	464	479	431	407	397	417	477	393
123	17	411	1.7	41.1	93.7576	44.08276777	0	6	44	63	102	191	183	769	1271	1948	1478	1342	1732	1486	1176	808	607	491	473	464	455	524	471	512	521	528	482	507	423	467	432	433
124	18	411	1.8	41.1	93.7576	44.18526469	4	7	23	73	136	188	298	707	1419	1782	1548	1303	1613	1550	1147	768	647	509	524	448	532	525	464	506	544	568	480	478	401	507	395	344
125	19	411	1.9	41.1	93.7576	44.28776161	8	12	62	82	145	197	282	695	1350	2003	1556	1231	1545	1600	1111	808	656	509	557	434	486	451	562	496	467	530	555	485	440	434	466	405
126	20	411	2	41.1	93.7576	44.39025853	34	23	70	116	211	267	348	780	1519	1994	1627	1320	1712	1571	1118	939	770	567	545	473	527	490	550	544	581	663	552	494	449	496	448	400
127	21	411	2.1	41.1	93.7576	44.49275546	7	14	55	82	180	260	397	889	1456	2004	1512	1376	1809	1475	1110	884	671	590	592	498	485	571	552	491	558	556	540	459	378	527	461	340
128	22	411	2.2	41.1	93.7576	44.59525238	17	20	34	64	148	261	360	710	1444	2034	1640	1387	1662	1600	1228	931	573	552	502	486	518	565	520	584	483	569	598	510	451	489	494	429
129	23	411	2.3	41.1	93.7576	44.6977493	10	22	40	88	220	210	340	746	1400	1962	1672	1343	1934	1625	1236	761	752	581	574	497	597	559	484	587	537	540	608	491	508	497	487	453
130	24	411	2.4	41.1	93.7576	44.80024622	0	2	49	92	181	255	367	708	1481	2195	1524	1239	1783	1508	1194	938	674	680	564	498	622	594	532	541	475	593	568	528	421	508	544	456
131	25	411	2.5	41.1	93.7576	44.90274315	4	19	33	44	144	201	313	684	1410	1946	1588	1326	1729	1566	1075	811	626	516	536	544	560	505	551	558	556	647	585	481	450	455	473	360
132	26	411	2.6	41.1	93.7576	45.00524007	0	0	15	14	124	227	343	787	1461	2001	1597	1387	1675	1618	1221	844	733	538	435	419	475	542	588	556	540	598	494	445	413	428	446	373
133	27	411	2.7	41.1	93.7576	45.10773699	9	5	12	58	103	178	268	679	1301	1940	1355	1233	1567	1521	1132	863	580	521	538	439	487	522	477	511	636	527	554	528	474	440	432	420
134	28	411	2.8	41.1	93.7576	45.21023391	18	27	30	98	109	180	247	728	1404	1922	1561	1240	1581	1598	1145	863	645	431	542	514	454	613	549	467	479	552	487	446	434	465	399	414
135	29	411	2.9	41.1	93.7576	45.31273083	8	12	32	57	123	128	262	724	1364	1724	1492	1238	1456	1479	1016	810	658	551	556	467	524	491	530	499	531	467	531	503	376	349	447	393
136	30	411	3	41.1	93.7576	45.41522776	17	3	31	72	101	149	244	767	1356	1840	1435	1225	1710	1441	1128	750	573	561	479	486	532	552	553	540	522	549	529	524	402	496	392	389
137	31	411	3.1	41.1	93.7576	45.51772468	9	3	77	81	127	163	248	756	1357	1773	1571	1177	1683	1534	1207	769	662	614	543	507	534	583	581	605	487	501	492	500	464	486	485	393
138	32	411	3.2	41.1	93.7576	45.6202216	20	21	12	28	64	112	199	543	1206	1788	1513	1168	1669	1501	1031	752	552	497	499	386	465	530	481	500	453	516	457	427	393	367	370	324
139	33	411	3.3	41.1	93.7576	45.72271852	10	6	21	25	44	96	205	598	1216	1747	1522	1166	1471	1579	1037	795	515	460	402	408	463	521	507	506	467	544	441	435	406	471	353	315
140	34	411	3.4	41.1	93.7576	45.82521545	30	26	44	67	116	145	214	629	1189	1694	1479	1143	1566	1541	1219	761	627	464	489	466	462	610	512	536	429	541	490	461	426	425	396	382
141	35	411	3.5	41.1	93.7576	45.92771237	9	12	24	55	88	108	158	538	1155	1596	1354	1171	1508	1375	922	748	566	408	412	379	407	508	542	447	416	487	444	456	349	403	378	423
142	36	411	3.6	41.1	93.7576	46.03020929	8	20	12	34	96	95	184	631	1352	1891	1502	1173	1446	1494	1049	741	596	499	432	473	486	434	416	455	421	488	403	449	360	399	426	380
143	37	411	3.7	41.1	93.7576	46.13270621	0	0	13	35	75	134	154	637	1224	1733	1377	1176	1482	1449	1018	695	494	502	443	350	459	471	409	479	457	488	364	443	303	349	327	290
144	38	411	3.8	41.1	93.7576	46.23520313	0	9	38	23	53	97	128	499	1235	1726	1321	1119	1496	1361	1019	717	574	450	392	395	418	431	474	441	400	366	341	373	339	335	429	305
145	39	411	3.9	41.1	93.7576	46.33770006	10	20	25	39	67	106	199	504	1166	1577	1242	1014	1450	1473	1053	720	548	444	448	355	392	434	451	478	406	454	480	462	312	454	342	275
146	40	411	4	41.1	93.7576	46.44019698	0	0	1	27	56	103	135	590	1217	1810	1372	1160	1330	1268	899	672	471	495	381	359	407	454	464	379	386	548	543	362	330	326	376	304
147	41	411	4.1	41.1	93.7576	46.5426939	22	21	24	31	73	152	162	548	1129	1660	1285	1052	1496	1393	1071	645	458	441	439	336	386	360	384	413	422	438	375	397	333	393	328	321
148	42	411	4.2	41.1	93.7576	46.64519082	3	9	0	12	72	119	155	644	1157	1726	1494	1186	1354	1329	1008	596	459	480	389	376	433	405	455	375	414	402	430	391	380	340	332	313
149	43	411	4.3	41.1	93.7576	46.74768775	13	15	26	40	40	92	116	483	1190	1727	1361	1120	1485	1417	1040	668	450	447	435	368	382	397	405	394	418	472	351	390	305	369	365	280
150	44	411	4.4	41.1	93.7576	46.85018467	3	2	11	59	31	82	189	518	1202	1689	1367	1140	1372	1462	1089	722	545	424	384	437	412	491	452	380	402	500	370	327	304	325	351	343
151	45	411	4.5	41.1	93.7576	46.95268159	5	17	22	43	38	93	157	551	1055	1554	1226	1025	1410	1381	939	677	516	429	399	311	376	480	428	391	351	438	406	358	331	361	311	311
152	46	411	4.6	41.1	93.7576	47.05517851	20	7	0	25	76	116	127	536	1351	1641	1440	1112	1319	1468	975	621	596	423	367	354	316	427	373	435	384	380	423	360	356	363	344	329
153	47	411	4.7	41.1	93.7576	47.15767543	8	5	32	37	78	103	138	472	1193	1666	1202	1182	1202	1290	1053	698	466	461	392	364	444	390	368	362	406	403	417	384	319	339	332	311
154	48	411	4.8	41.1	93.7576	47.26017236	0	10	13	33	53	99	151	520	1131	1563	1331	1037	1445	1396	966	773	545	369	397	403	411	388	395	458	353	400	352	325	356	364	334	356
155	49	411	4.9	41.1	93.7576	47.36266928	17	15	29	39	68	88	145	598	1140	1641	1283	1081	1455	1424	920	645	528	429	459	403	405	409	393	401	477	410	355	374	375	351	366	317
156	50	411	5	41.1	93.7576	47.4651662	28	18	25	42	98	110	175	555	1184	1850	1273	1067	1370	1438	1096	644	639	417	470	323	364	455	473	451	463	418	422	496	363	356	360	336
157	51	411	5.1	41.1	93.7576	47.56766312	0	0	11	38	39	108	149	565	1178	1682	1303	1033	1450	1264	919	596	556	330	476	436	315	370	390	455	384	471	385	403	338	362	353	305
158	52	411	5.2	41.1	93.7576	47.67016005	38	29	60	53	91	122	232	614	1293	1680	1443	1198	1535	1491	1009	695	554	546	447	383	502	517	465	438	457	489	458	442	415	365	367	372
159	53	411	5.3	41.1	93.7576	47.77265697	0	0	0	8	87	93	98	558	1080	1574	1267	982	1256	1314	988	721	468	398	443	395	475	461	351	392	414	514	381	417	313	384	311	276
160	54	411	5.4	41.1	93.7576	47.87515389	0	1	18	24	79	71	179	601	1272	1571	1313	1126	1505	1367	956	712	490	430	475	340	459	433	467	509	478	438	444	448	404	475	372	316
161	55	411	5.5	41.1	93.7576	47.97765081	24	25	46	55	68	145	150	474	1206	1442	1244	1024	1597	1387	993	675	507	492	403	429	483	415	416	436	411	413	436	448	287	345	369	334
162	56	411	5.6	41.1	93.7576	48.08014773	8	4	33	49	58	67	169	573	1080	1733	1326	1195	1376	1366	1024	778	586	394	402	397	438	405	446	412	457	482	401	370	344	324	345	295
163	57	411	5.7	41.1	93.7576	48.18264466	4	8	12	6	70	82	197	614	1214	1597	1236	1092	1439	1297	874	681	501	419	469	396	379	442	398	427	360	443	385	423	354	335	299	336
164	58	411	5.8	41.1	93.7576	48.28514158	7	13	27	61	87	72	183	588	1167	1688	1351	1120	1483	1325	945	662	409	363	416	405	452	535	437	423	385	428	420	447	355	413	386	320
165	59	411	5.9	41.1	93.7576	48.3876385	11	34	44	48	103	139	203	486	1233	1563	1420	1133	1474	1413	1017	613	542	424	357	339	392	359	441	343	398	472	381	343	350	306	315	303
166	60	411	6	41.1	93.7576	48.49013542	11	12	23	37	79	127	142	559	1266	1624	1370	1131	1409	1386	956	733	488	429	365	406	445	454	429	448	423	459	382	376	390	368	348	343
167	61	411	6.1	41.1	93.7576	48.59263235	16	8	19	35	45	56	163	424	1194	1651	1200	1012	1440	1437	999	669	492	468	402	400	466	409	321	431	330	395	400	406	353	351	341	271
168	62	411	6.2	41.1	93.7576	48.69512927	17	0	14	53	74	143	129	459	1150	1734	1214	1157	1485	1268	1023	686	559	473	398	363	371	371	415	412	389	468	499	369	295	313	367	348
169	63	411	6.3	41.1	93.7576	48.79762619	15	22	32	54	79	122	193	498	1063	1545	1216	1083	1383	1208	867	706	533	382	490	376	408	483	373	471	423	402	373	336	330	357	360	326
170	64	411	6.4	41.1	93.7576	48.90012311	15	9	17	40	90	81	170	588	1233	1657	1283	1106	1513	1351	941	656	538	431	454	351	455	470	421	403	339	429	327	373	370	372	346	325
171	65	411	6.5	41.1	93.7576	49.00262003	6	12	35	29	60	95	125	540	1032	1427	1160	1089	1354	1305	898	599	398	390	366	349	398	391	434	376	386	396	347	322	331	384	262	312
172	66	411	6.6	41.1	93.7576	49.10511696	14	11	23	32	69	83	120	588	1144	1696	1377	1147	1394	1419	947	700	507	384	452	374	382	472	413	472	375	418	490	379	315	341	364	289
173	67	411	6.7	41.1	93.7576	49.20761388	29	13	33	49	84	102	139	571	1096	1629	1184	1056	1330	1347	879	524	447	383	428	398	415	427	426	386	371	357	347	340	393	326	340	302
174	68	411	6.8	41.1	93.7576	49.3101108	31	20	34	61	65	115	140	567	1129	1693	1312	979	1408	1244	975	762	489	438	439	367	353	510	438	407	403	452	401	446	328	355	342	323
175	69	411	6.9	41.1	93.7576	49.41260772	30	28	47	36	68	90	112	529	1225	1527	1329	1048	1315	1379	971	610	521	451	428	361	459	427	392	487	460	424	501	375	327	378	354	331
176	70	411	7	41.1	93.7576	49.51510465	31	11	34	32	58	156	121	490	1152	1642	1269	990	1389	1361	1032	763	573	449	507	393	512	485	440	419	388	459	450	410	395	398	371	341
177	71	411	7.1	41.1	93.7576	49.61760157	20	6	22	44	92	103	172	553	1177	1511	1260	1097	1400	1288	907	652	526	435	420	359	498	408	372	409	347	429	419	382	402	326	244	286
178	72	411	7.2	41.1	93.7576	49.72009849	14	18	64	86	100	124	135	568	1190	1567	1373	1156	1410	1372	1006	657	535	557	466	484	481	477	444	508	486	468	478	412	408	422	445	333
179	73	411	7.3	41.1	93.7576	49.82259541	10	16	18	52	51	95	176	495	1217	1665	1228	1043	1431	1211	807	641	519	474	333	346	388	415	396	372	411	383	404	335	390	371	321	298
180	74	411	7.4	41.1	93.7576	49.92509233	1	0	32	51	72	115	171	579	1198	1691	1397	1092	1432	1291	899	705	599	467	445	406	477	504	418	455	467	429	390	367	315	376	370	314
181	75	411	7.5	41.1	93.7576	50.02758926	0	0	0	8	69	110	166	458	1104	1447	1259	1013	1312	1322	743	610	491	393	388	299	319	304	361	411	388	384	379	344	308	285	325	297
182	76	411	7.6	41.1	93.7576	50.13008618	17	6	35	32	80	139	183	535	1291	1492	1369	1180	1457	1325	935	707	595	460	427	428	413	498	460	491	418	410	451	376	386	374	340	295
183	77	411	7.7	41.1	93.7576	50.2325831	35	0	18	42	89	128	150	531	1190	1498	1235	1093	1288	1280	1068	644	488	446	410	412	383	379	438	395	430	443	372	312	331	379	297	257
184	78	411	7.8	41.1	93.7576	50.33508002	9	20	33	39	59	111	169	533	1169	1820	1305	1275	1429	1362	1016	696	595	415	447	465	426	427	428	450	475	480	459	391	307	341	355	303
185	79	411	7.9	41.1	93.7576	50.43757694	26	19	7	38	73	108	190	516	1227	1639	1323	1118	1374	1322	976	808	563	460	500	387	416	504	505	467	444	451	455	421	342	341	394	338
186	80	411	8	41.1	93.7576	50.54007387	45	16	50	64	96	125	185	573	1252	1763	1373	1187	1493	1641	1153	706	517	482	527	404	431	516	498	486	453	497	509	448	430	441	410	365
187	81	411	8.1	41.1	93.7576	50.64257079	14	13	16	20	87	158	239	573	1208	1721	1226	1195	1507	1450	1035	806	564	482	481	452	425	577	540	618	524	553	498	478	421	421	432	353
188	82	411	8.2	41.1	93.7576	50.74506771	21	6	27	58	110	130	246	644	1233	1664	1512	1236	1504	1391	1012	787	655	484	448	394	457	566	482	588	498	496	440	422	436	459	367	319
189	83	411	8.3	41.1	93.7576	50.84756463	12	9	33	61	82	116	147	441	1140	1621	1269	1210	1511	1325	984	728	523	482	343	355	400	441	497	397	453	443	462	341	326	351	323	272
190	84	411	8.4	41.1	93.7576	50.95006156	0	0	9	17	65	87	187	481	1152	1723	1449	1019	1344	1387	1098	678	481	324	406	348	354	404	430	386	384	404	394	322	382	342	407	324
191	85	411	8.5	41.1	93.7576	51.05255848	12	24	42	62	82	110	156	561	1230	1630	1392	1028	1534	1372	1060	620	542	461	447	380	458	425	411	382	486	442	418	376	376	360	399	335
192	86	411	8.6	41.1	93.7576	51.1550554	18	12	12	21	84	99	168	598	1248	1811	1447	1149	1654	1531	1016	758	508	371	354	358	391	433	454	430	400	458	415	417	306	335	379	314
193	87	411	8.7	41.1	93.7576	51.25755232	0	7	0	12	46	56	128	471	1153	1677	1271	1134	1470	1292	963	630	511	434	348	339	404	442	365	428	370	413	419	321	309	324	254	269
194	88	411	8.8	41.1	93.7576	51.36004924	9	13	32	61	105	103	171	631	1332	1954	1462	1203	1579	1424	971	774	597	414	419	409	459	445	559	449	386	380	455	408	406	348	384	344
195	89	411	8.9	41.1	93.7576	51.46254617	25	22	46	55	85	109	202	536	1181	1667	1444	1069	1533	1364	912	763	525	542	411	332	431	440	502	383	421	450	457	406	399	362	356	331
196	90	411	9	41.1	93.7576	51.56504309	22	6	29	25	113	118	140	704	1301	1801	1349	1255	1513	1605	1098	772	576	478	421	381	392	444	494	502	474	441	461	426	389	347	379	332
197	91	411	9.1	41.1	93.7576	51.66754001	18	14	22	37	60	100	200	661	1212	1849	1489	1203	1735	1535	1117	738	574	455	442	437	395	424	452	388	397	414	434	420	413	426	404	360
198	92	411	9.2	41.1	93.7576	51.77003693	0	0	5	25	62	76	170	623	1289	1853	1528	1184	1553	1616	996	798	558	496	404	445	508	542	475	493	438	445	507	455	310	410	392	388
199	93	411	9.3	41.1	93.7576	51.87253386	0	0	14	41	51	131	168	598	1321	1880	1502	1315	1675	1494	1221	754	589	426	512	414	476	488	463	524	349	419	362	386	358	467	411	309
200	94	411	9.4	41.1	93.7576	51.97503078	12	6	20	53	37	139	169	675	1502	1943	1624	1358	1860	1498	1189	761	673	449	536	474	510	566	591	456	399	598	505	386	360	455	403	398
201	95	411	9.5	41.1	93.7576	52.0775277	24	25	32	60	99	115	196	767	1486	1966	1542	1301	1722	1621	1210	927	566	539	438	459	492	512	508	493	502	479	521	392	416	476	391	343
202	96	411	9.6	41.1	93.7576	52.18002462	35	11	46	51	71	179	269	732	1619	2100	1694	1524	1755	1726	1214	874	606	544	612	398	472	505	563	612	529	622	517	448	475	399	421	351
203	97	411	9.7	41.1	93.7576	52.28252154	7	22	26	56	87	170	187	702	1540	2243	1691	1493	1923	1878	1185	838	632	537	459	493	514	500	619	576	482	643	529	502	404	448	408	340
204	98	411	9.8	41.1	93.7576	52.38501847	36	38	55	52	143	139	252	778	1534	2321	1769	1518	1888	1786	1342	836	790	565	581	548	461	626	546	660	610	549	641	467	465	470	464	470
205	99	411	9.9	41.1	93.7576	52.48751539	19	8	35	62	78	218	208	788	1607	2347	1819	1603	1882	1804	1379	880	759	574	544	488	519	488	488	587	490	638	532	478	433	465	419	385
206	100	411	10	41.1	93.7576	52.59001231	28	31	29	37	111	138	276	721	1682	2282	1919	1480	2090	1985	1382	1029	787	639	495	509	467	662	619	556	509	642	597	491	453	480	493	360
207	101	411	10.1	41.1	93.7576	52.69250923	0	5	17	61	99	151	285	745	1786	2165	1850	1602	2113	1874	1397	996	731	541	566	505	450	574	632	585	556	651	520	570	467	421	378	427
208	102	411	10.2	41.1	93.7576	52.79500616	12	26	25	62	126	198	274	811	1708	2478	1972	1739	2292	2011	1593	1164	779	640	561	589	586	721	671	581	576	761	623	525	400	579	540	441
209	103	411	10.3	41.1	93.7576	52.89750308	16	24	48	41	114	127	236	822	1679	2486	2131	1573	2142	1942	1436	1078	839	724	654	534	714	701	652	629	583	603	661	584	511	529	509	459
210	104	411	10.4	41.1	93.7576	53	24	37	49	56	140	201	345	1075	1832	2959	2421	1946	2353	2347	1652	1222	1122	995	938	844	961	790	824	834	816	834	844	671	619	593	572	529
211	0	410	0	41	93.7577	42.34032009	13	25	43	21	68	137	192	643	1301	1812	1504	1248	1638	1590	1038	923	568	490	501	368	438	481	432	479	438	413	421	458	343	396	401	326
212	1	410	0.1	41	93.7577	42.44281701	9	2	25	46	121	192	192	607	1286	1885	1397	1151	1661	1673	1202	732	623	573	491	390	453	489	408	485	425	440	420	369	336	357	406	301
213	2	410	0.2	41	93.7577	42.54531394	0	0	18	26	111	136	189	668	1200	1898	1575	1306	1652	1467	1169	864	518	535	467	411	450	418	486	452	440	520	528	346	344	391	384	389
214	3	410	0.3	41	93.7577	42.64781086	26	13	24	42	115	133	197	646	1201	1783	1464	1152	1659	1494	1128	816	633	371	385	460	456	494	429	453	395	516	450	381	356	404	397	346
215	4	410	0.4	41	93.7577	42.75030778	0	7	31	41	91	130	203	469	1251	1836	1474	1159	1616	1398	1022	840	661	530	457	385	410	428	432	512	434	459	493	457	392	340	352	317
216	5	410	0.5	41	93.7577	42.8528047	0	0	32	27	79	177	184	494	1240	1766	1422	1257	1507	1481	968	751	622	481	445	371	437	433	479	502	444	396	438	410	414	411	331	309
217	6	410	0.6	41	93.7577	42.95530162	0	9	16	23	62	98	161	615	1234	1864	1600	1194	1634	1580	1143	878	668	533	447	395	413	441	526	541	474	532	437	437	313	312	379	447
218	7	410	0.7	41	93.7577	43.05779855	16	7	35	92	86	133	213	669	1441	1745	1570	1183	1385	1523	1063	842	571	440	544	442	467	545	422	418	413	485	510	412	325	332	406	351
219	8	410	0.8	41	93.7577	43.16029547	16	27	31	51	143	231	249	671	1335	1907	1669	1281	1709	1714	1131	789	605	527	555	488	463	589	507	541	491	521	589	486	412	501	495	362
220	9	410	0.9	41	93.7577	43.26279239	1	14	34	58	98	125	272	652	1314	1686	1460	1296	1693	1536	1114	782	670	502	534	526	409	504	444	453	433	486	539	452	418	359	419	343
221	10	410	1	41	93.7577	43.36528931	21	16	25	64	106	180	269	702	1247	1875	1521	1170	1750	1587	1185	779	575	550	497	486	450	521	554	483	473	531	534	427	411	400	471	342
222	11	410	1.1	41	93.7577	43.46778623	32	9	30	62	96	186	203	553	1285	1829	1473	1146	1691	1640	1127	805	646	493	528	448	454	489	414	515	521	548	600	435	460	408	443	373
223	12	410	1.2	41	93.7577	43.57028316	28	26	47	62	108	133	270	682	1362	2000	1618	1320	1644	1615	1192	842	688	613	602	517	521	487	477	481	384	467	509	438	458	440	357	409
224	13	410	1.3	41	93.7577	43.67278008	22	11	37	39	105	148	267	675	1212	1926	1661	1201	1598	1603	1069	811	628	494	489	453	517	553	538	433	411	501	473	405	350	390	444	408
225	14	410	1.4	41	93.7577	43.775277	11	29	47	52	84	185	254	762	1350	1934	1667	1231	1517	1635	1181	749	652	531	506	474	491	511	433	468	442	547	511	435	410	400	414	314
226	15	410	1.5	41	93.7577	43.87777392	7	2	37	79	105	190	225	643	1336	1850	1540	1326	1536	1477	1045	850	579	542	479	465	500	530	513	483	492	495	483	420	377	430	425	344
227	16	410	1.6	41	93.7577	43.98027085	81	63	56	112	148	210	304	805	1488	1904	1598	1321	1679	1614	1124	750	673	547	422	476	506	514	569	440	502	500	596	514	427	453	414	408
228	17	410	1.7	41	93.7577	44.08276777	11	6	29	84	135	194	275	703	1511	2009	1666	1432	1704	1598	1140	760	606	547	497	457	442	476	449	409	476	569	500	439	396	461	458	322
229	18	410	1.8	41	93.7577	44.18526469	0	0	31	42	121	215	280	789	1512	1953	1718	1203	1601	1725	1161	866	639	505	505	503	461	567	546	523	466	587	436	452	411	411	432	346
230	19	410	1.9	41	93.7577	44.28776161	9	30	71	90	152	217	246	842	1386	1922	1720	1458	1732	1547	1136	851	593	590	544	476	477	521	513	554	554	614	486	571	439	528	397	419
231	20	410	2	41	93.7577	44.39025853	53	31	70	100	194	236	324	824	1513	2212	1646	1323	1793	1661	1208	832	703	590	559	552	541	551	471	560	533	505	464	477	439	491	448	461
232	21	410	2.1	41	93.7577	44.49275546	32	33	32	48	116	204	258	819	1352	2012	1635	1204	1634	1632	1089	785	656	527	495	469	484	424	485	477	493	576	576	475	443	452	439	382
233	22	410	2.2	41	93.7577	44.59525238	2	10	40	80	165	212	231	637	1534	1975	1587	1325	1612	1655	1157	857	589	563	569	461	546	580	522	479	461	482	525	430	464	433	486	353
234	23	410	2.3	41	93.7577	44.6977493	33	12	73	75	244	230	293	760	1461	2020	1497	1306	1717	1503	1188	844	551	587	552	411	515	566	513	494	512	588	525	475	440	453	453	330
235	24	410	2.4	41	93.7577	44.80024622	18	8	55	58	131	249	255	748	1412	1917	1630	1335	1617	1796	1101	816	598	469	503	443	527	609	550	490	535	595	443	475	497	496	429	418
236	25	410	2.5	41	93.7577	44.90274315	18	26	51	35	108	159	347	799	1473	2033	1574	1272	1686	1520	1158	927	632	517	542	436	508	490	607	572	452	577	514	428	441	465	551	463
237	26	410	2.6	41	93.7577	45.00524007	0	2	24	77	108	169	256	761	1389	1911	1604	1279	1770	1528	1077	774	613	449	522	491	496	501	484	563	523	512	526	451	430	451	424	380
238	27	410	2.7	41	93.7577	45.10773699	13	17	29	45	143	179	301	718	1336	1826	1593	1229	1655	1488	1109	828	620	505	495	437	577	552	613	542	521	579	601	491	434	452	535	375
239	28	410	2.8	41	93.7577	45.21023391	40	18	19	27	114	147	163	702	1226	1848	1554	1261	1552	1435	1153	815	586	498	498	435	448	530	535	473	451	471	499	450	350	345	455	364
240	29	410	2.9	41	93.7577	45.31273083	10	11	41	63	116	204	225	564	1232	1788	1577	1217	1533	1457	1138	774	590	467	474	451	484	569	527	543	482	541	479	510	395	409	444	413
241	30	410	3	41	93.7577	45.41522776	13	0	28	42	97	181	221	637	1370	1697	1544	1256	1589	1484	1022	773	685	489	512	446	515	557	488	505	520	500	555	538	470	439	359	347
242	31	410	3.1	41	93.7577	45.51772468	13	3	14	38	68	145	180	671	1253	1790	1417	1220	1748	1516	989	754	560	478	470	474	476	469	482	538	470	529	516	436	409	411	460	396
243	32	410	3.2	41	93.7577	45.6202216	0	15	21	50	66	167	221	598	1342	1895	1547	1262	1692	1494	1160	772	599	455	435	412	609	510	503	435	417	478	514	449	404	420	423	370
244	33	410	3.3	41	93.7577	45.72271852	0	0	18	14	37	76	150	575	963	1745	1442	1214	1357	1589	1019	643	516	500	375	424	460	463	401	492	414	401	452	394	325	395	338	363
245	34	410	3.4	41	93.7577	45.82521545	25	9	23	40	73	155	158	568	1190	1699	1487	1153	1543	1403	1229	787	638	441	429	416	487	495	512	505	462	467	416	410	389	386	343	326
246	35	410	3.5	41	93.7577	45.92771237	0	25	37	40	82	99	167	558	1202	1649	1413	1080	1277	1464	974	791	535	407	458	440	356	467	487	441	445	470	482	432	325	383	385	315
247	36	410	3.6	41	93.7577	46.03020929	23	5	32	48	83	145	176	561	1205	1731	1503	1262	1604	1269	985	760	532	515	450	388	452	468	425	541	405	462	479	397	371	371	410	344
248	37	410	3.7	41	93.7577	46.13270621	22	12	27	33	103	77	157	641	1272	1615	1413	1176	1443	1326	972	733	629	530	428	374	515	489	423	473	414	431	521	466	381	391	395	336
249	38	410	3.8	41	93.7577	46.23520313	1	0	12	10	31	109	111	581	1160	1595	1355	1099	1446	1363	1071	743	526	420	370	414	392	288	456	503	393	499	414	387	389	390	307	301
250	39	410	3.9	41	93.7577	46.33770006	24	16	29	27	83	109	171	536	1102	1695	1276	1095	1614	1477	948	602	476	455	416	417	435	476	443	407	363	526	424	392	342	398	336	313
251	40	410	4	41	93.7577	46.44019698	5	5	9	22	57	108	134	530	1098	1645	1373	1087	1363	1402	917	686	567	413	421	350	431	382	430	416	358	463	465	367	294	337	366	265
252	41	410	4.1	41	93.7577	46.5426939	15	25	23	29	76	114	163	548	1116	1674	1254	1097	1434	1349	1024	707	553	423	396	356	353	431	435	377	359	426	390	378	395	414	337	300
253	42	410	4.2	41	93.7577	46.64519082	32	25	35	55	75	158	199	614	1283	1795	1424	1115	1437	1464	1173	640	535	408	447	395	380	393	450	458	421	440	387	436	365	305	389	288
254	43	410	4.3	41	93.7577	46.74768775	0	0	20	18	32	94	188	521	1109	1661	1197	1068	1361	1219	955	630	417	458	387	337	358	397	389	377	328	348	386	395	316	318	366	302
255	44	410	4.4	41	93.7577	46.85018467	0	12	7	36	66	117	138	564	1181	1658	1300	1156	1421	1436	924	744	545	431	416	369	407	393	456	398	394	455	443	404	370	307	339	297
256	45	410	4.5	41	93.7577	46.95268159	21	10	40	60	64	112	202	595	1149	1648	1292	1100	1472	1308	895	721	489	478	487	359	384	458	400	449	403	478	398	430	338	387	338	337
257	46	410	4.6	41	93.7577	47.05517851	29	8	22	33	65	154	163	616	1197	1586	1228	1182	1478	1392	1022	744	628	364	468	401	414	485	446	477	436	446	423	457	302	326	314	341
258	47	410	4.7	41	93.7577	47.15767543	0	0	0	35	44	127	168	633	1098	1692	1262	1095	1289	1480	947	667	527	466	423	359	300	421	333	421	384	368	415	347	312	383	334	301
259	48	410	4.8	41	93.7577	47.26017236	10	7	33	33	62	101	167	524	1265	1649	1258	1123	1527	1346	950	703	535	389	416	371	415	346	412	407	390	381	374	367	328	307	375	325
260	49	410	4.9	41	93.7577	47.36266928	9	3	27	30	46	87	141	548	1124	1596	1242	1033	1437	1474	1011	765	515	408	435	436	421	439	396	414	411	392	391	377	335	339	375	334
261	50	410	5	41	93.7577	47.4651662	25	21	13	56	110	108	183	581	1313	1656	1347	1042	1346	1289	955	719	529	511	423	368	297	446	446	479	366	412	469	406	353	329	400	296
262	51	410	5.1	41	93.7577	47.56766312	0	5	30	49	72	116	162	513	1088	1590	1261	1158	1428	1317	1037	782	477	411	445	342	368	467	339	431	373	427	414	424	330	328	328	293
263	52	410	5.2	41	93.7577	47.67016005	27	18	30	33	95	105	177	660	1229	1781	1364	1112	1475	1492	1075	789	513	521	423	405	401	430	462	435	441	489	499	417	386	369	375	346
264	53	410	5.3	41	93.7577	47.77265697	0	3	24	32	47	75	110	592	1191	1702	1369	1194	1447	1407	1098	726	542	462	416	384	482	441	486	411	383	453	412	421	310	413	336	264
265	54	410	5.4	41	93.7577	47.87515389	30	16	39	40	96	145	202	513	1213	1703	1349	1116	1620	1521	986	733	594	433	334	466	485	468	392	508	478	562	527	373	396	393	366	390
266	55	410	5.5	41	93.7577	47.97765081	0	1	10	34	72	73	182	551	1053	1604	1318	1003	1615	1319	1042	686	499	415	392	409	339	520	367	404	337	487	380	340	311	359	332	292
267	56	410	5.6	41	93.7577	48.08014773	19	33	42	39	68	133	198	563	1233	1746	1421	1207	1377	1375	967	729	513	451	445	416	425	453	486	490	428	525	477	427	334	363	395	328
268	57	410	5.7	41	93.7577	48.18264466	6	14	32	30	69	77	185	551	1131	1663	1323	1080	1513	1496	1031	615	477	459	407	471	398	383	410	458	370	399	429	396	338	357	319	292
269	58	410	5.8	41	93.7577	48.28514158	28	23	13	37	45	69	140	495	1214	1609	1443	1143	1336	1410	951	703	572	515	357	454	352	484	532	499	435	463	402	356	299	344	361	344
270	59	410	5.9	41	93.7577	48.3876385	17	17	17	30	52	96	182	524	1117	1538	1235	1038	1371	1424	937	672	555	449	396	470	435	443	417	385	409	362	390	376	345	345	321	283
271	60	410	6	41	93.7577	48.49013542	6	7	28	61	76	142	174	519	1203	1625	1366	1062	1519	1245	933	682	438	415	340	372	401	445	375	411	369	403	432	375	296	291	342	272
272	61	410	6.1	41	93.7577	48.59263235	0	0	12	24	34	80	169	483	1047	1549	1242	1076	1333	1414	950	651	474	380	440	362	425	384	464	329	425	455	402	374	328	368	276	295
273	62	410	6.2	41	93.7577	48.69512927	27	30	35	58	67	112	141	543	1279	1653	1312	1094	1408	1309	1027	687	503	352	421	388	430	386	454	387	353	416	411	326	303	322	352	305
274	63	410	6.3	41	93.7577	48.79762619	41	35	32	56	88	101	164	594	1178	1601	1274	1018	1258	1292	847	730	456	475	372	322	389	378	405	390	410	390	407	390	308	345	310	315
275	64	410	6.4	41	93.7577	48.90012311	5	2	25	41	51	113	135	508	1119	1569	1291	1009	1418	1366	1006	643	533	384	364	286	395	399	381	377	362	443	378	379	357	374	317	264
276	65	410	6.5	41	93.7577	49.00262003	10	8	18	18	50	92	131	553	1058	1543	1228	1031	1455	1314	880	649	474	440	396	354	354	391	350	383	304	384	395	365	303	306	352	228
277	66	410	6.6	41	93.7577	49.10511696	26	0	9	21	57	88	149	633	1114	1642	1285	1184	1380	1339	934	680	536	472	406	292	367	427	348	397	344	375	379	370	279	322	334	285
278	67	410	6.7	41	93.7577	49.20761388	9	0	7	0	5	73	92	469	1164	1632	1328	1019	1402	1250	928	638	427	410	358	313	318	434	329	352	315	374	400	410	293	332	385	279
279	68	410	6.8	41	93.7577	49.3101108	13	17	12	45	85	53	157	515	1102	1622	1147	1065	1502	1321	959	695	493	415	365	326	411	370	402	392	436	429	364	323	345	315	343	287
280	69	410	6.9	41	93.7577	49.41260772	14	16	16	33	57	108	156	505	1220	1679	1234	1082	1481	1300	919	641	484	368	409	387	362	460	363	402	401	405	449	359	306	327	302	293
281	70	410	7	41	93.7577	49.51510465	0	0	4	19	48	100	117	493	1199	1618	1171	1186	1371	1413	833	673	471	383	358	342	364	375	338	439	460	363	432	362	346	349	299	297
282	71	410	7.1	41	93.7577	49.61760157	23	10	44	34	55	90	156	503	1152	1525	1288	1025	1294	1266	793	678	488	471	397	351	420	450	416	429	459	429	450	376	311	360	363	308
283	72	410	7.2	41	93.7577	49.72009849	0	0	19	19	43	110	198	495	1121	1498	1218	1068	1426	1220	1017	689	442	424	396	352	341	474	383	465	465	423	418	340	306	330	327	203
284	73	410	7.3	41	93.7577	49.82259541	0	9	8	20	30	81	142	507	1057	1467	1186	1020	1490	1306	914	595	477	394	378	312	415	387	427	397	365	441	308	282	312	263	360	271
285	74	410	7.4	41	93.7577	49.92509233	2	0	34	57	90	114	142	596	1167	1557	1377	1143	1429	1359	1112	730	598	467	435	393	492	448	480	422	412	469	402	420	332	382	419	336
286	75	410	7.5	41	93.7577	50.02758926	7	22	24	35	34	97	163	520	1087	1510	1330	1083	1278	1184	940	709	508	425	399	378	315	416	438	388	364	361	365	354	340	391	286	305
287	76	410	7.6	41	93.7577	50.13008618	33	16	30	53	91	101	140	570	1168	1491	1384	1159	1537	1450	930	772	498	508	444	483	473	506	426	407	362	488	474	420	393	464	330	282
288	77	410	7.7	41	93.7577	50.2325831	27	22	36	41	72	91	167	491	1150	1509	1232	1117	1434	1323	961	720	539	470	438	419	342	454	424	453	379	433	462	406	353	364	355	314
289	78	410	7.8	41	93.7577	50.33508002	13	21	27	47	96	130	204	599	1275	1706	1291	1192	1522	1448	960	754	490	527	544	462	451	492	448	459	517	445	446	454	440	434	381	301
290	79	410	7.9	41	93.7577	50.43757694	6	8	17	34	89	142	157	563	1198	1697	1469	1102	1429	1328	903	705	551	407	409	421	398	365	400	439	471	461	398	335	348	319	349	318
291	80	410	8	41	93.7577	50.54007387	0	2	5	17	72	160	180	614	1232	1643	1306	1190	1382	1457	966	725	540	504	445	421	456	499	496	457	432	578	501	385	421	351	327	290
292	81	410	8.1	41	93.7577	50.64257079	33	15	23	56	79	163	176	488	1091	1600	1286	1191	1370	1348	1005	747	551	416	434	398	471	426	385	453	470	525	420	373	416	408	416	352
293	82	410	8.2	41	93.7577	50.74506771	24	19	23	47	93	74	146	615	1166	1772	1326	1105	1475	1285	996	679	486	507	423	335	402	476	401	396	348	397	393	370	336	357	369	278
294	83	410	8.3	41	93.7577	50.84756463	14	12	17	54	53	116	132	539	1195	1516	1303	1106	1386	1320	933	723	496	421	326	367	347	388	410	372	390	363	333	290	309	307	312	301
295	84	410	8.4	41	93.7577	50.95006156	15	13	28	44	104	141	163	600	1055	1804	1421	1256	1463	1407	1126	633	554	443	447	343	411	403	443	405	372	457	384	389	311	345	325	335
296	85	410	8.5	41	93.7577	51.05255848	16	18	26	50	54	117	191	553	1141	1604	1324	1132	1391	1251	951	705	545	427	386	347	456	429	309	446	397	414	399	396	320	365	344	250
297	86	410	8.6	41	93.7577	51.1550554	0	0	31	5	57	56	171	664	1219	1733	1528	1229	1561	1463	1029	711	510	450	469	355	408	456	403	394	326	396	391	353	270	364	401	313
298	87	410	8.7	41	93.7577	51.25755232	0	0	8	34	58	117	150	484	1123	1645	1294	1095	1396	1271	1017	740	409	402	387	321	357	429	356	482	329	437	336	391	370	371	369	350
299	88	410	8.8	41	93.7577	51.36004924	0	0	49	86	101	119	207	653	1423	1818	1507	1196	1552	1425	1105	725	501	458	399	417	477	477	430	465	465	505	391	375	392	396	338	304
300	89	410	8.9	41	93.7577	51.46254617	15	14	35	32	52	117	149	646	1233	1661	1493	1122	1678	1461	939	745	434	366	388	416	362	446	473	536	357	513	380	396	350	375	325	349
301	90	410	9	41	93.7577	51.56504309	0	0	30	29	67	81	191	617	1296	1912	1542	1208	1629	1466	1115	786	465	439	389	370	390	470	411	487	463	410	453	376	366	311	414	323
302	91	410	9.1	41	93.7577	51.66754001	17	1	20	71	72	139	173	643	1258	1853	1581	1288	1670	1513	995	796	605	454	421	480	465	459	472	502	425	463	499	401	338	363	381	352
303	92	410	9.2	41	93.7577	51.77003693	20	14	25	61	65	157	168	659	1415	1927	1551	1255	1862	1570	1046	850	565	446	439	435	422	449	433	497	424	425	440	383	418	447	352	359
304	93	410	9.3	41	93.7577	51.87253386	24	3	41	71	94	123	217	575	1375	1858	1604	1295	1646	1580	1180	768	660	559	426	378	424	512	535	438	464	383	429	437	382	413	402	351
305	94	410	9.4	41	93.7577	51.97503078	35	32	36	86	139	145	213	689	1386	1969	1775	1365	1841	1612	1133	880	639	495	490	470	520	518	485	545	537	521	494	417	460	458	401	362
306	95	410	9.5	41	93.7577	52.0775277	24	38	26	68	84	153	159	662	1425	1903	1649	1316	1805	1707	1192	826	596	507	446	523	492	505	463	523	427	442	484	445	382	483	402	428
307	96	410	9.6	41	93.7577	52.18002462	12	9	31	63	103	106	223	789	1560	2159	1649	1447	1828	1916	1138	911	660	563	539	484	563	573	504	657	505	550	595	485	450	393	395	430
308	97	410	9.7	41	93.7577	52.28252154	28	30	41	67	144	141	209	745	1498	2225	1763	1491	1775	1618	1206	812	703	544	560	471	483	560	524	557	538	608	451	483	485	465	487	346
309	98	410	9.8	41	93.7577	52.38501847	24	25	47	83	125	167	239	690	1742	2271	1836	1539	1943	1875	1360	895	731	589	530	567	544	613	541	641	554	601	563	485	463	429	460	484
310	99	410	9.9	41	93.7577	52.48751539	46	41	74	77	115	177	217	841	1617	2066	1782	1411	1963	1906	1243	856	689	610	514	503	612	684	554	571	596	663	554	539	472	474	453	485
311	100	410	10	41	93.7577	52.59001231	43	19	32	60	66	182	231	808	1803	2232	1776	1568	2086	2018	1333	1064	748	586	596	505	532	564	561	640	623	620	531	555	499	444	435	401
312	101	410	10.1	41	93.7577	52.69250923	8	18	45	86	130	197	244	810	1517	2201	1865	1595	2170	1894	1378	1083	735	649	585	520	606	675	589	650	553	652	570	498	513	511	451	439
313	102	410	10.2	41	93.7577	52.79500616	24	12	42	97	121	153	324	946	1828	2475	1991	1734	2230	1890	1439	921	743	698	619	648	600	647	658	718	635	727	649	539	524	515	496	403
314	103	410	10.3	41	93.7577	52.89750308	13	26	67	69	156	228	186	839	1922	2522	2196	1732	2228	2089	1351	1107	693	656	607	593	662	603	564	685	677	703	583	581	475	590	588	430
315	104	410	10.4	41	93.7577	53	30	36	48	83	147	248	308	1072	2103	2672	2223	1874	2566	2270	1727	1366	1016	977	990	918	967	969	915	851	778	826	811	779	687	671	558	571
316	0	409	0	40.9	93.7578	42.34032009	6	17	35	53	84	137	161	567	1266	1920	1535	1211	1485	1497	1065	720	646	466	520	428	453	455	427	423	443	483	390	399	377	367	305	334
317	1	409	0.1	40.9	93.7578	42.44281701	17	6	22	48	124	124	219	576	1248	1699	1395	1316	1705	1563	980	755	569	517	449	390	456	473	419	483	392	421	468	408	345	363	334	318
318	2	409	0.2	40.9	93.7578	42.54531394	11	13	12	43	38	121	217	612	1255	1856	1380	1353	1532	1519	1044	779	547	460	395	380	370	527	435	472	421	387	401	365	329	367	416	360
319	3	409	0.3	40.9	93.7578	42.64781086	14	7	24	58	110	170	157	609	1279	1776	1498	1230	1602	1445	1100	797	559	540	486	395	377	413	470	425	418	422	397	388	381	383	355	302
320	4	409	0.4	40.9	93.7578	42.75030778	0	0	22	32	53	146	209	551	1276	1728	1431	1193	1695	1447	1178	806	537	439	390	380	431	483	424	475	437	445	451	387	370	336	334	271
321	5	409	0.5	40.9	93.7578	42.8528047	6	4	36	29	109	130	199	599	1280	1848	1468	1140	1511	1540	1018	783	618	467	503	400	417	439	456	502	475	483	472	483	323	438	419	374
322	6	409	0.6	40.9	93.7578	42.95530162	7	0	1	14	86	99	179	711	1315	1972	1504	1141	1681	1544	1159	747	572	477	488	486	456	532	478	472	436	527	512	443	431	419	402	329
323	7	409	0.7	40.9	93.7578	43.05779855	0	9	39	36	73	112	250	671	1270	1905	1387	1141	1839	1576	1032	855	681	545	477	431	497	477	513	475	416	455	453	425	406	413	408	322
324	8	409	0.8	40.9	93.7578	43.16029547	12	7	25	52	72	173	211	636	1421	1744	1596	1351	1563	1559	1160	892	574	526	560	429	546	592	444	470	517	578	489	506	428	439	462	392
325	9	409	0.9	40.9	93.7578	43.26279239	0	0	23	36	62	104	150	585	1262	1746	1438	1161	1563	1452	1082	852	548	547	516	384	405	504	505	571	428	555	508	492	400	418	450	358
326	10	409	1	40.9	93.7578	43.36528931	28	33	48	36	102	139	179	711	1299	1731	1561	1313	1665	1503	1127	777	562	441	551	448	507	572	462	490	506	545	497	455	449	460	415	349
327	11	409	1.1	40.9	93.7578	43.46778623	0	1	24	58	91	144	231	606	1310	1745	1533	1215	1647	1597	1176	826	629	549	427	395	473	496	474	500	484	532	485	442	443	440	364	318
328	12	409	1.2	40.9	93.7578	43.57028316	0	5	28	54	75	180	283	666	1322	1858	1514	1232	1434	1609	1081	740	574	402	396	452	434	485	454	430	536	483	467	440	351	403	364	376
329	13	409	1.3	40.9	93.7578	43.67278008	9	24	68	52	116	167	287	742	1273	1877	1443	1116	1630	1607	1096	811	512	523	472	424	493	417	473	489	445	511	492	418	382	393	442	406
330	14	409	1.4	40.9	93.7578	43.775277	12	21	36	64	128	241	287	780	1327	1903	1564	1294	1729	1786	1102	905	658	597	566	425	456	519	429	553	454	454	497	450	493	383	448	311
331	15	409	1.5	40.9	93.7578	43.87777392	29	12	20	61	158	163	296	673	1333	1877	1579	1374	1814	1657	1084	791	582	546	497	436	443	489	518	519	499	511	418	418	405	412	362	342
332	16	409	1.6	40.9	93.7578	43.98027085	23	26	57	71	161	227	406	873	1502	1952	1664	1308	1833	1659	1289	880	647	644	509	521	529	501	509	518	569	642	537	476	432	430	424	359
333	17	409	1.7	40.9	93.7578	44.08276777	11	32	23	73	163	266	337	805	1463	1916	1605	1278	1686	1512	1181	891	536	637	452	514	487	494	448	505	530	502	513	497	398	333	439	372
334	18	409	1.8	40.9	93.7578	44.18526469	25	21	52	78	192	239	332	767	1395	1963	1683	1362	1706	1612	1150	887	698	529	521	450	443	522	469	474	523	583	552	452	421	438	462	369
335	19	409	1.9	40.9	93.7578	44.28776161	32	13	30	78	143	214	314	701	1388	1927	1451	1272	1569	1608	1112	762	759	535	522	473	549	463	477	487	580	561	496	511	396	492	462	385
336	20	409	2	40.9	93.7578	44.39025853	21	5	77	100	103	200	276	821	1538	1826	1583	1341	1901	1688	1111	824	705	456	547	507	583	474	567	560	519	558	513	518	406	451	485	441
337	21	409	2.1	40.9	93.7578	44.49275546	15	26	31	39	120	196	284	774	1429	2022	1475	1385	1635	1525	1231	816	609	473	496	483	459	468	468	527	546	546	520	479	381	416	429	362
338	22	409	2.2	40.9	93.7578	44.59525238	24	29	58	90	133	234	317	803	1490	1968	1635	1270	1810	1686	1230	882	702	549	613	480	533	532	594	550	531	524	458	484	424	403	381	359
339	23	409	2.3	40.9	93.7578	44.6977493	14	5	43	87	128	142	296	721	1458	2034	1431	1333	1690	1684	1190	793	714	505	574	451	504	551	565	515	517	567	510	450	424	470	423	398
340	24	409	2.4	40.9	93.7578	44.80024622	30	5	30	67	124	216	270	618	1388	1877	1492	1200	1593	1485	1120	838	554	570	503	472	476	506	552	588	472	662	538	476	390	449	441	327
341	25	409	2.5	40.9	93.7578	44.90274315	0	0	49	55	125	153	251	692	1379	1711	1486	1324	1566	1543	1079	774	645	566	472	393	482	542	503	473	470	541	545	495	432	404	449	382
342	26	409	2.6	40.9	93.7578	45.00524007	8	0	0	39	104	117	247	698	1292	1852	1534	1312	1687	1610	983	760	541	496	454	425	487	475	498	487	433	522	514	482	458	448	436	329
343	27	409	2.7	40.9	93.7578	45.10773699	33	28	58	57	120	184	279	792	1418	1822	1546	1292	1653	1640	1105	831	630	544	446	470	521	496	613	559	458	547	562	464	458	474	434	399
344	28	409	2.8	40.9	93.7578	45.21023391	19	9	32	58	95	139	283	718	1374	1802	1569	1342	1676	1684	1154	882	664	522	470	480	506	485	449	588	452	624	501	457	396	445	436	381
345	29	409	2.9	40.9	93.7578	45.31273083	6	13	57	45	102	176	243	653	1331	1740	1527	1220	1552	1529	1224	829	643	485	532	464	468	484	463	490	473	503	493	525	421	453	393	426
346	30	409	3	40.9	93.7578	45.41522776	8	1	24	73	143	137	228	629	1274	1694	1636	1243	1641	1623	1020	789	549	598	469	426	467	554	507	493	521	577	490	461	477	402	534	332
347	31	409	3.1	40.9	93.7578	45.51772468	25	20	9	38	77	96	228	660	1323	1742	1554	1146	1481	1424	1099	753	572	500	466	395	419	505	442	544	457	551	416	452	417	395	400	419
348	32	409	3.2	40.9	93.7578	45.6202216	0	0	13	23	56	116	208	603	1241	1890	1406	1162	1585	1523	1117	820	565	579	543	451	442	499	471	412	462	555	480	439	362	425	457	338
349	33	409	3.3	40.9	93.7578	45.72271852	15	0	14	14	70	135	229	603	1151	1599	1479	1136	1543	1630	991	751	511	453	521	444	412	546	382	503	461	471	467	466	371	454	383	320
350	34	409	3.4	40.9	93.7578	45.82521545	19	18	28	38	89	127	139	598	1201	1807	1436	1226	1441	1476	1169	776	566	529	483	506	476	506	479	480	445	470	490	486	468	404	427	354
351	35	409	3.5	40.9	93.7578	45.92771237	24	12	38	34	106	113	168	627	1257	1732	1584	1120	1484	1537	1013	814	512	472	443	487	419	460	477	505	431	510	450	420	402	388	417	315
352	36	409	3.6	40.9	93.7578	46.03020929	1	27	18	29	112	109	201	615	1306	1816	1403	1204	1484	1437	1116	740	575	521	438	361	506	494	455	563	419	500	470	403	396	383	388	394
353	37	409	3.7	40.9	93.7578	46.13270621	19	7	20	32	67	96	176	607	1195	1741	1444	1083	1567	1582	947	717	583	415	440	385	384	447	423	492	428	507	431	357	403	427	348	357
354	38	409	3.8	40.9	93.7578	46.23520313	0	2	16	49	76	145	184	529	1223	1792	1528	1227	1552	1460	1027	709	546	508	454	424	433	441	441	442	393	530	425	391	360	386	405	373
355	39	409	3.9	40.9	93.7578	46.33770006	5	13	34	34	72	109	135	488	1213	1673	1379	1092	1534	1452	997	671	565	407	410	365	384	553	476	366	389	488	412	344	410	356	326	335
356	40	409	4	40.9	93.7578	46.44019698	0	0	0	18	35	99	164	458	992	1703	1425	973	1438	1272	1001	612	581	397	330	311	376	404	385	386	402	389	410	447	298	309	293	348
357	41	409	4.1	40.9	93.7578	46.5426939	55	32	65	74	117	123	208	497	1244	1686	1321	1192	1477	1395	979	634	519	444	427	438	371	469	443	396	399	469	459	347	377	418	383	296
358	42	409	4.2	40.9	93.7578	46.64519082	8	20	60	79	130	132	184	743	1350	1810	1358	1051	1551	1383	1010	712	570	512	467	380	435	398	438	469	390	518	447	410	348	348	408	278
359	43	409	4.3	40.9	93.7578	46.74768775	0	0	0	21	27	71	114	509	1221	1636	1263	1052	1402	1344	838	647	486	360	360	309	325	391	327	385	366	396	292	299	352	368	340	326
360	44	409	4.4	40.9	93.7578	46.85018467	18	17	33	46	97	131	211	556	1231	1674	1244	1112	1436	1430	1023	735	522	452	426	394	410	357	466	405	341	385	422	405	387	405	384	309
361	45	409	4.5	40.9	93.7578	46.95268159	11	0	15	32	80	116	195	496	1256	1697	1261	1172	1509	1399	931	706	543	432	343	328	367	436	411	365	365	459	393	389	324	332	331	334
362	46	409	4.6	40.9	93.7578	47.05517851	0	12	30	42	100	136	136	515	1284	1560	1387	1048	1453	1346	987	769	509	376	435	400	390	416	376	378	355	387	383	406	306	336	323	298
363	47	409	4.7	40.9	93.7578	47.15767543	0	0	22	57	108	84	186	552	1187	1628	1382	980	1400	1346	1039	738	425	401	382	332	407	413	381	410	381	453	482	368	354	369	329	284
364	48	409	4.8	40.9	93.7578	47.26017236	0	0	0	0	29	111	131	532	1086	1687	1376	1041	1363	1404	944	646	507	412	356	330	422	420	393	497	308	352	382	370	324	341	331	269
365	49	409	4.9	40.9	93.7578	47.36266928	11	4	30	34	73	93	135	571	1188	1675	1352	1061	1292	1250	932	616	553	410	404	342	396	372	409	464	413	407	379	368	309	396	365	307
366	50	409	5	40.9	93.7578	47.4651662	22	37	31	52	107	120	147	478	1277	1603	1380	1177	1502	1367	933	694	524	515	434	426	409	445	472	427	450	397	417	388	374	355	360	365
367	51	409	5.1	40.9	93.7578	47.56766312	65	49	52	52	115	109	184	660	1133	1736	1454	1147	1501	1433	930	716	566	419	443	401	407	463	444	349	375	471	381	479	366	397	345	310
368	52	409	5.2	40.9	93.7578	47.67016005	38	29	31	42	70	116	140	618	1240	1673	1346	1016	1535	1484	927	714	586	464	462	437	410	529	408	454	374	441	380	404	426	401	392	279
369	53	409	5.3	40.9	93.7578	47.77265697	5	20	19	26	79	105	158	536	1176	1695	1355	1149	1491	1309	976	639	524	417	406	438	445	432	439	399	406	452	407	364	355	344	371	372
370	54	409	5.4	40.9	93.7578	47.87515389	7	29	30	47	87	135	231	547	1254	1693	1555	1131	1559	1513	1050	716	632	374	452	419	490	422	388	482	454	436	451	433	404	450	394	361
371	55	409	5.5	40.9	93.7578	47.97765081	0	5	15	29	44	110	181	560	1163	1681	1299	1108	1420	1401	1096	679	410	418	377	412	429	486	561	439	475	489	444	446	361	333	350	297
372	56	409	5.6	40.9	93.7578	48.08014773	22	24	27	55	70	121	172	575	1259	1661	1317	1184	1407	1236	998	776	579	360	469	388	492	441	503	522	435	393	404	432	353	410	348	270
373	57	409	5.7	40.9	93.7578	48.18264466	22	15	34	44	60	58	137	560	1173	1488	1388	1065	1386	1329	986	683	519	385	343	274	364	459	375	363	362	444	413	368	378	352	387	335
374	58	409	5.8	40.9	93.7578	48.28514158	12	31	30	56	60	108	155	469	1099	1683	1423	1156	1381	1489	1027	711	546	459	422	381	333	431	394	298	481	489	384	365	351	323	333	342
375	59	409	5.9	40.9	93.7578	48.3876385	15	18	38	29	77	129	149	505	1197	1575	1385	1080	1305	1327	850	680	561	422	382	356	356	365	447	404	391	407	344	334	342	306	335	285
376	60	409	6	40.9	93.7578	48.49013542	7	14	12	40	35	98	118	499	1141	1683	1163	1185	1433	1447	1012	710	516	467	377	338	409	434	432	490	398	472	384	382	318	305	352	326
377	61	409	6.1	40.9	93.7578	48.59263235	8	26	26	33	89	96	150	543	1176	1578	1464	1071	1370	1254	947	729	538	512	352	315	358	388	349	407	322	425	338	325	353	382	352	326
378	62	409	6.2	40.9	93.7578	48.69512927	5	19	24	48	83	77	183	580	1121	1725	1288	993	1406	1532	1043	662	527	439	504	374	357	401	410	415	380	420	395	336	380	342	342	318
379	63	409	6.3	40.9	93.7578	48.79762619	7	1	44	25	63	71	105	573	1029	1523	1251	991	1272	1184	836	612	471	421	416	370	308	411	447	405	445	444	430	343	300	341	392	277
380	64	409	6.4	40.9	93.7578	48.90012311	22	21	28	40	60	96	148	520	1033	1647	1257	1090	1500	1358	1022	729	441	432	383	310	380	370	405	418	344	382	385	363	306	310	297	268
381	65	409	6.5	40.9	93.7578	49.00262003	17	8	19	49	51	96	196	472	1045	1552	1348	1028	1277	1261	842	669	503	384	348	354	375	405	379	411	315	431	354	391	314	327	311	301
382	66	409	6.6	40.9	93.7578	49.10511696	27	7	23	61	63	73	157	512	1174	1568	1291	1119	1351	1360	935	748	477	382	341	362	367	366	445	383	322	348	358	412	284	332	288	321
383	67	409	6.7	40.9	93.7578	49.20761388	23	18	36	31	70	92	118	510	1262	1507	1356	1072	1381	1209	973	618	422	449	448	338	393	427	375	328	402	372	309	319	377	332	338	294
384	68	409	6.8	40.9	93.7578	49.3101108	10	12	31	41	51	85	140	540	1063	1450	1236	1019	1405	1244	950	682	475	455	376	365	390	375	339	336	369	401	424	378	279	321	329	325
385	69	409	6.9	40.9	93.7578	49.41260772	18	13	25	19	61	70	138	499	1070	1527	1312	1118	1340	1326	943	701	522	449	437	324	324	386	354	423	445	394	402	327	379	346	333	293
386	70	409	7	40.9	93.7578	49.51510465	15	25	24	47	70	112	170	617	1206	1788	1321	1041	1404	1286	939	681	482	407	358	282	410	414	392	324	342	377	410	379	325	373	368	304
387	71	409	7.1	40.9	93.7578	49.61760157	25	15	31	57	62	86	187	576	1211	1626	1263	1094	1460	1330	911	603	507	449	420	440	434	466	363	477	398	468	392	357	300	344	315	333
388	72	409	7.2	40.9	93.7578	49.72009849	13	0	28	25	79	113	204	680	1106	1671	1363	1246	1464	1278	935	704	613	489	401	371	350	473	482	526	371	431	416	349	316	342	360	332
389	73	409	7.3	40.9	93.7578	49.82259541	20	18	43	18	90	82	144	624	1053	1522	1267	1033	1335	1221	944	672	522	400	440	375	392	367	434	392	363	409	447	328	348	338	294	285
390	74	409	7.4	40.9	93.7578	49.92509233	4	13	19	27	66	128	156	480	1150	1647	1233	1065	1285	1234	879	638	556	465	399	360	463	446	443	381	358	411	437	410	313	376	303	271
391	75	409	7.5	40.9	93.7578	50.02758926	12	9	34	35	49	72	100	504	1041	1528	1293	1067	1469	1318	894	591	482	407	453	352	316	453	393	432	301	452	353	307	264	305	376	335
392	76	409	7.6	40.9	93.7578	50.13008618	9	15	39	48	27	83	149	563	1137	1713	1320	1194	1469	1513	920	698	583	466	505	446	471	591	491	498	407	459	450	445	341	464	316	355
393	77	409	7.7	40.9	93.7578	50.2325831	18	12	26	80	108	122	164	572	1268	1706	1399	1214	1468	1347	986	891	584	454	512	449	474	562	500	565	500	568	510	431	379	411	373	361
394	78	409	7.8	40.9	93.7578	50.33508002	25	15	26	68	95	147	203	664	1251	1760	1448	1286	1605	1398	1013	716	599	527	570	495	580	512	489	522	499	637	535	495	442	517	460	398
395	79	409	7.9	40.9	93.7578	50.43757694	31	17	40	42	48	100	184	504	1121	1730	1282	1112	1387	1518	975	700	529	531	496	382	489	525	384	504	435	604	404	408	403	366	415	386
396	80	409	8	40.9	93.7578	50.54007387	7	22	38	51	90	146	285	616	1093	1768	1373	1182	1371	1414	1048	729	486	453	459	389	395	471	408	468	422	465	467	461	394	435	389	391
397	81	409	8.1	40.9	93.7578	50.64257079	16	21	69	106	126	132	188	563	1189	1787	1553	1224	1438	1440	1171	700	518	434	499	446	463	396	491	467	463	449	482	407	348	393	426	364
398	82	409	8.2	40.9	93.7578	50.74506771	8	17	20	55	72	89	189	501	1208	1630	1247	974	1403	1331	1004	689	503	437	479	325	377	412	338	452	332	432	408	383	325	344	348	314
399	83	409	8.3	40.9	93.7578	50.84756463	15	3	0	0	41	68	142	586	1144	1614	1286	1052	1344	1225	913	722	492	408	316	371	327	441	383	451	338	465	400	310	316	328	308	242
400	84	409	8.4	40.9	93.7578	50.95006156	2	8	20	36	115	115	188	608	1069	1742	1242	1058	1367	1380	947	716	546	410	394	333	379	444	400	416	403	384	377	383	370	365	330	226
401	85	409	8.5	40.9	93.7578	51.05255848	18	24	17	40	94	156	166	562	1259	1775	1282	955	1415	1430	972	656	449	405	344	367	391	424	408	424	398	355	354	315	284	400	332	287
402	86	409	8.6	40.9	93.7578	51.1550554	11	12	56	46	67	100	179	565	1257	1730	1400	1065	1430	1395	1016	709	558	394	437	307	374	421	388	427	429	475	422	354	303	327	324	317
403	87	409	8.7	40.9	93.7578	51.25755232	13	19	49	73	100	126	175	648	1221	1609	1409	1119	1509	1382	1028	741	531	487	440	347	389	526	373	468	410	413	372	358	334	360	377	329
404	88	409	8.8	40.9	93.7578	51.36004924	14	9	11	43	64	78	168	477	1417	1722	1395	1128	1571	1550	1067	668	563	473	410	380	363	396	399	412	369	488	349	385	335	362	343	314
405	89	409	8.9	40.9	93.7578	51.46254617	13	32	28	42	48	143	183	619	1307	1847	1476	1221	1601	1458	1043	729	467	409	451	425	429	412	443	474	342	458	380	340	388	378	304	300
406	90	409	9	40.9	93.7578	51.56504309	11	19	26	69	108	106	182	587	1189	1930	1559	1241	1645	1629	1145	748	593	427	501	386	521	393	454	524	452	517	460	482	371	394	373	356
407	91	409	9.1	40.9	93.7578	51.66754001	13	9	28	57	69	100	155	670	1250	1884	1356	1230	1545	1535	1077	734	535	375	462	471	460	442	499	514	403	518	461	329	322	358	327	288
408	92	409	9.2	40.9	93.7578	51.77003693	34	35	40	64	93	162	188	722	1426	1835	1610	1259	1740	1533	1109	746	577	504	522	385	487	563	483	545	429	536	464	397	422	413	390	382
409	93	409	9.3	40.9	93.7578	51.87253386	27	18	42	65	114	149	184	742	1375	1915	1703	1190	1660	1467	1146	834	598	501	506	486	435	501	446	437	450	450	431	363	416	455	473	354
410	94	409	9.4	40.9	93.7578	51.97503078	10	16	68	53	92	93	243	751	1371	2086	1704	1293	1628	1686	1266	806	735	564	504	449	523	568	519	519	437	548	487	443	428	480	421	338
411	95	409	9.5	40.9	93.7578	52.0775277	11	39	0	12	67	99	125	603	1451	1865	1755	1310	1830	1587	1176	777	613	544	396	423	506	461	508	509	488	526	446	467	359	446	450	324
412	96	409	9.6	40.9	93.7578	52.18002462	38	10	48	52	96	197	190	656	1513	2101	1681	1444	1834	1663	1341	972	698	529	511	436	610	593	594	633	492	590	533	506	368	432	489	396
413	97	409	9.7	40.9	93.7578	52.28252154	25	37	39	86	133	139	245	733	1441	2222	1671	1409	1982	1735	1233	886	810	521	516	455	500	579	482	602	508	633	535	511	465	379	449	425
414	98	409	9.8	40.9	93.7578	52.38501847	18	20	29	72	108	134	247	700	1671	2174	1766	1348	1966	1784	1327	1029	682	601	557	528	495	581	579	586	526	572	505	538	501	512	434	416
415	99	409	9.9	40.9	93.7578	52.48751539	29	24	32	59	89	142	172	794	1630	2144	1837	1493	1995	1765	1259	972	721	587	605	561	551	595	506	616	524	595	516	525	477	445	473	393
416	100	409	10	40.9	93.7578	52.59001231	11	42	33	80	91	167	233	790	1590	2233	1820	1570	2119	2023	1440	985	735	564	615	526	693	665	592	603	646	641	574	527	443	521	533	393
417	101	409	10.1	40.9	93.7578	52.69250923	18	30	38	70	94	184	202	697	1611	2167	1860	1629	2091	2026	1413	908	731	582	614	636	525	542	607	611	497	599	536	526	437	458	474	445
418	102	409	10.2	40.9	93.7578	52.79500616	29	18	40	64	121	168	274	867	1707	2560	2040	1951	2169	2106	1448	1053	859	691	601	584	585	725	612	671	655	748	625	613	435	521	513	456
419	103	409	10.3	40.9	93.7578	52.89750308	2	0	9	51	104	146	242	781	1849	2359	1786	1713	2129	1899	1475	950	715	578	670	541	631	609	615	673	555	663	540	462	465	483	489	386
420	104	409	10.4	40.9	93.7578	53	46	34	43	87	148	182	349	1106	2115	2773	2440	1926	2481	2587	1776	1257	1104	952	976	892	925	918	827	926	860	906	738	761	610	678	587	560
421	0	408	0	40.8	93.7579	42.34032009	26	9	28	53	71	118	174	713	1230	1786	1437	1315	1664	1479	1119	651	538	412	445	337	405	454	391	413	481	454	417	421	341	425	405	339
422	1	408	0.1	40.8	93.7579	42.44281701	17	19	12	52	67	135	171	621	1379	1717	1447	1221	1534	1471	1203	771	672	423	426	344	432	434	450	395	378	449	460	350	391	366	337	294
423	2	408	0.2	40.8	93.7579	42.54531394	5	0	16	10	75	133	222	578	1201	1752	1466	1205	1453	1550	1061	714	519	417	382	464	404	526	415	432	369	404	406	364	319	342	401	298
424	3	408	0.3	40.8	93.7579	42.64781086	0	3	0	23	92	79	164	596	1193	1858	1424	1051	1469	1443	1011	812	585	451	397	395	391	476	442	435	428	438	477	361	284	352	266	284
425	4	408	0.4	40.8	93.7579	42.75030778	4	12	30	69	97	183	178	568	1339	1774	1599	1248	1566	1480	988	798	561	500	440	414	465	465	481	431	403	520	365	421	403	413	344	336
426	5	408	0.5	40.8	93.7579	42.8528047	0	0	8	37	99	92	245	664	1197	1673	1502	1157	1509	1627	1081	786	632	428	480	286	397	417	446	416	474	531	428	382	358	378	434	275
427	6	408	0.6	40.8	93.7579	42.95530162	5	20	22	41	57	126	199	731	1329	1814	1405	1123	1683	1495	1195	784	597	529	470	407	507	474	450	445	389	529	467	467	406	351	405	343
428	7	408	0.7	40.8	93.7579	43.05779855	37	19	0	0	78	93	202	599	1288	1710	1356	1234	1517	1640	1094	781	589	549	500	391	481	433	438	466	356	592	459	449	369	369	376	320
429	8	408	0.8	40.8	93.7579	43.16029547	22	19	39	59	87	155	209	742	1366	1859	1580	1247	1740	1612	1201	861	686	515	503	473	538	544	537	495	419	518	432	456	434	444	474	384
430	9	408	0.9	40.8	93.7579	43.26279239	31	19	28	48	112	165	203	655	1351	1927	1563	1250	1572	1519	1152	716	563	533	513	418	483	536	511	465	521	512	472	430	430	403	386	346
431	10	408	1	40.8	93.7579	43.36528931	22	26	56	59	161	148	282	638	1296	1721	1443	1226	1420	1528	1224	881	601	490	437	436	558	501	496	496	451	472	468	544	444	412	387	418
432	11	408	1.1	40.8	93.7579	43.46778623	5	6	32	60	98	179	175	684	1410	1954	1568	1330	1725	1406	1085	721	627	552	443	363	462	519	529	433	462	479	471	422	355	495	354	350
433	12	408	1.2	40.8	93.7579	43.57028316	0	13	49	77	108	234	290	865	1539	2035	1684	1327	1794	1478	1082	826	564	575	544	458	455	513	465	446	517	501	472	464	378	442	391	333
434	13	408	1.3	40.8	93.7579	43.67278008	7	15	37	59	126	216	200	696	1404	1972	1446	1290	1713	1663	1204	808	727	502	579	439	502	556	463	549	534	489	461	429	441	420	368	343
435	14	408	1.4	40.8	93.7579	43.775277	0	19	25	67	144	192	324	750	1510	2014	1559	1358	1688	1532	1169	760	626	494	511	393	422	403	495	584	510	559	489	459	375	358	409	361
436	15	408	1.5	40.8	93.7579	43.87777392	16	34	64	81	147	272	369	784	1438	1919	1579	1176	1582	1548	1137	865	667	478	479	420	521	501	470	495	492	571	409	467	435	439	434	331
437	16	408	1.6	40.8	93.7579	43.98027085	19	19	78	109	208	260	393	797	1535	2244	1553	1585	1733	1833	1266	911	676	590	587	515	520	586	544	566	482	610	643	502	330	525	512	444
438	17	408	1.7	40.8	93.7579	44.08276777	36	36	43	78	143	185	262	776	1383	1780	1647	1329	1589	1594	1128	819	572	518	576	446	499	473	432	542	489	550	486	490	481	432	415	338
439	18	408	1.8	40.8	93.7579	44.18526469	22	22	34	67	129	224	323	740	1500	1965	1559	1348	1798	1386	1185	818	707	500	573	415	494	544	510	491	529	531	581	523	461	481	392	364
440	19	408	1.9	40.8	93.7579	44.28776161	16	21	35	99	129	215	272	716	1332	2129	1537	1281	1576	1570	1030	889	632	492	499	425	501	525	515	509	503	588	517	477	467	387	448	343
441	20	408	2	40.8	93.7579	44.39025853	37	30	47	75	162	211	262	760	1374	1801	1678	1292	1714	1502	1259	863	681	512	564	402	514	486	469	518	428	619	537	495	477	475	408	401
442	21	408	2.1	40.8	93.7579	44.49275546	0	32	46	57	190	197	309	624	1357	1809	1609	1418	1633	1372	1135	867	584	496	474	430	480	512	525	490	512	583	569	472	440	436	439	366
443	22	408	2.2	40.8	93.7579	44.59525238	0	0	18	41	138	172	255	890	1511	2020	1487	1282	1615	1538	1185	854	568	416	444	466	560	575	559	535	551	562	521	512	333	433	415	353
444	23	408	2.3	40.8	93.7579	44.6977493	0	14	18	53	146	182	247	733	1421	1738	1580	1239	1538	1461	996	811	612	563	461	455	430	537	428	482	446	473	573	501	417	441	407	384
445	24	408	2.4	40.8	93.7579	44.80024622	17	14	33	55	125	199	268	693	1410	1672	1481	1352	1664	1525	1151	804	537	522	483	400	511	530	501	553	471	528	498	481	457	457	423	381
446	25	408	2.5	40.8	93.7579	44.90274315	0	0	27	81	101	163	236	627	1187	1844	1540	1039	1616	1542	1035	796	575	472	513	405	529	492	449	451	438	553	517	434	402	460	426	357
447	26	408	2.6	40.8	93.7579	45.00524007	5	20	12	47	129	169	244	699	1409	1855	1483	1341	1639	1585	1295	792	667	499	539	445	477	418	466	514	481	564	556	481	372	447	435	434
448	27	408	2.7	40.8	93.7579	45.10773699	18	20	54	64	205	296	304	750	1309	2132	1628	1238	1758	1535	1111	761	558	549	431	497	495	458	557	545	586	579	561	442	469	488	402	342
449	28	408	2.8	40.8	93.7579	45.21023391	16	25	43	79	115	241	290	715	1246	1713	1499	1251	1608	1508	1111	799	640	491	518	463	508	484	582	476	459	609	462	442	407	432	400	355
450	29	408	2.9	40.8	93.7579	45.31273083	32	25	48	75	159	202	172	605	1290	1862	1533	1243	1608	1577	1016	819	548	536	498	448	563	471	522	463	486	558	507	446	412	418	441	381
451	30	408	3	40.8	93.7579	45.41522776	3	29	46	60	111	147	199	703	1299	1677	1452	1185	1685	1470	1182	780	547	489	499	469	483	511	567	579	462	502	510	459	486	405	404	372
452	31	408	3.1	40.8	93.7579	45.51772468	8	1	7	31	50	130	197	576	1362	1838	1395	1219	1508	1416	1110	668	594	520	524	399	430	451	479	510	452	553	480	416	474	448	466	401
453	32	408	3.2	40.8	93.7579	45.6202216	42	19	36	66	92	164	203	687	1217	1771	1560	1304	1422	1633	1118	815	620	510	522	474	483	611	520	479	506	594	500	423	463	456	427	416
454	33	408	3.3	40.8	93.7579	45.72271852	6	4	29	33	77	129	169	552	1240	1830	1446	1134	1459	1394	1003	754	555	442	412	486	407	534	591	509	481	518	432	462	383	393	370	326
455	34	408	3.4	40.8	93.7579	45.82521545	7	10	24	40	87	165	207	652	1254	1781	1453	1224	1629	1535	1080	746	566	480	485	447	483	477	498	553	508	576	422	472	444	432	418	326
456	35	408	3.5	40.8	93.7579	45.92771237	15	22	30	51	65	128	183	503	1306	1782	1322	1117	1421	1531	1081	738	562	438	441	377	420	567	490	454	384	392	438	457	316	368	369	354
457	36	408	3.6	40.8	93.7579	46.03020929	0	8	14	38	73	173	279	628	1270	1721	1358	1240	1485	1482	1173	766	532	450	467	459	541	492	395	502	452	420	493	474	420	398	377	387
458	37	408	3.7	40.8	93.7579	46.13270621	0	20	34	71	130	151	191	678	1206	1873	1491	1116	1514	1412	1016	809	534	459	415	420	501	544	487	477	425	506	487	412	363	363	439	354
459	38	408	3.8	40.8	93.7579	46.23520313	11	5	52	57	90	129	176	568	1247	1695	1326	1166	1516	1469	946	780	565	521	433	420	412	486	447	447	499	523	469	458	390	313	426	378
460	39	408	3.9	40.8	93.7579	46.33770006	23	12	45	46	81	125	126	562	1374	1757	1440	1140	1361	1374	922	726	574	421	402	349	407	490	451	399	406	396	408	414	323	369	414	326
461	40	408	4	40.8	93.7579	46.44019698	0	16	9	19	38	79	188	500	1240	1614	1391	1175	1474	1335	939	722	544	454	377	358	393	452	350	422	394	507	451	414	337	391	278	368
462	41	408	4.1	40.8	93.7579	46.5426939	0	4	15	35	105	120	153	531	1221	1734	1325	1083	1464	1382	967	752	432	435	434	324	309	446	416	456	376	383	322	399	362	339	339	325
463	42	408	4.2	40.8	93.7579	46.64519082	42	38	7	31	42	92	166	561	1070	1705	1394	1103	1561	1326	948	707	558	458	391	406	378	460	473	420	325	537	476	375	331	342	369	350
464	43	408	4.3	40.8	93.7579	46.74768775	5	19	0	55	64	108	142	511	1161	1669	1287	1013	1476	1267	936	686	518	505	385	364	356	446	435	407	381	383	460	398	313	437	358	299
465	44	408	4.4	40.8	93.7579	46.85018467	16	26	34	39	92	153	140	558	1269	1586	1385	1125	1485	1536	989	743	644	516	454	379	344	433	409	417	438	442	428	419	342	327	325	321
466	45	408	4.5	40.8	93.7579	46.95268159	0	0	20	37	44	95	141	569	1197	1573	1330	1048	1452	1429	1054	633	501	393	433	355	405	446	388	465	361	479	358	361	320	285	318	285
467	46	408	4.6	40.8	93.7579	47.05517851	5	17	42	64	92	139	260	587	1282	1751	1486	1157	1470	1493	1104	747	566	451	382	371	408	457	421	416	397	463	470	368	339	375	380	311
468	47	408	4.7	40.8	93.7579	47.15767543	12	16	41	41	92	110	196	498	1202	1588	1379	1068	1435	1374	1062	735	545	499	411	437	404	389	399	568	386	504	352	414	307	373	347	319
469	48	408	4.8	40.8	93.7579	47.26017236	10	24	28	30	64	151	120	565	1040	1671	1355	1223	1401	1258	1063	682	496	448	401	289	403	426	383	431	294	449	333	372	337	382	401	313
470	49	408	4.9	40.8	93.7579	47.36266928	15	11	29	93	65	83	148	563	1035	1662	1421	1169	1373	1363	945	678	539	402	420	389	416	411	401	461	382	371	432	400	292	367	387	344
471	50	408	5	40.8	93.7579	47.4651662	17	15	27	35	95	114	144	643	1141	1616	1367	1060	1427	1387	1057	768	499	427	414	383	394	409	388	427	358	506	409	448	336	428	367	318
472	51	408	5.1	40.8	93.7579	47.56766312	7	2	27	26	62	77	159	624	1216	1697	1464	1160	1489	1409	1061	626	475	480	465	406	411	478	424	478	438	489	424	388	336	332	363	334
473	52	408	5.2	40.8	93.7579	47.67016005	22	25	45	35	83	76	185	602	1318	1869	1400	1051	1619	1409	1041	744	514	385	474	462	457	456	419	467	419	430	455	393	293	384	430	270
474	53	408	5.3	40.8	93.7579	47.77265697	15	21	16	37	60	133	174	630	1182	1689	1264	1138	1430	1327	1035	758	508	406	484	396	459	431	505	514	427	460	459	354	354	397	301	294
475	54	408	5.4	40.8	93.7579	47.87515389	18	15	14	24	80	112	166	519	1084	1721	1528	1141	1583	1447	1134	792	576	462	471	417	478	462	421	435	409	506	443	474	339	356	352	298
476	55	408	5.5	40.8	93.7579	47.97765081	0	0	20	27	46	86	145	584	1168	1692	1319	1076	1273	1326	954	635	526	438	362	426	403	414	401	443	443	520	382	428	329	350	282	263
477	56	408	5.6	40.8	93.7579	48.08014773	44	28	41	58	37	68	139	553	1030	1503	1296	1092	1503	1357	976	765	528	487	512	397	448	458	465	447	366	460	410	356	392	315	346	289
478	57	408	5.7	40.8	93.7579	48.18264466	6	17	23	26	73	89	149	574	1071	1548	1243	1009	1379	1309	961	658	524	438	472	413	352	404	399	450	430	471	406	405	328	367	299	322
479	58	408	5.8	40.8	93.7579	48.28514158	0	6	58	34	75	97	161	522	1209	1768	1288	1165	1354	1507	969	660	530	385	373	412	424	398	387	363	430	410	422	367	387	418	368	292
480	59	408	5.9	40.8	93.7579	48.3876385	32	21	12	25	33	75	128	458	1175	1489	1260	1202	1483	1247	1009	656	540	477	392	337	429	414	347	373	372	401	343	338	319	347	363	262
481	60	408	6	40.8	93.7579	48.49013542	1	19	28	38	71	105	192	500	1070	1710	1369	1003	1543	1337	1057	730	489	413	401	283	503	457	477	404	415	488	412	400	373	373	383	291
482	61	408	6.1	40.8	93.7579	48.59263235	0	0	35	40	49	101	120	571	1089	1574	1411	1033	1358	1360	852	659	520	339	427	370	365	391	405	343	363	449	382	313	350	361	337	286
483	62	408	6.2	40.8	93.7579	48.69512927	15	18	30	60	97	101	134	597	1160	1592	1344	987	1601	1277	950	691	487	432	412	371	385	416	428	450	405	450	388	352	346	318	322	343
484	63	408	6.3	40.8	93.7579	48.79762619	10	6	37	31	65	131	139	491	1232	1548	1376	1020	1367	1249	933	725	489	391	372	373	346	438	351	436	358	330	378	334	321	319	310	263
485	64	408	6.4	40.8	93.7579	48.90012311	0	0	4	5	63	66	129	516	1107	1692	1228	1105	1425	1372	940	704	427	417	397	314	407	413	380	373	378	394	370	323	311	315	309	316
486	65	408	6.5	40.8	93.7579	49.00262003	27	15	19	37	47	119	156	505	1041	1491	1209	1122	1356	1238	897	650	510	370	395	349	356	392	417	339	344	345	389	369	334	333	291	293
487	66	408	6.6	40.8	93.7579	49.10511696	11	19	27	46	90	116	159	560	1104	1652	1417	1127	1425	1353	976	687	502	476	451	363	440	439	357	351	361	471	381	361	346	368	318	287
488	67	408	6.7	40.8	93.7579	49.20761388	18	9	43	47	94	98	137	563	1144	1540	1272	1045	1253	1318	995	664	540	393	388	347	396	388	377	432	358	442	364	266	310	354	290	291
489	68	408	6.8	40.8	93.7579	49.3101108	17	16	13	39	59	102	146	541	1256	1706	1360	969	1389	1223	922	583	597	401	406	321	352	367	409	472	343	325	359	410	389	329	322	299
490	69	408	6.9	40.8	93.7579	49.41260772	12	3	29	68	33	100	124	567	1130	1549	1166	1069	1486	1348	1063	633	404	391	304	304	371	407	349	422	324	457	415	395	365	315	360	283
491	70	408	7	40.8	93.7579	49.51510465	21	12	26	47	76	78	166	566	1099	1628	1203	1127	1274	1295	979	696	556	422	418	400	371	350	433	413	424	461	408	426	265	333	344	338
492	71	408	7.1	40.8	93.7579	49.61760157	8	4	0	3	35	83	95	540	1026	1620	1240	927	1293	1334	960	748	517	398	332	373	384	463	424	384	456	446	421	308	256	338	320	233
493	72	408	7.2	40.8	93.7579	49.72009849	3	1	4	30	67	127	151	554	1143	1573	1241	1163	1413	1373	905	624	528	394	439	368	431	498	407	466	393	358	418	373	336	349	294	272
494	73	408	7.3	40.8	93.7579	49.82259541	0	6	34	36	76	91	126	511	1095	1555	1282	1018	1322	1253	942	633	414	461	386	332	400	356	422	448	340	348	401	406	299	292	318	259
495	74	408	7.4	40.8	93.7579	49.92509233	0	13	28	29	68	89	153	568	1149	1568	1246	1104	1403	1430	898	704	554	401	443	352	379	411	467	411	347	411	423	351	304	339	321	295
496	75	408	7.5	40.8	93.7579	50.02758926	58	41	52	50	73	93	170	639	1125	1580	1279	1125	1452	1270	938	673	516	447	422	373	422	411	342	405	381	423	379	374	328	349	401	380
497	76	408	7.6	40.8	93.7579	50.13008618	10	4	11	36	38	98	174	551	1152	1587	1307	1148	1271	1437	965	646	481	417	358	383	392	426	368	380	379	373	402	380	301	365	334	284
498	77	408	7.7	40.8	93.7579	50.2325831	19	11	21	42	83	107	153	657	1341	1481	1239	1020	1420	1270	899	633	475	414	432	358	424	412	442	409	369	439	366	354	292	350	362	320
499	78	408	7.8	40.8	93.7579	50.33508002	10	0	20	30	69	125	151	555	1219	1606	1230	1032	1348	1309	958	580	420	407	410	323	397	419	396	344	274	419	384	334	253	310	343	276
500	79	408	7.9	40.8	93.7579	50.43757694	9	20	22	48	109	161	195	533	1137	1725	1306	1100	1355	1361	910	620	479	437	461	396	482	389	507	470	460	348	426	385	386	364	301	257
501	80	408	8	40.8	93.7579	50.54007387	0	0	24	12	74	141	144	511	1197	1601	1430	1054	1443	1350	1193	765	495	479	376	435	369	383	387	457	335	443	399	348	321	389	381	371
502	81	408	8.1	40.8	93.7579	50.64257079	14	11	9	44	97	99	121	503	1063	1629	1306	1040	1370	1381	921	724	491	423	431	315	379	395	383	430	437	386	426	339	279	330	368	256
503	82	408	8.2	40.8	93.7579	50.74506771	20	31	31	41	70	128	139	493	1191	1778	1342	1108	1394	1308	1090	766	491	452	390	353	391	386	385	386	365	430	408	297	292	319	230	241
504	83	408	8.3	40.8	93.7579	50.84756463	24	12	13	32	94	106	150	556	1228	1712	1301	1084	1438	1260	997	645	567	356	427	374	407	418	407	431	329	378	433	361	284	339	339	278
505	84	408	8.4	40.8	93.7579	50.95006156	18	13	25	37	46	101	217	509	1197	1618	1264	1153	1602	1485	1041	609	495	384	420	412	337	386	390	465	375	412	389	378	344	308	345	323
506	85	408	8.5	40.8	93.7579	51.05255848	14	8	33	25	97	96	156	532	1203	1760	1243	1112	1456	1504	938	649	578	369	386	381	437	439	354	430	364	438	358	410	413	362	366	296
507	86	408	8.6	40.8	93.7579	51.1550554	17	9	15	40	67	89	199	571	1383	1790	1316	1321	1481	1328	977	664	546	479	468	385	463	465	436	392	425	420	481	365	331	397	412	294
508	87	408	8.7	40.8	93.7579	51.25755232	11	53	41	38	93	107	151	582	1163	1682	1267	1091	1633	1487	958	704	615	338	391	402	476	435	486	425	370	393	374	327	319	398	328	324
509	88	408	8.8	40.8	93.7579	51.36004924	13	35	33	33	75	107	153	569	1217	1675	1510	1154	1485	1342	1089	698	493	478	438	384	469	541	457	371	432	443	431	371	308	342	395	331
510	89	408	8.9	40.8	93.7579	51.46254617	39	28	41	33	82	97	138	663	1106	1696	1418	1142	1500	1324	985	768	582	460	457	337	385	465	429	458	385	401	390	423	338	387	402	318
511	90	408	9	40.8	93.7579	51.56504309	3	7	2	27	76	88	139	554	1314	1871	1438	1319	1477	1421	966	780	637	488	469	340	476	470	400	439	433	481	398	407	362	370	390	324
512	91	408	9.1	40.8	93.7579	51.66754001	22	5	18	30	81	63	102	545	1355	1670	1550	1073	1670	1479	1047	752	568	527	345	397	493	518	448	455	394	438	466	430	410	410	426	369
513	92	408	9.2	40.8	93.7579	51.77003693	14	14	41	69	78	146	222	625	1404	1773	1473	1320	1626	1590	1134	833	616	445	572	409	455	522	428	526	448	479	486	459	448	404	468	382
514	93	408	9.3	40.8	93.7579	51.87253386	24	4	23	33	48	116	177	634	1342	1917	1471	1106	1729	1550	1086	662	512	478	466	378	395	399	400	530	432	446	528	430	368	399	411	369
515	94	408	9.4	40.8	93.7579	51.97503078	6	19	30	38	71	124	210	718	1351	1901	1578	1428	1691	1624	1196	797	670	581	483	467	428	511	565	466	533	602	468	387	395	351	384	332
516	95	408	9.5	40.8	93.7579	52.0775277	4	22	32	56	93	155	181	698	1477	1963	1510	1378	1860	1516	1178	793	609	449	483	441	500	605	510	456	413	489	525	460	419	357	402	357
517	96	408	9.6	40.8	93.7579	52.18002462	0	14	31	44	81	140	212	668	1551	2157	1757	1407	1840	1807	1301	852	693	587	583	454	621	568	547	609	480	531	525	495	504	434	495	403
518	97	408	9.7	40.8	93.7579	52.28252154	0	0	5	41	37	114	205	739	1447	2060	1739	1424	1901	1743	1231	819	651	488	506	494	523	578	560	561	526	498	585	490	444	407	421	401
519	98	408	9.8	40.8	93.7579	52.38501847	0	0	60	102	97	206	299	808	1642	2202	1906	1522	2122	1836	1285	941	775	648	656	513	612	600	540	546	618	597	618	544	452	485	471	455
520	99	408	9.9	40.8	93.7579	52.48751539	29	25	25	61	114	141	219	683	1557	2284	1722	1501	2018	1961	1264	926	678	526	600	473	614	674	558	606	597	593	468	533	442	454	435	370
521	100	408	10	40.8	93.7579	52.59001231	25	30	42	43	109	126	264	843	1725	2490	1914	1515	2140	1856	1351	982	882	579	621	545	641	630	674	708	624	534	612	555	548	562	472	420
522	101	408	10.1	40.8	93.7579	52.69250923	0	0	14	55	72	141	248	812	1669	2261	1715	1558	2025	2040	1365	1004	723	567	560	522	587	654	564	634	597	569	577	575	503	431	400	383
523	102	408	10.2	40.8	93.7579	52.79500616	19	30	41	64	135	173	260	929	1603	2597	1991	1730	2268	2050	1550	1094	874	773	692	536	592	654	595	676	560	725	612	575	537	612	440	464
524	103	408	10.3	40.8	93.7579	52.89750308	6	14	36	85	118	183	260	905	1888	2367	2107	1542	2385	2106	1499	1101	765	638	726	593	633	737	750	667	588	633	707	635	537	516	472	484
525	104	408	10.4	40.8	93.7579	53	14	43	64	63	136	138	301	919	2132	2887	2230	1997	2425	2549	1813	1229	1118	913	926	811	855	894	822	916	732	924	746	651	575	576	575	512
526	0	407	0	40.7	93.758	42.34032009	23	9	17	25	71	163	228	578	1312	1694	1463	1175	1616	1644	1133	864	609	415	447	358	494	523	480	432	421	472	435	386	345	473	372	321
527	1	407	0.1	40.7	93.758	42.44281701	7	16	30	38	110	130	210	695	1146	1766	1428	1165	1595	1574	964	798	645	472	395	450	424	462	441	494	358	372	500	444	325	384	408	289
528	2	407	0.2	40.7	93.758	42.54531394	7	20	32	50	91	107	187	613	1328	1795	1557	1223	1503	1413	1111	670	554	417	504	435	492	466	505	486	363	545	404	446	374	410	319	312
529	3	407	0.3	40.7	93.758	42.64781086	0	0	23	4	71	103	139	516	1264	1830	1426	1132	1496	1363	1069	695	594	531	430	444	427	433	452	359	410	446	434	418	338	372	356	278
530	4	407	0.4	40.7	93.758	42.75030778	22	13	39	55	90	174	213	692	1298	1778	1431	1278	1635	1622	1005	810	632	528	526	388	482	514	433	381	434	487	462	399	438	341	441	329
531	5	407	0.5	40.7	93.758	42.8528047	19	18	19	27	93	108	143	505	1270	1779	1364	1161	1610	1675	1042	679	606	497	433	326	406	494	465	406	434	487	446	410	384	360	383	325
532	6	407	0.6	40.7	93.758	42.95530162	12	5	17	34	71	165	200	502	1428	1865	1511	1250	1605	1495	1128	771	601	496	446	465	484	499	442	519	452	520	506	437	397	386	394	351
533	7	407	0.7	40.7	93.758	43.05779855	7	13	27	51	99	145	197	604	1352	1865	1430	1128	1591	1557	1120	791	588	506	449	405	421	469	510	483	452	518	407	474	448	373	437	379
534	8	407	0.8	40.7	93.758	43.16029547	22	13	27	53	109	124	210	592	1364	1703	1508	1245	1571	1512	1158	913	624	544	465	410	542	491	484	579	487	572	468	409	455	464	388	323
535	9	407	0.9	40.7	93.758	43.26279239	30	22	30	69	122	190	229	714	1287	1989	1496	1217	1447	1386	1141	787	585	482	502	390	477	536	468	538	475	497	484	478	375	409	428	344
536	10	407	1	40.7	93.758	43.36528931	24	45	31	41	89	171	248	768	1326	1980	1536	1148	1572	1512	1172	876	607	535	468	457	416	460	437	503	449	458	532	494	428	508	435	315
537	11	407	1.1	40.7	93.758	43.46778623	22	25	46	64	122	196	373	654	1355	1977	1458	1326	1566	1517	1189	856	588	495	506	529	470	371	495	522	520	532	498	482	403	393	412	341
538	12	407	1.2	40.7	93.758	43.57028316	33	25	40	57	107	160	266	786	1426	1759	1575	1388	1691	1503	971	689	593	440	498	453	473	522	476	509	499	528	450	440	395	400	438	381
539	13	407	1.3	40.7	93.758	43.67278008	18	34	35	69	150	210	278	732	1490	1865	1654	1282	1594	1521	1143	802	627	542	482	417	519	601	537	535	428	532	465	437	385	426	353	388
540	14	407	1.4	40.7	93.758	43.775277	25	35	60	123	165	227	412	969	1511	1996	1644	1421	1634	1511	1206	903	678	529	508	516	484	501	450	529	486	475	584	496	467	486	419	357
541	15	407	1.5	40.7	93.758	43.87777392	0	15	38	66	136	233	360	750	1389	1884	1621	1254	1767	1528	1118	820	598	529	438	386	508	605	482	599	507	576	413	410	473	457	441	351
542	16	407	1.6	40.7	93.758	43.98027085	14	5	62	74	145	205	343	862	1432	2024	1588	1344	1773	1619	1285	871	642	504	568	440	470	538	544	611	424	451	474	465	392	411	458	401
543	17	407	1.7	40.7	93.758	44.08276777	11	14	50	113	158	257	304	690	1411	1855	1433	1521	1638	1630	1218	901	692	533	476	453	465	536	408	545	515	517	550	457	373	472	432	344
544	18	407	1.8	40.7	93.758	44.18526469	0	31	63	87	159	187	264	773	1423	1941	1681	1291	1831	1623	1168	813	622	527	531	504	489	529	524	608	488	598	553	483	395	386	418	372
545	19	407	1.9	40.7	93.758	44.28776161	24	13	45	91	152	212	320	651	1486	1915	1568	1214	1766	1540	1062	790	646	495	426	466	497	475	532	474	594	557	609	505	427	523	458	424
546	20	407	2	40.7	93.758	44.39025853	15	27	27	69	143	222	324	708	1404	1927	1464	1379	1735	1648	1170	860	622	501	521	502	458	597	512	526	551	563	554	532	486	445	439	379
547	21	407	2.1	40.7	93.758	44.49275546	2	15	39	51	132	212	322	706	1357	1805	1549	1364	1755	1441	1074	852	595	538	467	402	439	500	522	497	476	559	616	470	427	436	420	359
548	22	407	2.2	40.7	93.758	44.59525238	0	2	11	38	117	165	233	761	1421	1805	1581	1215	1708	1562	1152	832	653	485	541	482	471	507	566	545	484	560	539	487	463	475	442	384
549	23	407	2.3	40.7	93.758	44.6977493	15	14	23	92	133	156	309	656	1266	1906	1484	1347	1576	1443	1136	784	537	485	460	447	471	496	525	583	474	574	507	510	422	451	476	346
550	24	407	2.4	40.7	93.758	44.80024622	30	21	43	45	142	161	263	769	1310	1944	1514	1260	1725	1551	1214	864	657	510	445	423	444	458	543	543	522	526	535	520	441	428	419	362
551	25	407	2.5	40.7	93.758	44.90274315	0	1	14	20	124	136	226	652	1291	1776	1485	1287	1547	1454	1169	826	550	538	527	400	463	475	473	509	538	590	511	415	430	420	396	396
552	26	407	2.6	40.7	93.758	45.00524007	10	15	41	67	128	171	269	745	1308	1855	1456	1330	1632	1514	1121	825	633	493	463	446	492	568	402	527	509	600	436	458	385	439	430	368
553	27	407	2.7	40.7	93.758	45.10773699	38	38	29	32	126	140	211	663	1369	1954	1465	1169	1507	1424	1015	774	632	506	441	413	424	495	528	461	402	531	521	440	426	501	465	386
554	28	407	2.8	40.7	93.758	45.21023391	18	30	5	49	109	179	233	696	1344	1752	1470	1226	1563	1657	1014	814	575	493	475	480	491	499	606	537	476	587	568	464	440	399	461	373
555	29	407	2.9	40.7	93.758	45.31273083	0	6	24	17	101	147	185	569	1172	1823	1453	1122	1569	1451	986	846	596	473	405	479	486	493	444	462	474	553	458	456	374	435	395	373
556	30	407	3	40.7	93.758	45.41522776	2	5	27	55	106	129	234	681	1339	1694	1499	1287	1612	1543	1052	790	540	505	475	483	507	539	570	541	544	586	581	479	407	448	460	369
557	31	407	3.1	40.7	93.758	45.51772468	0	0	7	56	114	123	177	581	1373	1828	1369	1235	1636	1608	1084	782	538	496	483	444	465	465	553	496	438	552	514	480	399	373	466	359
558	32	407	3.2	40.7	93.758	45.6202216	14	17	15	49	70	129	246	658	1259	1855	1420	1231	1600	1486	1034	852	580	492	497	473	443	558	527	502	536	533	505	484	411	430	366	470
559	33	407	3.3	40.7	93.758	45.72271852	11	11	27	46	80	126	210	555	1381	1857	1410	1170	1547	1495	1061	672	619	525	474	424	424	556	531	575	475	557	518	463	351	447	488	368
560	34	407	3.4	40.7	93.758	45.82521545	3	2	3	28	56	121	158	524	1221	1710	1411	1227	1474	1348	1093	756	575	458	541	490	487	513	420	526	519	483	529	418	436	437	385	325
561	35	407	3.5	40.7	93.758	45.92771237	12	6	35	24	60	111	227	597	1131	1607	1402	1114	1438	1322	1011	735	591	433	446	370	391	460	506	409	431	482	449	369	360	423	446	336
562	36	407	3.6	40.7	93.758	46.03020929	0	5	9	50	155	163	206	582	1333	1782	1513	1146	1578	1504	1200	837	536	450	443	408	430	503	449	469	474	496	470	440	397	422	438	378
563	37	407	3.7	40.7	93.758	46.13270621	29	19	42	46	102	197	227	708	1313	1582	1552	1280	1470	1492	1132	845	523	518	476	379	441	530	470	482	433	554	481	447	389	381	389	382
564	38	407	3.8	40.7	93.758	46.23520313	35	24	44	65	174	271	381	776	1492	1956	1756	1373	1877	1738	1325	1034	734	628	633	576	584	539	560	635	498	542	509	485	469	449	392	303
565	39	407	3.9	40.7	93.758	46.33770006	25	30	33	92	143	237	327	743	1185	1695	1551	1327	1656	1544	1086	908	633	649	557	525	551	501	529	606	516	505	520	441	339	423	409	400
566	40	407	4	40.7	93.758	46.44019698	3	0	14	25	152	213	349	673	1419	2074	1519	1361	1829	1611	1224	992	717	650	674	418	565	588	537	488	483	461	516	438	409	322	399	252
567	41	407	4.1	40.7	93.758	46.5426939	9	21	28	52	100	157	230	701	1033	1712	1538	1246	1529	1449	1077	775	596	548	427	408	465	495	419	519	417	486	440	343	288	382	364	346
568	42	407	4.2	40.7	93.758	46.64519082	8	18	30	43	106	133	237	687	1252	1879	1458	1254	1745	1404	1119	909	677	574	589	451	497	533	496	525	434	592	481	333	398	449	391	323
569	43	407	4.3	40.7	93.758	46.74768775	0	0	36	65	106	157	215	581	1215	1672	1380	1136	1568	1399	929	785	570	397	426	474	341	506	457	506	372	426	390	453	354	356	342	390
570	44	407	4.4	40.7	93.758	46.85018467	22	12	25	44	79	164	212	615	1355	1804	1562	1194	1610	1424	1148	852	653	527	509	410	511	535	490	570	420	428	476	482	370	368	330	331
571	45	407	4.5	40.7	93.758	46.95268159	20	5	25	40	65	150	232	581	1270	1750	1385	1084	1521	1367	1011	749	555	471	491	374	387	386	415	419	401	474	503	378	322	390	313	350
572	46	407	4.6	40.7	93.758	47.05517851	8	20	11	26	55	79	216	550	1275	1792	1408	1170	1569	1336	917	670	523	423	388	358	376	428	390	403	362	409	407	312	303	349	396	340
573	47	407	4.7	40.7	93.758	47.15767543	31	11	19	41	59	124	191	612	1169	1653	1366	1115	1409	1327	952	799	546	433	447	352	406	471	417	481	409	446	403	462	366	347	315	281
574	48	407	4.8	40.7	93.758	47.26017236	20	25	38	51	76	127	173	515	1241	1867	1355	1143	1493	1475	993	697	502	448	447	347	394	384	440	449	473	459	502	428	369	412	343	295
575	49	407	4.9	40.7	93.758	47.36266928	10	10	33	49	84	130	119	626	1233	1716	1367	1079	1431	1203	999	651	536	456	399	298	347	497	439	391	394	441	355	397	322	342	329	292
576	50	407	5	40.7	93.758	47.4651662	23	13	40	49	122	129	180	535	1281	1526	1428	1258	1617	1586	1046	678	518	438	440	414	394	473	444	523	431	470	451	411	409	427	397	392
577	51	407	5.1	40.7	93.758	47.56766312	35	23	45	49	50	125	152	511	1126	1624	1350	1030	1420	1316	981	673	592	457	459	413	415	439	414	446	406	449	414	430	350	389	344	242
578	52	407	5.2	40.7	93.758	47.67016005	0	13	17	44	72	122	181	531	1127	1694	1416	1084	1506	1322	977	738	586	451	491	386	424	521	464	509	423	472	454	423	401	399	385	320
579	53	407	5.3	40.7	93.758	47.77265697	1	29	11	27	75	71	164	542	1029	1566	1224	1018	1475	1248	881	666	505	469	400	339	434	503	449	494	409	554	445	379	334	380	376	322
580	54	407	5.4	40.7	93.758	47.87515389	7	8	40	56	72	105	201	513	1067	1722	1390	1208	1515	1362	1050	737	605	487	460	467	453	460	397	475	400	511	443	375	392	423	381	326
581	55	407	5.5	40.7	93.758	47.97765081	0	0	5	33	68	94	144	588	1018	1604	1304	1074	1330	1397	1024	763	530	507	480	436	469	404	437	417	399	412	448	413	423	324	324	326
582	56	407	5.6	40.7	93.758	48.08014773	12	7	36	56	96	120	171	532	1274	1760	1487	1141	1275	1364	1112	749	566	397	484	327	410	461	416	448	390	390	495	439	401	405	412	394
583	57	407	5.7	40.7	93.758	48.18264466	17	21	33	25	37	85	133	459	1074	1597	1359	1030	1383	1331	989	507	511	476	377	422	347	426	385	406	403	394	385	402	311	307	390	247
584	58	407	5.8	40.7	93.758	48.28514158	0	0	0	0	3	44	73	543	1125	1587	1326	1080	1360	1329	981	632	487	362	424	310	295	416	377	404	349	384	356	326	308	326	293	252
585	59	407	5.9	40.7	93.758	48.3876385	25	14	11	0	9	71	119	440	1138	1440	1310	1041	1447	1296	913	652	443	376	316	415	351	436	293	401	393	373	380	367	287	366	313	212
586	60	407	6	40.7	93.758	48.49013542	14	9	29	44	69	93	118	493	1216	1662	1260	1112	1324	1282	994	641	456	462	411	340	461	419	449	381	363	401	399	358	270	339	291	317
587	61	407	6.1	40.7	93.758	48.59263235	7	0	27	24	71	69	145	456	1109	1439	1268	1173	1371	1347	927	739	541	421	385	358	348	419	435	443	320	409	396	338	318	348	254	239
588	62	407	6.2	40.7	93.758	48.69512927	4	9	35	17	74	81	153	485	1116	1688	1342	969	1464	1220	953	651	445	341	363	358	341	410	342	404	372	364	367	323	281	286	318	269
589	63	407	6.3	40.7	93.758	48.79762619	25	22	21	32	66	129	167	542	1033	1597	1342	1132	1300	1407	1033	660	489	437	406	357	422	389	368	394	337	398	441	372	319	350	341	283
590	64	407	6.4	40.7	93.758	48.90012311	29	0	2	21	73	158	161	579	1120	1704	1404	1013	1401	1418	784	641	502	485	341	285	348	394	419	465	337	397	412	331	330	382	379	416
591	65	407	6.5	40.7	93.758	49.00262003	26	17	12	31	53	70	102	444	1067	1546	1301	1038	1440	1409	897	681	465	422	443	295	385	432	428	376	435	408	421	338	251	298	331	271
592	66	407	6.6	40.7	93.758	49.10511696	47	28	35	33	60	102	188	475	1160	1658	1277	1049	1384	1338	941	673	454	404	462	337	482	468	436	351	409	400	405	356	330	377	384	315
593	67	407	6.7	40.7	93.758	49.20761388	12	21	28	48	37	126	176	483	1135	1623	1293	1053	1406	1279	952	599	444	341	379	353	362	382	416	477	414	345	355	355	301	335	332	303
594	68	407	6.8	40.7	93.758	49.3101108	27	3	27	37	57	92	146	537	1053	1592	1256	1075	1423	1294	884	721	532	438	412	357	373	428	448	360	383	438	459	345	307	359	354	305
595	69	407	6.9	40.7	93.758	49.41260772	7	7	10	30	64	79	171	526	1071	1594	1347	1120	1354	1271	908	687	400	377	342	353	421	367	359	383	393	464	319	394	270	272	366	233
596	70	407	7	40.7	93.758	49.51510465	5	37	45	69	74	127	148	546	1083	1506	1303	1201	1443	1295	1006	682	587	408	463	382	411	495	394	437	407	479	460	399	312	301	367	311
597	71	407	7.1	40.7	93.758	49.61760157	2	13	38	42	58	108	139	448	1244	1535	1226	1056	1312	1265	976	553	490	362	433	342	372	358	403	398	413	417	389	369	347	326	329	272
598	72	407	7.2	40.7	93.758	49.72009849	24	42	77	41	104	119	206	620	1244	1635	1279	1053	1433	1338	1011	606	479	431	453	364	441	401	372	428	352	427	414	346	380	344	386	345
599	73	407	7.3	40.7	93.758	49.82259541	16	21	33	47	76	106	118	502	1227	1613	1316	1157	1267	1303	920	669	515	410	369	307	350	457	341	431	393	387	425	346	295	339	325	298
600	74	407	7.4	40.7	93.758	49.92509233	0	0	11	33	56	110	141	584	1185	1632	1324	1093	1364	1297	969	646	447	455	325	357	387	405	415	375	379	395	393	324	325	309	359	301
601	75	407	7.5	40.7	93.758	50.02758926	25	25	0	19	73	91	116	406	1132	1455	1311	950	1255	1317	969	621	467	403	339	310	373	333	451	357	367	311	357	334	227	306	313	294
602	76	407	7.6	40.7	93.758	50.13008618	28	16	14	46	52	126	134	569	1222	1504	1191	1061	1421	1378	994	673	502	384	363	331	370	376	335	510	356	440	404	332	376	376	302	359
603	77	407	7.7	40.7	93.758	50.2325831	25	20	23	67	78	141	152	487	1120	1474	1227	1167	1410	1307	943	681	444	382	447	351	318	347	380	424	387	411	358	364	271	291	321	264
604	78	407	7.8	40.7	93.758	50.33508002	3	4	17	30	68	125	110	475	1033	1661	1377	950	1351	1334	914	674	432	479	324	302	380	339	396	377	352	375	406	410	306	359	365	300
605	79	407	7.9	40.7	93.758	50.43757694	22	23	21	34	57	119	177	535	1110	1599	1245	1069	1378	1342	877	619	437	425	423	338	391	418	428	399	348	413	318	371	319	329	288	257
606	80	407	8	40.7	93.758	50.54007387	27	21	47	45	71	105	174	451	1122	1557	1400	1105	1351	1342	945	590	487	352	387	349	363	439	344	363	354	406	370	384	331	292	322	283
607	81	407	8.1	40.7	93.758	50.64257079	24	14	31	35	77	110	140	521	1055	1579	1217	1060	1449	1325	877	642	415	418	371	368	362	432	427	411	345	441	299	416	349	316	295	280
608	82	407	8.2	40.7	93.758	50.74506771	46	52	76	88	96	125	183	478	1240	1633	1408	1007	1379	1261	961	697	555	447	371	357	423	386	435	475	424	453	444	386	368	358	396	361
609	83	407	8.3	40.7	93.758	50.84756463	8	19	33	17	61	121	138	448	1224	1593	1393	1019	1388	1321	953	637	474	413	399	336	392	327	383	390	390	391	434	372	331	322	360	261
610	84	407	8.4	40.7	93.758	50.95006156	12	18	31	41	48	129	216	565	1215	1518	1374	1200	1416	1361	904	788	573	392	417	381	409	403	376	342	403	398	402	378	302	382	321	244
611	85	407	8.5	40.7	93.758	51.05255848	30	32	18	49	75	101	166	543	1317	1724	1279	1089	1471	1471	923	617	522	449	423	347	456	431	413	353	407	425	469	390	348	351	347	292
612	86	407	8.6	40.7	93.758	51.1550554	29	12	26	38	69	117	175	619	1225	1786	1442	1215	1525	1595	983	705	480	408	407	423	387	420	388	446	432	381	422	380	329	399	382	318
613	87	407	8.7	40.7	93.758	51.25755232	13	5	20	45	49	95	161	650	1269	1667	1403	1091	1597	1278	992	648	524	473	420	368	345	481	371	428	388	389	399	442	311	349	336	332
614	88	407	8.8	40.7	93.758	51.36004924	13	0	28	35	79	107	158	542	1291	1763	1554	1190	1532	1515	1035	738	502	511	462	363	374	397	452	451	390	410	357	359	367	375	346	312
615	89	407	8.9	40.7	93.758	51.46254617	10	20	40	63	100	109	142	597	1310	1766	1364	1102	1546	1484	982	772	551	385	421	407	416	453	415	421	390	458	423	448	376	437	432	304
616	90	407	9	40.7	93.758	51.56504309	28	18	27	50	122	131	169	623	1332	1876	1507	1336	1606	1360	1109	781	612	462	407	361	457	460	457	366	480	446	419	478	366	426	370	356
617	91	407	9.1	40.7	93.758	51.66754001	5	30	20	33	79	137	173	629	1292	1788	1468	1216	1595	1493	1059	767	530	426	326	473	422	423	473	391	398	452	437	432	374	379	437	344
618	92	407	9.2	40.7	93.758	51.77003693	2	11	36	44	97	106	210	689	1277	2061	1448	1283	1679	1536	1120	774	585	485	477	411	478	439	468	478	409	534	477	429	379	375	439	333
619	93	407	9.3	40.7	93.758	51.87253386	1	23	36	58	62	124	182	644	1303	1867	1572	1283	1599	1568	1170	841	601	534	473	426	442	551	527	482	417	518	436	390	422	433	403	357
620	94	407	9.4	40.7	93.758	51.97503078	15	0	31	67	150	123	246	717	1436	1844	1548	1417	1803	1730	1171	819	603	520	538	428	496	505	486	544	518	578	471	446	440	464	476	344
621	95	407	9.5	40.7	93.758	52.0775277	32	19	42	62	79	128	193	681	1432	1950	1563	1218	1785	1645	1212	815	650	535	579	425	460	571	473	436	473	550	491	469	416	446	461	355
622	96	407	9.6	40.7	93.758	52.18002462	24	14	20	37	107	160	282	685	1486	2095	1937	1386	1824	1705	1321	887	664	525	525	488	535	562	495	502	509	570	517	512	437	463	481	386
623	97	407	9.7	40.7	93.758	52.28252154	0	0	23	32	64	91	187	729	1420	1970	1665	1362	1848	1716	1265	843	686	594	519	451	519	531	387	598	447	605	543	466	358	373	393	326
624	98	407	9.8	40.7	93.758	52.38501847	44	31	63	39	87	148	233	815	1592	2040	1705	1427	1832	1735	1453	969	688	547	633	611	635	681	608	633	579	562	638	573	453	432	538	411
625	99	407	9.9	40.7	93.758	52.48751539	15	13	33	57	107	174	228	774	1613	2175	1705	1523	2116	1848	1340	900	632	532	616	573	562	575	519	560	540	694	618	613	458	536	469	386
626	100	407	10	40.7	93.758	52.59001231	18	16	37	67	113	179	213	857	1831	2446	2012	1659	2096	2030	1360	940	736	569	615	496	561	657	622	623	643	698	593	496	474	507	427	413
627	101	407	10.1	40.7	93.758	52.69250923	0	6	34	42	83	180	174	797	1532	2233	1889	1470	2069	2016	1375	896	824	600	495	513	555	691	521	565	550	654	560	571	464	466	399	387
628	102	407	10.2	40.7	93.758	52.79500616	11	8	42	35	127	164	254	864	1646	2492	1940	1639	2064	2016	1420	1035	792	706	587	577	658	734	653	649	603	622	678	599	464	491	410	449
629	103	407	10.3	40.7	93.758	52.89750308	36	24	51	74	88	168	311	920	1802	2481	2068	1515	2125	2070	1464	1082	744	757	720	584	570	538	695	657	645	775	607	639	528	554	562	429
630	104	407	10.4	40.7	93.758	53	18	9	14	83	169	172	249	1020	2093	2814	2317	1893	2512	2509	1579	1155	969	917	997	798	932	927	795	812	729	763	782	718	543	661	600	493
631	0	406	0	40.6	93.7581	42.34032009	16	17	38	42	63	159	220	652	1299	1813	1535	1378	1810	1607	1089	840	506	539	533	395	454	450	430	492	437	542	506	398	368	339	404	340
632	1	406	0.1	40.6	93.7581	42.44281701	31	14	30	58	117	124	209	598	1138	1737	1528	1268	1541	1630	1135	840	628	471	450	456	419	442	458	434	350	471	431	416	426	395	356	341
633	2	406	0.2	40.6	93.7581	42.54531394	7	15	26	39	49	99	217	582	1294	1776	1397	1282	1569	1559	1158	733	589	565	398	436	404	484	406	428	389	475	500	419	427	480	374	339
634	3	406	0.3	40.6	93.7581	42.64781086	23	3	25	28	125	141	174	595	1262	1751	1568	1215	1544	1504	1034	756	522	548	401	389	362	469	430	439	433	401	454	359	311	385	362	377
635	4	406	0.4	40.6	93.7581	42.75030778	0	8	14	59	115	156	219	628	1344	1852	1448	1265	1503	1541	1055	789	632	415	462	422	437	510	373	502	405	514	444	405	341	372	326	371
636	5	406	0.5	40.6	93.7581	42.8528047	17	0	10	17	56	121	179	557	1335	1724	1365	1112	1543	1350	1130	750	520	465	451	357	385	538	424	413	397	463	442	422	368	376	408	332
637	6	406	0.6	40.6	93.7581	42.95530162	6	1	25	48	61	111	168	572	1315	1980	1482	1198	1519	1653	1049	797	607	541	428	444	462	396	457	520	376	492	469	421	411	347	367	397
638	7	406	0.7	40.6	93.7581	43.05779855	10	13	35	45	98	102	172	698	1242	1822	1440	1237	1627	1565	1000	857	648	453	509	396	505	459	492	469	445	437	540	430	455	428	435	358
639	8	406	0.8	40.6	93.7581	43.16029547	17	13	36	54	77	140	276	681	1498	1845	1569	1296	1610	1596	1089	911	615	522	538	492	482	629	416	458	545	573	516	513	476	392	446	385
640	9	406	0.9	40.6	93.7581	43.26279239	18	18	45	47	151	152	266	671	1286	1922	1467	1257	1503	1530	1141	734	645	547	549	426	483	469	461	552	504	574	514	390	444	436	391	386
641	10	406	1	40.6	93.7581	43.36528931	32	26	38	15	105	156	223	706	1415	1772	1665	1286	1687	1648	1150	850	632	513	474	457	495	439	574	486	408	455	515	448	386	444	507	359
642	11	406	1.1	40.6	93.7581	43.46778623	6	24	62	41	101	181	266	606	1453	1843	1383	1385	1591	1569	1171	753	626	507	411	478	481	490	433	524	511	422	488	464	406	445	440	374
643	12	406	1.2	40.6	93.7581	43.57028316	22	22	50	57	95	198	249	675	1449	1874	1591	1290	1646	1588	1226	763	660	529	468	431	497	613	416	505	424	465	477	440	372	420	378	375
644	13	406	1.3	40.6	93.7581	43.67278008	20	36	80	78	151	173	297	799	1294	1948	1573	1379	1635	1489	1135	746	699	517	486	466	519	492	465	512	427	558	432	380	424	449	425	377
645	14	406	1.4	40.6	93.7581	43.775277	21	25	52	79	144	230	337	657	1268	1936	1644	1322	1798	1561	1106	725	627	575	554	431	488	581	522	522	435	589	527	519	428	449	427	351
646	15	406	1.5	40.6	93.7581	43.87777392	68	49	110	117	186	297	343	873	1357	1994	1597	1391	1690	1670	1255	841	638	577	513	450	555	568	486	559	548	543	448	561	439	405	455	398
647	16	406	1.6	40.6	93.7581	43.98027085	0	0	3	26	105	182	289	777	1380	1839	1460	1278	1728	1660	1030	890	704	573	528	398	408	483	500	495	459	524	465	548	345	393	363	259
648	17	406	1.7	40.6	93.7581	44.08276777	9	17	12	59	168	231	327	707	1508	1986	1596	1485	1648	1672	1150	869	526	445	424	438	523	482	432	546	568	533	516	493	412	405	409	387
649	18	406	1.8	40.6	93.7581	44.18526469	15	18	47	56	148	225	280	779	1420	1954	1676	1317	1690	1637	1015	865	638	585	542	476	450	438	481	580	508	539	531	528	437	462	504	392
650	19	406	1.9	40.6	93.7581	44.28776161	7	7	20	51	108	189	267	640	1245	1860	1470	1307	1624	1555	1044	716	574	463	461	459	475	561	480	553	477	456	472	422	416	493	467	352
651	20	406	2	40.6	93.7581	44.39025853	32	30	68	81	103	155	276	735	1303	1912	1610	1371	1698	1523	1075	808	534	467	477	470	523	593	478	522	486	494	479	476	450	489	348	328
652	21	406	2.1	40.6	93.7581	44.49275546	0	0	75	97	63	119	174	628	1217	1798	1435	1273	1694	1506	1119	778	605	452	540	409	466	462	530	444	510	498	404	468	385	359	513	425
653	22	406	2.2	40.6	93.7581	44.59525238	0	6	30	24	90	174	261	628	1277	1842	1426	1253	1640	1545	1085	791	640	464	543	448	426	526	630	468	514	562	489	541	385	452	462	395
654	23	406	2.3	40.6	93.7581	44.6977493	12	17	16	36	99	168	226	587	1278	1822	1428	1121	1538	1624	1197	746	652	456	505	443	459	504	504	550	534	568	512	482	417	480	442	390
655	24	406	2.4	40.6	93.7581	44.80024622	11	20	36	51	63	148	254	656	1426	1837	1650	1300	1575	1449	1103	743	562	529	473	377	421	498	461	488	501	610	535	509	464	429	412	399
656	25	406	2.5	40.6	93.7581	44.90274315	0	0	0	20	78	107	229	675	1267	1806	1460	1251	1495	1531	1083	776	608	413	460	388	426	404	494	413	438	542	512	441	316	424	403	307
657	26	406	2.6	40.6	93.7581	45.00524007	0	0	11	23	51	183	219	687	1383	1853	1607	1314	1677	1502	1188	766	659	536	419	393	454	530	535	491	601	539	515	468	460	500	426	389
658	27	406	2.7	40.6	93.7581	45.10773699	4	17	17	34	95	134	204	710	1304	1749	1523	1307	1526	1488	1113	708	570	494	495	463	472	493	485	504	528	604	532	447	440	380	458	369
659	28	406	2.8	40.6	93.7581	45.21023391	14	24	49	63	106	196	276	678	1321	1813	1524	1250	1726	1746	1093	841	640	488	478	451	557	525	480	461	492	584	556	418	439	478	407	362
660	29	406	2.9	40.6	93.7581	45.31273083	17	22	17	42	73	128	240	630	1194	1790	1478	1225	1548	1398	1132	828	621	493	563	444	505	463	488	537	527	471	517	444	325	462	426	404
661	30	406	3	40.6	93.7581	45.41522776	30	20	74	44	91	178	239	706	1425	1908	1429	1368	1637	1329	1119	777	703	532	463	462	511	511	604	604	543	506	536	513	439	482	456	343
662	31	406	3.1	40.6	93.7581	45.51772468	15	10	44	56	95	105	190	660	1270	1707	1290	1156	1546	1548	1053	720	599	467	503	363	503	559	509	524	503	508	511	497	471	423	455	450
663	32	406	3.2	40.6	93.7581	45.6202216	18	17	38	42	75	163	177	652	1248	1866	1588	1174	1666	1399	1137	797	700	506	490	511	503	592	499	503	517	618	597	409	433	369	414	406
664	33	406	3.3	40.6	93.7581	45.72271852	12	17	34	36	74	109	177	581	1326	1703	1432	1277	1554	1587	1013	809	569	504	483	437	482	496	505	472	429	487	528	455	419	388	391	318
665	34	406	3.4	40.6	93.7581	45.82521545	24	27	37	56	131	176	255	599	1365	1814	1528	1107	1649	1554	1208	891	666	505	481	512	485	547	532	602	539	581	486	542	346	439	526	371
666	35	406	3.5	40.6	93.7581	45.92771237	2	11	53	63	97	128	221	586	1202	1964	1534	1193	1570	1511	1014	752	569	516	475	435	469	514	424	462	419	565	422	479	405	385	394	372
667	36	406	3.6	40.6	93.7581	46.03020929	15	10	66	79	229	298	413	902	1498	2156	1686	1501	1807	1746	1390	820	753	694	654	585	649	720	539	573	491	585	550	578	498	435	492	480
668	37	406	3.7	40.6	93.7581	46.13270621	0	8	26	73	60	157	231	659	1278	1811	1526	1264	1618	1602	1095	750	574	522	474	475	433	452	501	506	403	625	447	421	415	410	445	352
669	38	406	3.8	40.6	93.7581	46.23520313	12	0	9	64	116	209	243	658	1230	1863	1650	1330	1768	1469	1061	843	634	446	454	414	440	513	437	514	411	508	456	495	455	403	419	316
670	39	406	3.9	40.6	93.7581	46.33770006	26	20	39	54	103	163	223	673	1178	1702	1414	1175	1580	1605	1154	790	596	560	527	409	441	472	523	482	471	431	445	407	403	445	347	346
671	40	406	4	40.6	93.7581	46.44019698	26	21	51	44	77	146	200	560	1240	1750	1348	1219	1571	1349	982	654	563	493	384	447	422	503	407	439	461	543	447	414	395	423	385	330
672	41	406	4.1	40.6	93.7581	46.5426939	8	15	26	53	160	278	296	616	1203	1752	1517	1377	1504	1380	1167	792	651	566	499	377	564	543	449	541	441	515	523	449	393	433	363	358
673	42	406	4.2	40.6	93.7581	46.64519082	24	10	25	64	65	150	176	636	1180	1775	1483	1195	1652	1477	1099	705	514	531	415	395	406	500	377	407	426	418	399	345	361	402	348	295
674	43	406	4.3	40.6	93.7581	46.74768775	0	0	34	40	159	257	330	734	1392	2093	1766	1461	1670	1713	1282	969	786	635	505	474	537	578	555	532	546	560	526	387	428	478	378	369
675	44	406	4.4	40.6	93.7581	46.85018467	0	13	53	67	142	277	232	692	1350	1735	1587	1273	1633	1498	1160	825	621	506	503	474	443	591	490	510	530	501	462	428	374	470	387	343
676	45	406	4.5	40.6	93.7581	46.95268159	0	0	8	19	87	167	170	590	1155	1730	1402	1082	1471	1403	1045	718	543	427	440	389	359	454	482	497	415	488	401	382	325	357	309	324
677	46	406	4.6	40.6	93.7581	47.05517851	24	13	46	59	64	124	169	532	1261	1626	1298	1077	1627	1567	1021	625	514	443	393	361	369	396	468	354	325	495	459	409	337	378	369	357
678	47	406	4.7	40.6	93.7581	47.15767543	18	9	19	58	52	78	137	530	1158	1732	1260	1030	1440	1301	989	674	489	411	379	431	344	400	393	486	429	462	393	421	304	354	333	245
679	48	406	4.8	40.6	93.7581	47.26017236	1	9	26	32	79	91	220	599	1215	1656	1364	1067	1279	1468	970	734	506	452	395	329	424	415	429	458	370	494	398	439	316	454	403	336
680	49	406	4.9	40.6	93.7581	47.36266928	5	13	16	24	28	86	149	592	1002	1626	1351	1094	1292	1239	1009	700	531	388	424	315	280	401	350	411	362	509	414	416	312	320	431	349
681	50	406	5	40.6	93.7581	47.4651662	33	19	35	48	76	62	136	528	1241	1788	1293	1165	1495	1437	917	682	571	442	466	392	331	417	493	442	416	469	426	391	350	355	345	315
682	51	406	5.1	40.6	93.7581	47.56766312	34	18	51	68	94	125	177	522	1232	1631	1400	1017	1305	1255	1040	743	541	495	434	420	401	437	431	537	478	483	401	368	376	423	343	329
683	52	406	5.2	40.6	93.7581	47.67016005	0	2	36	36	114	88	148	528	1093	1620	1276	1185	1529	1470	1006	688	580	525	442	412	440	455	392	470	407	457	361	429	352	313	395	305
684	53	406	5.3	40.6	93.7581	47.77265697	12	17	10	19	63	107	200	469	1098	1593	1376	1077	1497	1383	939	814	592	474	439	387	459	532	500	521	448	457	398	413	365	373	408	378
685	54	406	5.4	40.6	93.7581	47.87515389	1	7	66	85	109	160	180	591	1212	1692	1441	1042	1469	1444	1054	752	522	508	551	469	547	521	490	503	506	542	478	446	446	465	382	393
686	55	406	5.5	40.6	93.7581	47.97765081	0	0	39	29	62	79	112	541	1054	1469	1199	1171	1377	1300	1091	624	386	457	436	389	402	480	405	400	454	439	402	244	376	344	334	276
687	56	406	5.6	40.6	93.7581	48.08014773	16	14	28	42	72	77	122	565	1223	1587	1391	1129	1569	1377	1097	704	541	535	421	454	396	409	410	407	469	501	409	380	374	390	422	328
688	57	406	5.7	40.6	93.7581	48.18264466	19	3	19	35	85	75	166	614	1151	1550	1259	1075	1384	1331	956	606	463	431	401	309	387	416	437	415	396	400	461	405	378	353	338	266
689	58	406	5.8	40.6	93.7581	48.28514158	25	3	23	24	49	111	133	616	1124	1698	1226	1110	1295	1417	948	610	455	422	451	388	398	381	439	442	358	440	361	387	367	309	322	290
690	59	406	5.9	40.6	93.7581	48.3876385	14	16	23	23	58	106	173	465	1019	1750	1296	1040	1443	1309	1006	773	533	415	404	406	380	379	398	393	363	404	407	398	265	365	393	301
691	60	406	6	40.6	93.7581	48.49013542	31	25	43	59	60	127	146	538	1158	1583	1292	1153	1430	1289	1033	747	505	448	445	430	381	415	400	383	428	410	354	330	314	309	347	370
692	61	406	6.1	40.6	93.7581	48.59263235	9	31	34	18	40	73	141	519	1148	1633	1304	1026	1321	1172	820	633	526	462	324	341	287	403	350	381	342	440	380	339	327	337	329	316
693	62	406	6.2	40.6	93.7581	48.69512927	0	16	21	20	77	79	142	489	1119	1592	1378	1046	1446	1248	1057	745	447	415	371	303	348	363	310	418	333	393	404	400	304	295	263	293
694	63	406	6.3	40.6	93.7581	48.79762619	24	6	57	32	49	102	119	496	1158	1376	1211	1171	1328	1262	949	598	455	331	403	351	374	404	465	355	345	387	336	307	261	301	340	262
695	64	406	6.4	40.6	93.7581	48.90012311	0	2	18	45	48	98	102	464	1132	1627	1306	1000	1435	1426	930	580	449	368	375	350	326	412	336	318	349	413	395	347	326	350	302	267
696	65	406	6.5	40.6	93.7581	49.00262003	36	19	26	55	93	127	137	434	1102	1514	1194	1078	1335	1144	920	688	549	418	364	299	321	357	391	424	453	406	396	372	364	309	362	300
697	66	406	6.6	40.6	93.7581	49.10511696	23	30	28	41	78	107	199	592	1205	1500	1272	1092	1235	1300	883	643	476	445	442	310	352	357	478	357	351	430	344	330	318	324	330	249
698	67	406	6.7	40.6	93.7581	49.20761388	0	0	4	32	27	29	129	495	1154	1448	1266	906	1412	1211	969	601	443	317	353	373	409	380	354	371	359	370	332	270	252	254	279	233
699	68	406	6.8	40.6	93.7581	49.3101108	6	9	32	53	41	70	161	513	1220	1527	1316	1185	1459	1434	968	656	494	339	416	328	431	416	407	381	360	370	395	388	337	317	361	269
700	69	406	6.9	40.6	93.7581	49.41260772	16	12	16	25	51	94	109	462	1209	1685	1250	993	1468	1147	919	692	533	426	393	301	297	390	384	381	421	365	399	362	361	301	317	256
701	70	406	7	40.6	93.7581	49.51510465	0	10	16	24	48	108	171	538	1152	1512	1402	1079	1427	1231	936	626	502	428	363	360	394	407	326	380	349	345	366	339	298	318	265	238
702	71	406	7.1	40.6	93.7581	49.61760157	0	0	55	57	56	89	151	480	1206	1721	1172	977	1330	1212	936	648	510	398	361	306	359	391	384	393	346	375	388	320	311	364	328	294
703	72	406	7.2	40.6	93.7581	49.72009849	19	19	29	15	90	120	156	582	1234	1455	1294	985	1448	1301	895	668	533	396	370	324	374	399	429	376	368	497	422	359	308	330	335	272
704	73	406	7.3	40.6	93.7581	49.82259541	17	6	25	33	81	97	135	528	1040	1662	1216	1098	1233	1163	928	694	433	369	384	308	302	379	370	436	379	347	358	348	352	362	315	291
705	74	406	7.4	40.6	93.7581	49.92509233	5	26	40	26	82	106	139	604	1121	1551	1193	1054	1511	1467	1008	644	486	460	363	445	357	373	441	466	368	434	357	365	327	378	355	280
706	75	406	7.5	40.6	93.7581	50.02758926	0	0	24	10	54	53	104	534	1082	1533	1174	1036	1309	1212	946	547	449	389	334	389	376	425	328	323	302	330	421	365	264	315	309	294
707	76	406	7.6	40.6	93.7581	50.13008618	24	24	36	37	97	110	154	533	1030	1584	1297	1027	1351	1307	964	793	482	401	364	310	370	377	352	478	397	457	417	438	376	343	329	284
708	77	406	7.7	40.6	93.7581	50.2325831	13	9	20	34	48	89	183	519	1093	1608	1306	1049	1438	1295	1002	689	519	389	326	314	503	378	410	325	347	369	399	373	301	327	320	274
709	78	406	7.8	40.6	93.7581	50.33508002	23	14	28	33	60	91	215	566	1125	1623	1382	1068	1375	1276	1053	694	618	353	356	362	377	473	378	436	391	487	378	300	327	337	326	266
710	79	406	7.9	40.6	93.7581	50.43757694	22	26	0	17	35	84	160	390	1093	1442	1172	937	1375	1152	1027	618	432	340	391	334	370	386	345	372	312	401	336	359	301	303	345	307
711	80	406	8	40.6	93.7581	50.54007387	26	10	11	1	61	89	163	517	1022	1594	1310	1095	1370	1346	962	705	487	382	342	317	396	415	419	504	376	448	408	377	296	274	342	313
712	81	406	8.1	40.6	93.7581	50.64257079	10	1	27	47	81	152	185	602	1088	1522	1301	1068	1387	1364	908	641	489	363	361	323	444	393	423	419	405	465	333	299	364	337	312	281
713	82	406	8.2	40.6	93.7581	50.74506771	56	55	49	51	111	128	217	487	1154	1575	1337	1101	1396	1308	965	707	525	373	371	419	412	393	384	442	409	442	310	366	338	347	390	344
714	83	406	8.3	40.6	93.7581	50.84756463	0	0	19	0	62	102	158	482	1112	1549	1280	1131	1342	1306	955	649	575	398	318	341	357	361	329	393	332	356	415	342	314	316	322	344
715	84	406	8.4	40.6	93.7581	50.95006156	7	6	27	45	86	78	177	577	1161	1686	1315	1183	1420	1386	1010	742	507	437	373	394	317	442	397	482	419	377	417	384	289	313	309	331
716	85	406	8.5	40.6	93.7581	51.05255848	0	2	16	33	60	89	127	497	1118	1543	1381	1032	1273	1217	880	593	494	389	383	386	353	352	359	379	381	402	360	413	349	328	347	282
717	86	406	8.6	40.6	93.7581	51.1550554	0	0	0	40	38	77	190	617	1157	1625	1395	1100	1279	1370	921	665	442	419	418	366	322	454	375	409	390	387	345	380	300	312	313	294
718	87	406	8.7	40.6	93.7581	51.25755232	0	0	0	13	46	96	121	557	1159	1761	1322	1040	1502	1366	885	606	493	424	406	371	412	316	307	363	349	445	408	426	270	287	337	265
719	88	406	8.8	40.6	93.7581	51.36004924	50	26	20	54	53	91	156	503	1280	1805	1604	1231	1609	1386	1029	769	495	458	434	373	356	531	445	432	387	483	426	400	383	357	341	306
720	89	406	8.9	40.6	93.7581	51.46254617	25	22	11	50	50	91	106	565	1222	1712	1428	1208	1546	1543	1101	731	520	524	412	397	439	417	484	396	425	438	483	356	343	393	391	295
721	90	406	9	40.6	93.7581	51.56504309	25	0	20	34	74	116	155	588	1369	1798	1581	1265	1499	1479	1077	675	562	465	382	394	403	476	416	523	409	545	443	434	387	432	356	338
722	91	406	9.1	40.6	93.7581	51.66754001	0	18	12	52	63	108	155	606	1364	1886	1472	1155	1561	1519	1003	690	494	486	442	505	368	453	487	364	406	485	457	388	366	409	351	336
723	92	406	9.2	40.6	93.7581	51.77003693	24	4	7	72	83	134	174	673	1367	1959	1534	1342	1835	1619	1133	842	730	618	612	600	537	544	543	608	625	622	447	463	410	451	402	368
724	93	406	9.3	40.6	93.7581	51.87253386	36	10	17	13	91	97	192	779	1598	1938	1585	1320	1870	1678	1026	844	740	633	549	440	463	611	600	535	595	541	565	511	505	482	403	328
725	94	406	9.4	40.6	93.7581	51.97503078	19	26	23	57	97	147	243	647	1396	2062	1726	1400	1850	1766	1253	827	589	549	512	476	487	591	513	595	480	568	601	421	475	425	400	318
726	95	406	9.5	40.6	93.7581	52.0775277	8	23	19	24	82	102	225	703	1500	2006	1591	1311	1709	1823	1210	878	656	442	489	457	508	532	516	542	488	515	487	549	385	390	439	344
727	96	406	9.6	40.6	93.7581	52.18002462	0	17	31	41	86	116	181	701	1419	2015	1660	1486	1920	1592	1225	875	595	460	491	519	439	560	493	547	546	526	462	502	426	380	504	420
728	97	406	9.7	40.6	93.7581	52.28252154	5	10	14	24	101	192	251	749	1564	2167	1821	1431	1779	1821	1205	907	747	613	583	491	508	655	589	571	574	548	484	453	441	449	450	406
729	98	406	9.8	40.6	93.7581	52.38501847	0	10	10	18	111	165	223	766	1513	2139	1632	1513	1884	1970	1130	928	660	574	581	539	580	652	677	534	559	743	539	452	457	498	505	362
730	99	406	9.9	40.6	93.7581	52.48751539	23	19	26	31	133	125	243	702	1655	2236	1602	1448	1908	1913	1283	996	724	568	517	454	571	599	551	582	540	545	529	452	419	471	469	444
731	100	406	10	40.6	93.7581	52.59001231	0	0	39	38	58	142	189	866	1723	2274	1988	1454	2062	1820	1355	951	648	522	609	560	594	669	575	593	572	542	522	543	421	408	426	314
732	101	406	10.1	40.6	93.7581	52.69250923	15	26	40	59	99	161	271	752	1556	2241	1839	1559	1889	1896	1298	941	632	637	586	530	532	618	616	602	545	533	533	477	502	515	514	386
733	102	406	10.2	40.6	93.7581	52.79500616	27	39	47	66	112	183	254	954	1948	2708	2056	1656	2196	1933	1488	1059	809	630	555	532	603	698	607	683	567	698	596	509	496	513	522	480
734	103	406	10.3	40.6	93.7581	52.89750308	19	36	44	33	106	219	245	837	1705	2519	1919	1627	2234	2058	1520	992	790	637	588	579	599	590	604	628	579	620	688	624	497	467	443	387
735	104	406	10.4	40.6	93.7581	53	27	24	33	60	106	194	281	985	2265	2783	2259	2058	2563	2413	1656	1224	1072	955	1026	874	925	915	889	853	785	891	750	672	590	580	615	567
736	0	405	0	40.5	93.7582	42.34032009	8	2	30	39	66	148	226	596	1211	1907	1393	1231	1750	1531	1089	857	642	430	405	407	416	523	460	522	497	521	474	441	448	537	334	330
737	1	405	0.1	40.5	93.7582	42.44281701	33	22	28	22	85	147	192	538	1332	1677	1505	1235	1503	1549	1056	837	537	529	421	365	464	392	403	462	442	413	419	416	404	429	391	279
738	2	405	0.2	40.5	93.7582	42.54531394	8	9	31	52	91	131	144	651	1227	1668	1342	1276	1785	1579	1090	751	550	503	529	438	409	445	465	508	439	375	433	403	363	392	384	386
739	3	405	0.3	40.5	93.7582	42.64781086	7	4	27	38	78	145	140	618	1448	1788	1480	1276	1572	1538	1051	806	628	453	445	407	427	439	431	507	402	459	411	386	324	390	386	398
740	4	405	0.4	40.5	93.7582	42.75030778	8	16	41	59	98	140	180	547	1266	1713	1537	1287	1626	1597	1260	819	622	503	501	386	497	502	437	429	396	558	467	388	381	413	428	334
741	5	405	0.5	40.5	93.7582	42.8528047	0	8	0	0	87	155	201	627	1283	1786	1479	1196	1526	1478	1104	781	610	473	428	335	377	487	381	416	421	443	403	428	382	462	409	338
742	6	405	0.6	40.5	93.7582	42.95530162	27	20	28	46	76	119	213	699	1123	1687	1617	1213	1527	1604	1066	733	639	508	445	434	435	475	528	483	500	488	462	374	377	452	465	427
743	7	405	0.7	40.5	93.7582	43.05779855	20	12	27	71	74	192	184	711	1244	1702	1450	1194	1574	1569	1111	791	642	484	469	491	457	514	523	520	461	489	444	484	385	375	428	310
744	8	405	0.8	40.5	93.7582	43.16029547	0	0	40	49	74	167	197	758	1282	1882	1512	1289	1667	1507	1222	795	570	514	439	467	514	530	444	475	516	531	509	480	345	413	398	434
745	9	405	0.9	40.5	93.7582	43.26279239	24	17	26	23	87	176	233	661	1242	1643	1592	1308	1715	1609	1066	859	589	587	483	436	507	479	529	551	453	529	551	472	365	402	455	393
746	10	405	1	40.5	93.7582	43.36528931	13	39	31	54	109	204	234	714	1416	1836	1593	1299	1721	1558	1050	809	581	536	456	454	480	459	471	497	524	516	429	393	446	383	396	366
747	11	405	1.1	40.5	93.7582	43.46778623	60	46	57	86	143	181	290	642	1316	1756	1596	1241	1510	1485	1098	772	585	572	527	494	523	495	481	488	469	540	485	398	478	432	433	402
748	12	405	1.2	40.5	93.7582	43.57028316	18	16	35	65	106	146	238	643	1323	1743	1511	1290	1486	1678	1160	796	678	556	583	427	423	459	518	478	442	451	485	461	405	361	398	325
749	13	405	1.3	40.5	93.7582	43.67278008	0	5	49	66	141	172	309	591	1316	1879	1443	1261	1560	1558	1202	801	590	431	514	387	415	501	446	501	493	505	476	443	367	344	313	329
750	14	405	1.4	40.5	93.7582	43.775277	20	21	62	52	169	232	278	747	1455	1951	1547	1301	1744	1549	1296	896	694	522	499	486	536	541	453	449	429	575	480	460	401	460	372	343
751	15	405	1.5	40.5	93.7582	43.87777392	10	30	37	81	135	200	297	754	1425	1858	1543	1301	1689	1497	1196	743	621	516	512	500	450	473	502	518	499	518	496	432	402	436	344	334
752	16	405	1.6	40.5	93.7582	43.98027085	0	5	34	32	132	208	246	789	1299	2121	1756	1327	1689	1593	1200	828	582	609	487	513	469	471	492	533	504	549	577	453	413	361	430	331
753	17	405	1.7	40.5	93.7582	44.08276777	27	32	48	85	148	214	317	816	1367	1911	1418	1412	1615	1735	1012	801	637	519	409	513	470	563	522	496	413	549	526	461	473	455	431	399
754	18	405	1.8	40.5	93.7582	44.18526469	19	25	15	66	96	196	238	787	1392	1828	1435	1192	1640	1590	1176	768	581	467	477	448	475	473	515	521	426	642	525	511	417	433	423	354
755	19	405	1.9	40.5	93.7582	44.28776161	40	20	14	50	104	162	229	640	1244	1803	1593	1294	1746	1537	1171	752	552	480	503	345	466	474	482	604	477	506	585	485	451	361	432	382
756	20	405	2	40.5	93.7582	44.39025853	18	7	33	56	94	151	228	662	1355	1933	1502	1392	1742	1511	1160	804	640	489	475	477	540	568	466	506	506	627	602	510	427	448	491	395
757	21	405	2.1	40.5	93.7582	44.49275546	52	39	56	73	108	173	205	629	1267	1801	1439	1142	1692	1586	1181	626	623	528	593	475	553	527	549	548	483	572	607	504	507	479	457	404
758	22	405	2.2	40.5	93.7582	44.59525238	29	8	0	34	96	155	189	604	1317	1847	1435	1155	1606	1355	1091	745	555	413	454	368	445	482	459	472	473	582	496	463	381	410	405	397
759	23	405	2.3	40.5	93.7582	44.6977493	0	2	40	40	129	154	187	628	1341	1812	1467	1139	1440	1618	1043	687	569	500	504	462	426	508	507	511	547	634	454	477	455	462	472	454
760	24	405	2.4	40.5	93.7582	44.80024622	10	21	25	40	110	176	241	598	1340	1812	1487	1146	1587	1633	1074	816	579	501	480	478	449	406	458	621	503	585	551	523	472	344	488	381
761	25	405	2.5	40.5	93.7582	44.90274315	18	26	43	53	142	180	260	704	1242	1904	1496	1240	1727	1557	1179	818	640	549	521	475	554	592	639	623	561	599	564	571	511	567	488	394
762	26	405	2.6	40.5	93.7582	45.00524007	60	71	65	89	160	210	268	639	1223	1801	1553	1394	1590	1501	1158	837	686	602	540	554	558	563	530	610	622	602	677	554	536	451	504	361
763	27	405	2.7	40.5	93.7582	45.10773699	31	42	0	16	124	194	265	678	1408	1776	1419	1188	1557	1517	1063	666	642	613	466	414	432	505	523	546	502	608	552	527	482	463	444	440
764	28	405	2.8	40.5	93.7582	45.21023391	0	0	37	67	91	159	234	663	1369	1915	1624	1218	1666	1491	1096	755	580	485	432	434	473	512	608	635	539	564	555	475	421	482	441	390
765	29	405	2.9	40.5	93.7582	45.31273083	45	48	45	92	127	168	243	604	1137	1792	1449	1259	1544	1413	1170	828	621	563	476	469	543	581	463	499	633	629	519	503	457	470	476	440
766	30	405	3	40.5	93.7582	45.41522776	17	21	41	41	80	117	179	636	1331	1745	1477	1180	1658	1516	954	744	596	519	449	404	483	531	518	441	433	489	486	531	410	450	421	379
767	31	405	3.1	40.5	93.7582	45.51772468	5	0	20	38	58	141	152	608	1278	1699	1500	1259	1517	1545	957	683	552	520	508	426	496	479	554	507	448	564	436	443	443	503	446	364
768	32	405	3.2	40.5	93.7582	45.6202216	20	12	33	52	78	131	186	644	1244	1765	1473	1338	1572	1508	1029	797	559	571	434	422	410	479	471	484	454	577	491	421	479	401	411	352
769	33	405	3.3	40.5	93.7582	45.72271852	21	9	41	65	152	147	204	583	1331	1817	1386	1273	1591	1545	1119	780	690	469	471	432	559	583	494	474	518	549	473	426	382	412	411	412
770	34	405	3.4	40.5	93.7582	45.82521545	71	38	49	78	125	163	243	624	1232	1985	1461	1181	1524	1410	1125	869	601	562	548	516	507	561	596	497	556	619	519	470	393	458	525	419
771	35	405	3.5	40.5	93.7582	45.92771237	6	29	49	78	164	200	244	714	1286	1900	1396	1174	1719	1531	1021	753	585	564	503	477	502	528	564	594	490	586	512	516	473	484	419	366
772	36	405	3.6	40.5	93.7582	46.03020929	7	24	50	88	242	356	487	841	1585	2283	1788	1642	1988	1732	1379	1203	877	784	702	605	691	688	673	640	523	710	591	541	472	439	564	425
773	37	405	3.7	40.5	93.7582	46.13270621	31	30	68	100	97	188	235	534	1294	1917	1519	1177	1706	1512	1049	780	557	549	476	488	542	589	470	468	444	605	509	428	366	421	383	368
774	38	405	3.8	40.5	93.7582	46.23520313	15	5	50	63	127	193	261	666	1377	1771	1381	1261	1559	1476	1106	884	636	597	469	500	484	556	483	532	415	495	478	420	375	403	449	428
775	39	405	3.9	40.5	93.7582	46.33770006	16	23	30	43	100	148	202	620	1333	1761	1396	1148	1444	1321	1092	669	572	501	431	410	460	496	393	470	407	461	466	406	418	353	406	283
776	40	405	4	40.5	93.7582	46.44019698	15	1	24	64	78	124	189	535	1117	1608	1404	1099	1572	1377	916	773	566	426	463	423	403	491	491	488	387	399	436	449	442	371	413	330
777	41	405	4.1	40.5	93.7582	46.5426939	10	2	32	64	84	148	168	503	1114	1757	1299	954	1415	1354	1053	764	552	470	489	388	363	476	423	447	432	487	440	388	413	429	384	308
778	42	405	4.2	40.5	93.7582	46.64519082	9	14	26	36	73	73	123	499	1233	1630	1369	1049	1374	1484	948	708	585	408	403	359	478	419	416	483	423	487	421	412	339	356	354	253
779	43	405	4.3	40.5	93.7582	46.74768775	0	0	9	24	66	123	182	567	1161	1696	1371	1204	1463	1264	893	696	567	460	373	365	373	419	389	443	427	467	407	326	320	386	321	286
780	44	405	4.4	40.5	93.7582	46.85018467	20	1	28	73	107	125	217	611	1278	1684	1443	1212	1446	1302	1013	729	625	478	454	383	465	452	435	408	469	405	457	407	405	392	410	339
781	45	405	4.5	40.5	93.7582	46.95268159	1	12	34	47	106	200	360	722	1382	1847	1497	1290	1766	1466	1130	904	732	666	545	499	538	571	506	560	527	504	464	557	397	487	396	407
782	46	405	4.6	40.5	93.7582	47.05517851	22	28	35	62	95	191	205	667	1234	1815	1482	1179	1562	1429	1038	779	619	515	485	485	447	447	433	556	410	459	414	404	344	401	373	308
783	47	405	4.7	40.5	93.7582	47.15767543	5	6	10	27	67	115	203	555	1036	1553	1343	1222	1468	1428	1112	724	535	384	416	368	419	434	454	466	385	392	416	396	306	298	383	332
784	48	405	4.8	40.5	93.7582	47.26017236	22	21	38	61	168	312	324	757	1572	1889	1655	1366	1851	1630	1291	1030	821	626	572	498	513	576	391	522	508	524	466	399	356	441	426	347
785	49	405	4.9	40.5	93.7582	47.36266928	28	31	34	51	84	123	231	575	1162	1591	1493	1137	1411	1461	1229	820	641	507	452	398	469	493	457	461	518	477	467	367	379	379	424	343
786	50	405	5	40.5	93.7582	47.4651662	5	4	15	22	64	88	87	579	1179	1680	1297	1183	1386	1485	917	771	552	445	434	391	371	447	414	503	416	335	405	386	348	303	404	329
787	51	405	5.1	40.5	93.7582	47.56766312	28	4	28	27	106	132	156	527	1208	1607	1289	968	1513	1429	977	794	513	441	462	451	397	357	457	511	422	498	454	401	354	337	370	328
788	52	405	5.2	40.5	93.7582	47.67016005	4	13	20	25	44	87	146	474	1114	1599	1323	1039	1395	1508	1047	674	489	479	471	426	471	416	473	428	427	486	436	483	325	352	382	334
789	53	405	5.3	40.5	93.7582	47.77265697	5	13	8	47	70	99	166	500	1049	1744	1381	1159	1521	1394	963	725	539	474	391	380	426	484	406	488	408	408	406	436	430	363	323	360
790	54	405	5.4	40.5	93.7582	47.87515389	18	23	35	44	64	110	177	599	1186	1700	1332	1123	1633	1336	899	628	521	564	454	381	423	507	453	566	536	580	486	423	407	363	411	331
791	55	405	5.5	40.5	93.7582	47.97765081	5	0	16	27	78	85	162	597	1098	1543	1317	1032	1408	1339	996	666	550	399	449	405	398	468	475	443	454	468	354	351	311	362	390	335
792	56	405	5.6	40.5	93.7582	48.08014773	0	0	19	19	48	88	141	623	1115	1812	1390	1088	1424	1398	1035	690	500	467	374	351	412	470	375	355	429	422	415	390	372	343	369	270
793	57	405	5.7	40.5	93.7582	48.18264466	24	19	15	56	70	90	170	597	1159	1619	1379	1053	1370	1442	936	639	498	470	396	419	371	430	460	414	328	375	384	375	354	352	350	328
794	58	405	5.8	40.5	93.7582	48.28514158	4	11	18	35	55	96	149	486	1158	1807	1308	1129	1441	1282	919	683	601	379	416	306	413	451	447	411	433	392	469	355	321	320	313	324
795	59	405	5.9	40.5	93.7582	48.3876385	16	15	36	28	94	110	140	547	1107	1590	1240	981	1315	1288	882	700	530	425	380	388	384	416	385	401	436	416	399	359	344	302	334	318
796	60	405	6	40.5	93.7582	48.49013542	40	27	36	40	70	70	151	505	1127	1575	1418	1042	1488	1326	992	661	550	414	414	394	363	383	412	367	352	432	389	369	340	369	323	295
797	61	405	6.1	40.5	93.7582	48.59263235	0	0	6	37	79	79	137	576	1141	1503	1138	1033	1340	1236	994	697	554	422	421	352	329	380	370	399	400	429	351	329	287	343	335	284
798	62	405	6.2	40.5	93.7582	48.69512927	0	0	21	46	35	53	142	543	1143	1570	1188	1101	1471	1322	865	551	417	384	381	344	349	358	363	384	336	448	328	280	311	280	301	300
799	63	405	6.3	40.5	93.7582	48.79762619	0	0	16	29	74	100	148	570	1106	1615	1265	964	1294	1306	977	561	481	383	392	357	381	376	380	401	361	393	326	331	326	251	247	231
800	64	405	6.4	40.5	93.7582	48.90012311	35	20	37	40	83	107	134	528	1080	1665	1150	1126	1456	1441	1001	686	562	396	423	358	378	341	375	433	334	385	432	375	266	352	309	275
801	65	405	6.5	40.5	93.7582	49.00262003	13	6	25	66	83	74	146	453	1109	1572	1158	986	1248	1320	884	574	475	407	322	330	346	367	369	353	336	421	349	350	347	362	328	330
802	66	405	6.6	40.5	93.7582	49.10511696	0	0	3	31	55	68	143	552	1081	1658	1415	1028	1372	1242	975	787	533	340	374	407	302	391	412	364	321	424	377	344	347	324	342	263
803	67	405	6.7	40.5	93.7582	49.20761388	4	17	14	30	59	81	154	580	1153	1672	1256	1046	1417	1330	880	667	413	457	414	317	308	328	376	392	322	435	338	392	329	364	362	259
804	68	405	6.8	40.5	93.7582	49.3101108	0	0	27	18	90	85	140	562	1006	1535	1295	1113	1399	1312	1052	613	511	456	350	336	372	446	344	461	364	512	301	385	268	306	293	217
805	69	405	6.9	40.5	93.7582	49.41260772	16	18	23	33	32	135	175	532	1153	1461	1211	999	1355	1235	764	716	487	356	335	350	391	379	440	341	302	416	350	342	264	324	316	296
806	70	405	7	40.5	93.7582	49.51510465	34	25	48	45	109	105	178	617	1144	1664	1460	1035	1378	1429	914	669	550	478	400	325	417	463	402	368	422	444	401	409	433	340	323	317
807	71	405	7.1	40.5	93.7582	49.61760157	20	41	48	59	101	59	162	497	1077	1502	1056	1052	1116	1060	973	560	496	393	361	323	389	390	422	327	341	435	312	330	390	275	273	216
808	72	405	7.2	40.5	93.7582	49.72009849	9	4	33	45	46	85	141	489	1217	1499	1236	1044	1364	1373	901	647	466	410	416	370	380	373	387	362	428	427	400	352	369	365	313	267
809	73	405	7.3	40.5	93.7582	49.82259541	0	5	17	23	23	32	121	580	1129	1411	1218	994	1467	1188	963	657	496	381	368	334	354	331	340	376	385	408	419	321	261	257	294	241
810	74	405	7.4	40.5	93.7582	49.92509233	6	26	35	26	61	98	156	480	1095	1621	1236	1127	1302	1324	1031	633	516	410	377	328	384	419	374	397	361	374	442	380	349	357	342	318
811	75	405	7.5	40.5	93.7582	50.02758926	5	8	27	38	74	105	126	532	1058	1593	1201	946	1337	1243	924	657	429	435	396	374	340	382	365	366	379	456	401	352	320	314	335	237
812	76	405	7.6	40.5	93.7582	50.13008618	14	18	34	59	87	119	205	521	1174	1604	1344	1141	1314	1316	848	675	514	393	422	374	400	412	362	443	435	433	380	293	312	364	371	358
813	77	405	7.7	40.5	93.7582	50.2325831	12	8	16	29	83	77	103	522	1023	1560	1182	1058	1293	1186	958	567	459	379	428	368	410	356	405	460	353	325	353	362	306	343	335	242
814	78	405	7.8	40.5	93.7582	50.33508002	0	0	0	6	50	129	134	437	1191	1612	1164	1035	1457	1251	946	725	536	409	408	304	310	304	351	417	358	389	343	295	278	311	280	295
815	79	405	7.9	40.5	93.7582	50.43757694	33	41	37	34	46	139	141	528	1221	1662	1263	1150	1331	1277	1053	701	485	412	402	377	377	449	464	429	455	424	436	421	285	350	381	277
816	80	405	8	40.5	93.7582	50.54007387	8	6	19	35	49	107	204	481	1093	1639	1347	1161	1482	1395	1053	619	540	453	399	371	358	384	357	390	391	427	371	374	341	381	318	264
817	81	405	8.1	40.5	93.7582	50.64257079	10	0	17	33	41	80	125	543	1241	1547	1321	1033	1392	1336	925	657	532	445	351	390	310	410	387	422	320	444	318	264	284	328	283	323
818	82	405	8.2	40.5	93.7582	50.74506771	50	44	46	69	94	99	171	493	1148	1573	1264	1098	1531	1480	954	764	561	450	438	349	420	462	423	375	455	499	403	361	356	360	377	343
819	83	405	8.3	40.5	93.7582	50.84756463	16	17	30	42	115	112	151	554	1133	1497	1323	1069	1424	1230	966	704	500	377	361	323	396	330	387	371	385	456	479	371	318	366	354	268
820	84	405	8.4	40.5	93.7582	50.95006156	0	14	22	30	39	132	111	552	1207	1574	1339	970	1461	1388	1026	644	478	414	390	371	367	385	361	324	394	401	417	401	297	355	340	260
821	85	405	8.5	40.5	93.7582	51.05255848	8	17	43	38	69	68	178	551	1219	1665	1229	1098	1507	1269	948	672	531	375	407	325	383	388	405	340	332	382	396	405	371	335	371	334
822	86	405	8.6	40.5	93.7582	51.1550554	26	9	49	64	103	108	155	609	1181	1717	1435	1265	1477	1420	1020	760	608	498	434	386	489	481	380	428	393	478	435	369	366	320	372	312
823	87	405	8.7	40.5	93.7582	51.25755232	0	0	0	8	47	81	109	419	1170	1627	1357	1106	1591	1398	879	630	405	459	413	319	354	451	407	440	360	348	466	370	282	263	297	294
824	88	405	8.8	40.5	93.7582	51.36004924	9	27	28	32	86	88	176	599	1255	1756	1377	1249	1481	1373	1051	719	550	531	359	389	489	478	424	405	489	442	381	411	410	351	349	319
825	89	405	8.9	40.5	93.7582	51.46254617	10	21	33	42	75	105	178	595	1338	1706	1338	1192	1623	1456	1024	753	559	430	460	431	362	387	472	457	374	473	440	399	343	351	358	280
826	90	405	9	40.5	93.7582	51.56504309	14	8	30	35	59	99	179	563	1331	1851	1518	1220	1515	1498	1152	812	570	479	482	459	522	505	436	515	523	477	455	414	464	447	451	396
827	91	405	9.1	40.5	93.7582	51.66754001	18	5	14	63	59	125	146	682	1310	1938	1462	1285	1752	1499	1056	739	598	476	478	519	530	503	483	522	536	606	544	376	298	469	401	350
828	92	405	9.2	40.5	93.7582	51.77003693	22	20	27	73	92	102	204	659	1311	2035	1630	1339	1585	1439	1120	796	638	498	470	491	495	548	498	535	466	559	505	438	427	420	481	441
829	93	405	9.3	40.5	93.7582	51.87253386	24	11	14	49	90	126	194	619	1404	2024	1625	1454	1849	1581	1195	935	756	642	493	583	606	585	612	603	640	577	519	439	438	449	462	398
830	94	405	9.4	40.5	93.7582	51.97503078	21	19	38	59	94	86	209	773	1470	1987	1686	1193	1708	1647	1258	831	587	501	501	447	494	528	593	589	511	535	547	542	420	451	484	353
831	95	405	9.5	40.5	93.7582	52.0775277	29	12	42	42	80	129	203	641	1338	2010	1659	1338	1816	1565	1196	854	556	594	552	448	467	555	522	430	523	530	515	484	377	400	365	350
832	96	405	9.6	40.5	93.7582	52.18002462	30	28	29	41	116	150	211	769	1527	1969	1585	1397	1896	1728	1289	858	610	609	600	525	544	544	593	529	510	522	503	452	453	437	419	420
833	97	405	9.7	40.5	93.7582	52.28252154	13	10	26	39	124	126	179	756	1553	2077	1728	1523	1818	1651	1270	881	600	502	503	499	448	472	479	461	524	593	463	535	450	468	469	446
834	98	405	9.8	40.5	93.7582	52.38501847	53	38	46	71	105	192	196	774	1566	2126	1765	1419	2027	1811	1377	934	723	648	568	512	555	615	532	619	549	536	586	548	478	438	417	443
835	99	405	9.9	40.5	93.7582	52.48751539	11	28	0	26	108	113	193	748	1504	2164	1665	1393	1950	1883	1131	864	716	516	471	403	459	554	529	474	549	575	548	473	465	470	471	468
836	100	405	10	40.5	93.7582	52.59001231	8	13	18	72	141	170	226	691	1541	2229	1903	1518	2029	1964	1471	920	727	577	649	593	570	514	588	541	516	612	540	627	470	522	506	430
837	101	405	10.1	40.5	93.7582	52.69250923	8	16	35	47	125	171	225	835	1537	2317	1924	1543	2034	1966	1420	944	654	546	576	503	557	674	699	586	680	551	599	533	430	485	484	448
838	102	405	10.2	40.5	93.7582	52.79500616	14	7	30	35	128	212	246	905	1709	2550	1921	1675	2174	2020	1614	1057	708	617	576	565	557	625	594	718	644	630	618	610	496	501	480	404
839	103	405	10.3	40.5	93.7582	52.89750308	9	18	69	82	146	170	237	909	1758	2422	1982	1624	2175	1934	1390	976	661	654	595	594	523	609	590	695	582	665	698	539	500	434	501	473
840	104	405	10.4	40.5	93.7582	53	0	0	26	37	74	179	266	1052	2082	2763	2200	1930	2415	2364	1703	1254	1061	896	1004	819	894	777	844	848	756	861	720	725	570	554	516	488
841	0	404	0	40.4	93.7583	42.34032009	22	17	31	42	57	121	175	642	1335	1875	1507	1380	1678	1676	1065	695	517	438	513	437	487	528	443	501	438	539	479	418	361	399	384	368
842	1	404	0.1	40.4	93.7583	42.44281701	0	0	36	77	104	134	253	605	1175	1710	1387	1292	1639	1544	1033	895	552	523	462	395	462	410	415	405	534	516	365	415	369	376	391	322
843	2	404	0.2	40.4	93.7583	42.54531394	2	9	23	29	61	116	198	688	1338	1706	1602	1190	1626	1450	1057	681	588	439	508	455	389	441	412	427	412	411	496	401	376	369	343	353
844	3	404	0.3	40.4	93.7583	42.64781086	10	8	41	30	83	97	180	609	1262	1892	1422	1162	1527	1348	1097	753	551	479	442	382	410	441	495	389	486	595	376	351	387	399	441	357
845	4	404	0.4	40.4	93.7583	42.75030778	10	21	39	42	63	160	136	558	1323	1768	1490	1302	1538	1479	1170	836	558	461	445	440	438	536	407	469	435	529	468	477	404	461	344	457
846	5	404	0.5	40.4	93.7583	42.8528047	3	8	3	26	93	173	214	582	1131	1846	1438	1327	1636	1579	1172	732	639	454	399	371	392	439	445	452	424	448	449	461	360	419	418	357
847	6	404	0.6	40.4	93.7583	42.95530162	0	28	24	42	104	151	196	604	1243	1987	1507	1275	1655	1553	1081	796	434	484	453	421	451	514	518	484	448	517	522	391	381	427	321	327
848	7	404	0.7	40.4	93.7583	43.05779855	10	4	30	45	98	149	214	549	1336	1675	1556	1253	1522	1655	985	733	638	504	543	413	466	448	470	398	490	500	432	395	411	430	400	380
849	8	404	0.8	40.4	93.7583	43.16029547	21	18	52	84	117	197	205	673	1303	1967	1578	1210	1730	1555	1045	784	593	516	505	485	508	452	438	492	523	493	569	437	495	494	370	321
850	9	404	0.9	40.4	93.7583	43.26279239	12	11	48	53	113	163	190	599	1281	1805	1400	1174	1604	1460	1208	797	673	458	468	439	475	503	462	474	465	501	449	487	406	448	425	354
851	10	404	1	40.4	93.7583	43.36528931	7	14	71	59	86	174	266	735	1251	1852	1634	1192	1504	1592	1204	796	519	571	498	447	475	532	573	560	455	504	504	422	430	458	417	343
852	11	404	1.1	40.4	93.7583	43.46778623	34	13	41	49	62	158	180	701	1371	1863	1440	1296	1602	1472	1198	828	635	472	434	401	460	488	473	509	433	594	452	415	387	398	414	364
853	12	404	1.2	40.4	93.7583	43.57028316	17	23	50	67	99	156	210	753	1282	1967	1627	1339	1652	1542	1141	846	612	522	523	427	471	504	510	504	400	488	481	401	417	380	353	364
854	13	404	1.3	40.4	93.7583	43.67278008	16	21	72	44	116	195	234	630	1296	2069	1671	1284	1538	1532	1050	783	626	469	548	436	506	472	527	444	401	502	407	465	342	425	370	318
855	14	404	1.4	40.4	93.7583	43.775277	1	34	45	57	110	169	189	745	1324	1840	1563	1315	1527	1494	1069	845	623	519	480	476	425	497	521	519	440	509	436	460	374	385	460	411
856	15	404	1.5	40.4	93.7583	43.87777392	31	18	55	75	114	185	248	731	1428	1869	1535	1414	1633	1581	1125	853	640	498	592	405	408	572	491	577	504	458	556	390	441	416	497	318
857	16	404	1.6	40.4	93.7583	43.98027085	1	13	19	52	118	208	239	813	1320	1936	1636	1134	1673	1599	1073	697	538	470	525	422	463	479	499	459	481	558	474	423	377	416	406	331
858	17	404	1.7	40.4	93.7583	44.08276777	11	10	32	70	89	212	222	698	1269	1887	1550	1227	1729	1419	1067	769	627	554	573	468	398	554	506	464	448	564	450	394	468	410	401	334
859	18	404	1.8	40.4	93.7583	44.18526469	0	16	40	62	114	175	256	655	1215	2017	1529	1310	1754	1502	1099	748	515	503	406	478	496	549	568	469	506	569	593	443	393	461	408	319
860	19	404	1.9	40.4	93.7583	44.28776161	18	27	49	64	85	128	264	621	1302	1786	1503	1287	1586	1562	1092	780	557	445	488	460	461	473	482	518	431	543	561	493	414	486	459	377
861	20	404	2	40.4	93.7583	44.39025853	13	26	35	57	117	186	250	708	1282	2011	1491	1326	1665	1677	1086	893	577	507	530	446	441	501	549	482	453	511	472	458	399	488	357	370
862	21	404	2.1	40.4	93.7583	44.49275546	3	9	15	26	61	147	219	625	1196	1811	1405	1297	1633	1510	1015	774	556	478	465	483	435	466	449	521	441	421	522	425	463	460	425	363
863	22	404	2.2	40.4	93.7583	44.59525238	7	23	33	41	70	152	244	727	1230	1904	1397	1196	1540	1445	1093	862	587	500	477	412	383	499	498	451	425	508	451	454	380	439	471	335
864	23	404	2.3	40.4	93.7583	44.6977493	22	33	29	72	119	193	204	637	1300	1837	1496	1206	1551	1455	1094	786	559	520	454	400	452	515	447	436	477	607	491	421	421	392	452	387
865	24	404	2.4	40.4	93.7583	44.80024622	25	5	20	47	143	188	240	675	1339	1739	1546	1411	1757	1595	1160	962	671	526	562	440	450	523	509	556	483	561	526	497	468	469	512	416
866	25	404	2.5	40.4	93.7583	44.90274315	4	12	17	24	82	95	203	606	1266	1695	1398	1125	1484	1541	977	718	570	419	434	452	453	469	431	563	503	494	515	439	413	391	433	407
867	26	404	2.6	40.4	93.7583	45.00524007	4	6	27	36	120	150	196	605	1418	1877	1505	1235	1560	1446	1140	689	549	481	416	368	521	430	465	485	420	544	448	454	383	497	441	367
868	27	404	2.7	40.4	93.7583	45.10773699	13	24	32	50	115	153	182	558	1198	1799	1428	1244	1606	1327	1051	824	523	528	602	368	510	522	562	555	563	579	582	543	439	463	486	395
869	28	404	2.8	40.4	93.7583	45.21023391	35	37	38	61	103	195	189	602	1454	1818	1460	1368	1781	1489	1125	725	629	459	504	462	464	557	535	568	557	588	446	433	467	489	438	307
870	29	404	2.9	40.4	93.7583	45.31273083	15	11	20	53	89	142	182	558	1265	1765	1491	1301	1694	1451	1175	674	529	531	504	464	506	519	478	600	538	501	577	453	416	523	521	389
871	30	404	3	40.4	93.7583	45.41522776	25	24	61	34	77	148	196	651	1291	1823	1486	1134	1503	1596	1036	745	563	475	516	424	464	520	431	519	433	540	458	533	388	448	358	360
872	31	404	3.1	40.4	93.7583	45.51772468	17	12	24	43	70	145	253	607	1071	1732	1535	1057	1617	1486	1054	768	596	495	436	400	433	496	583	509	525	488	513	567	397	326	466	322
873	32	404	3.2	40.4	93.7583	45.6202216	23	22	9	31	70	84	157	620	1261	1651	1490	1359	1539	1440	1091	791	643	445	408	449	547	462	451	460	473	528	425	430	362	450	399	373
874	33	404	3.3	40.4	93.7583	45.72271852	3	10	25	30	76	122	217	617	1253	1940	1442	1252	1583	1325	1074	757	524	491	531	483	485	494	504	529	474	539	508	477	389	470	464	330
875	34	404	3.4	40.4	93.7583	45.82521545	0	2	7	27	85	119	153	674	1146	1876	1568	1312	1536	1362	1102	749	611	432	471	421	452	458	454	520	416	551	485	485	366	397	403	383
876	35	404	3.5	40.4	93.7583	45.92771237	9	31	46	80	128	260	274	581	1301	1770	1422	1231	1526	1553	1072	751	615	518	437	459	489	513	538	493	415	579	481	442	375	426	455	386
877	36	404	3.6	40.4	93.7583	46.03020929	12	21	49	107	176	304	438	905	1416	2076	1568	1484	1741	1804	1245	1024	807	582	617	575	582	650	624	599	590	646	580	509	552	440	477	430
878	37	404	3.7	40.4	93.7583	46.13270621	16	16	44	49	79	162	182	634	1238	1702	1440	1197	1432	1470	1091	753	579	430	470	434	448	439	525	407	440	429	493	454	380	395	433	300
879	38	404	3.8	40.4	93.7583	46.23520313	0	0	7	38	69	94	154	727	1121	1738	1395	1208	1580	1475	1047	690	570	439	337	292	395	467	429	500	424	527	466	396	324	346	371	356
880	39	404	3.9	40.4	93.7583	46.33770006	1	7	28	42	74	106	166	604	1116	1596	1272	1031	1527	1270	985	727	531	474	437	396	388	403	417	411	361	405	435	441	381	343	327	375
881	40	404	4	40.4	93.7583	46.44019698	37	51	60	84	127	148	195	625	1233	1653	1387	1147	1564	1431	1012	684	556	479	443	366	408	474	404	545	460	486	417	414	352	389	356	396
882	41	404	4.1	40.4	93.7583	46.5426939	21	29	10	34	82	96	153	582	1171	1534	1354	1140	1377	1448	955	792	508	402	383	399	353	387	469	415	396	490	404	432	378	356	324	362
883	42	404	4.2	40.4	93.7583	46.64519082	26	13	69	80	85	157	192	600	1134	1881	1385	1232	1556	1272	953	696	581	494	435	345	445	448	360	508	452	615	428	434	444	371	374	304
884	43	404	4.3	40.4	93.7583	46.74768775	11	10	30	36	53	114	194	581	1341	1746	1327	1164	1416	1304	1072	727	544	492	422	380	416	418	459	400	436	482	453	354	331	372	368	288
885	44	404	4.4	40.4	93.7583	46.85018467	21	2	37	50	79	196	277	713	1284	1685	1601	1163	1605	1513	1181	813	679	597	492	482	513	507	591	482	409	482	521	465	387	373	368	325
886	45	404	4.5	40.4	93.7583	46.95268159	23	10	42	61	198	359	402	935	1328	1968	1654	1536	1949	1752	1343	1019	757	612	674	613	602	584	610	598	526	643	605	450	480	431	458	386
887	46	404	4.6	40.4	93.7583	47.05517851	19	8	25	46	122	225	327	724	1432	1930	1540	1399	1734	1591	1236	887	653	524	558	487	510	522	533	496	487	498	452	426	409	465	338	378
888	47	404	4.7	40.4	93.7583	47.15767543	23	22	37	71	144	245	317	705	1311	1671	1550	1438	1722	1667	1119	886	661	608	527	465	487	530	549	474	516	496	401	415	343	386	388	336
889	48	404	4.8	40.4	93.7583	47.26017236	33	27	28	47	65	170	196	564	1131	1785	1254	1021	1524	1442	986	730	526	408	445	410	444	507	371	423	431	433	453	397	360	302	388	326
890	49	404	4.9	40.4	93.7583	47.36266928	17	19	13	31	153	255	375	680	1204	1752	1718	1409	2070	1584	1374	961	735	589	535	445	523	585	557	533	497	469	487	443	421	461	428	367
891	50	404	5	40.4	93.7583	47.4651662	0	7	15	38	149	246	350	722	1325	1889	1507	1515	1763	1699	1351	1061	769	625	501	551	550	605	470	590	401	549	496	514	342	380	385	334
892	51	404	5.1	40.4	93.7583	47.56766312	22	8	22	31	76	110	126	563	1098	1625	1337	1114	1353	1359	862	630	501	421	525	393	403	490	463	371	438	401	387	393	329	400	386	338
893	52	404	5.2	40.4	93.7583	47.67016005	1	25	26	39	73	110	151	535	1211	1562	1383	1204	1430	1382	963	731	538	520	403	427	425	485	511	512	462	512	456	417	377	377	335	317
894	53	404	5.3	40.4	93.7583	47.77265697	5	17	37	39	81	115	138	510	1222	1514	1264	1138	1337	1395	1004	751	477	528	389	438	438	497	453	410	461	517	437	400	386	376	331	321
895	54	404	5.4	40.4	93.7583	47.87515389	30	18	21	21	52	108	146	498	1093	1685	1306	1103	1320	1429	1009	671	587	479	449	417	414	479	500	488	446	396	358	404	388	429	349	340
896	55	404	5.5	40.4	93.7583	47.97765081	7	31	8	43	79	98	173	582	1142	1494	1326	1058	1448	1294	1005	669	570	470	436	344	430	489	429	383	405	460	463	397	333	355	276	318
897	56	404	5.6	40.4	93.7583	48.08014773	0	0	22	38	48	38	114	656	1217	1616	1278	1096	1570	1388	969	768	565	425	385	341	410	470	359	391	397	457	464	360	335	358	384	261
898	57	404	5.7	40.4	93.7583	48.18264466	12	9	30	37	65	89	170	536	1212	1573	1205	1062	1430	1393	912	633	442	425	445	369	452	399	390	411	399	432	427	343	288	340	411	294
899	58	404	5.8	40.4	93.7583	48.28514158	2	10	23	38	55	101	165	503	1032	1551	1300	1124	1413	1275	1114	748	557	447	424	381	388	485	391	387	427	393	392	390	315	341	367	307
900	59	404	5.9	40.4	93.7583	48.3876385	0	0	20	7	27	71	137	515	1248	1615	1218	1009	1315	1273	898	633	486	422	438	352	347	350	418	387	341	449	381	414	285	317	320	227
901	60	404	6	40.4	93.7583	48.49013542	14	28	41	47	63	80	156	548	1144	1663	1281	1091	1510	1333	1006	578	423	423	444	359	417	472	401	410	439	499	410	349	320	369	346	305
902	61	404	6.1	40.4	93.7583	48.59263235	53	42	46	65	90	123	163	574	1101	1686	1195	1144	1431	1329	945	668	537	408	457	337	446	452	415	350	363	471	415	369	332	351	325	321
903	62	404	6.2	40.4	93.7583	48.69512927	8	8	33	45	70	89	160	423	1034	1609	1188	1051	1391	1290	959	680	480	458	394	337	422	430	353	367	310	396	425	385	316	327	347	341
904	63	404	6.3	40.4	93.7583	48.79762619	0	0	0	4	18	86	92	444	1110	1648	1275	1071	1298	1290	943	689	510	416	335	280	368	427	324	359	390	407	363	343	284	316	306	246
905	64	404	6.4	40.4	93.7583	48.90012311	20	9	37	25	69	101	174	622	1156	1671	1297	1056	1325	1294	894	703	461	420	387	283	332	343	387	382	432	450	400	291	289	322	312	270
906	65	404	6.5	40.4	93.7583	49.00262003	17	15	22	18	56	73	130	476	1082	1554	1240	996	1296	1177	901	763	469	372	401	330	329	386	314	399	275	390	385	315	299	317	324	244
907	66	404	6.6	40.4	93.7583	49.10511696	0	1	0	22	54	87	91	497	1058	1547	1319	1085	1420	1327	960	604	434	324	371	360	335	421	344	401	293	333	276	320	305	327	319	301
908	67	404	6.7	40.4	93.7583	49.20761388	33	28	31	53	76	80	137	476	1049	1531	1297	1028	1393	1152	951	661	493	432	388	351	299	401	325	353	384	391	379	318	313	338	324	291
909	68	404	6.8	40.4	93.7583	49.3101108	9	28	25	55	80	93	149	577	1264	1662	1373	1040	1382	1261	898	620	512	493	381	357	405	396	408	358	351	476	361	360	325	315	289	316
910	69	404	6.9	40.4	93.7583	49.41260772	0	0	5	49	57	107	177	518	1089	1519	1351	955	1227	1193	902	691	512	431	370	325	343	408	387	449	304	365	451	328	302	309	271	241
911	70	404	7	40.4	93.7583	49.51510465	0	18	0	23	48	72	146	471	1028	1637	1325	1011	1370	1420	884	622	400	393	319	255	373	380	326	338	275	324	337	261	303	269	307	256
912	71	404	7.1	40.4	93.7583	49.61760157	10	15	33	32	54	93	146	482	1186	1685	1211	1087	1314	1319	853	618	484	349	289	339	376	420	382	332	403	377	380	356	293	312	250	274
913	72	404	7.2	40.4	93.7583	49.72009849	0	17	16	26	61	89	139	446	1090	1626	1323	1058	1343	1311	970	703	505	423	385	336	333	384	348	355	308	381	381	358	348	384	314	277
914	73	404	7.3	40.4	93.7583	49.82259541	8	23	37	30	51	70	159	493	1202	1688	1308	1081	1279	1318	868	601	429	390	407	273	327	359	381	325	418	434	365	343	322	325	273	291
915	74	404	7.4	40.4	93.7583	49.92509233	16	30	48	53	63	103	116	479	1217	1636	1312	1053	1470	1347	946	736	483	445	340	310	425	388	374	396	389	405	444	316	313	341	334	326
916	75	404	7.5	40.4	93.7583	50.02758926	17	17	33	24	58	119	158	590	1158	1591	1317	987	1372	1382	912	638	520	406	413	347	411	356	432	424	393	388	434	385	363	334	314	275
917	76	404	7.6	40.4	93.7583	50.13008618	24	22	26	29	59	75	207	578	1109	1560	1258	938	1289	1246	956	750	428	465	375	417	394	415	414	393	334	378	399	319	296	326	343	318
918	77	404	7.7	40.4	93.7583	50.2325831	0	3	0	21	41	37	146	495	1187	1506	1224	1061	1351	1286	956	615	462	371	308	297	357	353	351	322	398	414	342	383	269	280	320	191
919	78	404	7.8	40.4	93.7583	50.33508002	6	20	35	35	86	106	170	557	1106	1628	1357	1256	1429	1376	929	742	557	403	356	369	451	447	459	427	428	420	438	361	335	391	399	363
920	79	404	7.9	40.4	93.7583	50.43757694	18	32	32	35	93	110	167	510	1096	1535	1437	1033	1349	1333	901	709	525	386	440	336	434	444	392	323	427	458	361	450	341	315	301	329
921	80	404	8	40.4	93.7583	50.54007387	13	26	30	62	80	105	181	630	1052	1603	1295	1077	1532	1310	979	632	462	443	411	406	406	429	475	434	328	387	385	351	374	321	304	295
922	81	404	8.1	40.4	93.7583	50.64257079	12	1	26	43	55	104	139	518	1051	1639	1294	1133	1433	1238	970	730	463	398	410	326	370	380	386	381	369	405	353	315	288	303	328	281
923	82	404	8.2	40.4	93.7583	50.74506771	3	15	29	53	60	97	187	505	1125	1686	1381	1163	1466	1372	937	720	526	438	412	419	371	419	524	472	425	476	436	381	321	375	337	295
924	83	404	8.3	40.4	93.7583	50.84756463	0	0	24	41	100	123	141	609	1165	1628	1276	1063	1407	1245	980	675	498	439	389	352	393	388	415	360	419	439	367	416	309	303	367	332
925	84	404	8.4	40.4	93.7583	50.95006156	0	0	12	23	62	77	165	564	1264	1703	1349	1091	1410	1403	1139	697	569	393	375	285	391	391	425	465	297	409	413	393	335	333	356	295
926	85	404	8.5	40.4	93.7583	51.05255848	24	23	25	47	79	133	180	524	1133	1462	1413	1122	1407	1415	980	665	444	456	391	382	335	360	428	362	377	475	361	383	375	336	293	299
927	86	404	8.6	40.4	93.7583	51.1550554	22	30	47	35	81	106	173	605	1229	1683	1359	1273	1361	1362	1119	746	527	445	381	357	445	543	403	401	402	411	438	407	325	399	382	314
928	87	404	8.7	40.4	93.7583	51.25755232	8	0	18	38	71	82	135	524	1194	1681	1334	1200	1425	1418	997	652	556	380	357	376	377	410	344	447	363	467	438	357	381	408	333	299
929	88	404	8.8	40.4	93.7583	51.36004924	11	11	5	29	61	62	157	558	1144	1797	1324	1236	1524	1323	914	726	509	423	378	391	503	426	413	451	477	426	432	411	417	425	386	269
930	89	404	8.9	40.4	93.7583	51.46254617	24	16	33	52	88	119	169	597	1261	1679	1465	1222	1403	1453	1083	664	603	477	441	421	502	424	517	431	433	435	479	455	354	395	352	339
931	90	404	9	40.4	93.7583	51.56504309	2	22	32	55	109	141	261	714	1487	2046	1538	1357	1666	1573	1151	778	581	563	577	489	440	518	564	616	450	608	508	514	384	408	464	303
932	91	404	9.1	40.4	93.7583	51.66754001	25	36	36	45	128	172	271	699	1354	1861	1434	1142	1561	1467	1092	917	627	546	491	481	451	551	532	503	449	496	489	461	377	454	469	356
933	92	404	9.2	40.4	93.7583	51.77003693	2	7	25	31	114	189	235	745	1461	1822	1723	1305	1668	1580	1219	937	624	524	582	507	625	592	499	490	568	589	542	455	374	470	423	425
934	93	404	9.3	40.4	93.7583	51.87253386	27	7	13	68	55	113	209	566	1533	2149	1591	1300	1683	1752	1233	796	710	591	701	465	571	589	544	569	574	570	531	492	444	437	458	326
935	94	404	9.4	40.4	93.7583	51.97503078	4	12	30	15	104	132	181	669	1450	1970	1787	1250	1840	1670	1110	710	596	491	585	528	572	559	479	528	502	520	501	486	415	426	404	388
936	95	404	9.5	40.4	93.7583	52.0775277	3	25	37	75	104	182	182	700	1423	2058	1641	1409	1630	1680	1119	815	575	565	515	481	500	449	599	520	447	540	530	488	414	455	455	355
937	96	404	9.6	40.4	93.7583	52.18002462	34	46	51	51	119	160	286	669	1578	2098	1678	1457	1864	1683	1215	883	629	559	568	524	510	543	470	553	568	497	495	568	486	479	491	385
938	97	404	9.7	40.4	93.7583	52.28252154	12	6	21	52	99	146	195	830	1646	2207	1719	1484	1738	1728	1287	1022	631	663	521	467	535	580	495	530	492	608	516	456	391	465	470	403
939	98	404	9.8	40.4	93.7583	52.38501847	42	16	49	67	128	165	265	793	1528	2364	1763	1405	1853	1932	1303	858	741	607	540	503	541	510	623	533	597	647	527	491	444	417	443	433
940	99	404	9.9	40.4	93.7583	52.48751539	31	22	45	69	89	169	202	769	1460	2330	1854	1488	1835	1854	1341	976	740	553	616	533	570	670	660	605	542	529	557	494	438	474	523	377
941	100	404	10	40.4	93.7583	52.59001231	7	12	49	53	102	200	263	869	1682	2325	1989	1553	1956	1993	1249	904	717	598	590	572	555	611	558	704	491	686	560	493	504	428	456	366
942	101	404	10.1	40.4	93.7583	52.69250923	10	16	39	36	97	168	203	806	1716	2460	2023	1532	1969	1913	1501	1023	749	667	620	541	568	603	613	579	575	675	587	529	448	471	450	416
943	102	404	10.2	40.4	93.7583	52.79500616	15	42	25	59	131	158	203	784	1754	2640	1849	1650	2167	2150	1511	948	790	613	643	594	632	598	668	639	525	688	662	584	484	446	439	445
944	103	404	10.3	40.4	93.7583	52.89750308	18	13	18	42	123	175	261	874	1792	2522	1921	1658	2238	2089	1492	1060	792	676	500	565	675	635	752	646	619	565	559	616	586	506	459	442
945	104	404	10.4	40.4	93.7583	53	30	34	0	12	93	193	231	952	1937	2856	2202	1910	2665	2311	1712	1340	1176	976	1001	877	920	953	880	838	713	804	652	677	582	654	605	438
946	0	403	0	40.3	93.7584	42.34032009	5	6	34	53	47	140	204	619	1361	1951	1381	1183	1724	1540	1117	784	564	516	465	398	511	521	491	404	403	476	442	454	387	396	380	295
947	1	403	0.1	40.3	93.7584	42.44281701	28	16	36	42	74	118	187	652	1273	1774	1522	1228	1620	1482	1104	724	574	497	448	464	457	553	411	507	422	451	513	461	366	379	350	308
948	2	403	0.2	40.3	93.7584	42.54531394	22	38	25	60	94	91	211	647	1126	1717	1509	1194	1631	1467	1178	825	623	482	486	384	446	453	394	477	418	470	457	394	379	361	423	352
949	3	403	0.3	40.3	93.7584	42.64781086	13	12	32	51	128	94	202	706	1287	1766	1520	1220	1609	1598	1079	752	518	454	472	405	399	451	434	467	469	460	418	451	396	397	443	391
950	4	403	0.4	40.3	93.7584	42.75030778	5	11	9	31	82	132	236	615	1233	1696	1502	1314	1620	1532	1030	820	639	469	514	426	468	393	347	450	400	486	478	417	367	360	343	325
951	5	403	0.5	40.3	93.7584	42.8528047	4	5	33	56	52	141	190	619	1257	1568	1400	1235	1558	1464	968	693	623	508	498	415	433	393	428	439	411	439	529	469	420	341	332	376
952	6	403	0.6	40.3	93.7584	42.95530162	21	9	18	41	97	184	203	576	1329	1936	1366	1389	1617	1433	1114	751	456	509	423	455	467	539	458	499	474	502	484	464	368	399	420	352
953	7	403	0.7	40.3	93.7584	43.05779855	29	16	29	37	123	146	228	656	1338	1776	1530	1152	1493	1494	1078	785	617	512	484	430	466	533	482	465	462	503	410	451	397	400	465	423
954	8	403	0.8	40.3	93.7584	43.16029547	49	48	67	84	168	181	211	666	1287	1954	1536	1218	1665	1726	1177	793	630	555	496	430	507	511	464	443	457	612	471	553	501	469	476	466
955	9	403	0.9	40.3	93.7584	43.26279239	0	0	21	37	100	151	170	632	1276	1819	1342	1166	1637	1581	1131	811	557	519	451	446	472	567	463	545	470	533	426	382	383	391	457	345
956	10	403	1	40.3	93.7584	43.36528931	0	0	35	41	90	70	174	637	1381	1764	1486	1265	1701	1596	1113	727	602	587	525	456	517	538	499	485	502	416	452	391	385	366	389	312
957	11	403	1.1	40.3	93.7584	43.46778623	7	0	16	29	70	141	179	620	1278	1715	1482	1083	1601	1395	1124	787	568	522	511	475	428	449	411	478	448	425	457	365	383	395	384	334
958	12	403	1.2	40.3	93.7584	43.57028316	34	24	30	63	90	157	207	604	1287	1836	1413	1310	1630	1625	1083	847	667	552	493	428	467	541	492	492	411	569	495	456	360	422	376	343
959	13	403	1.3	40.3	93.7584	43.67278008	4	5	10	55	91	102	194	649	1341	1739	1544	1209	1669	1462	1164	719	592	467	477	341	461	450	400	462	404	499	448	409	355	430	380	324
960	14	403	1.4	40.3	93.7584	43.775277	23	16	41	68	90	157	223	576	1191	1778	1623	1280	1603	1579	1121	755	593	450	430	370	434	429	468	467	422	454	427	497	382	362	368	280
961	15	403	1.5	40.3	93.7584	43.87777392	0	11	43	75	87	227	266	597	1232	1802	1605	1227	1724	1566	1089	802	586	500	526	449	444	445	456	486	429	465	491	496	424	404	445	380
962	16	403	1.6	40.3	93.7584	43.98027085	14	22	34	30	89	133	270	572	1249	1834	1500	1317	1741	1452	1131	780	626	517	428	416	451	434	475	456	437	545	469	472	349	456	418	325
963	17	403	1.7	40.3	93.7584	44.08276777	20	39	41	73	132	107	197	614	1201	1809	1441	1349	1554	1534	1070	764	556	553	484	409	423	466	475	483	473	534	489	408	407	415	462	382
964	18	403	1.8	40.3	93.7584	44.18526469	20	30	35	66	88	184	208	640	1340	1758	1556	1299	1676	1576	1268	827	560	481	546	501	540	436	498	510	520	450	483	430	417	387	354	389
965	19	403	1.9	40.3	93.7584	44.28776161	27	0	16	46	82	147	171	614	1219	1733	1529	1239	1602	1476	1130	736	573	408	419	408	421	393	463	482	437	490	451	405	456	405	333	354
966	20	403	2	40.3	93.7584	44.39025853	21	8	44	46	72	193	213	722	1301	1793	1453	1286	1626	1619	1089	782	676	519	506	420	487	478	449	461	494	516	522	454	422	483	382	352
967	21	403	2.1	40.3	93.7584	44.49275546	19	16	56	53	127	149	237	628	1187	1734	1607	1315	1742	1522	1029	740	627	479	458	465	441	469	587	542	484	601	499	460	466	532	459	369
968	22	403	2.2	40.3	93.7584	44.59525238	16	10	23	60	101	183	214	608	1292	1923	1395	1319	1605	1462	1115	798	578	492	486	439	404	516	454	484	501	610	480	444	475	418	374	311
969	23	403	2.3	40.3	93.7584	44.6977493	20	16	28	68	102	148	229	649	1330	1828	1432	1144	1435	1524	1142	735	605	610	416	432	468	461	503	568	453	483	533	440	456	419	423	358
970	24	403	2.4	40.3	93.7584	44.80024622	0	0	4	20	103	123	214	673	1315	2110	1487	1210	1551	1453	1183	727	608	484	472	422	454	497	421	412	481	540	541	484	424	390	408	360
971	25	403	2.5	40.3	93.7584	44.90274315	18	23	31	60	143	243	267	794	1320	1993	1496	1439	1721	1460	1062	824	581	528	556	520	509	569	537	563	568	628	640	446	463	470	401	407
972	26	403	2.6	40.3	93.7584	45.00524007	0	0	12	22	118	169	200	726	1374	1831	1258	1162	1630	1468	1144	738	627	450	445	445	470	472	402	562	453	537	424	472	360	394	480	405
973	27	403	2.7	40.3	93.7584	45.10773699	16	14	27	26	102	148	248	567	1308	1684	1456	1191	1533	1502	1085	730	553	514	484	440	467	482	488	472	516	544	534	487	444	467	443	467
974	28	403	2.8	40.3	93.7584	45.21023391	40	23	49	38	118	131	189	635	1237	1718	1417	1187	1621	1479	1273	782	545	484	475	447	463	521	565	512	501	515	533	509	408	477	490	381
975	29	403	2.9	40.3	93.7584	45.31273083	0	6	0	41	102	104	194	699	1302	1861	1460	1146	1555	1514	1003	705	530	482	457	343	479	462	405	526	428	488	536	402	399	418	429	416
976	30	403	3	40.3	93.7584	45.41522776	2	5	37	33	91	136	181	615	1251	1758	1532	1182	1600	1541	1027	685	563	574	490	560	518	498	460	587	483	468	525	465	477	477	397	378
977	31	403	3.1	40.3	93.7584	45.51772468	5	2	14	52	79	112	165	592	1245	1872	1319	1142	1600	1447	1042	792	522	434	544	383	453	434	544	542	454	504	470	469	404	460	407	313
978	32	403	3.2	40.3	93.7584	45.6202216	32	17	29	71	89	96	168	613	1290	1735	1472	1194	1487	1380	1020	796	600	468	446	416	450	550	498	421	434	488	464	415	402	379	388	368
979	33	403	3.3	40.3	93.7584	45.72271852	0	0	0	50	76	95	135	646	1237	1691	1449	1174	1545	1380	979	772	553	501	435	414	410	509	467	496	417	437	527	437	416	470	364	356
980	34	403	3.4	40.3	93.7584	45.82521545	24	17	46	56	144	157	252	716	1250	1959	1522	1318	1767	1476	1132	915	626	510	491	425	465	553	384	481	457	434	489	466	423	438	436	312
981	35	403	3.5	40.3	93.7584	45.92771237	13	20	54	87	146	157	235	634	1178	1765	1390	1204	1578	1537	1044	729	581	478	476	434	519	489	521	524	431	560	472	482	380	434	377	261
982	36	403	3.6	40.3	93.7584	46.03020929	7	9	21	58	57	131	230	622	1250	1721	1551	1187	1639	1382	1091	733	539	474	521	418	489	560	479	398	492	462	500	405	364	413	389	345
983	37	403	3.7	40.3	93.7584	46.13270621	5	14	23	22	60	145	171	511	1218	1642	1418	1141	1434	1448	1059	726	591	451	450	441	419	461	386	509	418	509	382	420	345	338	366	347
984	38	403	3.8	40.3	93.7584	46.23520313	0	0	3	12	70	174	229	589	1252	1797	1461	1153	1610	1457	1117	764	630	493	478	401	388	499	510	437	363	458	459	371	411	384	433	327
985	39	403	3.9	40.3	93.7584	46.33770006	17	15	30	28	75	131	172	561	1161	1711	1394	1174	1486	1346	935	612	486	472	400	379	368	385	520	473	368	397	373	485	373	300	336	373
986	40	403	4	40.3	93.7584	46.44019698	9	0	43	67	120	150	200	680	1235	1902	1467	1279	1671	1458	1179	800	538	570	533	515	446	446	498	485	379	497	445	499	452	392	403	392
987	41	403	4.1	40.3	93.7584	46.5426939	31	0	54	41	124	168	347	694	1135	1592	1399	1159	1602	1545	1029	729	651	565	564	425	457	624	405	426	449	546	488	466	345	378	421	338
988	42	403	4.2	40.3	93.7584	46.64519082	20	26	28	66	141	280	304	811	1483	2020	1685	1337	1836	1686	1318	1025	727	622	652	508	512	625	518	535	528	496	512	458	442	451	450	426
989	43	403	4.3	40.3	93.7584	46.74768775	12	14	25	53	146	285	351	790	1358	1882	1684	1422	1847	1647	1312	940	805	688	575	498	516	621	589	570	593	609	592	441	505	454	363	374
990	44	403	4.4	40.3	93.7584	46.85018467	0	0	0	49	123	343	337	743	1606	1820	1732	1543	1850	1814	1321	1016	797	687	641	518	574	697	662	509	450	569	493	460	369	451	394	301
991	45	403	4.5	40.3	93.7584	46.95268159	12	6	27	70	121	160	264	673	1337	1653	1428	1189	1745	1459	1023	786	615	452	547	511	430	474	425	453	424	453	485	408	405	448	323	290
992	46	403	4.6	40.3	93.7584	47.05517851	19	17	32	38	78	88	133	630	1186	1668	1382	1148	1489	1353	1029	749	496	421	379	345	390	366	456	424	403	508	387	399	315	326	344	282
993	47	403	4.7	40.3	93.7584	47.15767543	18	1	34	39	74	101	154	578	1217	1860	1342	1155	1375	1338	1016	661	505	464	401	387	386	434	464	487	417	356	384	442	365	341	333	291
994	48	403	4.8	40.3	93.7584	47.26017236	20	20	33	66	66	121	156	589	1146	1633	1378	1125	1380	1345	980	787	524	410	426	432	416	449	404	386	455	417	461	410	297	361	402	322
995	49	403	4.9	40.3	93.7584	47.36266928	21	10	37	30	65	100	176	584	1079	1636	1296	1123	1462	1289	899	675	539	450	442	430	344	426	482	461	404	424	423	424	393	395	370	267
996	50	403	5	40.3	93.7584	47.4651662	25	14	46	60	162	190	336	775	1295	1839	1576	1611	1894	1720	1259	931	673	635	581	577	562	557	486	508	413	540	473	465	376	430	428	366
997	51	403	5.1	40.3	93.7584	47.56766312	20	13	20	34	44	80	157	505	1093	1620	1297	1146	1391	1376	1026	682	489	437	406	369	494	399	517	394	382	444	490	375	291	366	363	341
998	52	403	5.2	40.3	93.7584	47.67016005	19	3	21	50	100	95	154	620	1268	1679	1415	1164	1419	1264	992	652	475	409	488	370	445	509	370	476	488	499	480	391	435	404	366	313
999	53	403	5.3	40.3	93.7584	47.77265697	18	29	22	27	71	90	141	556	1114	1524	1333	971	1397	1288	998	816	441	418	439	407	424	472	398	488	393	464	445	374	405	393	448	283
1000	54	403	5.4	40.3	93.7584	47.87515389	12	8	21	26	52	83	135	475	1213	1560	1257	1040	1435	1312	946	664	498	483	438	330	389	383	396	390	425	460	405	407	335	330	369	305
1001	55	403	5.5	40.3	93.7584	47.97765081	0	0	0	0	33	52	137	479	1100	1493	1309	1004	1284	1215	987	754	544	395	376	307	477	418	446	363	370	356	395	397	317	318	306	288
1002	56	403	5.6	40.3	93.7584	48.08014773	4	31	40	23	72	97	137	472	1213	1574	1371	1046	1422	1374	1011	725	577	493	430	450	502	466	386	464	433	460	421	388	296	444	327	282
1003	57	403	5.7	40.3	93.7584	48.18264466	22	7	12	37	63	77	143	523	1118	1518	1353	1121	1306	1286	989	751	592	455	415	353	328	432	476	338	382	419	415	385	334	391	330	299
1004	58	403	5.8	40.3	93.7584	48.28514158	22	22	31	43	79	107	153	561	1162	1704	1314	1133	1432	1310	932	721	477	395	450	338	386	411	437	385	422	432	404	375	333	294	352	324
1005	59	403	5.9	40.3	93.7584	48.3876385	0	0	0	45	36	72	160	530	1182	1585	1341	1150	1343	1264	1010	625	425	440	334	321	374	393	406	304	358	399	339	296	342	334	263	243
1006	60	403	6	40.3	93.7584	48.49013542	12	11	17	11	51	108	154	521	1083	1459	1277	1019	1506	1346	938	659	513	359	425	329	391	393	318	398	372	359	396	383	316	339	350	290
1007	61	403	6.1	40.3	93.7584	48.59263235	22	22	24	48	74	109	141	507	1064	1569	1300	1053	1421	1340	904	656	503	390	424	362	399	409	489	396	416	340	336	344	336	321	309	322
1008	62	403	6.2	40.3	93.7584	48.69512927	0	9	19	15	58	85	139	533	1187	1641	1343	1033	1356	1387	916	646	474	317	411	358	351	370	383	416	347	387	364	329	272	305	355	219
1009	63	403	6.3	40.3	93.7584	48.79762619	3	3	0	16	39	71	114	480	1026	1600	1301	1084	1343	1319	843	671	363	370	328	319	350	405	402	388	290	314	392	263	327	315	317	342
1010	64	403	6.4	40.3	93.7584	48.90012311	36	29	28	64	71	102	158	530	1062	1707	1335	1155	1355	1363	1014	693	514	413	401	397	341	405	369	427	399	418	392	329	343	335	405	302
1011	65	403	6.5	40.3	93.7584	49.00262003	24	9	46	22	53	104	133	453	1157	1384	1367	1022	1392	1286	870	591	488	350	369	350	344	485	345	375	366	392	348	345	324	312	350	303
1012	66	403	6.6	40.3	93.7584	49.10511696	16	17	12	31	59	84	173	590	1159	1606	1481	1063	1401	1179	853	617	458	440	408	320	410	438	405	397	369	415	419	373	343	357	287	299
1013	67	403	6.7	40.3	93.7584	49.20761388	30	22	32	26	46	102	157	565	1134	1611	1267	1091	1464	1328	947	589	485	391	345	317	434	369	401	389	327	360	349	388	355	313	330	226
1014	68	403	6.8	40.3	93.7584	49.3101108	30	25	36	53	69	89	154	500	1130	1705	1295	1125	1426	1285	907	669	429	384	365	317	342	314	377	412	350	404	354	352	269	348	358	272
1015	69	403	6.9	40.3	93.7584	49.41260772	6	0	0	0	6	41	115	508	995	1447	1257	907	1550	1238	964	527	438	370	315	244	314	409	289	346	298	297	268	256	277	283	287	231
1016	70	403	7	40.3	93.7584	49.51510465	23	19	41	35	77	77	148	652	1095	1591	1364	1037	1381	1172	1028	669	449	446	344	306	358	402	385	375	371	367	356	369	327	358	405	203
1017	71	403	7.1	40.3	93.7584	49.61760157	12	31	41	45	80	81	133	503	1031	1454	1258	1022	1268	1336	839	683	492	376	336	304	367	432	383	390	387	328	343	395	295	395	284	228
1018	72	403	7.2	40.3	93.7584	49.72009849	9	10	52	51	108	111	161	584	1101	1649	1296	1077	1361	1373	1005	686	556	361	411	302	420	353	329	353	353	382	453	272	353	303	280	301
1019	73	403	7.3	40.3	93.7584	49.82259541	39	12	30	30	50	85	117	519	1113	1432	1172	1101	1326	1363	871	689	477	394	340	348	331	457	489	435	337	352	380	362	343	331	327	334
1020	74	403	7.4	40.3	93.7584	49.92509233	13	25	23	33	81	86	90	463	1127	1562	1257	1090	1457	1211	817	674	475	432	432	350	383	393	361	463	359	443	365	374	375	335	304	314
1021	75	403	7.5	40.3	93.7584	50.02758926	6	11	38	23	54	72	133	468	1073	1403	1278	936	1142	1230	978	603	440	321	278	363	382	331	349	438	320	391	431	389	305	352	305	315
1022	76	403	7.6	40.3	93.7584	50.13008618	0	11	4	43	56	79	151	585	1201	1688	1206	1137	1392	1280	828	647	463	426	382	308	390	372	313	410	415	442	405	346	270	309	283	305
1023	77	403	7.7	40.3	93.7584	50.2325831	17	6	8	44	64	103	198	566	1079	1486	1368	1079	1366	1265	930	585	460	383	362	376	395	435	355	383	380	413	391	325	314	310	329	239
1024	78	403	7.8	40.3	93.7584	50.33508002	33	24	52	53	88	86	130	509	1197	1586	1271	1226	1359	1319	865	755	472	378	429	412	402	360	489	417	415	474	397	415	352	288	338	314
1025	79	403	7.9	40.3	93.7584	50.43757694	18	15	24	43	56	74	173	456	1115	1555	1446	1056	1425	1338	849	686	466	394	348	325	372	410	379	371	413	413	367	342	345	311	327	307
1026	80	403	8	40.3	93.7584	50.54007387	43	50	16	5	42	76	102	520	1136	1528	1393	1134	1544	1323	1079	760	510	357	400	336	401	405	460	402	368	303	423	398	365	312	313	282
1027	81	403	8.1	40.3	93.7584	50.64257079	2	10	32	43	42	88	139	533	1046	1574	1096	964	1370	1268	1101	662	488	377	355	265	381	367	367	453	371	361	379	388	311	380	361	285
1028	82	403	8.2	40.3	93.7584	50.74506771	0	1	10	37	75	106	131	571	1109	1498	1229	1182	1425	1471	909	749	630	414	405	324	466	450	338	404	408	443	398	386	313	376	306	301
1029	83	403	8.3	40.3	93.7584	50.84756463	0	0	4	17	45	70	102	472	1186	1649	1244	1053	1513	1269	990	614	510	387	413	380	361	423	414	369	370	432	383	314	249	310	307	248
1030	84	403	8.4	40.3	93.7584	50.95006156	2	0	15	54	71	103	155	542	1199	1797	1398	1108	1579	1254	1056	686	550	403	384	404	436	468	388	405	378	366	368	362	289	392	329	306
1031	85	403	8.5	40.3	93.7584	51.05255848	17	31	42	38	81	136	226	593	1235	1639	1302	1058	1423	1371	933	786	553	447	404	317	354	402	448	380	307	373	396	418	331	392	319	317
1032	86	403	8.6	40.3	93.7584	51.1550554	4	9	8	37	47	90	166	543	1195	1628	1197	1119	1622	1508	1025	788	538	445	412	428	428	473	484	427	374	438	482	434	337	334	391	280
1033	87	403	8.7	40.3	93.7584	51.25755232	0	0	7	11	75	107	148	629	1275	1751	1372	1110	1523	1536	1037	822	521	446	405	398	437	423	335	390	402	444	436	419	332	321	324	268
1034	88	403	8.8	40.3	93.7584	51.36004924	12	14	22	39	88	123	215	564	1387	1813	1426	1130	1559	1388	1111	782	625	424	423	382	411	575	411	450	405	451	448	433	332	327	364	330
1035	89	403	8.9	40.3	93.7584	51.46254617	30	15	53	65	115	159	200	633	1179	1805	1453	1150	1531	1497	1034	852	654	520	519	459	389	479	560	521	449	466	511	443	392	345	369	342
1036	90	403	9	40.3	93.7584	51.56504309	7	4	50	51	141	188	230	739	1407	2001	1587	1501	1809	1729	1219	995	609	584	659	503	638	632	628	505	565	574	580	405	435	462	476	337
1037	91	403	9.1	40.3	93.7584	51.66754001	45	50	78	160	186	246	374	905	1523	2101	1675	1536	1782	1675	1402	1053	842	636	640	601	665	685	688	707	652	628	605	646	596	560	570	465
1038	92	403	9.2	40.3	93.7584	51.77003693	14	21	58	76	177	253	364	801	1656	2074	1733	1628	2024	1945	1459	1053	798	788	733	666	647	677	623	723	604	734	704	559	522	574	479	429
1039	93	403	9.3	40.3	93.7584	51.87253386	22	31	19	31	104	123	169	574	1299	2055	1746	1373	1773	1488	1202	858	624	535	545	568	526	535	560	630	465	620	462	473	425	474	403	320
1040	94	403	9.4	40.3	93.7584	51.97503078	32	24	26	48	74	176	145	673	1438	2068	1571	1292	1734	1733	1179	860	671	513	529	490	471	520	512	512	477	532	571	511	458	434	464	368
1041	95	403	9.5	40.3	93.7584	52.0775277	10	10	14	35	82	126	219	596	1359	2188	1607	1334	1634	1621	1273	822	676	556	425	522	489	519	521	574	507	574	572	470	396	413	434	341
1042	96	403	9.6	40.3	93.7584	52.18002462	0	0	17	25	71	91	180	708	1486	2122	1648	1288	1788	1801	1279	829	557	454	578	484	535	598	518	502	441	540	502	430	467	407	429	356
1043	97	403	9.7	40.3	93.7584	52.28252154	18	25	46	61	91	163	212	774	1492	1969	1693	1408	1729	1756	1263	880	680	528	572	527	533	612	570	560	538	478	587	461	418	495	451	422
1044	98	403	9.8	40.3	93.7584	52.38501847	25	26	55	81	90	156	231	741	1550	2176	1701	1396	1939	1975	1313	951	765	571	495	528	654	605	579	678	525	597	606	475	451	505	506	471
1045	99	403	9.9	40.3	93.7584	52.48751539	51	49	72	90	127	183	278	822	1579	2193	1897	1571	1791	1913	1293	884	713	531	611	529	589	636	535	537	614	650	583	460	414	478	441	424
1046	100	403	10	40.3	93.7584	52.59001231	8	18	42	62	139	167	249	760	1577	2276	1896	1467	2093	1916	1311	866	753	675	630	635	601	592	559	631	552	653	593	491	535	493	478	380
1047	101	403	10.1	40.3	93.7584	52.69250923	17	12	20	36	108	173	214	803	1739	2371	1905	1572	2018	2018	1315	983	696	549	538	470	539	660	600	532	538	629	534	467	445	452	489	414
1048	102	403	10.2	40.3	93.7584	52.79500616	3	7	10	31	147	156	208	796	1846	2532	1961	1642	2188	2010	1553	1078	760	677	532	528	637	641	598	641	665	573	614	504	483	460	561	416
1049	103	403	10.3	40.3	93.7584	52.89750308	17	22	25	59	160	177	274	839	1885	2526	2084	1681	2236	2059	1533	1035	838	656	642	540	677	657	583	734	670	703	635	575	535	547	444	442
1050	104	403	10.4	40.3	93.7584	53	0	38	44	62	130	206	284	1077	2086	2810	2379	1809	2344	2450	1708	1387	1080	1026	964	790	900	845	840	795	766	904	830	624	557	583	641	576
1051	0	402	0	40.2	93.7585	42.34032009	13	17	34	54	115	142	263	659	1214	1901	1444	1276	1577	1451	1214	771	565	551	408	407	397	472	350	405	444	476	464	398	362	401	343	361
1052	1	402	0.1	40.2	93.7585	42.44281701	37	43	49	75	112	144	192	644	1225	1837	1388	1224	1639	1555	988	858	624	577	480	391	444	483	395	486	402	467	457	473	368	411	396	319
1053	2	402	0.2	40.2	93.7585	42.54531394	0	0	42	46	72	137	199	487	1249	1759	1429	1276	1597	1652	1133	690	608	541	450	409	439	486	458	458	448	540	465	390	415	407	357	295
1054	3	402	0.3	40.2	93.7585	42.64781086	20	22	37	44	74	131	197	642	1186	1756	1443	1218	1617	1590	1074	823	579	493	510	394	382	424	448	398	450	585	515	425	428	393	417	294
1055	4	402	0.4	40.2	93.7585	42.75030778	0	0	11	16	61	69	195	613	1229	1942	1435	1328	1585	1478	1099	803	542	451	469	407	372	395	484	427	442	536	458	431	383	434	326	341
1056	5	402	0.5	40.2	93.7585	42.8528047	0	48	27	49	98	98	176	620	1204	1707	1413	1177	1457	1492	1036	755	509	452	366	428	429	470	449	450	432	515	468	432	440	362	388	297
1057	6	402	0.6	40.2	93.7585	42.95530162	7	26	35	52	93	111	187	559	1207	1834	1470	1233	1622	1421	1149	781	631	480	411	436	437	493	488	466	421	493	490	429	355	409	385	358
1058	7	402	0.7	40.2	93.7585	43.05779855	0	11	45	60	102	108	206	766	1294	1627	1642	1203	1595	1560	1080	792	582	493	448	421	475	549	418	465	577	458	506	377	429	466	386	334
1059	8	402	0.8	40.2	93.7585	43.16029547	57	53	44	51	85	152	191	622	1323	1879	1434	1325	1699	1611	1055	829	603	512	524	434	439	518	468	514	445	592	430	396	421	481	372	290
1060	9	402	0.9	40.2	93.7585	43.26279239	21	25	33	41	109	116	192	660	1403	1966	1418	1249	1587	1496	1045	762	577	535	492	496	502	522	525	580	536	454	492	449	413	390	364	365
1061	10	402	1	40.2	93.7585	43.36528931	0	0	33	26	62	149	220	640	1160	1734	1443	1273	1584	1483	1086	822	714	508	496	511	433	429	473	554	384	510	497	426	438	462	430	308
1062	11	402	1.1	40.2	93.7585	43.46778623	14	1	51	42	85	99	141	611	1280	1826	1515	1154	1586	1555	1145	838	602	416	447	418	396	485	439	470	452	505	397	453	310	464	358	328
1063	12	402	1.2	40.2	93.7585	43.57028316	0	23	20	39	68	102	125	666	1340	2016	1586	1323	1713	1587	1210	815	593	510	472	363	497	460	385	462	495	501	433	410	291	423	341	309
1064	13	402	1.3	40.2	93.7585	43.67278008	9	7	23	40	130	78	178	724	1327	1927	1455	1208	1654	1476	1046	838	566	439	440	446	390	439	466	465	410	476	440	402	390	380	391	287
1065	14	402	1.4	40.2	93.7585	43.775277	0	3	18	44	38	90	226	593	1360	1798	1594	1263	1661	1492	1071	711	539	463	420	331	436	453	444	381	435	465	461	401	350	414	444	395
1066	15	402	1.5	40.2	93.7585	43.87777392	28	5	20	57	86	143	196	627	1287	1854	1398	1171	1672	1482	1102	714	580	489	386	446	443	467	494	413	411	504	396	321	367	348	394	347
1067	16	402	1.6	40.2	93.7585	43.98027085	4	0	11	38	66	220	221	588	1298	1802	1416	1187	1581	1547	1069	717	473	456	400	394	401	421	445	404	383	462	509	440	390	349	386	325
1068	17	402	1.7	40.2	93.7585	44.08276777	21	6	26	38	116	142	243	682	1248	1887	1469	1201	1518	1497	1074	761	577	491	488	355	453	521	469	473	423	452	452	467	388	423	419	353
1069	18	402	1.8	40.2	93.7585	44.18526469	8	9	25	60	110	150	220	727	1294	1984	1385	1211	1541	1478	1067	715	567	497	545	455	485	548	461	447	415	488	578	479	411	483	414	414
1070	19	402	1.9	40.2	93.7585	44.28776161	16	34	9	13	58	167	196	650	1347	1864	1492	1143	1579	1336	1091	794	587	453	472	417	431	501	479	518	479	484	447	379	324	333	435	399
1071	20	402	2	40.2	93.7585	44.39025853	11	11	38	74	168	177	213	801	1373	1824	1383	1271	1749	1606	1080	895	554	508	435	433	478	506	515	539	460	545	511	529	417	441	513	359
1072	21	402	2.1	40.2	93.7585	44.49275546	2	0	13	46	97	188	206	711	1293	1833	1460	1221	1474	1447	1140	704	594	567	427	387	510	445	464	448	437	533	454	459	436	371	362	400
1073	22	402	2.2	40.2	93.7585	44.59525238	21	21	23	32	139	155	239	626	1268	1793	1534	1225	1600	1591	1135	825	707	521	508	481	534	538	426	505	549	622	505	483	411	391	418	430
1074	23	402	2.3	40.2	93.7585	44.6977493	18	12	16	72	120	187	202	630	1310	1737	1386	1155	1709	1336	1051	822	547	584	460	391	511	497	490	422	439	519	467	481	426	441	450	351
1075	24	402	2.4	40.2	93.7585	44.80024622	15	8	30	52	105	135	191	587	1468	1864	1475	1224	1625	1523	1048	723	652	570	594	425	438	485	474	443	432	579	472	502	392	411	470	424
1076	25	402	2.5	40.2	93.7585	44.90274315	13	32	33	48	117	199	268	696	1367	1948	1459	1178	1663	1617	1185	871	546	460	570	474	465	523	496	531	465	562	472	459	421	513	452	412
1077	26	402	2.6	40.2	93.7585	45.00524007	12	16	16	63	75	115	206	665	1219	1671	1511	1121	1474	1378	1054	741	504	426	461	457	436	504	530	495	412	538	496	426	437	471	394	359
1078	27	402	2.7	40.2	93.7585	45.10773699	10	0	12	26	84	115	195	514	1326	1919	1492	1173	1576	1474	1018	729	554	454	573	439	505	563	473	534	518	581	531	474	480	449	451	369
1079	28	402	2.8	40.2	93.7585	45.21023391	6	0	15	27	33	99	203	605	1254	1680	1403	1214	1528	1353	1237	748	678	430	400	394	430	457	439	456	444	536	487	380	353	419	438	421
1080	29	402	2.9	40.2	93.7585	45.31273083	19	22	12	43	117	128	214	541	1313	1837	1426	1224	1626	1540	1214	800	617	450	501	524	468	510	488	533	511	539	487	456	390	407	423	444
1081	30	402	3	40.2	93.7585	45.41522776	0	0	33	31	77	127	216	603	1265	1767	1414	1317	1586	1421	1076	704	543	435	498	406	435	548	484	567	399	530	490	468	420	410	383	322
1082	31	402	3.1	40.2	93.7585	45.51772468	12	5	4	31	97	83	124	559	1248	1708	1430	1148	1557	1444	1077	751	504	493	445	422	536	449	455	464	495	612	539	530	383	364	381	287
1083	32	402	3.2	40.2	93.7585	45.6202216	3	6	27	34	38	146	186	617	1206	1629	1587	1004	1622	1538	1134	808	574	472	417	329	356	495	462	467	414	535	490	391	353	428	421	338
1084	33	402	3.3	40.2	93.7585	45.72271852	26	39	52	64	79	156	122	511	1277	1605	1441	1088	1588	1383	939	630	574	499	492	413	451	449	515	526	451	515	457	416	304	385	395	299
1085	34	402	3.4	40.2	93.7585	45.82521545	13	10	0	52	73	114	173	545	1117	1654	1421	1094	1415	1390	1007	752	564	574	464	429	473	458	434	450	411	497	413	363	362	364	383	317
1086	35	402	3.5	40.2	93.7585	45.92771237	4	21	12	63	80	86	162	516	1254	1776	1555	1082	1639	1366	1078	678	566	454	446	394	405	434	407	407	405	412	359	372	374	318	385	322
1087	36	402	3.6	40.2	93.7585	46.03020929	0	0	17	39	54	97	188	714	1165	1765	1418	1095	1485	1524	1042	741	521	495	460	418	367	456	378	390	479	468	486	389	343	377	346	286
1088	37	402	3.7	40.2	93.7585	46.13270621	6	17	24	59	134	263	304	661	1405	1849	1474	1328	1704	1616	1078	842	697	572	519	485	549	535	521	433	436	528	566	428	346	428	451	390
1089	38	402	3.8	40.2	93.7585	46.23520313	8	14	28	58	104	168	196	653	1269	1659	1376	1208	1603	1574	1152	802	586	507	487	400	448	442	476	428	486	483	441	392	423	398	375	314
1090	39	402	3.9	40.2	93.7585	46.33770006	9	31	32	21	88	225	244	683	1269	1863	1405	1349	1732	1562	1220	856	619	554	477	514	527	641	541	486	550	529	547	430	388	475	383	381
1091	40	402	4	40.2	93.7585	46.44019698	9	18	35	42	89	104	145	562	1214	1722	1358	1156	1439	1439	1027	631	510	410	433	439	447	422	400	473	456	498	370	443	395	417	391	376
1092	41	402	4.1	40.2	93.7585	46.5426939	7	1	57	51	93	155	261	683	1195	1875	1565	1176	1545	1528	1084	833	569	498	521	504	500	553	509	550	363	441	435	371	360	500	418	334
1093	42	402	4.2	40.2	93.7585	46.64519082	32	13	24	68	95	129	246	637	1200	1752	1288	1189	1539	1434	1064	758	605	419	476	373	382	527	428	498	444	507	400	404	377	406	347	339
1094	43	402	4.3	40.2	93.7585	46.74768775	6	12	24	52	148	227	264	731	1393	1664	1449	1364	1833	1517	1269	890	641	612	597	482	477	523	520	527	472	484	385	348	453	402	382	312
1095	44	402	4.4	40.2	93.7585	46.85018467	38	13	11	56	113	289	353	784	1421	1858	1670	1555	1643	1632	1194	940	651	606	563	486	498	473	466	439	410	467	450	471	389	338	402	433
1096	45	402	4.5	40.2	93.7585	46.95268159	25	28	10	20	94	126	213	661	1149	1767	1387	1090	1520	1476	987	756	630	463	418	414	421	494	426	391	393	442	470	394	342	337	389	321
1097	46	402	4.6	40.2	93.7585	47.05517851	20	26	25	60	61	134	180	516	1097	1647	1355	1075	1557	1423	1011	777	569	430	386	373	405	380	429	409	408	494	433	380	429	378	441	310
1098	47	402	4.7	40.2	93.7585	47.15767543	47	17	31	49	83	116	177	465	1063	1668	1337	1054	1497	1380	1023	685	514	443	367	371	435	429	392	454	429	372	462	453	401	413	388	342
1099	48	402	4.8	40.2	93.7585	47.26017236	14	4	37	22	69	122	213	544	1200	1756	1331	1216	1533	1476	1019	709	463	482	515	399	415	390	347	390	397	541	485	392	363	436	355	306
1100	49	402	4.9	40.2	93.7585	47.36266928	0	5	3	18	63	75	153	509	1046	1886	1249	1050	1394	1385	900	698	571	363	381	347	392	439	390	423	411	419	405	422	363	312	379	319
1101	50	402	5	40.2	93.7585	47.4651662	18	9	26	18	145	165	271	684	1179	1785	1597	1313	1744	1691	1077	891	749	644	560	532	514	620	519	546	530	543	506	501	328	427	377	371
1102	51	402	5.1	40.2	93.7585	47.56766312	22	7	17	25	55	85	162	603	1250	1671	1409	1111	1329	1401	859	736	508	452	417	408	402	418	433	486	454	478	541	432	376	325	330	326
1103	52	402	5.2	40.2	93.7585	47.67016005	0	10	15	26	61	65	160	561	1181	1627	1353	1185	1408	1502	1020	738	496	436	409	299	424	391	404	479	360	456	430	352	333	378	342	322
1104	53	402	5.3	40.2	93.7585	47.77265697	8	12	17	30	67	74	137	552	1211	1647	1329	1078	1432	1311	1033	670	556	436	407	461	413	436	439	462	396	514	484	373	379	376	370	305
1105	54	402	5.4	40.2	93.7585	47.87515389	24	18	27	59	55	90	143	630	1002	1665	1296	1135	1597	1476	1065	686	471	471	462	365	449	514	471	440	410	411	477	344	360	370	420	389
1106	55	402	5.5	40.2	93.7585	47.97765081	72	41	0	25	130	108	178	618	1151	1673	1454	1009	1485	1449	1047	769	490	426	378	367	363	430	500	487	459	507	481	405	396	453	436	319
1107	56	402	5.6	40.2	93.7585	48.08014773	8	13	3	21	70	92	171	567	1107	1647	1324	1178	1390	1208	987	668	493	471	492	391	455	357	425	443	403	446	404	367	336	368	306	254
1108	57	402	5.7	40.2	93.7585	48.18264466	5	0	7	36	53	83	134	510	1188	1694	1239	1090	1383	1319	960	625	503	495	365	327	450	423	411	424	352	434	315	336	301	329	356	323
1109	58	402	5.8	40.2	93.7585	48.28514158	42	23	70	42	114	117	214	539	1156	1648	1454	1175	1504	1420	1045	701	558	414	477	402	359	461	468	437	452	484	385	351	328	327	309	319
1110	59	402	5.9	40.2	93.7585	48.3876385	18	4	29	37	79	86	121	453	1064	1585	1259	1064	1375	1375	944	698	449	397	366	343	438	334	422	398	404	475	405	277	296	281	344	298
1111	60	402	6	40.2	93.7585	48.49013542	18	25	15	25	56	78	171	544	1121	1505	1242	1049	1434	1330	935	665	478	364	374	376	315	438	394	327	410	417	435	382	342	387	402	342
1112	61	402	6.1	40.2	93.7585	48.59263235	2	10	24	44	51	98	186	564	1046	1631	1260	1031	1428	1235	910	695	447	386	407	303	343	358	329	449	379	404	405	327	301	315	307	275
1113	62	402	6.2	40.2	93.7585	48.69512927	47	25	57	85	113	128	165	587	1309	1565	1260	976	1369	1323	887	734	576	435	365	413	355	403	366	410	403	390	348	374	385	323	346	262
1114	63	402	6.3	40.2	93.7585	48.79762619	0	0	17	31	54	85	122	532	1174	1514	1252	1031	1408	1414	845	653	455	424	389	364	370	373	352	383	406	376	366	315	345	333	297	262
1115	64	402	6.4	40.2	93.7585	48.90012311	17	25	26	41	95	74	151	551	1223	1511	1348	1103	1341	1354	931	626	437	434	248	320	361	424	351	328	350	406	351	357	325	358	322	320
1116	65	402	6.5	40.2	93.7585	49.00262003	5	13	35	29	65	78	156	522	1091	1554	1242	1056	1415	1270	864	676	419	437	343	352	308	417	417	435	341	414	380	356	309	340	330	271
1117	66	402	6.6	40.2	93.7585	49.10511696	12	4	14	23	57	75	92	470	1198	1709	1236	1050	1403	1351	914	633	447	402	433	338	401	404	338	356	334	349	398	349	333	320	294	378
1118	67	402	6.7	40.2	93.7585	49.20761388	0	9	12	35	59	50	97	518	972	1570	1236	1147	1236	1141	944	599	481	421	319	332	347	356	371	331	379	373	383	327	385	338	278	284
1119	68	402	6.8	40.2	93.7585	49.3101108	14	0	38	21	54	90	113	478	1078	1757	1341	1012	1253	1302	823	589	450	380	355	351	360	471	350	302	385	375	436	335	242	283	335	281
1120	69	402	6.9	40.2	93.7585	49.41260772	60	29	45	80	86	99	149	520	1065	1516	1292	1088	1218	1354	842	632	430	461	451	394	408	379	333	330	405	372	367	381	309	351	352	404
1121	70	402	7	40.2	93.7585	49.51510465	18	15	27	29	90	90	149	488	1154	1587	1203	1045	1320	1411	925	679	517	379	347	315	394	417	400	367	368	379	373	329	313	343	317	279
1122	71	402	7.1	40.2	93.7585	49.61760157	0	19	11	0	33	80	105	528	1055	1582	1285	1025	1346	1120	846	635	396	396	360	342	334	369	314	392	378	384	307	324	270	297	332	199
1123	72	402	7.2	40.2	93.7585	49.72009849	0	7	0	22	25	65	115	385	1009	1551	1323	1108	1350	1206	956	698	532	355	349	382	393	415	393	430	332	365	365	365	261	289	273	262
1124	73	402	7.3	40.2	93.7585	49.82259541	8	20	25	39	33	94	152	508	1089	1432	1099	1023	1242	1320	924	614	505	372	413	333	339	328	366	362	382	431	430	355	331	260	330	263
1125	74	402	7.4	40.2	93.7585	49.92509233	0	9	3	10	65	92	114	506	1116	1509	1191	1123	1433	1202	918	687	388	392	418	367	340	391	352	389	367	387	399	360	268	294	309	268
1126	75	402	7.5	40.2	93.7585	50.02758926	22	9	38	40	31	73	129	499	1081	1591	1303	1065	1299	1214	840	639	531	408	372	337	324	351	402	420	360	472	335	366	351	368	262	280
1127	76	402	7.6	40.2	93.7585	50.13008618	18	6	30	37	75	110	126	541	1125	1488	1223	1088	1208	1258	868	729	569	394	377	379	414	417	394	487	404	422	378	367	349	341	342	293
1128	77	402	7.7	40.2	93.7585	50.2325831	22	15	31	42	54	108	125	530	1130	1611	1325	977	1399	1175	1012	741	476	404	403	364	325	340	362	392	363	440	442	347	322	351	297	256
1129	78	402	7.8	40.2	93.7585	50.33508002	0	0	4	5	79	79	156	572	1124	1599	1275	1114	1501	1370	950	649	482	427	321	315	336	447	359	340	374	475	399	382	360	354	345	249
1130	79	402	7.9	40.2	93.7585	50.43757694	19	0	47	32	79	100	109	532	1241	1658	1145	1093	1411	1337	1007	733	490	394	384	301	404	412	353	369	404	359	374	347	360	294	348	256
1131	80	402	8	40.2	93.7585	50.54007387	36	9	32	68	85	111	179	544	1233	1629	1275	1114	1405	1320	938	731	539	463	399	438	439	466	368	417	400	431	468	387	413	323	288	302
1132	81	402	8.1	40.2	93.7585	50.64257079	5	13	26	35	92	100	156	520	1182	1648	1290	1073	1396	1345	951	724	574	500	432	374	405	407	446	437	407	430	380	402	335	360	374	340
1133	82	402	8.2	40.2	93.7585	50.74506771	0	9	16	22	64	97	140	586	1150	1592	1230	1065	1505	1447	1023	699	529	380	358	345	395	458	419	448	418	368	390	330	337	367	330	292
1134	83	402	8.3	40.2	93.7585	50.84756463	5	17	16	41	73	109	161	573	1228	1644	1298	1099	1405	1408	1029	720	537	401	433	466	377	339	448	386	418	471	387	380	339	431	357	234
1135	84	402	8.4	40.2	93.7585	50.95006156	12	19	31	45	65	95	149	597	1181	1742	1367	1218	1376	1228	996	730	517	417	404	320	457	413	457	448	503	505	429	406	350	381	342	302
1136	85	402	8.5	40.2	93.7585	51.05255848	21	6	46	43	87	88	142	624	1087	1607	1316	1113	1348	1336	1025	651	536	407	421	341	376	446	473	465	374	475	489	386	336	326	316	241
1137	86	402	8.6	40.2	93.7585	51.1550554	34	22	22	37	93	81	177	610	1097	1634	1401	1074	1550	1403	1017	734	541	466	429	376	427	497	444	460	426	568	425	397	301	320	377	310
1138	87	402	8.7	40.2	93.7585	51.25755232	0	3	55	86	140	151	195	582	1242	1560	1405	1104	1460	1293	990	673	585	532	434	425	435	470	480	382	480	449	435	348	417	389	372	337
1139	88	402	8.8	40.2	93.7585	51.36004924	16	0	16	15	87	104	207	651	1198	1708	1481	1171	1799	1544	1030	705	428	490	417	496	538	502	569	501	449	479	544	467	365	310	383	309
1140	89	402	8.9	40.2	93.7585	51.46254617	43	29	56	73	108	215	288	745	1416	1930	1704	1403	1553	1565	1158	820	673	518	539	515	481	578	524	475	576	546	442	451	479	406	491	416
1141	90	402	9	40.2	93.7585	51.56504309	7	7	12	47	68	132	168	545	1349	1863	1582	1138	1692	1563	1210	780	579	465	396	457	479	447	522	527	422	580	487	513	432	418	471	310
1142	91	402	9.1	40.2	93.7585	51.66754001	0	1	10	37	117	165	220	828	1497	1946	1574	1385	1702	1622	1126	888	676	512	516	481	547	588	544	593	488	528	550	484	424	412	432	389
1143	92	402	9.2	40.2	93.7585	51.77003693	22	14	23	57	121	210	248	751	1379	2069	1849	1362	1886	1689	1238	907	767	600	640	557	563	633	573	628	553	510	530	557	455	574	473	363
1144	93	402	9.3	40.2	93.7585	51.87253386	0	0	0	19	58	92	160	692	1255	1965	1496	1173	1567	1523	1137	712	578	497	505	423	456	500	475	440	481	505	424	438	437	409	355	346
1145	94	402	9.4	40.2	93.7585	51.97503078	15	19	33	47	129	128	183	683	1499	1915	1572	1301	1680	1458	1120	807	622	501	518	422	511	566	467	498	533	583	519	511	474	471	434	395
1146	95	402	9.5	40.2	93.7585	52.0775277	0	24	21	49	87	141	198	672	1367	1973	1680	1203	1732	1597	1160	820	607	469	424	449	455	566	479	440	524	506	478	432	396	412	379	420
1147	96	402	9.6	40.2	93.7585	52.18002462	0	16	26	36	80	113	243	708	1534	2201	1710	1381	1884	1785	1356	879	612	445	497	521	435	648	490	577	563	444	484	431	413	442	388	345
1148	97	402	9.7	40.2	93.7585	52.28252154	20	21	29	49	105	165	247	820	1570	2154	1666	1505	1864	1638	1226	865	711	629	528	520	492	489	514	512	430	548	515	535	449	467	371	386
1149	98	402	9.8	40.2	93.7585	52.38501847	0	8	17	42	106	131	164	791	1628	2089	1850	1635	1963	1827	1235	966	643	580	535	446	522	557	549	605	519	569	626	524	447	472	450	434
1150	99	402	9.9	40.2	93.7585	52.48751539	6	24	21	56	124	195	282	860	1654	2239	1682	1561	2189	1754	1286	966	696	611	539	550	540	640	544	552	565	653	590	533	502	432	489	443
1151	100	402	10	40.2	93.7585	52.59001231	28	39	60	37	117	145	262	853	1849	2140	1711	1604	2109	1992	1339	1033	753	614	650	517	634	688	523	561	640	621	609	571	432	507	461	428
1152	101	402	10.1	40.2	93.7585	52.69250923	26	26	37	79	113	158	230	777	1574	2406	1846	1593	2113	1933	1331	1065	776	654	576	586	555	561	592	557	630	644	625	523	500	522	452	437
1153	102	402	10.2	40.2	93.7585	52.79500616	21	37	40	66	111	184	223	801	1738	2468	1984	1563	2223	2113	1548	982	774	605	604	572	667	724	669	674	599	728	578	654	484	592	529	473
1154	103	402	10.3	40.2	93.7585	52.89750308	14	22	74	97	173	214	277	847	1910	2590	2049	1710	2246	2030	1480	1027	836	768	724	596	737	730	686	558	652	768	629	635	524	522	526	549
1155	104	402	10.4	40.2	93.7585	53	15	21	55	76	117	186	281	1051	1936	2655	2264	1766	2593	2277	1720	1327	1099	964	895	804	863	820	861	688	823	842	763	664	587	683	615	562
1156	0	401	0	40.1	93.7586	42.34032009	7	0	14	28	76	82	172	600	1315	1895	1458	1182	1561	1466	1099	726	496	483	419	400	418	372	382	536	451	436	412	377	365	366	319	295
1157	1	401	0.1	40.1	93.7586	42.44281701	0	0	14	0	53	44	175	539	1175	1725	1483	1191	1645	1484	1089	661	504	444	445	313	448	471	430	517	402	423	369	366	366	365	336	307
1158	2	401	0.2	40.1	93.7586	42.54531394	17	14	42	58	90	125	187	627	1342	1896	1344	1335	1686	1398	1111	727	582	467	444	382	412	471	447	419	390	393	408	426	361	478	406	338
1159	3	401	0.3	40.1	93.7586	42.64781086	23	24	8	41	91	127	221	607	1218	1857	1539	1207	1683	1502	1000	796	530	457	447	392	504	489	405	520	433	532	466	404	344	405	389	377
1160	4	401	0.4	40.1	93.7586	42.75030778	21	13	1	48	59	121	188	565	1248	1902	1487	1212	1585	1513	1017	663	531	383	378	382	457	488	428	447	381	544	415	364	388	383	369	343
1161	5	401	0.5	40.1	93.7586	42.8528047	1	10	36	27	102	88	153	514	1267	1742	1582	1288	1432	1470	1109	774	557	483	367	318	391	436	431	437	408	531	374	445	354	313	377	285
1162	6	401	0.6	40.1	93.7586	42.95530162	14	13	36	46	101	149	150	662	1249	1897	1473	1054	1528	1444	1114	764	620	458	457	419	497	479	467	438	397	539	394	392	374	463	330	375
1163	7	401	0.7	40.1	93.7586	43.05779855	0	0	8	31	87	84	169	507	1250	1780	1327	1135	1544	1399	1019	788	602	498	418	412	391	484	392	464	411	431	520	481	374	354	328	329
1164	8	401	0.8	40.1	93.7586	43.16029547	0	0	18	44	62	132	167	576	1195	1687	1423	1203	1590	1520	1106	768	557	483	504	449	414	440	332	447	415	435	503	448	389	369	426	364
1165	9	401	0.9	40.1	93.7586	43.26279239	0	0	0	0	69	94	146	562	1252	1771	1547	1213	1520	1408	957	737	500	461	511	412	458	403	419	507	427	544	497	402	400	361	369	273
1166	10	401	1	40.1	93.7586	43.36528931	40	16	44	42	108	96	275	582	1158	1888	1548	1167	1521	1649	1115	763	627	581	542	404	401	577	460	506	546	557	399	474	414	414	367	331
1167	11	401	1.1	40.1	93.7586	43.46778623	18	13	17	55	115	130	164	625	1195	1774	1471	1256	1520	1539	990	766	518	481	380	439	427	437	486	457	473	478	450	404	356	424	349	335
1168	12	401	1.2	40.1	93.7586	43.57028316	39	26	3	2	43	108	134	629	1254	1942	1515	1278	1686	1409	1059	791	500	447	411	410	383	490	397	449	427	434	518	446	384	384	327	363
1169	13	401	1.3	40.1	93.7586	43.67278008	12	20	26	48	67	123	176	587	1327	1723	1469	1057	1614	1525	1016	826	575	436	434	404	474	478	425	407	380	413	504	368	358	422	424	295
1170	14	401	1.4	40.1	93.7586	43.775277	10	20	29	30	82	123	186	624	1300	1742	1458	1149	1456	1517	1067	708	593	583	450	335	542	499	455	447	394	487	448	410	394	421	419	308
1171	15	401	1.5	40.1	93.7586	43.87777392	26	26	37	67	91	120	220	599	1181	1751	1451	1273	1764	1504	1201	750	623	455	422	373	491	415	438	423	363	453	396	410	376	332	362	308
1172	16	401	1.6	40.1	93.7586	43.98027085	32	13	34	42	94	153	195	683	1317	1864	1518	1254	1589	1665	1070	701	599	491	502	423	379	429	388	413	485	626	461	396	337	405	415	328
1173	17	401	1.7	40.1	93.7586	44.08276777	33	29	41	55	95	162	170	724	1204	1784	1471	1145	1617	1320	1110	745	578	494	480	422	473	482	477	473	461	527	430	388	406	408	371	317
1174	18	401	1.8	40.1	93.7586	44.18526469	6	9	36	43	78	151	242	657	1298	1729	1438	1240	1755	1386	1158	776	634	586	492	415	457	558	421	513	428	534	530	451	368	446	407	340
1175	19	401	1.9	40.1	93.7586	44.28776161	13	11	35	32	103	168	213	723	1242	1751	1520	1251	1700	1335	1143	739	640	544	525	467	440	440	499	469	409	516	467	505	421	412	429	329
1176	20	401	2	40.1	93.7586	44.39025853	20	13	32	47	118	150	225	710	1280	1888	1520	1296	1603	1880	1085	837	627	511	511	530	484	573	466	522	487	600	574	440	410	457	388	388
1177	21	401	2.1	40.1	93.7586	44.49275546	27	23	46	86	100	201	186	676	1298	1710	1399	1230	1688	1542	993	778	538	527	462	447	519	482	488	577	487	639	493	506	430	407	450	419
1178	22	401	2.2	40.1	93.7586	44.59525238	7	0	12	32	114	205	246	704	1343	1670	1374	1201	1569	1446	1173	768	593	357	541	443	441	471	489	535	479	628	531	429	444	450	415	406
1179	23	401	2.3	40.1	93.7586	44.6977493	19	32	48	46	141	190	202	634	1277	1858	1460	1237	1673	1482	1022	768	562	551	504	432	475	440	452	469	416	492	569	391	427	471	432	386
1180	24	401	2.4	40.1	93.7586	44.80024622	16	27	22	55	95	145	230	692	1301	1827	1425	1263	1679	1568	1094	814	645	561	466	436	501	584	512	534	562	612	611	540	481	524	533	458
1181	25	401	2.5	40.1	93.7586	44.90274315	8	3	22	62	115	171	271	690	1229	1954	1597	1310	1703	1408	1091	794	602	555	535	472	505	567	534	464	580	629	598	547	471	487	456	377
1182	26	401	2.6	40.1	93.7586	45.00524007	36	10	37	52	75	86	237	645	1156	1717	1548	1250	1672	1596	1168	703	563	496	441	394	470	513	501	507	520	521	455	475	385	356	414	393
1183	27	401	2.7	40.1	93.7586	45.10773699	5	4	4	52	99	93	176	633	1128	1706	1325	1102	1345	1406	1106	772	496	530	435	394	439	529	470	614	421	580	572	499	358	428	433	382
1184	28	401	2.8	40.1	93.7586	45.21023391	0	0	25	46	103	120	134	596	1298	1774	1379	1165	1648	1525	1161	803	634	449	450	348	358	463	403	452	382	515	488	451	438	291	370	361
1185	29	401	2.9	40.1	93.7586	45.31273083	15	19	44	45	98	128	220	641	1276	1599	1463	1251	1548	1524	1038	731	530	554	413	407	501	490	397	419	409	456	452	374	375	390	361	351
1186	30	401	3	40.1	93.7586	45.41522776	7	17	19	36	77	99	167	621	1231	1771	1362	1182	1553	1394	999	750	580	488	451	397	408	490	413	442	348	431	420	416	360	411	345	362
1187	31	401	3.1	40.1	93.7586	45.51772468	11	7	10	38	42	123	109	644	1168	1625	1319	1143	1421	1409	1166	778	565	525	388	376	413	416	446	479	473	431	441	400	331	310	389	371
1188	32	401	3.2	40.1	93.7586	45.6202216	21	4	25	36	95	116	172	581	1209	1726	1395	1175	1614	1581	1048	685	505	490	434	449	409	505	452	414	488	515	400	410	372	353	445	378
1189	33	401	3.3	40.1	93.7586	45.72271852	9	0	27	37	107	75	199	624	1222	1744	1483	1138	1510	1325	968	651	575	416	415	392	442	511	369	476	391	431	414	411	389	388	374	295
1190	34	401	3.4	40.1	93.7586	45.82521545	23	15	27	30	64	115	224	561	1256	1772	1311	1170	1545	1397	1011	813	577	457	481	403	416	443	463	423	482	428	463	380	412	458	294	327
1191	35	401	3.5	40.1	93.7586	45.92771237	2	0	21	15	63	112	191	539	1116	1601	1472	1033	1403	1398	1004	736	471	459	390	381	453	463	400	457	405	474	372	369	345	362	321	339
1192	36	401	3.6	40.1	93.7586	46.03020929	0	0	0	17	61	126	182	632	1303	1750	1363	1261	1608	1392	1095	739	664	459	423	361	450	435	414	460	405	568	413	391	410	354	376	315
1193	37	401	3.7	40.1	93.7586	46.13270621	34	27	29	62	101	121	178	548	1196	1597	1364	1093	1464	1365	936	648	484	476	437	441	424	459	387	465	444	456	398	378	375	419	357	351
1194	38	401	3.8	40.1	93.7586	46.23520313	33	8	23	39	89	143	198	582	1188	1779	1474	1191	1351	1426	1020	714	452	513	450	330	393	403	348	377	418	476	417	447	357	379	379	359
1195	39	401	3.9	40.1	93.7586	46.33770006	28	22	29	53	113	125	150	577	1170	1707	1344	1186	1498	1297	937	741	550	418	438	378	383	455	419	455	409	461	463	382	338	355	429	342
1196	40	401	4	40.1	93.7586	46.44019698	4	1	21	38	28	92	185	653	1138	1744	1280	1210	1424	1386	1005	692	467	452	405	366	447	460	389	421	410	469	468	371	448	409	368	347
1197	41	401	4.1	40.1	93.7586	46.5426939	27	14	29	31	76	107	162	588	1204	1753	1345	1136	1447	1392	897	663	518	459	395	381	406	505	435	445	430	440	448	415	334	316	387	328
1198	42	401	4.2	40.1	93.7586	46.64519082	10	4	35	44	59	97	204	522	1198	1717	1310	1148	1525	1413	1087	729	487	460	461	342	428	421	421	413	344	459	441	401	374	322	368	389
1199	43	401	4.3	40.1	93.7586	46.74768775	12	2	0	20	96	172	232	647	1130	1563	1367	1212	1435	1463	1130	773	502	419	425	420	392	438	462	489	453	485	455	365	313	394	352	345
1200	44	401	4.4	40.1	93.7586	46.85018467	0	0	34	67	118	176	206	606	1367	1649	1420	1174	1544	1397	1003	679	608	498	486	434	471	553	451	419	490	432	421	461	391	448	331	309
1201	45	401	4.5	40.1	93.7586	46.95268159	0	0	25	32	102	150	176	657	1266	1670	1355	1006	1604	1485	1094	734	477	439	499	382	404	450	403	477	393	424	381	448	356	370	346	352
1202	46	401	4.6	40.1	93.7586	47.05517851	2	5	18	39	94	143	166	695	1335	1767	1419	1248	1546	1453	1016	735	627	578	442	353	401	392	476	437	393	429	402	456	440	423	437	355
1203	47	401	4.7	40.1	93.7586	47.15767543	5	8	21	30	57	106	144	537	1089	1710	1390	972	1490	1411	980	696	485	487	408	410	384	385	444	463	379	392	374	426	353	309	374	327
1204	48	401	4.8	40.1	93.7586	47.26017236	19	9	0	21	79	106	194	615	1164	1735	1471	1201	1542	1445	1051	886	503	503	411	347	375	460	468	492	380	377	373	426	317	320	355	307
1205	49	401	4.9	40.1	93.7586	47.36266928	14	24	31	68	114	110	197	620	1207	1874	1339	1188	1490	1272	956	714	570	440	525	407	469	495	456	457	415	527	471	433	314	374	382	395
1206	50	401	5	40.1	93.7586	47.4651662	7	7	30	56	153	297	393	863	1424	1949	1765	1422	2023	1678	1362	961	781	672	655	504	625	565	558	522	499	585	586	484	394	402	420	354
1207	51	401	5.1	40.1	93.7586	47.56766312	6	2	23	40	64	95	121	576	1162	1641	1353	1036	1462	1317	1077	691	469	398	398	337	369	418	369	373	432	442	494	410	295	379	347	348
1208	52	401	5.2	40.1	93.7586	47.67016005	0	0	0	6	35	109	107	506	1215	1659	1489	1113	1404	1300	1030	788	575	420	408	372	417	412	449	378	498	487	465	432	423	450	348	318
1209	53	401	5.3	40.1	93.7586	47.77265697	14	5	21	32	76	84	135	507	1140	1605	1249	1138	1346	1379	910	705	543	473	384	352	467	540	459	467	369	426	484	402	345	406	321	364
1210	54	401	5.4	40.1	93.7586	47.87515389	41	15	39	60	93	133	175	580	1234	1662	1458	1143	1366	1247	1095	687	461	456	522	405	435	435	428	364	397	547	434	393	388	412	325	384
1211	55	401	5.5	40.1	93.7586	47.97765081	28	15	36	41	47	66	149	564	1065	1760	1351	1063	1420	1380	941	681	519	430	469	395	419	483	438	548	448	435	395	367	354	403	370	351
1212	56	401	5.6	40.1	93.7586	48.08014773	29	22	38	47	104	76	133	590	1152	1623	1354	1061	1477	1312	1055	726	561	416	469	389	463	404	387	375	392	481	383	394	281	343	353	282
1213	57	401	5.7	40.1	93.7586	48.18264466	26	14	51	27	51	87	185	526	1077	1595	1198	1157	1463	1238	902	693	483	446	363	344	396	411	359	432	406	400	358	315	341	351	343	294
1214	58	401	5.8	40.1	93.7586	48.28514158	11	21	0	28	44	88	125	499	1070	1711	1320	1081	1423	1382	831	827	467	358	423	406	419	436	347	409	324	449	369	324	323	363	301	300
1215	59	401	5.9	40.1	93.7586	48.3876385	3	15	27	22	65	87	128	460	1065	1668	1332	1160	1414	1376	808	612	532	452	390	351	359	434	357	399	317	392	433	353	304	323	419	323
1216	60	401	6	40.1	93.7586	48.49013542	15	2	21	48	72	115	169	597	1241	1455	1306	1065	1533	1366	930	570	502	412	404	339	373	449	470	447	403	412	439	388	330	337	368	280
1217	61	401	6.1	40.1	93.7586	48.59263235	0	0	29	32	37	76	134	520	1138	1502	1166	1015	1281	1181	941	629	452	403	378	336	367	388	403	487	352	433	404	328	312	283	294	226
1218	62	401	6.2	40.1	93.7586	48.69512927	18	23	24	36	40	88	157	478	1103	1536	1265	1059	1426	1341	1079	615	490	403	379	348	426	392	432	415	395	468	331	301	339	341	318	296
1219	63	401	6.3	40.1	93.7586	48.79762619	0	0	0	8	37	72	100	504	1101	1597	1371	995	1463	1289	885	547	422	402	338	275	343	398	361	351	337	376	337	254	288	227	286	222
1220	64	401	6.4	40.1	93.7586	48.90012311	17	18	17	23	37	70	193	575	1103	1683	1305	1067	1304	1271	1004	616	476	450	398	334	410	420	392	375	387	410	333	326	286	281	284	319
1221	65	401	6.5	40.1	93.7586	49.00262003	19	28	24	42	62	97	126	599	1200	1695	1225	1068	1323	1220	935	625	503	405	399	326	368	421	404	394	360	336	407	343	314	259	337	335
1222	66	401	6.6	40.1	93.7586	49.10511696	22	16	32	39	65	85	139	525	1068	1488	1331	1052	1341	1431	933	718	531	386	391	376	372	330	371	361	453	411	410	299	331	344	336	294
1223	67	401	6.7	40.1	93.7586	49.20761388	36	14	25	46	86	124	168	451	1033	1539	1118	945	1313	1254	845	621	461	470	352	322	384	344	307	290	402	371	374	352	277	332	332	274
1224	68	401	6.8	40.1	93.7586	49.3101108	14	12	24	57	38	63	121	399	1012	1510	1357	1115	1510	1364	942	577	464	313	361	282	363	427	347	404	396	360	391	379	223	416	336	309
1225	69	401	6.9	40.1	93.7586	49.41260772	0	25	0	0	58	93	75	428	1164	1677	1177	952	1254	1344	839	567	449	347	329	307	309	323	315	350	352	330	291	298	244	320	252	215
1226	70	401	7	40.1	93.7586	49.51510465	25	26	51	41	64	94	138	499	1016	1576	1279	1085	1459	1275	1013	604	545	444	439	383	429	403	355	413	363	363	354	356	327	350	333	307
1227	71	401	7.1	40.1	93.7586	49.61760157	12	11	16	42	77	79	85	528	1170	1532	1258	993	1322	1294	797	603	390	366	345	338	398	373	403	323	317	301	319	329	260	280	260	277
1228	72	401	7.2	40.1	93.7586	49.72009849	9	0	27	39	67	118	159	613	1020	1439	1327	994	1409	1276	914	572	429	375	369	393	378	416	387	358	320	380	346	364	299	331	295	256
1229	73	401	7.3	40.1	93.7586	49.82259541	16	14	28	72	92	97	138	486	1032	1648	1266	1013	1311	1317	876	683	507	513	344	375	367	354	459	329	390	389	317	397	306	350	331	299
1230	74	401	7.4	40.1	93.7586	49.92509233	7	9	23	45	91	80	125	601	1026	1467	1266	1083	1418	1338	889	652	507	389	393	354	379	425	320	436	410	311	353	316	319	344	326	297
1231	75	401	7.5	40.1	93.7586	50.02758926	28	26	26	25	66	96	115	511	1004	1655	1165	1033	1315	1495	927	655	431	417	356	304	347	404	370	364	367	405	357	291	260	314	300	310
1232	76	401	7.6	40.1	93.7586	50.13008618	26	12	16	29	71	116	141	516	1229	1548	1228	1156	1314	1338	975	655	461	433	384	446	369	419	409	398	400	435	388	307	332	383	298	291
1233	77	401	7.7	40.1	93.7586	50.2325831	0	15	21	21	64	99	153	401	1142	1608	1412	1080	1361	1210	936	700	375	367	397	380	370	418	394	323	339	470	435	361	267	355	298	257
1234	78	401	7.8	40.1	93.7586	50.33508002	8	32	22	58	64	81	136	527	1113	1667	1334	1133	1277	1303	957	677	461	441	463	398	337	396	433	469	433	405	342	365	304	363	320	321
1235	79	401	7.9	40.1	93.7586	50.43757694	35	30	30	39	49	128	161	528	1139	1533	1355	1096	1361	1237	990	615	460	440	385	295	446	430	409	482	423	396	395	375	307	319	260	289
1236	80	401	8	40.1	93.7586	50.54007387	4	0	11	16	50	127	199	522	1096	1619	1361	1035	1580	1364	904	701	594	528	447	365	358	455	455	366	325	467	399	330	351	286	354	207
1237	81	401	8.1	40.1	93.7586	50.64257079	0	0	0	21	41	94	128	460	1150	1616	1260	1065	1332	1387	867	698	467	437	417	356	422	394	355	389	458	377	404	340	359	327	303	209
1238	82	401	8.2	40.1	93.7586	50.74506771	10	16	30	63	96	105	199	618	1178	1659	1360	1061	1503	1487	1059	694	506	417	456	429	421	459	417	517	397	488	424	388	273	424	340	326
1239	83	401	8.3	40.1	93.7586	50.84756463	15	13	24	33	65	98	166	564	1227	1533	1379	1114	1430	1432	1033	691	546	442	384	334	367	350	388	427	356	341	441	366	289	314	274	297
1240	84	401	8.4	40.1	93.7586	50.95006156	42	0	30	27	94	77	143	587	1223	1670	1363	1025	1417	1426	898	779	481	485	460	404	385	405	457	457	362	450	424	367	432	365	393	327
1241	85	401	8.5	40.1	93.7586	51.05255848	25	14	39	55	86	132	163	584	1242	1581	1472	1081	1571	1170	1007	669	524	482	453	396	422	438	447	485	347	521	449	369	390	340	357	289
1242	86	401	8.6	40.1	93.7586	51.1550554	0	4	22	29	78	67	135	623	1267	1679	1327	1131	1579	1452	1146	749	557	457	409	422	421	404	458	446	350	435	441	394	365	371	332	297
1243	87	401	8.7	40.1	93.7586	51.25755232	42	44	52	57	96	125	273	613	1254	1785	1414	1089	1302	1443	1038	748	652	429	466	412	434	431	410	550	440	426	441	369	423	373	363	310
1244	88	401	8.8	40.1	93.7586	51.36004924	0	19	44	55	155	161	176	574	1372	1771	1553	1252	1659	1423	1123	767	625	510	499	478	430	555	527	503	505	515	458	480	464	404	400	407
1245	89	401	8.9	40.1	93.7586	51.46254617	13	14	19	46	80	140	229	568	1333	1717	1555	1238	1549	1340	991	733	578	440	386	368	419	470	477	448	517	446	416	386	344	355	340	365
1246	90	401	9	40.1	93.7586	51.56504309	6	29	38	64	100	155	293	748	1396	1915	1457	1260	1716	1533	1131	891	585	500	536	449	502	459	496	473	474	533	495	475	370	474	420	395
1247	91	401	9.1	40.1	93.7586	51.66754001	22	17	36	62	106	159	244	680	1438	1867	1488	1288	1651	1658	1221	782	630	546	541	509	485	515	522	477	543	524	600	500	369	428	402	416
1248	92	401	9.2	40.1	93.7586	51.77003693	23	32	50	53	63	53	187	633	1351	1874	1562	1222	1766	1601	1228	841	612	461	468	467	465	529	485	477	482	460	482	471	395	384	402	412
1249	93	401	9.3	40.1	93.7586	51.87253386	31	28	35	52	66	129	156	610	1439	1944	1635	1207	1838	1538	1159	739	591	499	495	420	456	528	508	494	426	487	499	453	391	497	379	327
1250	94	401	9.4	40.1	93.7586	51.97503078	14	17	50	70	115	113	150	703	1442	2065	1595	1269	1879	1718	1149	871	641	563	532	375	444	582	458	487	466	572	490	444	431	386	404	387
1251	95	401	9.5	40.1	93.7586	52.0775277	21	11	41	58	107	123	158	742	1476	1815	1670	1264	1854	1628	1152	766	546	487	488	458	501	508	524	430	430	549	536	463	472	432	386	384
1252	96	401	9.6	40.1	93.7586	52.18002462	4	0	15	11	110	128	258	663	1495	2108	1672	1428	1914	1816	1235	855	620	606	555	458	512	468	503	548	499	571	531	507	374	386	446	366
1253	97	401	9.7	40.1	93.7586	52.28252154	7	12	57	74	99	194	244	740	1465	2043	1746	1369	1728	1661	1167	806	642	591	591	494	475	509	543	600	546	526	558	466	447	496	449	411
1254	98	401	9.8	40.1	93.7586	52.38501847	30	20	41	55	127	164	261	658	1609	2247	1858	1478	1915	1690	1294	987	694	562	558	512	411	587	520	602	548	604	526	538	474	468	532	369
1255	99	401	9.9	40.1	93.7586	52.48751539	10	26	35	60	68	149	204	709	1621	2313	1919	1472	1884	1877	1353	927	693	567	511	527	571	691	655	628	488	585	625	534	506	444	466	453
1256	100	401	10	40.1	93.7586	52.59001231	27	17	33	60	106	180	244	740	1648	2276	1996	1528	2148	1814	1283	959	695	608	609	507	584	491	648	545	625	759	649	541	454	501	462	418
1257	101	401	10.1	40.1	93.7586	52.69250923	0	12	17	35	83	215	234	801	1495	2295	1689	1551	1966	1770	1383	1018	721	516	556	535	525	613	573	608	467	491	545	486	403	469	381	362
1258	102	401	10.2	40.1	93.7586	52.79500616	18	14	6	44	99	131	214	709	1763	2407	2070	1791	2143	2069	1443	1016	835	698	681	573	547	523	559	572	568	651	596	584	457	503	484	416
1259	103	401	10.3	40.1	93.7586	52.89750308	1	19	62	69	93	237	275	708	1721	2529	2043	1615	1836	2054	1378	1036	744	674	703	536	647	736	709	701	591	681	647	574	517	525	447	429
1260	104	401	10.4	40.1	93.7586	53	51	74	62	106	186	208	321	1070	2005	2656	2345	1849	2436	2353	1693	1303	1097	982	982	883	940	965	912	821	759	859	819	747	721	624	649	559
1261	0	400	0	40	93.7587	42.34032009	8	21	38	42	99	168	258	637	1313	1922	1503	1246	1625	1604	1088	735	517	454	473	374	454	491	451	501	401	444	405	434	361	377	382	383
1262	1	400	0.1	40	93.7587	42.44281701	3	37	24	52	71	135	197	544	1185	1792	1342	1253	1497	1366	976	655	574	483	394	371	487	504	454	502	370	465	382	433	300	313	322	314
1263	2	400	0.2	40	93.7587	42.54531394	5	11	33	56	99	145	270	682	1530	1825	1603	1204	1609	1569	1118	737	599	494	431	428	523	485	477	411	473	467	552	449	410	423	369	362
1264	3	400	0.3	40	93.7587	42.64781086	27	22	27	47	94	125	176	579	1354	1815	1372	1165	1498	1525	1188	769	622	515	481	467	433	464	522	593	553	503	495	405	455	415	447	415
1265	4	400	0.4	40	93.7587	42.75030778	11	9	33	51	103	111	271	727	1506	1815	1660	1263	1630	1561	1032	829	655	592	495	432	441	414	484	471	450	505	456	455	370	481	385	387
1266	5	400	0.5	40	93.7587	42.8528047	0	1	1	0	30	72	161	639	1203	1689	1363	1153	1531	1474	1132	716	564	438	500	377	394	446	343	570	423	553	432	392	393	339	359	299
1267	6	400	0.6	40	93.7587	42.95530162	25	5	11	44	46	131	171	605	1220	1858	1461	1179	1692	1531	1183	818	581	468	431	441	381	408	458	475	374	518	469	456	312	387	439	376
1268	7	400	0.7	40	93.7587	43.05779855	12	18	37	37	93	115	168	602	1171	1820	1537	1179	1662	1607	1204	810	593	489	494	388	490	444	472	483	465	525	453	418	345	400	360	394
1269	8	400	0.8	40	93.7587	43.16029547	92	62	69	112	125	173	221	680	1345	1709	1433	1207	1735	1526	1089	826	555	427	535	470	531	541	472	496	484	509	409	466	424	446	339	298
1270	9	400	0.9	40	93.7587	43.26279239	27	20	42	70	91	125	201	553	1318	1953	1433	1160	1508	1446	1092	735	553	481	499	409	490	397	441	468	519	504	490	405	398	401	327	341
1271	10	400	1	40	93.7587	43.36528931	10	17	39	41	71	135	251	594	1355	1671	1480	1199	1390	1582	1109	738	539	485	491	396	435	516	433	477	424	474	454	381	372	448	360	389
1272	11	400	1.1	40	93.7587	43.46778623	0	0	15	38	81	121	251	612	1301	1825	1409	1284	1435	1474	1030	807	572	477	430	315	419	427	440	448	415	533	445	309	361	393	414	347
1273	12	400	1.2	40	93.7587	43.57028316	13	22	43	28	84	124	127	603	1290	1738	1506	1197	1669	1537	1151	782	615	525	478	428	486	488	441	478	502	474	463	473	371	399	347	324
1274	13	400	1.3	40	93.7587	43.67278008	4	12	18	36	65	158	225	619	1260	1823	1569	1194	1653	1503	991	714	617	489	483	403	402	432	440	450	381	455	428	403	412	427	397	299
1275	14	400	1.4	40	93.7587	43.775277	0	0	32	68	87	131	210	787	1285	1757	1447	1174	1644	1465	1041	812	601	479	404	372	453	465	454	439	407	464	414	374	325	387	429	342
1276	15	400	1.5	40	93.7587	43.87777392	14	28	50	38	102	142	201	528	1360	1691	1546	1162	1568	1529	1048	787	676	510	465	373	422	482	458	486	413	489	516	425	384	375	323	337
1277	16	400	1.6	40	93.7587	43.98027085	22	12	39	47	81	178	187	646	1354	1704	1664	1405	1580	1622	1066	766	570	541	488	447	419	447	460	423	449	576	507	473	385	379	402	342
1278	17	400	1.7	40	93.7587	44.08276777	21	21	48	69	94	138	230	626	1265	1774	1598	1196	1515	1491	1065	723	603	391	435	385	474	393	507	426	398	414	431	444	344	360	423	324
1279	18	400	1.8	40	93.7587	44.18526469	3	0	3	22	74	120	199	527	1244	1789	1466	1176	1694	1405	1119	681	541	415	408	367	457	427	390	387	451	390	468	424	303	307	327	259
1280	19	400	1.9	40	93.7587	44.28776161	4	0	14	20	102	175	194	673	1239	1822	1386	1232	1666	1553	1018	758	548	461	464	443	490	464	461	488	467	467	452	462	355	382	438	346
1281	20	400	2	40	93.7587	44.39025853	36	22	50	43	79	137	252	653	1245	1708	1492	1178	1548	1484	1196	872	623	472	435	411	445	436	418	360	455	431	470	451	372	416	413	386
1282	21	400	2.1	40	93.7587	44.49275546	10	15	32	71	96	154	209	667	1234	1954	1652	1291	1605	1517	1215	734	613	559	551	453	479	493	493	468	439	586	497	506	463	436	440	387
1283	22	400	2.2	40	93.7587	44.59525238	0	0	17	27	81	111	144	533	1326	1715	1504	1290	1675	1511	1016	896	521	468	486	474	385	498	427	432	359	441	538	419	386	428	344	261
1284	23	400	2.3	40	93.7587	44.6977493	0	15	39	27	85	129	186	505	1252	1898	1418	1145	1476	1454	1007	778	650	576	419	477	520	468	421	441	426	496	481	416	366	416	380	345
1285	24	400	2.4	40	93.7587	44.80024622	20	10	27	61	85	115	185	559	1140	1750	1488	1260	1654	1516	1091	791	659	483	500	397	463	474	450	497	422	494	498	401	369	395	422	332
1286	25	400	2.5	40	93.7587	44.90274315	42	28	51	73	131	168	210	667	1286	1667	1526	1286	1524	1447	1175	817	658	520	562	463	495	400	417	550	476	490	511	404	386	422	312	308
1287	26	400	2.6	40	93.7587	45.00524007	1	10	29	9	70	97	166	629	1251	1816	1452	1262	1558	1610	1048	777	562	409	387	402	418	463	394	456	404	471	403	388	334	325	346	352
1288	27	400	2.7	40	93.7587	45.10773699	19	12	39	61	65	116	133	585	1248	1900	1485	1153	1547	1408	1057	738	487	386	410	370	527	477	396	345	383	404	376	389	375	434	381	350
1289	28	400	2.8	40	93.7587	45.21023391	0	9	23	23	85	113	125	542	1123	1710	1300	1191	1660	1471	1074	763	546	547	490	361	378	432	393	405	436	396	448	352	339	446	374	347
1290	29	400	2.9	40	93.7587	45.31273083	0	3	26	47	79	92	160	627	1260	1714	1488	1147	1546	1535	1047	771	507	421	455	343	464	449	460	422	396	373	516	382	319	428	379	352
1291	30	400	3	40	93.7587	45.41522776	0	0	9	38	81	108	149	553	1090	1781	1404	1266	1517	1456	1104	730	497	493	436	400	461	478	496	456	393	472	408	397	383	382	403	336
1292	31	400	3.1	40	93.7587	45.51772468	20	4	52	71	111	93	175	606	1154	1827	1405	1093	1508	1442	1020	802	552	489	387	367	399	402	460	446	378	468	382	311	350	406	396	336
1293	32	400	3.2	40	93.7587	45.6202216	11	4	38	40	83	97	186	665	1324	1828	1509	1202	1535	1359	986	715	506	457	383	369	416	505	408	413	435	448	455	401	392	394	298	318
1294	33	400	3.3	40	93.7587	45.72271852	21	34	41	41	74	105	178	610	1209	1765	1300	1130	1554	1374	967	764	523	406	444	357	407	420	382	490	386	457	432	324	353	401	294	339
1295	34	400	3.4	40	93.7587	45.82521545	32	11	27	48	121	161	208	576	1162	1748	1469	1150	1673	1499	1067	826	579	425	404	387	428	436	405	496	414	382	475	452	374	399	418	382
1296	35	400	3.5	40	93.7587	45.92771237	0	0	0	3	97	95	242	621	1188	1656	1358	1171	1619	1409	1017	819	505	469	383	430	347	384	449	479	409	447	411	413	359	426	375	278
1297	36	400	3.6	40	93.7587	46.03020929	12	0	3	35	66	106	176	652	1245	1798	1429	1234	1611	1349	1054	665	597	445	441	382	357	444	403	458	396	525	424	401	368	395	410	332
1298	37	400	3.7	40	93.7587	46.13270621	0	0	22	35	48	141	171	561	1214	1605	1432	1247	1371	1382	1068	785	556	439	363	405	374	511	439	434	461	441	374	365	374	359	347	316
1299	38	400	3.8	40	93.7587	46.23520313	18	19	37	34	53	159	145	589	1134	1701	1523	1245	1526	1388	1068	726	525	469	498	434	455	456	400	427	454	481	479	462	359	357	371	339
1300	39	400	3.9	40	93.7587	46.33770006	0	0	20	33	59	110	108	591	1152	1513	1365	1023	1420	1366	974	755	486	430	410	381	361	416	363	441	441	431	345	396	349	361	285	264
1301	40	400	4	40	93.7587	46.44019698	4	2	27	36	71	81	174	559	1131	1626	1360	1082	1587	1488	1001	633	541	489	444	385	435	440	327	441	356	406	412	334	340	367	373	333
1302	41	400	4.1	40	93.7587	46.5426939	23	24	41	47	55	82	214	564	1238	1795	1310	1051	1478	1367	952	741	542	417	383	381	406	357	398	414	339	441	409	381	409	405	391	359
1303	42	400	4.2	40	93.7587	46.64519082	6	20	16	44	48	159	156	479	1308	1762	1498	1110	1482	1413	1129	731	470	395	418	350	396	357	410	397	414	444	365	406	328	404	400	303
1304	43	400	4.3	40	93.7587	46.74768775	0	5	24	55	65	61	131	551	1204	1460	1246	1118	1435	1405	888	629	527	440	509	415	385	456	460	476	417	371	405	394	403	342	340	271
1305	44	400	4.4	40	93.7587	46.85018467	15	0	16	38	40	57	131	614	1192	1765	1380	1123	1519	1288	873	826	507	461	419	395	399	432	431	464	450	406	485	386	376	421	347	315
1306	45	400	4.5	40	93.7587	46.95268159	20	11	18	37	157	239	326	639	1334	1737	1516	1378	1730	1568	1157	904	798	498	520	419	496	464	522	469	398	500	489	384	399	430	431	434
1307	46	400	4.6	40	93.7587	47.05517851	0	5	21	24	109	237	252	751	1209	1807	1342	1261	1767	1534	1185	762	712	456	464	407	519	463	398	452	515	559	446	416	364	331	414	345
1308	47	400	4.7	40	93.7587	47.15767543	9	15	27	45	211	366	345	802	1274	1877	1602	1339	1777	1890	1333	1090	807	596	544	427	519	550	556	513	484	586	479	442	412	414	402	370
1309	48	400	4.8	40	93.7587	47.26017236	8	21	45	50	142	257	324	720	1234	1948	1515	1417	1925	1706	1178	989	691	611	583	487	505	502	506	509	467	510	475	444	483	436	488	382
1310	49	400	4.9	40	93.7587	47.36266928	23	10	56	71	155	250	345	670	1360	1953	1777	1363	1952	1627	1208	896	627	670	559	534	481	515	456	484	469	565	519	442	404	414	395	452
1311	50	400	5	40	93.7587	47.4651662	32	24	18	39	75	112	164	563	1231	1720	1426	1171	1533	1314	985	761	547	476	390	384	464	465	460	378	431	463	410	415	409	421	369	337
1312	51	400	5.1	40	93.7587	47.56766312	0	7	34	44	112	105	168	565	1273	1619	1477	1126	1415	1482	933	785	531	445	484	367	383	390	466	399	367	461	478	400	366	393	370	300
1313	52	400	5.2	40	93.7587	47.67016005	29	19	23	28	89	103	120	525	1079	1584	1322	1179	1491	1299	991	770	458	454	465	351	409	446	427	483	414	427	426	418	376	460	398	336
1314	53	400	5.3	40	93.7587	47.77265697	8	4	29	25	30	90	146	481	1099	1572	1165	1063	1341	1272	992	681	515	376	416	469	396	439	432	437	478	441	426	344	367	394	355	332
1315	54	400	5.4	40	93.7587	47.87515389	25	18	18	39	61	105	136	518	1092	1666	1406	1055	1457	1436	956	686	490	376	435	468	358	468	385	457	405	409	391	346	392	423	320	283
1316	55	400	5.5	40	93.7587	47.97765081	1	4	43	55	61	120	113	507	1139	1584	1317	1120	1387	1358	891	694	516	411	384	385	357	420	478	410	434	383	370	357	380	380	329	309
1317	56	400	5.6	40	93.7587	48.08014773	16	21	40	41	87	44	149	542	1074	1601	1153	1084	1512	1516	926	778	543	482	419	329	364	330	395	409	345	435	370	333	341	313	288	310
1318	57	400	5.7	40	93.7587	48.18264466	0	0	7	0	39	105	107	573	1105	1575	1298	1096	1396	1305	1060	602	439	356	364	363	368	379	370	420	318	400	438	315	310	318	299	254
1319	58	400	5.8	40	93.7587	48.28514158	7	7	8	37	57	92	135	537	1232	1591	1235	1075	1484	1478	1004	623	609	411	381	367	434	378	465	418	448	428	419	396	315	296	348	321
1320	59	400	5.9	40	93.7587	48.3876385	36	36	12	30	57	80	153	503	1081	1624	1187	998	1424	1350	769	580	463	433	399	317	375	374	315	407	279	418	326	312	317	276	336	279
1321	60	400	6	40	93.7587	48.49013542	11	8	20	13	66	83	164	531	1187	1576	1186	1046	1445	1427	979	665	463	409	363	379	355	424	360	349	406	434	327	401	281	294	345	298
1322	61	400	6.1	40	93.7587	48.59263235	14	18	27	43	89	105	155	570	1145	1455	1213	1038	1399	1212	980	626	425	386	372	364	369	380	407	463	342	411	365	300	330	338	363	311
1323	62	400	6.2	40	93.7587	48.69512927	1	0	1	21	49	34	147	503	1052	1520	1210	1085	1225	1254	901	537	484	450	317	320	373	306	311	374	347	390	341	291	288	333	306	283
1324	63	400	6.3	40	93.7587	48.79762619	14	4	25	15	61	71	133	492	1039	1449	1331	960	1338	1181	973	720	530	384	336	311	299	351	344	336	307	424	349	312	333	328	305	264
1325	64	400	6.4	40	93.7587	48.90012311	14	12	6	29	59	87	170	537	1150	1795	1246	951	1557	1325	926	730	497	389	403	262	350	380	391	395	359	356	369	306	305	337	336	235
1326	65	400	6.5	40	93.7587	49.00262003	4	0	20	32	52	60	133	465	1059	1554	1241	1027	1333	1379	873	637	484	414	384	285	357	314	359	413	351	397	371	354	315	363	350	242
1327	66	400	6.6	40	93.7587	49.10511696	23	10	28	20	25	95	124	524	1173	1618	1251	1069	1422	1276	919	699	496	455	375	358	351	365	320	423	371	411	372	344	308	275	312	270
1328	67	400	6.7	40	93.7587	49.20761388	14	14	21	25	76	102	160	433	1139	1492	1277	1022	1368	1287	915	615	438	366	381	366	398	379	411	378	314	487	329	307	307	297	285	295
1329	68	400	6.8	40	93.7587	49.3101108	0	0	1	42	32	54	101	557	1076	1443	1220	1082	1279	1347	895	599	422	353	337	317	338	364	306	350	332	338	341	314	337	318	290	273
1330	69	400	6.9	40	93.7587	49.41260772	13	14	40	48	66	101	159	648	1108	1716	1249	1034	1279	1217	903	756	531	427	357	410	333	379	335	363	330	324	423	352	284	294	341	267
1331	70	400	7	40	93.7587	49.51510465	24	3	12	30	50	89	115	598	1182	1452	1348	1012	1343	1134	854	584	452	369	435	358	403	375	400	377	368	387	349	400	297	295	360	251
1332	71	400	7.1	40	93.7587	49.61760157	21	23	21	47	24	74	142	600	1031	1590	1215	1063	1276	1283	835	646	448	422	422	305	294	380	323	354	365	419	405	372	292	268	289	232
1333	72	400	7.2	40	93.7587	49.72009849	73	48	52	59	33	74	127	420	1042	1593	1295	1113	1428	1354	911	716	493	368	424	381	402	439	421	408	404	427	375	352	290	348	370	364
1334	73	400	7.3	40	93.7587	49.82259541	15	4	32	42	53	144	200	541	1110	1494	1296	912	1402	1209	988	654	498	481	387	395	323	328	421	451	368	363	338	346	331	299	283	274
1335	74	400	7.4	40	93.7587	49.92509233	13	20	29	60	72	94	128	549	1195	1691	1326	1126	1479	1391	990	563	518	423	446	341	383	395	390	406	352	448	356	370	313	315	247	265
1336	75	400	7.5	40	93.7587	50.02758926	0	0	25	30	69	79	125	527	1066	1551	1291	1066	1483	1306	877	635	475	422	311	312	346	354	369	367	381	418	423	343	335	309	312	340
1337	76	400	7.6	40	93.7587	50.13008618	26	23	32	28	68	109	145	544	1132	1658	1221	1095	1472	1264	851	595	423	406	404	279	332	360	376	354	379	455	411	363	275	327	307	330
1338	77	400	7.7	40	93.7587	50.2325831	26	15	36	54	88	103	135	521	1345	1442	1303	1164	1456	1212	952	766	562	365	393	364	318	405	397	444	386	425	345	326	322	320	366	250
1339	78	400	7.8	40	93.7587	50.33508002	0	17	18	38	58	119	188	554	1210	1736	1226	1233	1457	1372	954	681	551	472	479	387	349	395	407	498	476	519	466	393	388	371	297	301
1340	79	400	7.9	40	93.7587	50.43757694	12	22	44	34	55	73	144	530	1124	1713	1321	1083	1446	1373	951	641	556	463	467	461	422	443	460	459	405	442	364	325	358	401	346	380
1341	80	400	8	40	93.7587	50.54007387	2	0	12	16	61	152	156	621	1136	1573	1370	1119	1536	1394	1107	740	542	540	498	466	472	606	509	433	445	515	472	393	373	369	352	307
1342	81	400	8.1	40	93.7587	50.64257079	20	23	11	31	64	104	196	576	1103	1710	1359	890	1445	1382	1025	729	528	474	440	401	385	519	404	457	514	444	378	418	361	332	309	291
1343	82	400	8.2	40	93.7587	50.74506771	17	19	38	39	71	125	256	562	1274	1619	1319	1122	1487	1637	988	742	542	574	475	452	476	473	452	507	420	550	399	359	408	343	389	339
1344	83	400	8.3	40	93.7587	50.84756463	20	14	36	41	86	119	189	586	1198	1534	1332	1214	1488	1381	953	728	528	424	375	374	437	402	351	422	386	421	441	312	347	300	319	322
1345	84	400	8.4	40	93.7587	50.95006156	17	12	41	68	97	109	171	570	1114	1705	1369	1196	1464	1472	932	785	575	460	396	436	427	448	437	377	425	485	353	378	297	317	368	292
1346	85	400	8.5	40	93.7587	51.05255848	30	20	44	46	97	124	169	599	1246	1559	1317	1061	1435	1402	890	685	549	493	384	365	480	408	406	456	406	473	454	336	326	410	373	264
1347	86	400	8.6	40	93.7587	51.1550554	0	11	27	18	49	90	210	570	1304	1758	1431	1158	1578	1426	1033	681	528	458	410	411	463	442	388	451	474	493	431	419	354	412	340	282
1348	87	400	8.7	40	93.7587	51.25755232	5	15	8	48	57	150	151	661	1202	1747	1438	1128	1457	1400	1020	758	566	439	457	478	374	377	459	454	389	374	379	388	383	413	292	296
1349	88	400	8.8	40	93.7587	51.36004924	11	14	34	82	102	110	163	633	1270	1880	1536	1235	1596	1506	1181	770	511	497	467	355	439	564	462	505	432	453	506	384	373	370	401	343
1350	89	400	8.9	40	93.7587	51.46254617	4	4	70	84	115	195	233	584	1217	1904	1601	1374	1682	1447	1132	764	627	548	476	449	412	454	456	470	508	592	463	431	420	455	423	378
1351	90	400	9	40	93.7587	51.56504309	16	17	0	32	72	137	195	674	1293	1824	1578	1427	1824	1647	1143	909	600	494	523	393	419	549	504	547	345	555	531	473	425	355	367	298
1352	91	400	9.1	40	93.7587	51.66754001	12	10	38	66	127	106	244	611	1272	1739	1586	1264	1605	1547	1150	706	614	628	517	484	546	563	550	529	480	544	510	440	403	423	483	355
1353	92	400	9.2	40	93.7587	51.77003693	30	26	52	32	83	100	224	639	1307	1869	1590	1288	1570	1536	1009	759	557	448	484	433	470	490	511	463	485	515	456	417	382	352	448	400
1354	93	400	9.3	40	93.7587	51.87253386	20	29	33	33	73	98	162	557	1414	1843	1605	1147	1770	1527	1080	793	604	454	468	387	515	494	451	460	472	546	450	373	386	413	340	338
1355	94	400	9.4	40	93.7587	51.97503078	0	4	11	22	54	90	154	662	1486	1999	1720	1447	1748	1519	1183	826	579	495	498	444	506	491	448	485	541	446	450	394	373	396	395	298
1356	95	400	9.5	40	93.7587	52.0775277	24	9	26	60	89	95	226	699	1362	2003	1514	1373	1789	1603	1211	923	628	492	432	408	446	533	464	462	444	548	426	476	423	442	403	326
1357	96	400	9.6	40	93.7587	52.18002462	55	36	61	68	127	176	205	769	1456	2278	1821	1433	1810	1730	1213	956	713	549	683	528	568	629	619	599	575	607	581	523	487	436	518	386
1358	97	400	9.7	40	93.7587	52.28252154	18	21	25	33	61	167	200	668	1533	2254	1709	1332	1811	1774	1195	889	644	554	563	487	521	531	566	520	474	599	459	462	414	499	435	376
1359	98	400	9.8	40	93.7587	52.38501847	32	9	49	44	94	125	181	841	1598	2220	1744	1400	2100	2032	1331	1026	661	554	575	535	579	638	511	518	588	645	602	515	430	505	471	364
1360	99	400	9.9	40	93.7587	52.48751539	14	41	28	61	114	190	240	777	1599	2369	1663	1427	1844	1771	1310	960	694	515	610	528	638	565	575	598	496	660	633	570	460	523	510	386
1361	100	400	10	40	93.7587	52.59001231	0	0	0	23	61	85	201	773	1602	2170	1868	1563	1890	2023	1408	1034	703	606	534	494	549	609	605	597	555	567	567	428	467	400	504	364
1362	101	400	10.1	40	93.7587	52.69250923	0	0	77	72	126	205	257	835	1600	2264	1858	1477	2072	1948	1283	984	711	665	684	531	623	695	605	642	553	650	532	494	540	499	425	296
1363	102	400	10.2	40	93.7587	52.79500616	24	25	38	69	112	184	307	940	1705	2419	2096	1706	2321	2029	1390	1100	810	608	625	571	671	627	585	660	595	734	588	579	518	535	560	498
1364	103	400	10.3	40	93.7587	52.89750308	25	44	67	93	76	180	200	897	1794	2481	2021	1623	2189	2037	1507	1053	764	654	679	643	671	631	617	555	575	589	558	646	504	504	589	509
1365	104	400	10.4	40	93.7587	53	18	36	48	68	173	220	271	1032	2029	2792	2231	1878	2385	2284	1610	1192	1050	962	931	822	901	973	893	945	799	826	670	743	644	608	565	586
1366	0	399	0	39.9	93.7588	42.34032009	0	15	22	42	86	129	275	602	1336	1820	1550	1282	1694	1509	1121	904	589	590	430	333	494	575	463	394	443	413	436	390	369	364	354	329
1367	1	399	0.1	39.9	93.7588	42.44281701	13	5	24	45	84	156	229	615	1289	1959	1368	1152	1694	1555	1042	797	569	508	476	440	476	504	471	410	477	477	494	374	347	438	476	341
1368	2	399	0.2	39.9	93.7588	42.54531394	0	0	21	26	51	116	222	713	1245	1778	1452	1238	1687	1483	1032	834	508	487	456	412	423	472	460	421	469	579	489	398	361	425	415	298
1369	3	399	0.3	39.9	93.7588	42.64781086	0	2	66	85	122	173	199	627	1405	1938	1531	1354	1597	1541	1046	770	582	513	518	502	447	524	465	526	460	494	497	479	379	452	455	407
1370	4	399	0.4	39.9	93.7588	42.75030778	15	15	34	68	113	189	224	670	1405	1876	1631	1300	1827	1651	1079	843	705	541	566	484	499	538	514	545	455	552	473	446	416	486	466	328
1371	5	399	0.5	39.9	93.7588	42.8528047	0	7	24	61	91	123	231	658	1296	1795	1429	1351	1727	1561	1150	844	606	502	519	459	457	511	485	511	437	464	447	423	357	456	390	348
1372	6	399	0.6	39.9	93.7588	42.95530162	35	38	34	64	89	127	209	567	1207	1778	1491	1239	1641	1656	1068	833	595	426	438	469	406	502	511	503	496	582	473	429	358	416	402	419
1373	7	399	0.7	39.9	93.7588	43.05779855	7	26	11	16	75	123	140	549	1262	1701	1610	1237	1474	1472	1057	713	575	411	514	433	423	466	494	410	402	506	407	376	350	366	402	311
1374	8	399	0.8	39.9	93.7588	43.16029547	36	38	58	86	116	184	192	689	1329	1891	1554	1166	1398	1474	1144	795	629	430	559	517	492	512	423	441	434	570	491	474	411	377	386	369
1375	9	399	0.9	39.9	93.7588	43.26279239	10	35	28	67	68	114	199	532	1107	1726	1508	1288	1579	1514	1114	766	516	511	389	452	433	425	478	460	393	435	350	397	354	400	375	334
1376	10	399	1	39.9	93.7588	43.36528931	14	0	22	42	82	133	176	603	1328	1686	1419	1235	1642	1546	971	810	547	476	435	410	428	423	442	455	420	468	421	310	338	383	416	338
1377	11	399	1.1	39.9	93.7588	43.46778623	1	13	0	17	70	80	177	581	1216	1848	1456	1132	1556	1508	1001	779	588	376	404	323	361	427	473	419	353	454	417	361	339	372	356	300
1378	12	399	1.2	39.9	93.7588	43.57028316	28	27	30	51	106	156	144	618	1192	1836	1501	1171	1534	1540	1139	775	688	435	548	411	448	497	375	537	485	511	469	424	421	441	389	379
1379	13	399	1.3	39.9	93.7588	43.67278008	11	13	38	58	64	105	172	656	1244	1763	1409	1138	1564	1453	1160	773	573	497	446	419	409	514	463	417	321	522	440	404	376	369	318	322
1380	14	399	1.4	39.9	93.7588	43.775277	4	8	31	40	109	115	232	659	1282	1943	1632	1309	1524	1508	1124	800	628	500	514	406	446	470	485	458	424	518	489	432	357	373	346	305
1381	15	399	1.5	39.9	93.7588	43.87777392	15	16	18	65	82	119	206	770	1373	1729	1622	1064	1587	1377	1000	856	587	475	495	445	431	496	417	416	427	495	438	384	393	373	350	341
1382	16	399	1.6	39.9	93.7588	43.98027085	0	0	13	31	71	60	156	589	1269	1657	1351	1178	1537	1480	1065	695	471	449	494	429	387	379	412	404	376	392	448	387	398	289	374	331
1383	17	399	1.7	39.9	93.7588	44.08276777	18	15	30	61	118	192	241	675	1293	1789	1467	1215	1724	1395	1087	769	615	579	440	348	298	432	484	460	401	503	471	394	374	371	305	351
1384	18	399	1.8	39.9	93.7588	44.18526469	18	0	19	35	65	137	174	584	1270	1840	1513	1317	1508	1494	1031	786	559	427	438	414	458	500	487	487	360	439	349	328	372	340	351	362
1385	19	399	1.9	39.9	93.7588	44.28776161	0	0	21	34	40	126	216	611	1210	1746	1369	1191	1498	1545	1102	722	558	493	504	388	402	332	359	330	382	449	336	349	369	420	353	335
1386	20	399	2	39.9	93.7588	44.39025853	0	0	3	32	79	97	166	653	1374	1840	1454	1302	1569	1516	1079	818	536	464	442	368	359	494	470	412	415	486	426	385	316	377	330	294
1387	21	399	2.1	39.9	93.7588	44.49275546	29	13	23	29	120	89	172	548	1166	1663	1431	1135	1559	1372	997	726	548	416	458	324	374	468	435	484	370	465	447	420	337	420	310	308
1388	22	399	2.2	39.9	93.7588	44.59525238	9	20	13	46	94	122	248	645	1362	1818	1466	1152	1630	1497	1042	819	549	484	398	362	351	455	456	447	396	455	437	390	381	357	417	325
1389	23	399	2.3	39.9	93.7588	44.6977493	0	0	0	13	49	95	176	602	1265	1813	1281	1244	1541	1408	1050	670	511	392	377	351	445	456	422	361	366	433	339	384	414	337	356	358
1390	24	399	2.4	39.9	93.7588	44.80024622	30	35	41	53	45	122	176	582	1293	1773	1578	1318	1571	1704	1078	735	563	459	496	314	391	432	425	434	473	492	475	380	405	348	370	371
1391	25	399	2.5	39.9	93.7588	44.90274315	0	3	16	57	81	124	168	559	1181	1741	1413	1189	1590	1433	1016	778	603	498	398	386	357	458	458	400	451	419	434	420	354	376	416	322
1392	26	399	2.6	39.9	93.7588	45.00524007	17	9	0	23	48	85	192	625	1289	1719	1466	1241	1567	1431	1110	754	656	500	414	415	350	404	483	417	283	531	393	419	326	414	349	335
1393	27	399	2.7	39.9	93.7588	45.10773699	23	24	63	92	112	139	213	706	1276	1802	1574	1174	1548	1548	1142	651	549	463	445	398	407	468	458	443	453	480	436	481	416	390	372	358
1394	28	399	2.8	39.9	93.7588	45.21023391	0	1	15	24	45	104	179	616	1252	1728	1466	1179	1660	1532	1101	757	567	451	514	395	384	462	383	388	408	514	438	423	383	408	380	303
1395	29	399	2.9	39.9	93.7588	45.31273083	16	9	26	42	97	68	182	563	1204	1903	1307	1201	1527	1420	987	765	575	425	404	424	418	419	558	458	452	438	446	369	347	385	420	364
1396	30	399	3	39.9	93.7588	45.41522776	14	19	27	53	117	106	205	601	1228	1697	1523	1182	1605	1623	1020	705	565	435	426	453	429	456	437	387	438	517	479	486	363	357	372	358
1397	31	399	3.1	39.9	93.7588	45.51772468	14	2	13	50	96	99	147	541	1210	1676	1318	1180	1390	1433	1018	758	536	432	426	406	363	454	452	439	412	427	488	441	367	367	377	316
1398	32	399	3.2	39.9	93.7588	45.6202216	17	17	57	44	88	159	165	645	1233	1729	1386	1219	1691	1554	1087	764	694	501	410	403	449	485	471	514	436	521	380	444	315	404	451	341
1399	33	399	3.3	39.9	93.7588	45.72271852	0	15	59	57	76	156	192	510	1348	1743	1302	1097	1501	1496	1022	768	585	461	469	385	439	443	411	443	378	441	360	390	384	396	347	286
1400	34	399	3.4	39.9	93.7588	45.82521545	34	11	23	47	78	134	188	492	1374	1754	1436	1154	1610	1386	1113	720	525	446	396	418	379	401	474	413	436	461	427	425	294	364	438	346
1401	35	399	3.5	39.9	93.7588	45.92771237	49	41	28	50	69	118	181	585	1105	1743	1457	1162	1549	1385	891	678	559	472	406	370	439	405	463	436	406	451	414	399	351	379	355	317
1402	36	399	3.6	39.9	93.7588	46.03020929	16	19	28	46	110	81	209	693	1344	1614	1321	1101	1451	1476	1097	807	574	504	373	383	531	446	410	450	496	524	415	403	329	352	427	372
1403	37	399	3.7	39.9	93.7588	46.13270621	19	11	22	81	105	106	172	507	1225	1642	1276	1179	1439	1475	1100	704	498	368	439	374	426	401	433	406	360	433	467	333	355	327	363	379
1404	38	399	3.8	39.9	93.7588	46.23520313	58	52	37	67	66	138	187	588	1253	1715	1558	1211	1415	1360	1068	656	585	435	452	374	484	489	437	421	395	548	486	420	351	408	407	384
1405	39	399	3.9	39.9	93.7588	46.33770006	1	12	13	23	42	74	145	529	1081	1661	1337	1068	1533	1431	935	617	504	354	361	369	470	444	391	452	420	427	474	372	278	341	350	329
1406	40	399	4	39.9	93.7588	46.44019698	0	5	28	27	26	103	201	584	1130	1666	1362	1167	1468	1550	995	714	509	435	460	371	331	377	427	472	347	463	322	464	418	374	368	276
1407	41	399	4.1	39.9	93.7588	46.5426939	18	7	51	45	83	145	175	509	1210	1735	1306	1154	1530	1375	877	716	563	436	485	390	422	497	362	438	399	381	434	372	401	389	350	386
1408	42	399	4.2	39.9	93.7588	46.64519082	32	20	44	62	82	93	190	587	1217	1704	1312	1038	1524	1426	1035	717	467	421	467	343	437	446	432	411	453	449	406	407	353	354	393	271
1409	43	399	4.3	39.9	93.7588	46.74768775	7	18	40	19	81	121	126	548	1125	1578	1332	1146	1435	1460	971	648	516	530	405	356	407	381	421	500	414	444	359	390	376	347	409	284
1410	44	399	4.4	39.9	93.7588	46.85018467	12	12	26	36	74	124	144	529	1138	1721	1316	1042	1401	1328	958	703	463	435	424	356	456	379	455	430	426	501	498	432	396	352	362	377
1411	45	399	4.5	39.9	93.7588	46.95268159	0	0	6	23	52	90	117	537	1093	1716	1298	1129	1520	1250	908	675	526	355	334	327	340	405	458	421	443	427	500	417	392	287	368	324
1412	46	399	4.6	39.9	93.7588	47.05517851	0	0	19	35	51	71	176	503	1116	1637	1340	1079	1476	1403	933	753	527	399	404	412	359	392	406	423	369	424	463	391	325	381	339	283
1413	47	399	4.7	39.9	93.7588	47.15767543	13	12	26	31	51	104	169	581	1129	1514	1305	1109	1420	1365	959	670	504	434	423	433	409	365	384	407	380	425	464	414	340	406	349	306
1414	48	399	4.8	39.9	93.7588	47.26017236	17	5	22	21	77	113	160	520	1146	1644	1278	1119	1534	1377	956	715	467	390	384	342	424	429	431	418	449	502	422	393	396	389	380	314
1415	49	399	4.9	39.9	93.7588	47.36266928	13	15	27	51	61	104	157	521	1082	1679	1222	1037	1336	1337	1015	710	502	383	444	349	371	457	396	459	403	477	443	419	306	381	336	336
1416	50	399	5	39.9	93.7588	47.4651662	41	25	22	39	43	98	156	479	1204	1483	1327	1102	1573	1413	992	672	555	475	397	402	407	443	459	459	435	483	413	467	335	390	379	348
1417	51	399	5.1	39.9	93.7588	47.56766312	23	6	31	28	82	78	151	475	1178	1572	1321	978	1369	1304	894	678	534	448	345	303	357	441	503	399	398	424	445	383	260	367	368	309
1418	52	399	5.2	39.9	93.7588	47.67016005	0	0	18	24	40	65	131	507	1176	1750	1433	1096	1455	1396	1012	701	585	429	377	363	419	437	484	367	432	537	469	414	391	312	360	288
1419	53	399	5.3	39.9	93.7588	47.77265697	0	0	0	0	29	64	169	493	1083	1603	1398	1131	1429	1256	1008	640	385	437	338	335	332	433	394	430	398	424	434	408	259	306	319	281
1420	54	399	5.4	39.9	93.7588	47.87515389	17	29	17	56	94	112	156	542	1090	1804	1380	1100	1587	1416	907	741	556	453	466	370	347	448	414	410	415	466	420	418	349	342	341	291
1421	55	399	5.5	39.9	93.7588	47.97765081	0	0	0	1	55	81	149	525	1151	1535	1208	1042	1381	1357	983	683	675	434	404	359	427	420	415	327	287	344	383	316	340	267	325	252
1422	56	399	5.6	39.9	93.7588	48.08014773	0	2	40	49	64	85	144	587	1171	1712	1419	1164	1456	1453	1024	774	499	386	413	400	379	369	472	451	423	410	427	366	282	331	319	315
1423	57	399	5.7	39.9	93.7588	48.18264466	0	0	0	17	46	59	114	397	1148	1569	1284	1062	1527	1333	886	643	469	331	351	329	340	312	335	398	373	403	343	410	312	332	342	320
1424	58	399	5.8	39.9	93.7588	48.28514158	20	8	32	32	60	125	141	468	1000	1430	1342	1061	1416	1345	1006	737	578	467	402	357	348	457	435	460	376	419	403	326	340	335	365	270
1425	59	399	5.9	39.9	93.7588	48.3876385	0	0	25	29	67	96	152	499	1115	1697	1287	1059	1348	1174	991	650	507	447	405	312	338	360	376	415	364	397	371	368	254	364	263	283
1426	60	399	6	39.9	93.7588	48.49013542	20	1	27	38	61	73	174	575	1093	1655	1364	1094	1437	1405	1143	642	446	409	378	332	400	396	415	407	349	420	374	345	307	328	307	255
1427	61	399	6.1	39.9	93.7588	48.59263235	12	10	46	40	49	82	98	530	1049	1560	1275	1045	1362	1266	894	667	433	389	365	330	350	377	432	343	401	374	361	375	311	279	273	228
1428	62	399	6.2	39.9	93.7588	48.69512927	7	1	11	9	69	100	161	453	1160	1608	1308	929	1361	1222	985	690	440	399	420	344	356	359	379	331	368	336	333	376	333	318	266	237
1429	63	399	6.3	39.9	93.7588	48.79762619	12	19	23	35	61	88	120	468	1191	1607	1220	977	1318	1225	948	618	398	348	362	297	390	359	334	342	308	315	363	317	304	290	299	232
1430	64	399	6.4	39.9	93.7588	48.90012311	51	13	24	54	72	110	132	498	1089	1675	1272	998	1416	1354	1032	600	462	342	340	349	386	338	433	432	342	401	367	313	346	347	324	275
1431	65	399	6.5	39.9	93.7588	49.00262003	16	6	31	24	75	125	154	539	1145	1538	1328	1110	1396	1228	940	606	411	384	346	355	342	403	425	405	331	355	389	346	283	361	328	310
1432	66	399	6.6	39.9	93.7588	49.10511696	19	3	30	59	77	90	147	623	1087	1718	1353	997	1314	1441	875	605	378	391	361	325	331	410	377	385	347	430	334	361	328	305	365	263
1433	67	399	6.7	39.9	93.7588	49.20761388	23	18	40	65	96	105	185	475	1075	1569	1211	1060	1346	1344	905	763	518	330	313	315	417	336	338	398	393	374	415	387	306	288	378	259
1434	68	399	6.8	39.9	93.7588	49.3101108	7	0	7	27	54	115	146	526	1063	1578	1240	1006	1437	1352	972	666	466	429	376	317	376	360	381	374	378	381	329	339	308	309	296	291
1435	69	399	6.9	39.9	93.7588	49.41260772	27	26	25	58	81	80	147	480	1084	1528	1179	1039	1151	1239	967	641	517	426	375	333	357	344	340	434	393	468	382	372	292	343	330	282
1436	70	399	7	39.9	93.7588	49.51510465	2	0	17	4	64	64	126	582	1066	1609	1265	1039	1443	1328	953	648	524	408	288	346	314	377	419	432	418	347	439	350	289	305	276	280
1437	71	399	7.1	39.9	93.7588	49.61760157	4	7	33	36	67	99	174	565	1193	1506	1273	1070	1383	1205	902	619	504	445	392	371	349	400	377	345	403	365	355	362	263	339	309	271
1438	72	399	7.2	39.9	93.7588	49.72009849	34	27	61	51	87	111	158	467	1119	1561	1280	939	1363	1225	1064	707	506	468	393	338	368	400	413	366	424	411	409	419	394	331	335	305
1439	73	399	7.3	39.9	93.7588	49.82259541	15	15	23	23	73	163	160	617	1190	1493	1375	953	1387	1291	963	636	485	442	365	378	416	439	399	339	326	399	314	349	320	293	263	270
1440	74	399	7.4	39.9	93.7588	49.92509233	16	20	29	50	87	124	130	523	1157	1699	1401	1113	1347	1366	980	678	448	408	366	433	300	407	383	386	340	451	357	407	324	338	400	383
1441	75	399	7.5	39.9	93.7588	50.02758926	32	5	16	41	37	83	120	503	1117	1557	1146	1062	1387	1177	1009	634	480	391	362	372	410	386	311	369	386	276	348	296	282	306	244	261
1442	76	399	7.6	39.9	93.7588	50.13008618	16	19	29	50	103	147	173	537	1032	1577	1398	1016	1358	1288	1076	704	550	475	387	305	352	369	454	439	440	367	389	381	344	297	342	351
1443	77	399	7.7	39.9	93.7588	50.2325831	26	26	10	19	91	77	176	586	1139	1600	1250	1102	1301	1305	954	691	517	391	383	306	376	468	409	422	384	481	460	377	310	304	324	297
1444	78	399	7.8	39.9	93.7588	50.33508002	38	30	27	63	84	163	248	592	1203	1641	1424	1211	1524	1587	1148	879	678	554	434	508	492	571	561	527	615	606	565	469	466	441	395	324
1445	79	399	7.9	39.9	93.7588	50.43757694	0	7	3	26	77	118	177	520	1087	1564	1343	1051	1356	1379	1062	767	566	483	425	373	492	386	414	472	466	442	465	406	367	419	359	313
1446	80	399	8	39.9	93.7588	50.54007387	13	3	9	30	77	82	143	581	1252	1722	1422	1324	1547	1477	1143	758	596	556	501	457	471	452	472	536	412	506	506	420	353	382	410	285
1447	81	399	8.1	39.9	93.7588	50.64257079	27	20	27	25	83	123	210	621	1299	1630	1487	1121	1400	1346	912	764	568	489	449	400	429	468	452	487	509	471	432	394	351	387	408	299
1448	82	399	8.2	39.9	93.7588	50.74506771	23	11	34	25	36	90	158	535	1292	1783	1389	1056	1522	1333	1016	708	491	419	459	465	428	450	500	437	410	430	354	432	367	328	345	314
1449	83	399	8.3	39.9	93.7588	50.84756463	0	0	25	23	43	62	138	481	1025	1591	1353	1205	1517	1440	1003	793	550	395	437	365	424	428	413	431	399	411	505	472	375	343	328	255
1450	84	399	8.4	39.9	93.7588	50.95006156	21	17	32	69	74	119	186	497	1168	1695	1362	1171	1571	1341	1039	626	532	445	522	423	508	444	372	480	436	466	513	348	347	383	339	264
1451	85	399	8.5	39.9	93.7588	51.05255848	5	0	2	33	77	83	164	572	1145	1749	1431	1104	1366	1347	949	777	559	409	471	342	367	432	457	460	372	455	391	394	339	389	328	307
1452	86	399	8.6	39.9	93.7588	51.1550554	0	11	33	53	74	102	179	665	1159	1799	1364	1147	1529	1392	1002	629	521	513	468	410	471	438	462	519	375	426	427	472	330	347	379	307
1453	87	399	8.7	39.9	93.7588	51.25755232	24	15	32	40	89	102	156	600	1182	1605	1265	1138	1478	1499	1005	744	550	452	467	377	428	442	376	445	431	484	407	380	364	399	343	291
1454	88	399	8.8	39.9	93.7588	51.36004924	16	22	37	40	83	99	143	593	1264	1904	1463	1255	1477	1435	980	674	558	430	406	469	444	366	416	410	444	449	444	374	348	420	337	299
1455	89	399	8.9	39.9	93.7588	51.46254617	7	0	8	21	87	96	131	582	1352	1732	1432	1188	1530	1345	979	740	587	413	446	383	479	477	453	503	341	429	412	431	374	407	369	366
1456	90	399	9	39.9	93.7588	51.56504309	12	18	21	27	46	122	160	611	1323	1910	1438	1279	1515	1505	1108	744	540	436	503	420	539	484	446	510	468	499	432	395	366	360	395	280
1457	91	399	9.1	39.9	93.7588	51.66754001	5	25	19	68	117	129	194	623	1332	1841	1455	1239	1539	1347	992	677	595	443	452	454	431	476	506	491	468	520	508	415	402	443	469	312
1458	92	399	9.2	39.9	93.7588	51.77003693	2	0	22	85	63	98	156	593	1282	1860	1522	1280	1596	1534	1044	890	564	478	448	373	390	463	496	462	457	542	419	464	349	404	472	377
1459	93	399	9.3	39.9	93.7588	51.87253386	26	16	24	81	64	90	142	696	1286	1897	1518	1163	1635	1573	1278	782	575	563	559	366	430	559	438	450	533	415	432	420	376	327	352	344
1460	94	399	9.4	39.9	93.7588	51.97503078	0	4	8	45	66	116	156	719	1489	2005	1659	1288	1765	1660	1180	864	560	472	523	441	421	498	523	463	372	499	528	405	444	390	512	376
1461	95	399	9.5	39.9	93.7588	52.0775277	8	6	29	40	60	160	235	704	1379	2021	1801	1429	1793	1737	1207	930	754	614	591	531	519	611	597	558	562	600	549	515	441	480	421	417
1462	96	399	9.6	39.9	93.7588	52.18002462	0	22	28	39	91	117	178	680	1406	2332	1776	1505	2063	1722	1175	964	753	629	503	526	461	580	693	612	553	612	522	527	457	530	488	345
1463	97	399	9.7	39.9	93.7588	52.28252154	29	21	66	90	121	174	223	790	1448	2053	1708	1299	1800	1793	1189	930	623	562	545	499	542	548	540	549	551	535	524	510	481	454	485	391
1464	98	399	9.8	39.9	93.7588	52.38501847	37	9	29	61	116	164	273	826	1789	2256	1766	1473	1774	1721	1312	881	658	619	543	503	539	617	546	604	588	533	618	531	427	461	442	419
1465	99	399	9.9	39.9	93.7588	52.48751539	15	15	31	61	114	164	222	834	1486	2230	1747	1365	1703	1736	1196	897	725	609	489	399	522	603	569	618	604	642	582	500	443	490	431	397
1466	100	399	10	39.9	93.7588	52.59001231	25	42	43	81	128	123	258	779	1758	2442	1848	1609	2109	1996	1363	962	787	544	549	549	531	576	594	589	589	541	549	552	502	533	501	358
1467	101	399	10.1	39.9	93.7588	52.69250923	11	6	26	42	91	133	264	712	1663	2126	1843	1580	1923	1911	1197	947	657	577	598	478	539	624	574	611	541	532	535	463	484	517	483	420
1468	102	399	10.2	39.9	93.7588	52.79500616	10	22	45	44	149	161	234	927	1849	2470	2036	1626	2157	2162	1403	969	783	621	680	617	686	649	724	717	613	672	625	536	486	518	508	459
1469	103	399	10.3	39.9	93.7588	52.89750308	14	22	31	90	135	196	271	909	1741	2381	2100	1670	2217	2259	1441	1081	688	684	714	629	610	637	609	616	693	746	601	599	521	490	554	426
1470	104	399	10.4	39.9	93.7588	53	27	37	62	84	116	169	302	841	2064	2783	2262	1990	2614	2327	1593	1283	1026	871	935	778	866	869	855	866	757	820	774	729	610	585	531	531
1471	0	398	0	39.8	93.7589	42.34032009	0	0	44	32	70	169	222	643	1325	1898	1427	1286	1545	1538	1067	776	567	452	505	411	498	500	448	562	478	481	428	409	404	455	354	327
1472	1	398	0.1	39.8	93.7589	42.44281701	16	27	23	63	107	140	198	636	1382	1841	1530	1229	1551	1597	1106	769	667	498	458	406	462	507	453	468	457	371	471	470	349	394	424	362
1473	2	398	0.2	39.8	93.7589	42.54531394	22	3	24	48	102	189	214	580	1291	1957	1494	1223	1557	1592	1109	832	655	558	578	416	389	524	451	487	471	517	527	380	385	387	389	314
1474	3	398	0.3	39.8	93.7589	42.64781086	24	16	30	68	115	147	158	657	1320	1778	1383	1200	1580	1431	1152	866	611	472	481	434	491	460	454	474	436	552	505	473	419	467	460	402
1475	4	398	0.4	39.8	93.7589	42.75030778	11	5	21	48	80	118	212	702	1352	1680	1581	1307	1578	1474	1187	758	608	493	453	397	471	499	406	453	395	481	423	471	355	470	428	324
1476	5	398	0.5	39.8	93.7589	42.8528047	5	17	37	41	90	132	183	637	1174	1975	1544	1118	1556	1449	1119	769	635	534	476	485	446	498	489	505	478	460	404	388	398	428	369	276
1477	6	398	0.6	39.8	93.7589	42.95530162	0	0	0	30	18	94	172	453	1316	1842	1508	1258	1634	1577	1112	698	552	485	481	435	455	523	394	495	427	455	487	400	351	473	407	317
1478	7	398	0.7	39.8	93.7589	43.05779855	3	21	15	21	54	105	167	523	1205	1731	1486	1259	1534	1301	1181	746	581	450	489	369	441	481	404	473	444	468	430	378	388	399	354	312
1479	8	398	0.8	39.8	93.7589	43.16029547	21	22	19	64	94	130	177	557	1312	1750	1631	1197	1520	1618	1114	815	552	466	515	372	433	420	476	448	369	422	425	507	415	361	428	372
1480	9	398	0.9	39.8	93.7589	43.26279239	0	0	17	31	53	130	161	653	1202	1656	1526	1192	1596	1441	996	746	620	478	487	370	457	510	437	417	456	431	486	402	383	412	360	303
1481	10	398	1	39.8	93.7589	43.36528931	20	9	25	52	108	129	240	571	1282	1728	1479	1259	1586	1499	1067	768	628	455	414	376	468	453	479	404	397	568	397	424	362	437	397	374
1482	11	398	1.1	39.8	93.7589	43.46778623	2	20	38	32	72	104	149	638	1155	1820	1364	1165	1539	1436	1007	770	535	407	426	370	428	441	459	470	390	434	420	364	361	304	383	336
1483	12	398	1.2	39.8	93.7589	43.57028316	33	32	37	65	103	118	200	514	1307	1824	1409	1279	1740	1522	1122	692	575	477	510	402	488	547	472	468	481	510	433	370	407	415	414	354
1484	13	398	1.3	39.8	93.7589	43.67278008	0	0	0	8	31	59	110	592	1182	1640	1358	1162	1516	1571	1071	770	509	459	395	344	398	449	427	443	292	388	411	319	284	399	311	255
1485	14	398	1.4	39.8	93.7589	43.775277	16	24	27	39	68	110	221	691	1260	1781	1479	1240	1649	1590	1170	791	608	492	411	364	467	509	443	479	393	454	482	427	329	423	420	343
1486	15	398	1.5	39.8	93.7589	43.87777392	33	29	27	33	105	134	210	660	1274	1885	1408	1112	1559	1249	1056	712	597	414	399	411	446	460	391	415	383	512	473	426	392	365	306	293
1487	16	398	1.6	39.8	93.7589	43.98027085	10	12	17	34	73	132	209	675	1287	1666	1533	1256	1628	1669	1063	730	539	488	449	432	404	408	409	442	423	380	373	349	372	390	387	307
1488	17	398	1.7	39.8	93.7589	44.08276777	37	5	43	37	105	104	193	559	1372	1826	1416	1216	1662	1567	1051	780	537	508	396	390	487	479	404	439	449	522	393	368	379	331	426	358
1489	18	398	1.8	39.8	93.7589	44.18526469	0	9	24	66	82	153	154	562	1291	1902	1561	1237	1548	1532	1125	765	578	483	463	391	429	395	449	433	454	419	522	426	342	364	406	385
1490	19	398	1.9	39.8	93.7589	44.28776161	0	0	0	10	85	119	161	609	1345	1691	1390	1101	1501	1431	1018	651	421	374	431	403	329	441	435	353	345	411	418	350	307	322	375	341
1491	20	398	2	39.8	93.7589	44.39025853	12	11	35	49	69	122	172	602	1184	1823	1448	1311	1613	1525	1007	751	530	419	477	383	422	433	446	496	385	484	490	406	339	379	357	342
1492	21	398	2.1	39.8	93.7589	44.49275546	13	0	26	34	106	150	156	654	1181	1780	1431	1177	1477	1494	1053	763	513	459	423	396	427	403	445	413	350	440	434	422	366	368	402	294
1493	22	398	2.2	39.8	93.7589	44.59525238	6	11	14	31	106	70	152	648	1158	1622	1411	1321	1666	1454	1105	807	538	484	352	349	375	464	405	372	372	469	387	464	377	303	339	322
1494	23	398	2.3	39.8	93.7589	44.6977493	19	3	24	58	100	124	169	596	1307	1851	1380	1117	1628	1443	1027	722	506	493	399	393	405	405	404	454	411	434	389	342	368	390	369	358
1495	24	398	2.4	39.8	93.7589	44.80024622	4	4	20	40	68	145	203	534	1243	1858	1474	1332	1623	1390	1229	743	575	446	394	295	397	469	429	437	354	425	402	369	384	414	321	316
1496	25	398	2.5	39.8	93.7589	44.90274315	0	0	9	40	66	133	186	558	1140	1786	1392	1067	1619	1452	1017	708	547	480	446	348	474	409	466	418	415	395	379	323	307	390	305	339
1497	26	398	2.6	39.8	93.7589	45.00524007	2	13	35	33	65	114	170	628	1343	1620	1634	1215	1659	1610	1058	760	611	466	498	385	422	443	459	451	444	429	515	390	344	430	323	332
1498	27	398	2.7	39.8	93.7589	45.10773699	37	37	38	33	92	129	182	610	1127	1685	1444	1132	1412	1374	1195	762	571	419	420	371	417	448	453	483	425	472	453	450	342	308	342	303
1499	28	398	2.8	39.8	93.7589	45.21023391	13	31	12	42	65	121	187	655	1158	1796	1450	1053	1555	1568	1134	666	513	505	464	450	420	436	482	492	448	463	494	437	326	376	386	361
1500	29	398	2.9	39.8	93.7589	45.31273083	32	19	32	62	93	121	161	532	1250	1591	1441	1077	1515	1394	1098	716	614	497	431	438	417	440	453	501	425	404	390	420	326	435	412	337
1501	30	398	3	39.8	93.7589	45.41522776	17	0	27	42	73	157	165	552	1249	1571	1441	1216	1669	1562	1135	767	578	514	443	364	411	471	385	365	346	499	397	428	338	401	410	281
1502	31	398	3.1	39.8	93.7589	45.51772468	40	27	4	33	57	67	191	584	1089	1591	1537	1190	1648	1493	916	697	607	428	445	389	419	414	368	567	365	518	415	393	303	331	287	245
1503	32	398	3.2	39.8	93.7589	45.6202216	0	0	26	18	97	94	191	660	1227	1674	1461	1231	1520	1606	1106	684	591	518	423	362	416	482	466	475	391	438	462	414	375	341	345	347
1504	33	398	3.3	39.8	93.7589	45.72271852	5	4	19	21	48	122	210	617	1183	1600	1386	1140	1578	1412	1103	744	534	492	463	407	396	477	462	435	414	455	356	370	346	360	408	326
1505	34	398	3.4	39.8	93.7589	45.82521545	14	5	23	29	94	119	185	521	1032	1785	1495	1220	1577	1484	1109	788	527	497	453	407	321	421	420	582	482	490	427	452	372	399	426	361
1506	35	398	3.5	39.8	93.7589	45.92771237	18	18	23	24	61	97	167	576	1200	1724	1404	1129	1494	1456	1019	691	553	461	406	459	430	448	461	432	432	454	493	391	340	343	389	329
1507	36	398	3.6	39.8	93.7589	46.03020929	24	20	34	36	70	118	173	632	1273	1656	1430	1228	1479	1582	1044	702	600	538	419	326	430	443	479	458	426	442	426	459	431	413	419	322
1508	37	398	3.7	39.8	93.7589	46.13270621	15	29	32	52	116	143	181	557	1105	1627	1359	1059	1559	1433	968	706	576	455	390	402	466	452	420	479	437	442	425	451	403	389	404	358
1509	38	398	3.8	39.8	93.7589	46.23520313	8	7	26	26	68	120	144	600	1217	1632	1455	1186	1404	1356	953	721	463	405	418	397	452	429	408	384	431	451	445	381	356	386	396	340
1510	39	398	3.9	39.8	93.7589	46.33770006	24	5	8	36	66	122	144	550	1136	1674	1317	1123	1337	1390	1008	682	551	352	395	336	375	411	450	421	394	485	415	347	336	377	295	307
1511	40	398	4	39.8	93.7589	46.44019698	0	0	39	17	100	108	139	542	1110	1604	1440	1033	1449	1362	1109	664	552	412	412	356	336	362	407	374	403	482	401	412	340	342	328	215
1512	41	398	4.1	39.8	93.7589	46.5426939	0	0	7	32	42	55	135	515	1050	1693	1395	1136	1369	1326	916	687	494	372	387	432	300	347	387	385	462	502	419	444	363	306	388	316
1513	42	398	4.2	39.8	93.7589	46.64519082	0	0	13	0	31	60	147	481	1202	1771	1450	1156	1435	1420	1136	705	514	472	415	331	370	427	394	400	433	351	425	380	334	349	401	339
1514	43	398	4.3	39.8	93.7589	46.74768775	24	26	21	28	84	103	144	508	1254	1515	1318	1105	1348	1331	934	686	589	446	387	392	442	494	426	490	387	447	353	458	317	402	360	302
1515	44	398	4.4	39.8	93.7589	46.85018467	25	0	23	36	44	132	130	576	1130	1772	1401	1092	1432	1449	1126	644	524	396	424	366	483	448	385	382	471	455	431	393	368	357	374	377
1516	45	398	4.5	39.8	93.7589	46.95268159	0	2	14	19	77	80	153	574	1180	1641	1312	1100	1365	1276	923	614	550	452	380	342	449	326	402	346	353	373	431	425	304	330	355	351
1517	46	398	4.6	39.8	93.7589	47.05517851	22	17	47	56	89	136	184	595	1221	1602	1499	1116	1448	1402	974	716	507	459	381	339	414	437	425	410	358	438	424	435	420	321	353	382
1518	47	398	4.7	39.8	93.7589	47.15767543	9	21	33	38	61	92	153	562	1015	1702	1302	1044	1450	1353	937	714	470	409	350	384	384	437	417	355	403	474	430	375	383	344	304	350
1519	48	398	4.8	39.8	93.7589	47.26017236	0	5	17	12	3	60	113	550	1179	1626	1410	1115	1385	1381	1048	578	467	350	397	368	490	366	370	353	397	384	336	360	344	332	388	332
1520	49	398	4.9	39.8	93.7589	47.36266928	19	11	15	38	57	116	159	530	1217	1573	1397	1171	1347	1194	993	730	419	390	387	348	421	386	403	445	359	422	461	453	425	330	365	303
1521	50	398	5	39.8	93.7589	47.4651662	1	6	18	60	53	90	184	537	1283	1699	1331	1255	1558	1285	1030	760	489	432	393	386	366	431	500	480	437	502	433	422	312	390	374	357
1522	51	398	5.1	39.8	93.7589	47.56766312	29	26	39	40	115	97	143	617	1185	1617	1339	1099	1495	1335	897	657	512	417	416	348	440	486	422	375	374	457	389	402	443	359	324	292
1523	52	398	5.2	39.8	93.7589	47.67016005	0	1	14	35	58	103	120	525	946	1692	1319	1144	1424	1416	1066	634	438	404	424	411	458	414	397	432	371	433	405	416	412	319	366	302
1524	53	398	5.3	39.8	93.7589	47.77265697	0	2	6	20	6	79	161	515	1099	1538	1254	1128	1388	1250	1079	624	502	410	428	343	330	418	431	438	404	403	350	307	276	324	337	226
1525	54	398	5.4	39.8	93.7589	47.87515389	20	1	37	66	79	64	209	604	1187	1746	1309	1174	1489	1394	969	675	600	441	395	401	379	441	378	435	398	410	355	415	303	391	425	303
1526	55	398	5.5	39.8	93.7589	47.97765081	18	21	21	45	65	106	136	592	1183	1632	1331	1051	1287	1386	960	757	568	404	408	341	367	461	390	360	439	412	411	370	350	323	357	308
1527	56	398	5.6	39.8	93.7589	48.08014773	27	2	42	61	75	114	216	612	1274	1714	1377	1164	1363	1352	995	658	555	465	361	396	416	449	432	393	378	415	474	375	403	389	343	351
1528	57	398	5.7	39.8	93.7589	48.18264466	11	11	35	62	94	86	149	519	1106	1712	1221	1118	1438	1273	914	718	497	403	369	328	409	440	438	301	378	434	324	337	355	355	320	348
1529	58	398	5.8	39.8	93.7589	48.28514158	12	6	24	52	59	89	143	568	1116	1522	1264	1040	1473	1348	1001	665	525	429	354	397	363	400	442	437	350	452	410	359	301	394	379	282
1530	59	398	5.9	39.8	93.7589	48.3876385	25	10	17	32	79	74	107	579	1298	1695	1189	1042	1371	1393	943	650	589	404	402	307	405	463	395	418	386	425	382	423	340	305	282	289
1531	60	398	6	39.8	93.7589	48.49013542	31	14	24	44	81	109	193	500	1179	1527	1240	1115	1351	1369	923	690	464	421	450	346	417	374	418	437	368	426	375	407	346	359	349	300
1532	61	398	6.1	39.8	93.7589	48.59263235	19	12	33	35	60	86	160	508	1161	1660	1266	1018	1369	1275	939	665	481	366	311	309	311	368	315	442	303	430	349	416	289	305	329	226
1533	62	398	6.2	39.8	93.7589	48.69512927	1	5	11	28	55	116	170	520	1170	1519	1490	1086	1374	1266	914	576	524	353	333	274	348	459	384	389	380	456	378	375	314	391	313	250
1534	63	398	6.3	39.8	93.7589	48.79762619	25	13	30	42	76	90	158	468	1057	1433	1377	993	1322	1246	866	643	461	442	302	336	368	337	378	365	374	391	316	374	368	337	257	319
1535	64	398	6.4	39.8	93.7589	48.90012311	8	22	10	41	121	102	196	580	1129	1677	1330	909	1403	1467	881	714	481	411	365	327	345	369	396	414	428	375	393	350	367	335	363	288
1536	65	398	6.5	39.8	93.7589	49.00262003	20	24	34	46	61	109	155	442	1050	1494	1164	1130	1266	1307	904	647	507	325	379	397	376	396	351	375	389	377	367	349	308	323	281	287
1537	66	398	6.6	39.8	93.7589	49.10511696	0	0	0	6	84	124	151	517	1125	1483	1330	1083	1516	1385	900	595	496	478	303	296	368	409	278	401	414	424	319	344	309	335	337	265
1538	67	398	6.7	39.8	93.7589	49.20761388	17	30	17	50	103	106	157	459	1123	1692	1306	1047	1520	1306	971	612	501	366	425	323	371	404	365	369	355	384	405	429	377	390	310	285
1539	68	398	6.8	39.8	93.7589	49.3101108	6	9	50	56	76	113	149	529	1212	1679	1362	1114	1452	1369	954	664	504	455	386	314	309	333	353	330	363	443	408	295	313	317	380	262
1540	69	398	6.9	39.8	93.7589	49.41260772	7	7	43	51	84	74	128	563	1027	1534	1273	1129	1363	1353	1003	693	505	362	410	301	314	434	442	392	386	454	347	356	289	320	290	285
1541	70	398	7	39.8	93.7589	49.51510465	57	47	12	43	52	96	122	481	1045	1553	1442	1114	1448	1363	1033	722	518	420	407	346	344	409	353	459	356	398	425	368	311	311	387	373
1542	71	398	7.1	39.8	93.7589	49.61760157	3	0	28	30	44	79	132	532	1135	1519	1228	1112	1456	1327	918	673	505	357	460	317	307	340	369	355	376	407	392	336	319	280	319	266
1543	72	398	7.2	39.8	93.7589	49.72009849	3	5	29	37	73	62	140	515	1193	1591	1426	1020	1325	1300	970	654	478	422	461	325	310	354	337	421	363	403	466	357	328	365	305	334
1544	73	398	7.3	39.8	93.7589	49.82259541	18	6	33	38	53	105	206	571	1158	1683	1336	1004	1447	1258	891	599	444	432	340	336	362	443	348	363	396	415	354	358	343	320	287	298
1545	74	398	7.4	39.8	93.7589	49.92509233	25	25	28	32	89	95	184	580	1091	1652	1273	1089	1339	1442	930	632	526	469	376	328	394	414	431	424	436	417	450	375	393	335	331	300
1546	75	398	7.5	39.8	93.7589	50.02758926	16	20	42	31	54	75	130	476	1110	1532	1291	1032	1289	1397	939	627	490	372	394	379	334	386	427	416	376	432	367	316	336	342	282	287
1547	76	398	7.6	39.8	93.7589	50.13008618	25	22	14	29	77	93	130	488	1141	1417	1264	902	1368	1286	984	640	527	386	428	295	413	454	330	403	403	385	352	344	303	265	376	306
1548	77	398	7.7	39.8	93.7589	50.2325831	13	9	20	22	57	102	135	576	1103	1630	1256	1151	1436	1358	952	666	463	426	431	363	385	453	367	494	379	377	409	320	317	342	308	258
1549	78	398	7.8	39.8	93.7589	50.33508002	16	17	21	45	96	146	210	588	1168	1851	1452	1185	1528	1278	942	773	620	492	499	490	522	587	417	533	484	443	483	458	392	421	410	331
1550	79	398	7.9	39.8	93.7589	50.43757694	0	7	24	21	43	121	203	597	1148	1644	1302	1110	1478	1392	966	714	543	459	497	379	510	490	474	536	430	470	450	401	344	310	338	316
1551	80	398	8	39.8	93.7589	50.54007387	0	1	18	19	49	94	135	580	1177	1692	1368	1195	1621	1547	1150	837	708	504	515	432	440	513	525	508	412	541	430	454	428	388	384	335
1552	81	398	8.1	39.8	93.7589	50.64257079	15	24	34	63	107	99	220	590	1263	1685	1412	1093	1571	1547	949	903	669	539	496	429	515	566	515	586	529	555	480	524	401	444	412	348
1553	82	398	8.2	39.8	93.7589	50.74506771	14	9	34	53	58	105	187	582	1143	1731	1435	1201	1616	1378	1105	849	571	546	474	502	475	501	557	597	492	493	550	508	412	429	437	348
1554	83	398	8.3	39.8	93.7589	50.84756463	25	22	39	36	25	121	174	598	1162	1744	1329	1025	1457	1440	967	714	474	455	494	309	463	458	351	431	452	444	456	429	384	395	399	385
1555	84	398	8.4	39.8	93.7589	50.95006156	0	8	25	33	73	93	152	514	1279	1571	1326	1267	1485	1411	1013	784	466	398	352	399	363	376	450	422	440	495	471	349	309	361	333	288
1556	85	398	8.5	39.8	93.7589	51.05255848	0	0	16	15	58	91	175	497	1164	1631	1444	1015	1535	1469	1003	687	548	431	414	342	432	475	439	439	358	415	424	380	328	321	260	340
1557	86	398	8.6	39.8	93.7589	51.1550554	18	11	0	0	37	78	96	576	1273	1754	1386	1195	1381	1286	1106	685	522	414	462	418	399	397	401	457	356	383	414	394	298	274	240	186
1558	87	398	8.7	39.8	93.7589	51.25755232	0	16	0	22	53	48	118	488	1134	1687	1372	1071	1479	1400	1021	802	556	494	390	348	392	485	457	415	367	434	365	304	360	306	271	212
1559	88	398	8.8	39.8	93.7589	51.36004924	0	5	18	47	79	99	188	593	1187	1765	1465	1227	1482	1562	1025	776	513	354	462	452	465	456	457	397	474	487	378	392	394	358	398	292
1560	89	398	8.9	39.8	93.7589	51.46254617	19	19	29	54	76	108	231	637	1281	1613	1444	1114	1472	1564	987	813	568	444	420	462	480	483	492	538	419	444	439	478	380	365	306	327
1561	90	398	9	39.8	93.7589	51.56504309	1	19	5	31	27	89	146	591	1344	1699	1398	1190	1601	1579	1176	800	597	390	428	428	424	375	461	425	397	484	430	354	370	336	394	335
1562	91	398	9.1	39.8	93.7589	51.66754001	20	13	23	42	71	76	197	628	1298	1989	1439	1222	1658	1459	1045	815	650	503	447	534	488	452	460	426	393	466	539	377	359	353	397	327
1563	92	398	9.2	39.8	93.7589	51.77003693	8	15	8	33	39	135	136	606	1486	1898	1663	1213	1599	1653	1043	846	565	425	489	501	473	470	503	512	409	542	446	446	468	425	368	377
1564	93	398	9.3	39.8	93.7589	51.87253386	16	20	32	64	110	107	142	557	1417	1776	1426	1239	1637	1484	1051	775	627	501	452	374	417	399	456	512	515	498	458	431	408	424	360	352
1565	94	398	9.4	39.8	93.7589	51.97503078	10	22	28	43	68	90	226	685	1419	2167	1719	1461	1732	1766	1228	862	701	597	568	511	550	535	515	664	513	527	503	494	418	421	455	408
1566	95	398	9.5	39.8	93.7589	52.0775277	11	21	37	42	104	155	196	719	1455	1997	1654	1508	1864	1634	1282	865	592	525	544	461	554	564	510	542	430	527	522	493	344	450	403	376
1567	96	398	9.6	39.8	93.7589	52.18002462	9	6	43	54	98	155	203	841	1592	2326	1779	1415	1916	1869	1350	829	670	617	551	468	543	604	506	629	546	677	529	530	427	456	438	374
1568	97	398	9.7	39.8	93.7589	52.28252154	9	34	41	37	91	139	201	735	1550	2209	1702	1462	1942	1772	1209	896	632	499	514	450	545	587	582	590	467	501	570	469	430	461	484	377
1569	98	398	9.8	39.8	93.7589	52.38501847	0	1	17	43	83	113	247	709	1388	2094	1963	1626	1751	1710	1328	917	644	627	592	602	626	508	624	655	573	611	469	551	443	488	399	359
1570	99	398	9.9	39.8	93.7589	52.48751539	20	21	24	41	127	151	275	754	1597	2316	1620	1567	2029	1790	1410	982	627	634	595	490	567	503	609	611	488	601	523	518	439	418	457	370
1571	100	398	10	39.8	93.7589	52.59001231	9	27	35	57	116	153	254	881	1735	2222	1811	1654	1999	1839	1281	1008	741	538	717	528	512	617	536	575	591	702	581	520	472	528	627	390
1572	101	398	10.1	39.8	93.7589	52.69250923	24	33	34	72	101	139	259	757	1619	2176	1979	1619	1884	2104	1394	1033	714	535	538	590	518	568	554	586	572	638	547	509	375	481	405	419
1573	102	398	10.2	39.8	93.7589	52.79500616	4	17	27	46	97	184	212	766	1730	2503	2158	1644	2083	2129	1478	1074	761	650	571	635	533	687	610	585	527	564	589	603	503	523	513	339
1574	103	398	10.3	39.8	93.7589	52.89750308	56	37	58	89	158	187	357	903	1962	2422	1992	1793	2103	1964	1615	1112	830	652	607	545	710	644	642	802	629	610	577	599	527	433	504	428
1575	104	398	10.4	39.8	93.7589	53	0	9	14	32	82	192	343	1045	1922	2738	2302	1769	2492	2278	1863	1347	980	965	916	813	933	903	819	807	782	856	729	722	654	571	684	552
1576	0	397	0	39.7	93.759	42.34032009	5	16	32	51	78	176	173	623	1528	1914	1494	1280	1769	1555	1172	885	598	539	459	384	445	504	465	380	502	591	392	440	409	383	422	359
1577	1	397	0.1	39.7	93.759	42.44281701	12	5	35	66	135	137	187	672	1356	1873	1682	1436	1702	1469	1207	813	569	445	378	369	533	505	496	496	448	419	444	416	418	370	374	373
1578	2	397	0.2	39.7	93.759	42.54531394	21	13	29	72	182	139	227	684	1269	1676	1486	1275	1813	1605	1124	876	726	501	441	443	485	501	466	476	498	447	503	454	405	392	425	429
1579	3	397	0.3	39.7	93.759	42.64781086	15	22	26	41	68	137	241	624	1315	1691	1581	1245	1651	1450	1018	807	631	469	543	389	492	496	495	480	429	528	432	431	387	438	359	427
1580	4	397	0.4	39.7	93.759	42.75030778	7	5	17	34	94	177	209	794	1324	1904	1556	1312	1820	1486	1078	838	615	440	544	434	444	479	420	485	438	568	501	515	462	428	482	439
1581	5	397	0.5	39.7	93.759	42.8528047	0	8	4	28	77	104	161	494	1181	1688	1444	1218	1666	1454	1061	821	673	483	436	342	406	459	481	484	410	429	435	403	351	389	415	383
1582	6	397	0.6	39.7	93.759	42.95530162	2	1	10	26	91	109	205	602	1263	1718	1593	1100	1624	1385	1051	829	649	409	403	363	409	410	415	487	426	474	440	391	361	366	404	372
1583	7	397	0.7	39.7	93.759	43.05779855	26	19	26	47	103	112	172	608	1255	1883	1460	1138	1545	1605	989	732	584	511	462	445	385	503	460	491	448	451	425	390	373	364	354	371
1584	8	397	0.8	39.7	93.759	43.16029547	16	18	36	64	90	161	234	626	1383	1802	1509	1250	1724	1555	1100	789	590	529	483	440	548	527	477	572	488	493	485	430	405	475	425	385
1585	9	397	0.9	39.7	93.759	43.26279239	23	10	42	51	89	127	146	540	1236	1728	1349	1199	1374	1542	1082	708	566	442	491	360	429	438	437	449	413	506	410	406	358	421	368	340
1586	10	397	1	39.7	93.759	43.36528931	18	18	25	65	86	171	179	568	1166	1831	1465	1153	1484	1504	1223	818	584	460	478	424	491	447	428	446	449	423	447	466	389	413	352	330
1587	11	397	1.1	39.7	93.759	43.46778623	0	0	34	47	66	126	137	634	1262	1827	1425	1181	1543	1514	1137	749	533	450	486	454	479	463	408	420	423	438	430	401	353	330	330	315
1588	12	397	1.2	39.7	93.759	43.57028316	8	0	33	72	101	127	208	580	1331	1942	1456	1300	1602	1498	1234	830	527	496	533	429	439	458	455	483	470	491	491	444	412	358	386	353
1589	13	397	1.3	39.7	93.759	43.67278008	3	20	13	24	105	132	181	626	1243	1777	1399	1087	1602	1412	1068	730	548	504	463	367	401	455	471	408	375	454	439	404	325	355	325	318
1590	14	397	1.4	39.7	93.759	43.775277	0	3	24	25	106	92	180	601	1373	1785	1451	1345	1636	1489	1015	781	609	490	465	377	414	454	459	502	466	410	489	377	348	412	341	289
1591	15	397	1.5	39.7	93.759	43.87777392	4	6	29	82	94	153	129	602	1262	1916	1458	1175	1665	1367	1153	733	616	437	452	438	460	440	444	503	459	556	440	448	371	433	415	349
1592	16	397	1.6	39.7	93.759	43.98027085	19	8	28	40	101	101	218	598	1278	1892	1510	1209	1603	1515	1110	790	547	490	508	435	484	465	482	430	394	540	416	452	392	311	361	321
1593	17	397	1.7	39.7	93.759	44.08276777	0	17	12	14	70	121	152	543	1234	1876	1509	1231	1381	1431	1033	727	502	501	350	295	404	419	412	393	350	453	426	375	371	335	408	281
1594	18	397	1.8	39.7	93.759	44.18526469	12	29	14	45	72	100	196	649	1185	1753	1534	1268	1488	1606	1154	762	685	437	463	367	420	593	469	449	365	446	504	384	355	378	393	354
1595	19	397	1.9	39.7	93.759	44.28776161	25	22	45	36	69	118	176	583	1198	1714	1381	1183	1426	1445	980	746	545	406	416	410	433	446	393	484	412	447	414	389	314	385	369	302
1596	20	397	2	39.7	93.759	44.39025853	9	21	28	39	70	97	211	630	1267	1589	1576	1330	1532	1386	1070	679	553	436	414	377	438	499	373	434	424	491	405	339	345	361	388	287
1597	21	397	2.1	39.7	93.759	44.49275546	28	15	29	49	101	120	150	524	1222	1832	1432	1160	1543	1452	1083	757	580	460	476	399	402	411	430	402	385	397	400	433	382	375	438	364
1598	22	397	2.2	39.7	93.759	44.59525238	16	0	8	32	70	90	210	541	1252	1774	1375	1101	1556	1362	962	802	549	459	453	356	398	377	305	344	380	515	341	334	344	370	355	284
1599	23	397	2.3	39.7	93.759	44.6977493	17	32	26	48	58	110	170	601	1286	1892	1482	1172	1459	1522	1105	728	500	441	429	374	406	455	400	404	353	455	446	431	313	387	356	298
1600	24	397	2.4	39.7	93.759	44.80024622	23	22	30	64	93	106	156	629	1213	1964	1493	1202	1522	1594	1056	670	565	522	425	352	422	503	409	376	468	519	513	407	420	380	356	376
1601	25	397	2.5	39.7	93.759	44.90274315	0	0	38	40	70	113	159	516	1320	1750	1401	1115	1441	1368	1021	710	559	509	448	409	449	457	391	428	420	502	415	336	360	393	301	266
1602	26	397	2.6	39.7	93.759	45.00524007	16	26	40	60	73	128	182	617	1324	1787	1455	1254	1583	1500	1024	759	553	493	450	402	426	477	522	442	436	504	407	384	367	416	425	326
1603	27	397	2.7	39.7	93.759	45.10773699	0	0	8	37	76	94	139	549	1199	1648	1463	1266	1421	1405	961	728	516	451	429	388	424	474	410	437	430	440	393	408	343	323	403	345
1604	28	397	2.8	39.7	93.759	45.21023391	23	21	37	72	94	109	170	583	1320	1742	1466	1201	1635	1548	1043	727	558	549	504	350	459	403	413	441	365	473	449	442	328	360	337	386
1605	29	397	2.9	39.7	93.759	45.31273083	11	32	19	38	68	126	161	625	1244	1736	1313	1147	1360	1310	1080	700	474	401	406	339	413	524	415	397	367	358	395	395	346	394	362	312
1606	30	397	3	39.7	93.759	45.41522776	30	4	33	41	114	91	167	626	1320	1757	1559	1100	1651	1366	1098	795	604	461	391	420	420	350	483	448	472	394	500	470	399	366	451	348
1607	31	397	3.1	39.7	93.759	45.51772468	20	6	42	59	96	107	194	652	1317	1709	1392	1038	1336	1482	988	774	547	457	412	417	444	415	453	435	385	510	418	334	347	393	368	364
1608	32	397	3.2	39.7	93.759	45.6202216	8	0	35	60	87	138	183	598	1167	1656	1445	1108	1487	1382	1151	800	615	424	384	389	396	432	481	457	443	459	379	365	368	397	315	295
1609	33	397	3.3	39.7	93.759	45.72271852	6	14	12	38	79	69	180	595	1281	1721	1345	1155	1538	1543	1069	748	564	393	441	421	386	379	401	506	375	400	411	420	324	333	323	339
1610	34	397	3.4	39.7	93.759	45.82521545	17	24	29	61	99	122	222	611	1253	1755	1331	1210	1487	1556	1078	698	645	492	439	378	439	447	409	443	445	386	445	405	438	393	399	380
1611	35	397	3.5	39.7	93.759	45.92771237	0	8	43	41	53	133	184	502	1107	1622	1291	1144	1449	1301	1003	716	501	469	386	424	468	417	410	349	395	459	449	393	343	370	367	367
1612	36	397	3.6	39.7	93.759	46.03020929	29	15	38	47	78	125	173	507	1244	1647	1406	1191	1737	1468	977	816	619	468	421	381	443	499	459	497	479	446	469	374	433	377	397	363
1613	37	397	3.7	39.7	93.759	46.13270621	5	16	41	39	41	141	196	520	1254	1699	1315	1262	1475	1336	1080	614	464	462	487	358	370	382	447	397	381	502	398	422	364	420	323	332
1614	38	397	3.8	39.7	93.759	46.23520313	22	23	19	70	123	162	128	614	1260	1644	1338	1187	1527	1453	967	695	575	443	445	400	475	460	406	523	453	463	489	447	401	486	350	342
1615	39	397	3.9	39.7	93.759	46.33770006	4	0	9	32	47	64	144	514	1062	1603	1385	996	1317	1384	990	567	417	401	356	334	371	418	415	431	377	443	366	358	353	351	321	295
1616	40	397	4	39.7	93.759	46.44019698	19	10	30	35	98	107	128	588	1178	1621	1434	1099	1382	1445	1002	644	618	454	438	399	383	437	432	462	342	402	415	409	373	388	371	307
1617	41	397	4.1	39.7	93.759	46.5426939	24	3	33	28	75	49	169	581	1188	1683	1339	1063	1342	1373	965	594	484	364	421	410	406	362	412	380	399	461	378	371	378	348	330	343
1618	42	397	4.2	39.7	93.759	46.64519082	17	12	29	52	77	119	173	526	1283	1664	1247	1141	1605	1412	1023	577	539	397	473	389	368	429	445	466	409	416	466	370	380	359	421	298
1619	43	397	4.3	39.7	93.759	46.74768775	22	21	32	55	56	115	154	571	1208	1738	1389	1093	1533	1472	1049	692	515	401	376	419	466	410	426	398	449	387	432	409	353	343	362	293
1620	44	397	4.4	39.7	93.759	46.85018467	22	27	37	39	88	81	166	594	1233	1654	1404	1156	1441	1312	1063	698	526	496	341	383	429	441	371	427	446	458	430	369	373	365	357	329
1621	45	397	4.5	39.7	93.759	46.95268159	30	24	22	42	81	114	126	602	1222	1415	1206	1060	1478	1370	1065	754	504	419	381	383	358	356	441	481	444	423	466	394	351	400	300	258
1622	46	397	4.6	39.7	93.759	47.05517851	20	15	22	14	43	80	127	431	1210	1707	1286	1099	1476	1373	866	651	474	396	391	354	439	344	473	501	396	411	413	358	290	404	358	355
1623	47	397	4.7	39.7	93.759	47.15767543	7	15	24	42	54	82	124	466	1116	1619	1296	1021	1460	1268	959	648	570	414	385	316	360	461	374	435	361	410	342	354	360	380	394	281
1624	48	397	4.8	39.7	93.759	47.26017236	0	16	21	32	60	73	168	594	1158	1544	1272	1104	1404	1309	987	670	546	551	404	366	395	418	433	428	399	471	486	419	366	420	404	385
1625	49	397	4.9	39.7	93.759	47.36266928	12	10	23	20	64	58	134	446	1158	1601	1217	1155	1358	1275	985	618	536	406	408	407	397	482	484	423	366	452	473	396	394	361	389	354
1626	50	397	5	39.7	93.759	47.4651662	48	17	27	48	118	83	196	645	1157	1648	1431	1168	1444	1517	1046	763	602	487	450	320	431	435	463	416	390	421	510	379	309	389	345	327
1627	51	397	5.1	39.7	93.759	47.56766312	27	26	30	29	75	138	138	532	1029	1724	1331	1050	1379	1257	979	667	469	415	448	324	401	406	449	403	364	444	435	387	399	297	365	324
1628	52	397	5.2	39.7	93.759	47.67016005	17	13	29	51	68	102	181	591	1262	1680	1326	1126	1365	1419	1065	709	544	424	521	412	399	383	452	525	437	473	499	408	399	418	357	321
1629	53	397	5.3	39.7	93.759	47.77265697	30	23	42	61	92	121	133	576	1181	1686	1374	1127	1436	1333	981	710	535	498	451	483	457	488	445	329	424	384	406	410	331	355	411	303
1630	54	397	5.4	39.7	93.759	47.87515389	39	37	72	68	102	136	169	645	1177	1618	1509	1067	1422	1435	1014	679	528	501	477	453	433	459	434	532	426	434	363	350	356	401	379	385
1631	55	397	5.5	39.7	93.759	47.97765081	16	23	46	39	78	150	150	456	1144	1680	1422	1055	1485	1407	984	710	549	414	386	334	407	391	364	535	395	423	427	363	353	301	329	286
1632	56	397	5.6	39.7	93.759	48.08014773	6	14	32	60	46	123	151	592	1105	1642	1393	1191	1503	1327	1067	706	512	403	412	370	415	376	423	402	331	468	428	380	363	357	293	251
1633	57	397	5.7	39.7	93.759	48.18264466	19	34	17	38	91	80	192	529	1052	1455	1362	1163	1409	1245	953	749	495	397	400	358	397	410	371	445	403	409	384	403	348	331	342	272
1634	58	397	5.8	39.7	93.759	48.28514158	6	0	10	21	35	86	141	586	1143	1616	1228	1061	1465	1296	971	714	478	421	430	390	326	373	412	451	421	516	417	401	315	374	297	276
1635	59	397	5.9	39.7	93.759	48.3876385	2	0	32	33	95	98	124	569	1154	1576	1165	999	1366	1266	891	655	509	398	353	329	420	467	369	370	427	293	394	359	326	304	314	320
1636	60	397	6	39.7	93.759	48.49013542	0	0	11	23	67	56	125	545	1086	1521	1274	1014	1508	1280	872	670	405	411	512	342	363	450	372	458	322	411	376	390	318	344	317	294
1637	61	397	6.1	39.7	93.759	48.59263235	14	17	28	42	70	67	125	562	1061	1522	1253	1055	1446	1393	990	640	562	418	428	301	271	396	362	393	339	372	437	340	348	333	364	306
1638	62	397	6.2	39.7	93.759	48.69512927	0	6	6	26	38	69	120	492	1129	1543	1302	948	1373	1313	964	705	514	314	371	351	330	397	394	366	353	323	347	314	356	311	307	291
1639	63	397	6.3	39.7	93.759	48.79762619	12	19	36	62	86	95	102	542	1218	1496	1278	1043	1208	1344	969	644	472	446	397	341	371	365	390	414	339	427	461	360	285	325	368	258
1640	64	397	6.4	39.7	93.759	48.90012311	0	0	18	21	24	47	112	515	1030	1715	1356	1008	1375	1249	961	569	445	382	351	378	312	301	350	401	347	374	346	364	279	273	366	259
1641	65	397	6.5	39.7	93.759	49.00262003	35	23	38	26	115	113	214	548	1178	1540	1321	1058	1510	1338	974	699	444	449	383	321	338	432	423	358	395	375	333	371	328	311	306	319
1642	66	397	6.6	39.7	93.759	49.10511696	6	12	9	42	77	137	169	553	1196	1535	1350	989	1486	1480	987	812	491	400	375	326	319	399	402	400	350	472	395	321	311	387	300	250
1643	67	397	6.7	39.7	93.759	49.20761388	0	0	0	8	47	91	144	553	1138	1592	1338	1061	1476	1241	923	528	416	350	262	296	258	293	312	395	344	297	305	368	255	259	217	231
1644	68	397	6.8	39.7	93.759	49.3101108	28	21	39	68	77	67	189	581	1196	1614	1329	1043	1280	1391	920	668	466	395	356	384	354	415	420	420	373	433	391	379	387	307	321	293
1645	69	397	6.9	39.7	93.759	49.41260772	23	17	55	65	97	149	195	524	1158	1532	1310	1071	1436	1408	1026	787	536	420	412	385	380	429	390	368	343	464	421	364	364	277	304	313
1646	70	397	7	39.7	93.759	49.51510465	24	9	18	26	80	112	146	578	1160	1558	1320	1161	1436	1378	985	741	454	368	389	342	395	377	376	499	342	403	464	351	313	368	322	276
1647	71	397	7.1	39.7	93.759	49.61760157	1	11	32	40	45	116	244	521	1127	1701	1291	1135	1408	1455	978	674	495	413	345	333	378	421	354	387	391	344	397	341	277	283	359	291
1648	72	397	7.2	39.7	93.759	49.72009849	0	10	48	21	72	90	142	427	1147	1564	1366	1046	1474	1394	1070	687	513	332	410	343	442	348	367	399	383	388	400	334	304	340	324	220
1649	73	397	7.3	39.7	93.759	49.82259541	13	6	27	44	43	123	137	482	1137	1538	1302	1100	1404	1277	858	599	460	429	346	376	302	406	386	363	357	369	297	333	351	301	312	253
1650	74	397	7.4	39.7	93.759	49.92509233	62	59	75	77	98	142	158	490	1099	1704	1389	1187	1482	1361	1070	759	574	486	431	308	435	391	440	460	391	416	397	420	377	378	329	370
1651	75	397	7.5	39.7	93.759	50.02758926	32	46	53	62	75	120	146	625	1169	1666	1199	984	1383	1329	982	694	489	413	427	417	401	410	412	453	427	395	523	351	337	352	328	294
1652	76	397	7.6	39.7	93.759	50.13008618	0	0	5	8	65	82	130	465	1124	1746	1436	1027	1495	1358	931	719	433	375	329	364	356	421	342	335	331	400	343	318	256	267	276	200
1653	77	397	7.7	39.7	93.759	50.2325831	6	15	22	36	96	132	140	512	1196	1574	1304	976	1416	1334	854	691	589	438	425	366	408	474	470	430	463	420	382	418	353	349	307	273
1654	78	397	7.8	39.7	93.759	50.33508002	22	18	57	60	100	119	197	505	1087	1678	1295	1197	1442	1361	1029	703	551	460	448	407	504	531	426	473	405	476	411	345	343	403	308	260
1655	79	397	7.9	39.7	93.759	50.43757694	12	21	48	41	71	130	133	606	1259	1511	1445	1104	1507	1308	1024	696	594	516	519	430	523	483	477	506	478	439	473	433	382	401	416	318
1656	80	397	8	39.7	93.759	50.54007387	22	12	62	66	106	130	224	608	1348	1589	1605	1296	1803	1658	1181	909	799	579	630	590	633	628	739	708	550	624	600	516	449	435	439	392
1657	81	397	8.1	39.7	93.759	50.64257079	49	43	37	61	124	158	243	646	1298	1840	1495	1305	1670	1535	1135	951	833	687	765	663	685	753	652	644	586	721	529	560	495	413	372	390
1658	82	397	8.2	39.7	93.759	50.74506771	5	6	12	28	70	93	244	684	1175	1613	1312	1234	1743	1669	1217	942	805	646	683	638	699	695	712	641	578	617	600	488	418	427	457	426
1659	83	397	8.3	39.7	93.759	50.84756463	23	9	42	47	57	132	169	505	1105	1683	1371	1151	1401	1342	1066	670	587	429	450	367	457	488	473	380	385	411	408	330	319	377	362	288
1660	84	397	8.4	39.7	93.759	50.95006156	0	0	7	11	29	78	238	576	1054	1559	1481	1140	1363	1373	969	836	480	431	421	407	363	421	461	378	508	420	363	437	327	367	297	295
1661	85	397	8.5	39.7	93.759	51.05255848	12	16	17	44	57	97	136	483	1104	1746	1371	1140	1490	1259	964	650	499	417	397	364	326	563	376	430	393	384	473	390	308	352	323	323
1662	86	397	8.6	39.7	93.759	51.1550554	23	17	29	36	59	66	132	585	1337	1695	1291	1077	1555	1455	1076	789	552	409	415	402	465	471	404	450	469	508	455	391	417	343	368	350
1663	87	397	8.7	39.7	93.759	51.25755232	0	27	13	24	66	116	118	600	1316	1680	1310	1132	1463	1397	953	767	573	411	456	373	471	437	420	468	423	458	388	417	305	309	351	293
1664	88	397	8.8	39.7	93.759	51.36004924	30	3	16	43	99	99	171	553	1367	1770	1300	1301	1424	1490	1076	638	647	456	425	388	372	442	487	418	408	433	467	414	379	415	371	362
1665	89	397	8.9	39.7	93.759	51.46254617	18	9	19	22	83	133	114	695	1166	1772	1410	1227	1571	1520	1046	712	572	451	481	409	413	436	450	470	472	431	429	370	330	352	361	311
1666	90	397	9	39.7	93.759	51.56504309	25	30	24	49	92	120	172	612	1197	1761	1354	1310	1563	1514	1154	850	584	471	491	423	486	520	429	550	465	502	473	477	400	394	393	310
1667	91	397	9.1	39.7	93.759	51.66754001	43	23	52	52	62	121	196	639	1259	1971	1582	1283	1729	1566	1111	823	567	501	454	465	421	509	475	624	450	561	557	496	424	402	457	385
1668	92	397	9.2	39.7	93.759	51.77003693	13	26	26	26	75	118	163	678	1292	2020	1602	1307	1610	1624	1193	768	601	517	483	354	515	529	466	427	446	514	422	426	387	407	368	342
1669	93	397	9.3	39.7	93.759	51.87253386	39	8	20	9	75	120	179	691	1415	1886	1594	1334	1602	1497	1230	815	654	486	437	442	436	530	477	551	464	485	519	445	359	395	380	315
1670	94	397	9.4	39.7	93.759	51.97503078	0	2	8	54	93	119	197	675	1312	2084	1657	1319	1688	1602	1120	863	609	577	571	479	544	476	497	562	530	578	499	520	389	488	452	387
1671	95	397	9.5	39.7	93.759	52.0775277	9	26	33	30	114	114	189	705	1277	2076	1586	1390	1723	1643	1091	779	659	558	529	460	500	520	512	507	544	666	557	372	455	394	409	366
1672	96	397	9.6	39.7	93.759	52.18002462	33	25	43	59	121	125	240	854	1623	1931	1677	1543	1938	1625	1169	1008	648	547	515	530	600	617	613	559	564	704	568	478	508	478	476	411
1673	97	397	9.7	39.7	93.759	52.28252154	12	22	19	50	121	182	238	669	1605	2208	1722	1495	1780	1763	1269	844	605	635	537	493	530	513	468	536	504	585	591	473	346	448	488	398
1674	98	397	9.8	39.7	93.759	52.38501847	35	29	36	79	72	127	246	779	1462	2220	1678	1414	1732	1834	1429	918	710	515	571	467	627	537	612	532	527	560	613	477	495	398	492	460
1675	99	397	9.9	39.7	93.759	52.48751539	18	18	24	52	93	129	197	743	1693	2251	1806	1475	1977	1831	1238	886	643	526	533	532	490	568	503	437	628	583	463	484	449	496	431	422
1676	100	397	10	39.7	93.759	52.59001231	21	31	29	38	112	159	253	750	1597	2392	2036	1623	2030	1853	1379	995	751	648	641	549	583	631	551	596	530	505	540	556	455	494	494	447
1677	101	397	10.1	39.7	93.759	52.69250923	3	30	20	37	90	140	203	877	1846	2175	1849	1666	2208	1841	1316	948	664	591	577	508	575	553	584	522	533	573	521	525	481	545	503	402
1678	102	397	10.2	39.7	93.759	52.79500616	12	21	38	51	119	156	298	925	1908	2503	2013	1689	2160	1850	1433	1023	761	619	616	516	596	591	627	569	546	650	665	632	492	515	527	436
1679	103	397	10.3	39.7	93.759	52.89750308	24	32	39	112	150	240	265	959	1693	2499	2055	1616	2084	2080	1500	1089	837	717	630	554	611	734	589	659	669	693	628	555	528	536	516	422
1680	104	397	10.4	39.7	93.759	53	0	0	35	60	104	164	261	1007	2061	2696	2362	1890	2477	2473	1691	1223	1027	910	906	891	842	945	890	735	738	849	731	683	598	633	542	487
1681	0	396	0	39.6	93.7591	42.34032009	10	30	37	46	114	137	185	671	1259	1732	1467	1222	1636	1533	1050	838	637	477	525	400	373	408	526	462	468	520	503	415	348	448	416	355
1682	1	396	0.1	39.6	93.7591	42.44281701	21	12	23	47	80	139	185	583	1285	1941	1431	1291	1702	1464	1146	739	536	514	454	378	448	464	485	448	485	442	363	432	396	406	387	334
1683	2	396	0.2	39.6	93.7591	42.54531394	14	12	38	63	97	148	239	597	1225	1720	1587	1358	1604	1319	1066	800	657	433	479	468	418	486	485	528	499	557	479	408	359	405	457	409
1684	3	396	0.3	39.6	93.7591	42.64781086	28	24	10	14	114	136	224	555	1170	1879	1579	1282	1690	1504	1142	828	640	519	496	357	386	523	462	472	486	494	452	453	384	467	351	397
1685	4	396	0.4	39.6	93.7591	42.75030778	0	0	0	9	69	81	219	546	1367	1835	1635	1286	1515	1544	1011	755	635	482	499	413	447	509	448	466	421	438	496	386	344	379	421	258
1686	5	396	0.5	39.6	93.7591	42.8528047	24	27	54	53	105	120	280	585	1300	1790	1487	1277	1499	1359	1109	729	614	543	511	422	415	497	496	375	427	446	432	394	408	423	393	299
1687	6	396	0.6	39.6	93.7591	42.95530162	12	24	2	13	85	142	213	581	1426	1621	1596	1098	1555	1398	1135	759	574	576	452	392	393	457	463	520	419	454	421	388	384	416	370	388
1688	7	396	0.7	39.6	93.7591	43.05779855	0	0	14	51	81	118	200	537	1217	1890	1464	1221	1575	1353	1094	738	615	537	504	361	414	414	425	396	429	414	451	394	427	392	303	311
1689	8	396	0.8	39.6	93.7591	43.16029547	22	9	48	41	90	178	149	637	1282	1874	1489	1378	1738	1495	1195	777	671	455	496	411	507	496	556	518	402	522	446	464	395	401	404	401
1690	9	396	0.9	39.6	93.7591	43.26279239	9	27	30	31	60	142	200	551	1178	1827	1563	1350	1692	1570	1070	778	591	438	394	392	445	504	460	578	463	514	448	367	344	433	439	350
1691	10	396	1	39.6	93.7591	43.36528931	5	7	15	68	89	119	206	607	1205	1776	1346	1177	1540	1523	1078	745	494	474	486	435	405	545	467	469	484	495	402	396	366	384	390	407
1692	11	396	1.1	39.6	93.7591	43.46778623	26	8	37	46	66	137	151	531	1284	1767	1509	1177	1649	1377	1049	769	510	457	445	425	445	370	433	462	408	449	455	397	305	361	390	318
1693	12	396	1.2	39.6	93.7591	43.57028316	0	0	0	11	10	75	164	561	1271	1796	1552	1271	1503	1593	989	737	567	481	497	392	450	490	429	544	414	447	396	393	302	377	360	267
1694	13	396	1.3	39.6	93.7591	43.67278008	14	11	21	31	88	99	165	477	1277	1722	1379	1231	1609	1456	1053	710	584	536	401	381	446	422	384	472	398	529	396	404	357	421	356	287
1695	14	396	1.4	39.6	93.7591	43.775277	4	6	27	22	59	149	200	582	1298	1861	1459	1159	1626	1533	1079	758	651	485	470	413	499	431	499	469	470	500	505	412	359	445	432	348
1696	15	396	1.5	39.6	93.7591	43.87777392	21	16	48	94	133	106	231	604	1301	1791	1429	1249	1539	1459	1151	883	599	410	475	438	376	436	514	470	484	410	433	403	375	369	396	325
1697	16	396	1.6	39.6	93.7591	43.98027085	23	0	52	51	106	110	182	580	1233	1756	1464	1193	1722	1377	1104	792	539	483	446	345	455	423	507	419	448	427	435	470	356	368	384	379
1698	17	396	1.7	39.6	93.7591	44.08276777	36	27	14	41	45	81	216	633	1192	1628	1338	1191	1558	1433	1136	769	583	434	415	330	383	419	411	499	374	427	470	425	314	346	441	280
1699	18	396	1.8	39.6	93.7591	44.18526469	13	1	12	46	74	120	186	555	1191	1846	1423	1346	1474	1501	1055	707	624	515	478	404	438	464	447	451	340	504	462	448	337	403	344	337
1700	19	396	1.9	39.6	93.7591	44.28776161	19	13	5	34	93	74	186	590	1253	1624	1424	1209	1663	1459	1036	749	573	472	437	421	444	364	495	450	376	455	468	381	406	347	340	311
1701	20	396	2	39.6	93.7591	44.39025853	0	0	0	11	59	109	117	558	1358	1842	1575	1224	1504	1475	994	815	544	465	448	347	409	466	396	418	385	493	473	415	345	414	357	311
1702	21	396	2.1	39.6	93.7591	44.49275546	19	19	4	13	46	121	158	594	1374	1744	1277	1207	1644	1421	1024	704	502	413	424	377	455	460	386	451	387	413	391	399	345	385	374	351
1703	22	396	2.2	39.6	93.7591	44.59525238	11	10	49	34	102	113	155	541	1266	1774	1489	1254	1677	1413	1026	764	533	428	407	345	520	437	435	419	347	448	429	393	370	358	415	320
1704	23	396	2.3	39.6	93.7591	44.6977493	14	20	8	25	62	74	100	534	1129	1680	1520	1183	1428	1356	1089	722	616	422	480	346	464	402	383	427	306	389	380	384	373	360	346	351
1705	24	396	2.4	39.6	93.7591	44.80024622	0	0	15	30	55	88	142	513	1235	1696	1434	1218	1722	1401	1017	764	533	482	412	386	499	376	373	406	448	403	402	394	385	431	421	310
1706	25	396	2.5	39.6	93.7591	44.90274315	20	25	29	47	65	90	195	633	1359	1764	1488	1204	1612	1565	1068	763	534	508	463	404	442	404	407	431	404	372	501	448	316	338	378	321
1707	26	396	2.6	39.6	93.7591	45.00524007	1	2	25	29	61	77	133	584	1282	1732	1480	1220	1580	1397	1002	791	444	445	415	421	468	438	400	446	409	456	413	386	374	355	346	362
1708	27	396	2.7	39.6	93.7591	45.10773699	23	22	34	22	66	142	172	567	1211	1627	1343	1122	1429	1350	1056	730	508	430	461	380	411	395	417	369	417	445	451	372	340	369	329	341
1709	28	396	2.8	39.6	93.7591	45.21023391	13	30	27	53	84	137	204	615	1361	1706	1445	1271	1444	1529	1045	842	651	387	428	379	461	422	489	412	395	492	405	426	372	360	415	300
1710	29	396	2.9	39.6	93.7591	45.31273083	25	19	17	46	56	86	216	571	1200	1687	1430	1180	1591	1401	1104	703	532	471	426	377	444	438	406	427	378	482	391	360	315	416	297	334
1711	30	396	3	39.6	93.7591	45.41522776	34	35	42	52	100	137	215	649	1274	1747	1461	1219	1477	1479	1001	844	558	426	506	362	374	417	469	472	428	510	423	370	356	392	413	315
1712	31	396	3.1	39.6	93.7591	45.51772468	16	22	25	52	57	121	212	602	1237	1688	1498	1210	1499	1454	1021	810	601	467	493	412	431	444	430	462	394	441	422	391	356	343	360	373
1713	32	396	3.2	39.6	93.7591	45.6202216	35	22	12	42	63	99	181	597	1374	1692	1260	1077	1527	1429	977	781	493	405	482	452	499	503	446	459	512	454	509	419	372	423	379	337
1714	33	396	3.3	39.6	93.7591	45.72271852	4	0	25	26	54	61	172	539	1096	1693	1354	1091	1484	1402	831	645	524	456	349	339	415	439	477	470	413	545	386	429	370	309	421	338
1715	34	396	3.4	39.6	93.7591	45.82521545	27	18	33	33	58	112	195	533	1196	1914	1365	1181	1621	1408	1065	738	547	477	507	422	443	450	350	503	385	489	447	423	377	384	417	343
1716	35	396	3.5	39.6	93.7591	45.92771237	0	0	27	42	45	99	144	528	1088	1541	1303	1121	1461	1489	1129	750	563	409	438	396	388	429	426	423	384	432	466	384	392	328	379	325
1717	36	396	3.6	39.6	93.7591	46.03020929	0	0	0	7	48	115	195	581	1247	1524	1272	1214	1493	1359	1081	735	504	509	372	307	341	432	384	452	380	432	405	415	376	350	305	301
1718	37	396	3.7	39.6	93.7591	46.13270621	38	19	54	78	107	138	204	542	1233	1846	1337	1232	1516	1411	1067	747	631	492	438	371	450	390	511	489	490	540	505	403	387	399	425	390
1719	38	396	3.8	39.6	93.7591	46.23520313	21	15	61	53	76	131	158	524	1198	1662	1334	1186	1586	1587	920	740	509	382	492	329	401	413	455	394	394	433	448	418	364	326	378	349
1720	39	396	3.9	39.6	93.7591	46.33770006	18	9	34	68	70	94	187	630	1168	1568	1332	1098	1406	1375	977	746	586	509	338	390	414	391	411	411	469	477	457	443	321	354	345	360
1721	40	396	4	39.6	93.7591	46.44019698	24	2	17	24	82	98	176	464	1146	1676	1294	1081	1479	1359	1100	613	521	511	410	355	380	465	369	438	425	457	409	415	357	324	301	281
1722	41	396	4.1	39.6	93.7591	46.5426939	15	8	11	40	56	112	149	555	1101	1586	1375	1027	1456	1383	974	746	547	359	386	359	368	413	399	494	342	478	413	376	377	394	359	318
1723	42	396	4.2	39.6	93.7591	46.64519082	30	31	36	46	64	118	157	616	1183	1550	1361	1082	1489	1310	1008	759	477	431	418	340	375	437	449	521	375	447	442	388	275	401	375	347
1724	43	396	4.3	39.6	93.7591	46.74768775	48	32	22	45	87	129	138	538	1102	1729	1408	1115	1423	1317	937	623	484	351	365	278	350	394	377	431	409	432	384	318	352	342	370	274
1725	44	396	4.4	39.6	93.7591	46.85018467	36	14	19	54	75	126	137	642	1265	1614	1294	1123	1383	1368	1053	733	573	490	448	432	396	394	378	367	386	399	461	321	392	384	336	293
1726	45	396	4.5	39.6	93.7591	46.95268159	8	11	45	50	97	93	151	539	1184	1712	1279	1067	1546	1290	911	722	561	427	415	399	413	355	439	478	398	405	381	401	398	396	368	354
1727	46	396	4.6	39.6	93.7591	47.05517851	21	8	12	27	57	68	160	492	1180	1592	1324	1034	1446	1254	970	701	528	385	309	344	446	396	466	373	364	489	423	473	363	360	370	326
1728	47	396	4.7	39.6	93.7591	47.15767543	0	0	0	0	36	88	141	524	1104	1565	1268	1045	1478	1283	912	713	462	398	334	331	393	418	384	380	332	498	391	371	362	310	301	223
1729	48	396	4.8	39.6	93.7591	47.26017236	17	21	54	64	104	104	181	554	1069	1649	1270	1069	1579	1371	950	780	619	464	442	394	488	422	430	471	422	463	445	376	394	430	424	374
1730	49	396	4.9	39.6	93.7591	47.36266928	40	13	32	63	78	92	145	548	1085	1635	1290	1173	1380	1413	1005	721	557	444	510	342	383	509	449	445	378	395	395	353	351	384	354	410
1731	50	396	5	39.6	93.7591	47.4651662	15	2	33	48	41	94	200	598	1091	1593	1319	1138	1587	1346	918	707	450	469	368	419	458	401	405	411	372	464	498	382	338	368	347	339
1732	51	396	5.1	39.6	93.7591	47.56766312	13	7	16	32	77	79	176	596	1146	1645	1413	1118	1432	1401	1002	753	537	399	438	338	400	349	482	413	432	464	399	431	351	358	384	347
1733	52	396	5.2	39.6	93.7591	47.67016005	59	48	16	32	74	80	153	625	1108	1726	1358	1118	1494	1324	969	639	503	407	334	334	444	426	432	422	456	349	487	372	367	356	364	289
1734	53	396	5.3	39.6	93.7591	47.77265697	0	0	3	43	54	47	118	518	1163	1401	1269	1086	1321	1382	963	608	556	440	422	355	396	443	386	456	349	400	362	387	307	321	295	215
1735	54	396	5.4	39.6	93.7591	47.87515389	13	8	41	65	63	65	152	527	1088	1609	1366	1116	1573	1392	991	750	550	404	423	429	476	468	434	406	433	438	448	424	301	356	345	268
1736	55	396	5.5	39.6	93.7591	47.97765081	0	0	28	15	27	94	150	482	1172	1518	1209	1178	1348	1356	967	723	474	410	364	356	399	422	495	418	316	381	369	311	284	311	362	258
1737	56	396	5.6	39.6	93.7591	48.08014773	12	27	22	45	77	110	170	586	1151	1650	1428	1065	1482	1294	995	604	510	415	407	370	417	333	379	406	331	390	357	304	363	358	319	331
1738	57	396	5.7	39.6	93.7591	48.18264466	27	21	61	73	90	126	209	561	1246	1696	1443	1173	1531	1308	962	655	541	467	436	400	406	454	451	467	350	459	394	342	340	338	312	366
1739	58	396	5.8	39.6	93.7591	48.28514158	44	0	25	33	60	90	126	540	1159	1562	1254	1133	1500	1354	935	753	582	493	440	360	402	482	431	457	376	416	489	360	364	385	290	279
1740	59	396	5.9	39.6	93.7591	48.3876385	0	7	22	48	54	76	153	537	1090	1510	1427	1096	1273	1306	842	646	445	351	399	416	463	350	427	384	371	437	373	366	370	393	322	320
1741	60	396	6	39.6	93.7591	48.49013542	31	16	43	38	79	84	159	671	1113	1758	1283	1135	1404	1260	1023	709	508	460	479	405	413	458	360	373	390	443	401	365	313	376	345	303
1742	61	396	6.1	39.6	93.7591	48.59263235	0	2	17	11	50	67	117	581	1154	1669	1263	960	1288	1212	953	651	440	433	391	289	395	392	350	449	438	418	383	364	245	310	326	302
1743	62	396	6.2	39.6	93.7591	48.69512927	30	48	40	49	77	110	157	486	1210	1546	1283	1090	1368	1352	967	685	535	398	354	351	363	465	394	440	424	393	399	361	326	337	345	348
1744	63	396	6.3	39.6	93.7591	48.79762619	7	9	39	56	45	72	125	422	1142	1493	1318	902	1298	1170	809	716	466	354	368	361	352	374	319	360	261	367	333	360	219	335	249	236
1745	64	396	6.4	39.6	93.7591	48.90012311	24	19	43	53	63	86	156	540	1212	1709	1352	1088	1626	1348	925	713	570	403	364	333	365	411	399	386	387	460	385	329	324	357	382	264
1746	65	396	6.5	39.6	93.7591	49.00262003	18	12	27	34	83	90	164	533	1063	1645	1185	1006	1383	1420	910	687	464	419	328	377	344	402	332	407	392	420	360	339	336	353	346	288
1747	66	396	6.6	39.6	93.7591	49.10511696	19	25	43	59	95	100	193	574	1230	1683	1273	1056	1379	1493	954	661	460	434	396	390	389	456	391	424	380	485	405	370	247	306	317	313
1748	67	396	6.7	39.6	93.7591	49.20761388	40	4	24	56	77	77	144	527	1072	1471	1179	1144	1405	1153	936	600	471	319	369	258	354	372	382	387	345	373	343	291	304	291	367	335
1749	68	396	6.8	39.6	93.7591	49.3101108	14	11	33	28	83	132	162	588	1107	1645	1352	1097	1410	1414	963	639	462	429	414	341	397	352	411	438	406	364	334	363	304	381	333	256
1750	69	396	6.9	39.6	93.7591	49.41260772	14	21	32	49	66	87	201	516	1078	1631	1205	1196	1400	1356	953	649	487	449	375	334	425	430	400	467	295	387	383	341	278	424	375	302
1751	70	396	7	39.6	93.7591	49.51510465	19	13	30	54	84	118	187	544	1031	1584	1340	1141	1529	1399	939	710	581	433	418	368	409	318	402	502	416	354	376	352	380	364	320	282
1752	71	396	7.1	39.6	93.7591	49.61760157	8	0	38	16	72	122	119	522	1045	1483	1248	1112	1305	1266	882	656	476	347	352	330	472	417	331	401	337	388	361	332	334	338	350	257
1753	72	396	7.2	39.6	93.7591	49.72009849	26	29	56	47	102	109	147	571	1145	1787	1275	1058	1364	1328	968	714	521	421	422	344	382	397	376	376	351	493	346	312	375	365	346	296
1754	73	396	7.3	39.6	93.7591	49.82259541	6	0	18	28	44	58	138	534	1014	1601	1385	1052	1262	1317	890	681	508	382	414	347	423	430	363	368	295	389	383	283	272	265	298	251
1755	74	396	7.4	39.6	93.7591	49.92509233	18	12	44	36	94	115	179	607	1114	1509	1387	1119	1491	1317	947	686	518	442	345	382	413	428	440	449	414	445	409	414	327	303	358	321
1756	75	396	7.5	39.6	93.7591	50.02758926	5	12	43	19	87	93	187	487	1186	1655	1219	1041	1484	1340	948	683	474	333	367	386	433	366	392	413	338	375	376	315	233	355	327	296
1757	76	396	7.6	39.6	93.7591	50.13008618	33	18	27	54	112	93	158	533	1109	1786	1283	1103	1474	1449	1006	753	507	378	405	303	332	469	410	314	339	411	306	334	294	348	306	253
1758	77	396	7.7	39.6	93.7591	50.2325831	0	12	21	0	72	71	154	579	1077	1518	1264	1104	1401	1399	1023	806	487	432	453	353	387	482	444	374	386	443	353	361	377	401	337	306
1759	78	396	7.8	39.6	93.7591	50.33508002	0	0	12	51	88	101	150	544	1166	1900	1454	1238	1570	1372	1099	816	591	473	536	519	451	503	570	565	429	513	508	394	366	428	432	368
1760	79	396	7.9	39.6	93.7591	50.43757694	6	20	26	69	128	173	209	635	1209	1895	1509	1361	1650	1565	1209	963	754	584	689	604	671	776	628	686	590	677	573	521	491	462	428	336
1761	80	396	8	39.6	93.7591	50.54007387	7	29	19	40	103	78	187	643	1205	1729	1441	1258	1585	1434	1102	772	597	494	556	465	492	595	439	588	492	581	537	409	401	381	334	310
1762	81	396	8.1	39.6	93.7591	50.64257079	22	11	25	59	100	108	172	618	1275	1685	1426	1292	1726	1428	1095	821	651	597	601	563	595	549	628	650	551	579	580	461	397	409	394	337
1763	82	396	8.2	39.6	93.7591	50.74506771	11	26	44	55	89	151	167	576	1349	1908	1507	1250	1630	1526	1172	900	729	644	604	555	664	555	573	547	572	544	534	524	456	436	406	335
1764	83	396	8.3	39.6	93.7591	50.84756463	0	2	16	20	92	126	196	559	1310	1851	1393	1122	1620	1486	1065	774	651	534	492	440	570	612	551	533	505	524	461	406	338	330	382	353
1765	84	396	8.4	39.6	93.7591	50.95006156	24	17	23	55	64	109	166	671	1258	1654	1456	1210	1496	1442	1024	741	566	426	416	397	466	430	431	503	473	416	399	389	329	357	363	312
1766	85	396	8.5	39.6	93.7591	51.05255848	17	12	5	33	84	115	162	507	1234	1741	1267	1049	1541	1252	894	720	528	400	436	372	451	387	420	434	486	453	398	445	306	324	306	271
1767	86	396	8.6	39.6	93.7591	51.1550554	27	20	27	35	49	137	173	563	1258	1771	1476	1072	1551	1482	1013	810	594	440	457	421	434	438	465	481	421	451	499	416	372	408	396	343
1768	87	396	8.7	39.6	93.7591	51.25755232	36	27	32	61	88	136	136	557	1285	1700	1339	1101	1601	1451	908	766	516	414	532	410	455	480	439	401	411	446	360	421	336	373	326	321
1769	88	396	8.8	39.6	93.7591	51.36004924	17	2	22	40	91	110	195	620	1251	1899	1473	1215	1558	1467	1135	803	641	484	500	429	447	557	493	447	474	494	510	459	355	380	342	424
1770	89	396	8.9	39.6	93.7591	51.46254617	20	27	0	10	54	76	186	519	1246	1611	1440	1322	1488	1504	957	733	600	460	398	429	443	376	472	541	359	465	481	420	364	319	384	289
1771	90	396	9	39.6	93.7591	51.56504309	52	54	41	55	89	107	173	616	1360	1815	1593	1300	1619	1529	1171	775	690	534	412	423	469	433	466	477	471	506	423	410	384	355	440	380
1772	91	396	9.1	39.6	93.7591	51.66754001	0	0	9	17	47	93	170	670	1219	1751	1350	1177	1466	1336	988	765	538	395	474	426	381	399	440	409	438	412	419	333	361	390	354	273
1773	92	396	9.2	39.6	93.7591	51.77003693	3	13	47	43	67	100	201	643	1304	1842	1624	1220	1519	1554	1253	733	575	508	487	368	439	480	466	448	485	455	444	416	347	372	345	341
1774	93	396	9.3	39.6	93.7591	51.87253386	9	10	15	38	46	76	116	690	1442	1878	1618	1231	1659	1618	1133	806	606	493	396	438	455	448	480	557	453	483	457	436	381	370	390	343
1775	94	396	9.4	39.6	93.7591	51.97503078	8	19	42	60	95	134	225	675	1355	1931	1609	1339	1704	1632	1092	922	603	538	592	422	514	517	579	559	519	597	492	530	421	403	435	387
1776	95	396	9.5	39.6	93.7591	52.0775277	22	7	13	40	103	140	205	693	1443	1947	1566	1361	1750	1730	1245	978	769	592	517	529	647	645	591	599	609	680	574	518	460	471	416	356
1777	96	396	9.6	39.6	93.7591	52.18002462	21	19	12	49	91	112	178	757	1395	2095	1642	1436	1986	1781	1162	953	633	596	483	430	459	588	614	613	574	589	580	498	465	447	427	358
1778	97	396	9.7	39.6	93.7591	52.28252154	13	13	34	74	122	176	197	775	1491	2048	1732	1418	1840	1713	1247	929	763	601	498	493	537	574	561	594	527	552	544	550	431	438	422	397
1779	98	396	9.8	39.6	93.7591	52.38501847	11	11	16	63	92	113	236	750	1501	2079	1960	1420	2182	1851	1294	978	733	589	593	599	603	522	505	542	460	579	514	491	429	454	516	430
1780	99	396	9.9	39.6	93.7591	52.48751539	13	14	32	34	69	134	212	756	1461	2287	1675	1472	1989	1695	1294	849	667	530	482	472	472	543	521	515	468	519	511	522	431	481	446	426
1781	100	396	10	39.6	93.7591	52.59001231	32	26	48	78	122	146	232	844	1665	2048	1972	1707	1972	1930	1295	960	763	613	606	520	546	529	564	569	560	573	613	450	487	479	452	410
1782	101	396	10.1	39.6	93.7591	52.69250923	8	22	40	46	85	196	259	809	1591	2237	1937	1562	2041	1835	1363	981	635	626	559	532	484	647	664	579	616	604	588	560	509	483	421	404
1783	102	396	10.2	39.6	93.7591	52.79500616	28	19	26	66	113	165	321	842	1741	2375	2061	1569	2138	1900	1545	1009	815	640	617	594	632	696	660	622	629	625	593	487	435	483	509	385
1784	103	396	10.3	39.6	93.7591	52.89750308	18	20	34	59	141	167	273	883	1716	2547	1935	1696	2216	2144	1526	1077	824	673	606	595	626	725	615	529	579	645	694	600	537	550	532	442
1785	104	396	10.4	39.6	93.7591	53	34	34	44	49	146	234	177	928	2179	2757	2410	2064	2469	2377	1867	1311	1101	921	936	912	922	927	902	907	823	779	772	751	601	625	545	580
1786	0	395	0	39.5	93.7592	42.34032009	34	6	0	22	64	103	162	650	1216	1745	1541	1153	1626	1414	1225	843	562	394	385	324	444	455	497	437	386	533	391	496	340	411	317	266
1787	1	395	0.1	39.5	93.7592	42.44281701	6	21	11	51	107	105	200	614	1244	1833	1358	1164	1499	1457	1048	697	487	481	422	365	445	450	456	442	392	436	416	396	393	348	405	360
1788	2	395	0.2	39.5	93.7592	42.54531394	17	4	19	39	95	125	177	620	1366	2026	1441	1217	1579	1500	1149	761	577	512	521	399	355	377	468	475	364	436	427	402	417	438	399	317
1789	3	395	0.3	39.5	93.7592	42.64781086	16	19	45	40	90	141	210	658	1210	1773	1511	1197	1659	1552	1099	705	581	492	444	398	435	451	426	442	393	545	532	375	397	428	375	388
1790	4	395	0.4	39.5	93.7592	42.75030778	0	8	41	51	154	171	222	615	1357	1811	1527	1213	1600	1467	1086	807	622	507	450	461	465	535	489	467	459	469	421	473	386	409	397	362
1791	5	395	0.5	39.5	93.7592	42.8528047	5	17	32	48	81	129	222	624	1242	1783	1470	1158	1675	1583	1084	841	529	552	458	419	485	472	435	483	416	473	478	424	404	396	452	334
1792	6	395	0.6	39.5	93.7592	42.95530162	21	19	48	59	96	185	237	673	1265	1955	1611	1347	1752	1598	1049	808	669	529	486	411	500	456	478	558	413	544	454	453	355	457	398	324
1793	7	395	0.7	39.5	93.7592	43.05779855	0	11	0	16	85	79	164	562	1223	1736	1343	1272	1613	1619	1133	804	550	530	377	438	459	395	404	508	472	492	453	390	388	382	452	373
1794	8	395	0.8	39.5	93.7592	43.16029547	0	7	11	52	64	105	181	620	1227	1790	1412	1143	1665	1409	1184	875	561	502	454	302	409	461	404	424	407	494	480	466	378	361	358	350
1795	9	395	0.9	39.5	93.7592	43.26279239	0	0	27	48	67	114	192	596	1164	1749	1497	1223	1392	1499	1081	787	581	445	366	390	430	459	538	489	405	492	440	487	380	455	400	318
1796	10	395	1	39.5	93.7592	43.36528931	20	0	36	29	76	129	168	637	1305	1990	1626	1212	1650	1491	1049	825	605	476	429	496	445	453	586	521	423	520	461	435	458	370	379	332
1797	11	395	1.1	39.5	93.7592	43.46778623	25	26	44	64	133	96	170	550	1254	1591	1309	1244	1576	1501	1108	729	589	443	465	380	430	425	362	493	424	489	451	451	364	408	328	297
1798	12	395	1.2	39.5	93.7592	43.57028316	17	22	30	27	104	99	194	641	1369	1903	1455	1191	1677	1523	1228	796	574	544	413	388	508	483	456	422	432	450	444	413	376	421	441	391
1799	13	395	1.3	39.5	93.7592	43.67278008	7	13	36	77	77	153	142	580	1343	1799	1478	1162	1624	1556	1033	733	574	477	377	421	448	475	483	492	527	541	475	398	440	389	361	331
1800	14	395	1.4	39.5	93.7592	43.775277	0	0	0	0	47	69	117	612	1331	1756	1498	1176	1437	1542	1073	735	563	430	413	394	435	392	329	450	369	440	380	397	350	367	317	247
1801	15	395	1.5	39.5	93.7592	43.87777392	16	4	20	41	108	96	186	617	1229	1852	1516	1095	1625	1499	965	738	553	544	505	366	386	412	452	537	375	463	423	430	418	373	393	326
1802	16	395	1.6	39.5	93.7592	43.98027085	25	10	23	24	78	98	173	668	1190	1691	1420	1181	1482	1527	1124	755	598	491	451	411	402	453	431	439	501	435	426	370	383	344	346	291
1803	17	395	1.7	39.5	93.7592	44.08276777	5	12	5	22	90	109	200	508	1163	1789	1448	1112	1471	1318	1064	654	630	406	420	494	398	438	422	406	465	475	457	350	371	364	361	307
1804	18	395	1.8	39.5	93.7592	44.18526469	20	14	35	28	47	107	195	659	1184	1755	1411	1300	1573	1400	1161	725	524	500	405	357	410	498	482	455	367	432	466	416	372	422	347	342
1805	19	395	1.9	39.5	93.7592	44.28776161	9	13	12	41	99	114	121	663	1218	1791	1406	1164	1571	1374	1047	760	651	531	413	395	397	417	324	450	358	411	368	342	381	343	276	370
1806	20	395	2	39.5	93.7592	44.39025853	0	0	13	29	59	101	146	614	1254	1800	1480	1226	1653	1562	1134	865	582	405	451	321	364	458	380	437	407	446	435	337	364	378	348	307
1807	21	395	2.1	39.5	93.7592	44.49275546	17	16	14	35	57	104	212	531	1207	1689	1518	1080	1573	1454	987	679	671	478	415	355	407	402	453	437	400	426	397	414	401	331	375	288
1808	22	395	2.2	39.5	93.7592	44.59525238	8	14	28	40	102	180	193	601	1202	1786	1412	1183	1745	1504	1044	717	521	460	378	397	459	483	440	432	415	432	479	386	342	359	340	278
1809	23	395	2.3	39.5	93.7592	44.6977493	24	9	19	23	48	103	172	565	1029	1628	1284	1131	1583	1435	1229	715	502	447	452	355	453	386	429	404	347	362	411	398	345	359	362	318
1810	24	395	2.4	39.5	93.7592	44.80024622	0	8	9	17	49	104	155	667	1272	1859	1407	1181	1637	1524	1157	737	624	513	478	373	385	349	391	397	411	402	395	420	349	330	296	291
1811	25	395	2.5	39.5	93.7592	44.90274315	0	10	31	60	44	122	167	503	1189	1743	1431	1053	1531	1363	1072	707	499	437	470	394	440	460	423	449	333	514	458	457	349	350	349	338
1812	26	395	2.6	39.5	93.7592	45.00524007	20	9	12	36	103	167	192	629	1207	1707	1481	1199	1555	1517	1043	758	586	438	446	424	433	461	440	406	397	529	447	419	373	323	326	278
1813	27	395	2.7	39.5	93.7592	45.10773699	17	1	21	44	92	121	159	614	1253	1765	1506	1411	1510	1426	1177	859	549	443	444	347	391	511	494	441	381	425	410	373	327	365	385	296
1814	28	395	2.8	39.5	93.7592	45.21023391	16	16	28	47	63	98	169	646	1228	1762	1350	1095	1577	1473	1027	733	485	458	418	421	413	388	437	440	398	460	461	428	414	379	349	298
1815	29	395	2.9	39.5	93.7592	45.31273083	14	5	40	48	70	99	194	554	1115	1781	1485	1094	1536	1392	952	721	450	436	480	414	414	417	437	418	407	402	417	370	393	391	387	322
1816	30	395	3	39.5	93.7592	45.41522776	0	6	8	18	85	129	198	641	1263	1829	1467	1336	1651	1526	1007	749	610	436	398	385	409	444	485	473	371	566	455	338	333	312	376	378
1817	31	395	3.1	39.5	93.7592	45.51772468	33	24	22	26	103	116	148	505	1321	1759	1487	1151	1479	1437	961	727	586	395	344	395	414	435	428	420	372	414	457	387	324	385	406	316
1818	32	395	3.2	39.5	93.7592	45.6202216	11	20	39	50	93	139	207	641	1250	1828	1629	1250	1540	1570	1040	794	650	466	497	434	442	457	536	419	387	463	431	423	397	423	361	354
1819	33	395	3.3	39.5	93.7592	45.72271852	19	0	2	37	54	114	148	522	1237	1587	1442	1213	1502	1409	997	824	526	489	339	348	350	424	412	438	463	418	355	349	351	326	295	227
1820	34	395	3.4	39.5	93.7592	45.82521545	0	0	0	15	41	100	189	530	1171	1627	1448	1196	1531	1455	1056	697	590	452	322	346	401	380	426	437	444	439	416	345	287	277	345	285
1821	35	395	3.5	39.5	93.7592	45.92771237	0	12	14	68	83	126	147	519	1245	1758	1421	1223	1524	1502	1052	746	458	494	448	324	336	431	391	450	436	447	481	419	361	372	363	267
1822	36	395	3.6	39.5	93.7592	46.03020929	0	0	31	39	93	128	185	555	1201	1670	1328	1243	1557	1375	1059	662	576	422	436	342	365	469	422	396	405	472	394	382	359	346	415	309
1823	37	395	3.7	39.5	93.7592	46.13270621	0	0	29	14	94	156	184	527	1125	1640	1326	1155	1380	1317	981	636	483	476	371	362	381	442	396	458	377	430	348	343	340	325	381	366
1824	38	395	3.8	39.5	93.7592	46.23520313	0	12	1	15	68	103	116	543	1183	1651	1268	1088	1453	1444	991	734	502	459	378	288	324	377	410	373	328	338	338	378	359	336	362	311
1825	39	395	3.9	39.5	93.7592	46.33770006	0	0	6	4	52	47	59	488	1061	1621	1398	989	1285	1409	831	589	514	420	382	342	354	369	420	408	423	368	336	281	308	270	299	295
1826	40	395	4	39.5	93.7592	46.44019698	14	6	33	53	98	109	174	561	1240	1778	1349	1139	1555	1347	977	710	650	463	402	422	367	455	414	367	389	478	428	365	382	367	379	288
1827	41	395	4.1	39.5	93.7592	46.5426939	0	7	37	43	76	101	152	532	1130	1628	1440	1063	1504	1386	877	672	506	371	460	347	369	422	349	360	375	414	370	400	434	428	349	299
1828	42	395	4.2	39.5	93.7592	46.64519082	14	14	33	36	57	127	154	549	1234	1710	1316	1030	1493	1423	1078	655	473	357	459	318	327	382	423	434	387	461	468	357	378	390	283	298
1829	43	395	4.3	39.5	93.7592	46.74768775	0	17	13	18	59	120	145	459	1129	1558	1300	1024	1437	1306	995	593	516	441	490	350	353	352	394	381	401	360	325	361	350	312	292	335
1830	44	395	4.4	39.5	93.7592	46.85018467	48	46	48	78	78	117	155	548	1258	1653	1296	1198	1492	1336	1011	708	621	486	405	345	454	410	439	413	431	423	429	450	377	365	313	263
1831	45	395	4.5	39.5	93.7592	46.95268159	29	18	38	27	51	148	140	540	1183	1778	1416	960	1379	1307	1001	535	423	417	393	357	381	474	370	377	404	470	438	390	389	393	304	330
1832	46	395	4.6	39.5	93.7592	47.05517851	2	10	15	49	34	100	148	526	1077	1708	1384	1042	1550	1336	899	741	574	445	407	323	380	455	343	432	379	434	408	404	341	367	311	298
1833	47	395	4.7	39.5	93.7592	47.15767543	9	22	10	30	79	83	141	536	1182	1769	1389	1024	1339	1394	956	669	552	425	501	390	435	400	430	400	391	356	464	471	380	313	402	306
1834	48	395	4.8	39.5	93.7592	47.26017236	18	11	20	60	114	158	268	676	1361	1816	1428	1213	1495	1428	1052	740	597	454	432	465	495	444	507	544	484	526	450	443	478	395	429	345
1835	49	395	4.9	39.5	93.7592	47.36266928	19	17	30	76	141	274	330	842	1343	1811	1318	1214	1639	1347	1071	875	621	517	546	455	531	605	555	560	556	631	528	510	450	477	412	462
1836	50	395	5	39.5	93.7592	47.4651662	11	13	52	60	112	188	169	612	1281	1741	1344	1114	1636	1401	1052	705	521	498	432	421	455	489	462	465	478	474	548	450	440	366	384	299
1837	51	395	5.1	39.5	93.7592	47.56766312	46	31	51	68	172	211	292	722	1267	1827	1427	1142	1639	1519	955	802	668	570	575	489	540	566	522	506	486	646	569	528	481	454	483	425
1838	52	395	5.2	39.5	93.7592	47.67016005	0	16	36	44	62	117	186	654	1227	1740	1347	1220	1373	1459	1009	638	514	444	427	439	463	470	509	457	442	528	453	423	382	400	424	385
1839	53	395	5.3	39.5	93.7592	47.77265697	11	14	18	43	83	77	146	532	1205	1650	1269	1093	1417	1265	950	681	518	440	429	367	378	366	425	417	411	355	419	326	374	358	392	289
1840	54	395	5.4	39.5	93.7592	47.87515389	0	0	14	37	37	56	148	522	1249	1619	1367	1052	1446	1461	993	717	552	415	389	326	415	481	437	392	391	480	394	412	361	360	302	239
1841	55	395	5.5	39.5	93.7592	47.97765081	6	0	1	27	70	87	116	552	1084	1567	1252	897	1330	1288	932	682	497	389	275	346	385	439	356	342	341	482	403	392	297	333	311	268
1842	56	395	5.6	39.5	93.7592	48.08014773	18	3	31	19	81	101	135	618	1145	1774	1293	1206	1448	1384	1017	661	437	393	395	348	474	346	383	328	346	375	384	301	322	302	314	290
1843	57	395	5.7	39.5	93.7592	48.18264466	15	22	29	47	63	70	199	508	1152	1534	1297	1017	1437	1262	941	647	494	410	399	386	437	419	388	396	404	444	400	363	302	366	331	317
1844	58	395	5.8	39.5	93.7592	48.28514158	28	15	31	38	93	146	145	501	1204	1599	1419	1182	1425	1305	900	678	612	528	388	337	500	437	394	405	438	420	397	356	358	381	337	309
1845	59	395	5.9	39.5	93.7592	48.3876385	24	19	21	34	55	96	185	540	1032	1555	1277	1048	1496	1279	882	657	535	390	391	292	413	448	414	480	444	379	391	373	300	306	316	346
1846	60	395	6	39.5	93.7592	48.49013542	16	24	13	56	50	96	158	568	1179	1716	1386	1099	1280	1256	1007	697	480	466	361	430	332	449	424	430	444	479	409	431	383	383	343	322
1847	61	395	6.1	39.5	93.7592	48.59263235	20	28	38	55	59	100	181	564	1155	1649	1386	1038	1348	1311	939	624	517	344	364	312	410	376	405	367	343	401	387	374	348	327	298	286
1848	62	395	6.2	39.5	93.7592	48.69512927	0	0	35	16	87	93	118	513	1173	1722	1434	1103	1537	1361	968	718	479	391	405	313	372	334	427	348	430	417	387	341	334	344	278	271
1849	63	395	6.3	39.5	93.7592	48.79762619	0	32	33	38	73	108	141	585	1137	1724	1243	1028	1299	1345	953	753	512	415	406	260	333	339	327	370	318	395	321	287	294	309	356	260
1850	64	395	6.4	39.5	93.7592	48.90012311	12	29	29	40	48	90	156	479	1072	1659	1298	1092	1452	1327	956	626	533	417	370	400	413	420	335	418	410	356	372	386	372	263	392	282
1851	65	395	6.5	39.5	93.7592	49.00262003	15	1	27	62	90	81	126	571	1151	1558	1289	1038	1360	1295	955	629	513	350	388	356	353	423	389	370	334	408	362	324	320	301	321	295
1852	66	395	6.6	39.5	93.7592	49.10511696	0	0	0	31	46	69	148	578	1057	1513	1206	1087	1400	1394	931	675	512	324	418	311	339	378	385	431	368	387	305	282	325	356	316	227
1853	67	395	6.7	39.5	93.7592	49.20761388	22	5	35	32	93	90	124	447	1047	1570	1298	1111	1319	1259	883	572	481	419	351	297	394	405	405	401	397	403	339	296	305	383	327	289
1854	68	395	6.8	39.5	93.7592	49.3101108	8	47	56	30	86	126	116	461	1148	1514	1421	1138	1306	1239	871	690	457	370	399	378	333	356	391	350	393	373	470	352	302	318	333	354
1855	69	395	6.9	39.5	93.7592	49.41260772	4	0	18	7	36	91	118	500	1057	1600	1316	1056	1329	1241	821	725	440	435	412	271	329	347	345	370	272	424	337	314	290	314	320	236
1856	70	395	7	39.5	93.7592	49.51510465	6	0	18	39	74	116	163	563	1111	1680	1244	1157	1600	1301	929	641	516	371	424	363	392	418	362	386	324	397	359	371	285	298	314	316
1857	71	395	7.1	39.5	93.7592	49.61760157	10	13	35	44	127	133	239	551	1112	1661	1239	1021	1401	1359	1023	669	492	455	394	374	393	450	407	413	367	388	383	351	341	377	291	289
1858	72	395	7.2	39.5	93.7592	49.72009849	7	15	39	59	88	95	143	544	1207	1697	1456	1110	1595	1185	1007	633	489	416	389	374	364	477	323	420	349	487	391	333	324	368	283	246
1859	73	395	7.3	39.5	93.7592	49.82259541	5	17	24	42	89	110	226	530	1107	1510	1145	1042	1300	1338	941	666	478	421	360	343	310	379	361	403	297	343	418	325	292	300	325	290
1860	74	395	7.4	39.5	93.7592	49.92509233	27	20	46	66	73	94	162	563	1189	1730	1368	1018	1215	1270	1004	687	584	351	409	334	386	373	399	401	419	378	392	393	333	311	310	275
1861	75	395	7.5	39.5	93.7592	50.02758926	22	24	30	40	52	91	150	553	1092	1600	1097	1012	1436	1282	1016	618	553	352	423	294	321	377	341	335	384	395	467	330	308	245	255	272
1862	76	395	7.6	39.5	93.7592	50.13008618	30	26	21	38	68	116	93	487	991	1525	1287	1087	1416	1381	922	575	488	365	356	350	429	372	459	417	305	434	321	316	303	314	299	261
1863	77	395	7.7	39.5	93.7592	50.2325831	10	11	40	48	55	97	126	588	1112	1684	1316	1134	1419	1321	962	735	510	445	440	401	460	405	430	425	414	450	463	328	323	352	355	345
1864	78	395	7.8	39.5	93.7592	50.33508002	0	0	0	19	26	97	108	533	1077	1763	1314	1086	1474	1299	1072	654	583	467	480	387	413	441	492	438	406	498	409	363	347	399	353	285
1865	79	395	7.9	39.5	93.7592	50.43757694	17	6	57	49	101	108	155	620	1288	1753	1290	1154	1618	1548	970	819	689	548	555	487	487	543	467	586	445	561	536	439	370	416	436	375
1866	80	395	8	39.5	93.7592	50.54007387	11	24	29	33	84	149	149	644	1271	1677	1470	1258	1549	1438	1091	814	674	570	591	535	575	595	598	582	555	479	482	464	416	444	467	335
1867	81	395	8.1	39.5	93.7592	50.64257079	0	1	49	45	103	169	230	640	1251	1942	1408	1227	1748	1627	1164	952	739	758	713	653	645	612	584	707	497	559	565	503	491	412	425	366
1868	82	395	8.2	39.5	93.7592	50.74506771	23	16	27	44	84	97	145	519	1233	1690	1406	1285	1598	1445	978	639	642	461	422	405	444	427	462	474	472	513	452	357	313	358	385	273
1869	83	395	8.3	39.5	93.7592	50.84756463	19	13	35	67	70	119	119	500	1218	1567	1331	1117	1530	1326	957	624	518	473	409	391	446	495	419	494	447	507	417	385	318	419	359	268
1870	84	395	8.4	39.5	93.7592	50.95006156	5	4	27	56	77	125	156	560	1265	1634	1371	1269	1328	1285	936	722	556	504	461	432	426	443	463	402	380	415	507	397	369	356	372	343
1871	85	395	8.5	39.5	93.7592	51.05255848	0	0	16	46	53	106	133	542	1130	1639	1369	1148	1376	1409	890	664	482	431	459	401	384	420	336	409	324	409	460	362	324	366	355	336
1872	86	395	8.6	39.5	93.7592	51.1550554	0	10	10	43	84	98	154	633	1264	1738	1319	1176	1599	1445	1086	717	486	492	558	346	451	502	483	458	463	562	481	376	379	358	322	302
1873	87	395	8.7	39.5	93.7592	51.25755232	26	12	44	53	84	139	132	550	1199	1780	1399	1209	1411	1426	982	786	568	491	445	501	430	458	460	430	367	451	427	352	351	406	353	346
1874	88	395	8.8	39.5	93.7592	51.36004924	12	0	63	72	101	164	168	640	1199	1775	1475	1249	1518	1495	1140	696	621	524	513	476	486	493	485	436	489	479	436	400	372	397	365	406
1875	89	395	8.9	39.5	93.7592	51.46254617	18	15	28	71	91	133	146	608	1259	1786	1482	1163	1420	1502	989	815	535	516	535	376	445	491	469	475	437	576	476	456	376	368	417	360
1876	90	395	9	39.5	93.7592	51.56504309	42	51	69	62	104	163	183	659	1287	1907	1651	1307	1594	1626	1026	781	645	574	536	463	496	486	401	549	530	534	469	503	468	445	396	376
1877	91	395	9.1	39.5	93.7592	51.66754001	12	23	47	30	67	113	162	624	1277	1689	1534	1283	1447	1406	1157	769	534	529	473	403	392	531	443	403	433	460	488	429	330	410	359	352
1878	92	395	9.2	39.5	93.7592	51.77003693	20	15	43	96	70	89	208	698	1287	2022	1666	1354	1661	1545	1149	778	583	495	416	366	448	443	480	507	440	505	461	419	394	419	351	451
1879	93	395	9.3	39.5	93.7592	51.87253386	27	17	35	50	105	88	203	643	1347	1924	1389	1294	1626	1504	1119	806	660	503	436	497	474	497	430	552	450	531	485	468	393	402	423	339
1880	94	395	9.4	39.5	93.7592	51.97503078	35	9	24	35	89	143	145	606	1430	1917	1567	1197	1831	1434	1296	802	599	462	521	436	460	472	449	503	379	587	465	452	377	386	393	344
1881	95	395	9.5	39.5	93.7592	52.0775277	11	21	8	10	56	62	122	671	1411	1819	1675	1408	1682	1606	1196	873	615	476	423	435	464	491	425	516	427	501	502	456	343	363	443	314
1882	96	395	9.6	39.5	93.7592	52.18002462	0	0	32	26	91	123	194	724	1550	2120	1757	1454	1855	1663	1280	916	695	527	470	492	517	610	550	638	581	626	503	455	421	378	374	353
1883	97	395	9.7	39.5	93.7592	52.28252154	19	23	33	89	91	152	233	738	1549	2211	1767	1455	1710	1746	1157	952	698	613	483	482	518	528	513	635	474	689	545	459	435	427	368	340
1884	98	395	9.8	39.5	93.7592	52.38501847	5	22	56	105	118	187	193	693	1669	2212	1761	1510	1952	1915	1347	1018	711	588	552	469	568	587	547	604	512	579	574	493	383	548	448	423
1885	99	395	9.9	39.5	93.7592	52.48751539	0	3	27	76	114	221	183	845	1614	2289	1691	1494	1893	1741	1225	929	710	568	559	453	547	557	522	478	546	608	466	507	426	448	451	455
1886	100	395	10	39.5	93.7592	52.59001231	29	18	72	82	138	149	270	855	1641	2403	1927	1597	2096	1738	1343	1015	671	597	582	539	579	574	589	622	650	617	623	476	450	529	440	412
1887	101	395	10.1	39.5	93.7592	52.69250923	52	32	27	44	108	204	198	786	1691	2124	1974	1572	2107	1895	1282	969	757	573	627	535	573	593	600	652	619	574	594	481	508	501	447	379
1888	102	395	10.2	39.5	93.7592	52.79500616	20	45	43	69	134	180	313	899	1731	2326	2005	1514	2050	2160	1501	1042	754	719	616	500	611	717	632	689	567	724	576	581	566	511	533	450
1889	103	395	10.3	39.5	93.7592	52.89750308	36	23	31	52	170	205	278	888	1742	2585	2001	1536	2331	2079	1392	1039	806	708	622	587	574	669	594	711	641	553	646	567	495	473	525	475
1890	104	395	10.4	39.5	93.7592	53	28	31	41	72	156	207	319	922	1966	2677	2178	1918	2428	2289	1785	1346	995	1013	936	882	944	996	798	878	669	768	758	707	589	695	583	536
1891	0	394	0	39.4	93.7593	42.34032009	34	23	35	86	106	124	173	643	1328	1804	1544	1226	1540	1435	1171	836	600	450	449	377	341	414	448	407	417	452	456	435	371	385	407	346
1892	1	394	0.1	39.4	93.7593	42.44281701	17	0	13	58	81	96	197	675	1274	1863	1561	1217	1576	1470	1143	757	576	530	442	443	374	464	458	453	325	482	443	399	339	368	367	319
1893	2	394	0.2	39.4	93.7593	42.54531394	2	0	0	24	33	112	162	474	1140	1727	1540	1228	1431	1509	1074	723	606	460	427	379	465	420	395	473	400	474	434	330	337	350	366	343
1894	3	394	0.3	39.4	93.7593	42.64781086	3	8	49	50	80	128	224	607	1286	1751	1515	1254	1594	1438	1164	797	723	568	531	451	611	481	487	481	412	407	394	402	413	397	361	348
1895	4	394	0.4	39.4	93.7593	42.75030778	26	9	19	51	74	103	152	720	1324	1625	1468	1280	1712	1492	1058	890	613	474	435	438	430	512	443	422	549	576	459	508	415	408	382	316
1896	5	394	0.5	39.4	93.7593	42.8528047	26	13	18	34	99	153	192	630	1189	1828	1530	1221	1522	1495	1103	790	613	479	450	408	450	572	492	462	409	496	425	435	343	460	348	396
1897	6	394	0.6	39.4	93.7593	42.95530162	17	0	20	15	107	127	222	569	1310	1773	1537	1232	1648	1563	1180	848	659	560	499	383	441	547	444	494	445	483	485	397	377	411	318	352
1898	7	394	0.7	39.4	93.7593	43.05779855	16	13	47	67	104	171	236	592	1252	1796	1506	1200	1582	1430	1050	781	645	536	510	419	571	510	393	525	425	536	526	369	355	318	347	331
1899	8	394	0.8	39.4	93.7593	43.16029547	8	11	18	57	86	128	213	651	1344	2001	1393	1230	1789	1561	1027	832	557	518	412	456	528	528	497	473	417	512	433	440	432	453	421	402
1900	9	394	0.9	39.4	93.7593	43.26279239	18	24	29	49	91	110	166	555	1240	1762	1507	1279	1532	1342	1067	719	557	438	432	384	448	486	490	473	452	480	527	453	393	457	484	348
1901	10	394	1	39.4	93.7593	43.36528931	31	14	28	59	80	113	236	629	1292	1938	1546	1117	1667	1406	1122	865	626	493	472	436	466	441	475	436	439	473	451	452	415	376	380	413
1902	11	394	1.1	39.4	93.7593	43.46778623	2	11	0	0	102	118	160	576	1186	1784	1442	1207	1513	1541	1162	627	587	519	490	453	396	465	446	497	434	506	429	356	388	386	408	329
1903	12	394	1.2	39.4	93.7593	43.57028316	0	0	4	2	72	122	174	498	1329	1905	1496	1247	1554	1480	1206	727	567	485	434	422	468	545	406	516	421	525	437	484	356	354	445	328
1904	13	394	1.3	39.4	93.7593	43.67278008	19	4	67	43	91	134	193	716	1244	1669	1465	1116	1578	1468	1017	832	578	489	430	419	495	483	462	468	464	509	488	414	356	422	417	372
1905	14	394	1.4	39.4	93.7593	43.775277	26	21	35	29	75	107	214	602	1273	1691	1526	1157	1713	1476	1095	732	612	494	464	453	482	456	443	493	432	528	529	415	421	428	410	353
1906	15	394	1.5	39.4	93.7593	43.87777392	34	25	26	24	60	108	169	558	1256	1824	1507	1273	1554	1545	1060	766	598	524	473	409	483	447	454	466	477	467	426	454	431	411	403	326
1907	16	394	1.6	39.4	93.7593	43.98027085	0	0	25	17	64	88	151	627	1323	1850	1470	1219	1550	1479	1114	839	579	495	443	328	445	457	403	485	472	369	449	446	341	421	434	419
1908	17	394	1.7	39.4	93.7593	44.08276777	0	0	0	6	39	82	152	501	1132	1738	1460	1119	1812	1393	915	698	481	422	393	398	336	389	414	374	315	381	393	383	316	327	335	314
1909	18	394	1.8	39.4	93.7593	44.18526469	0	9	23	33	38	112	153	624	1196	1757	1427	1172	1516	1511	1081	684	543	420	416	477	428	453	434	432	453	454	405	398	332	414	377	339
1910	19	394	1.9	39.4	93.7593	44.28776161	31	5	26	43	68	147	117	536	1168	1616	1346	1111	1559	1477	1026	732	561	439	470	417	377	452	477	421	406	393	408	430	388	329	420	366
1911	20	394	2	39.4	93.7593	44.39025853	2	0	0	13	72	99	165	550	1207	1795	1441	1203	1580	1414	987	661	589	528	310	389	383	468	372	510	364	461	342	370	379	383	367	352
1912	21	394	2.1	39.4	93.7593	44.49275546	21	16	13	33	94	145	157	471	1209	1888	1481	1099	1673	1539	1009	682	519	434	435	376	353	472	403	355	386	322	384	441	303	408	406	322
1913	22	394	2.2	39.4	93.7593	44.59525238	8	12	45	43	85	102	173	645	1287	1891	1384	1187	1530	1335	994	796	622	416	459	389	451	520	447	446	411	403	425	442	407	473	347	308
1914	23	394	2.3	39.4	93.7593	44.6977493	6	10	38	52	70	128	183	668	1170	1685	1436	1111	1518	1499	1093	794	577	461	417	384	354	454	409	491	386	461	385	287	351	403	443	367
1915	24	394	2.4	39.4	93.7593	44.80024622	9	7	9	27	55	138	197	568	1212	1769	1423	1185	1565	1474	1118	751	630	549	478	367	407	482	406	469	388	426	418	396	346	380	390	306
1916	25	394	2.5	39.4	93.7593	44.90274315	20	21	33	34	41	110	158	557	1252	1614	1334	1236	1606	1395	991	733	512	435	439	438	386	389	388	469	445	455	398	406	338	303	390	332
1917	26	394	2.6	39.4	93.7593	45.00524007	21	9	40	57	67	113	151	592	1192	1768	1369	1127	1508	1387	1033	772	518	406	384	427	472	429	460	460	422	468	427	391	308	372	353	360
1918	27	394	2.7	39.4	93.7593	45.10773699	15	9	21	28	100	119	192	554	1171	1821	1491	1205	1463	1527	1035	765	567	497	491	413	434	464	454	429	370	466	421	376	388	449	400	300
1919	28	394	2.8	39.4	93.7593	45.21023391	17	25	30	38	74	114	177	534	1315	1842	1456	1190	1601	1577	1114	780	636	483	430	419	476	465	362	433	439	466	462	371	365	362	414	323
1920	29	394	2.9	39.4	93.7593	45.31273083	54	49	59	66	110	124	218	558	1226	1840	1346	1171	1509	1330	1256	727	648	462	529	384	484	483	429	436	461	462	399	365	419	414	362	366
1921	30	394	3	39.4	93.7593	45.41522776	7	7	38	42	54	136	144	568	1223	1732	1457	1078	1542	1422	1157	734	588	552	454	399	391	508	470	455	437	521	449	365	362	389	340	337
1922	31	394	3.1	39.4	93.7593	45.51772468	15	21	30	48	59	133	145	587	1170	1636	1391	1014	1458	1423	1082	831	532	479	399	373	475	455	405	347	383	483	350	369	367	414	386	375
1923	32	394	3.2	39.4	93.7593	45.6202216	17	21	30	62	91	107	204	616	1274	1706	1331	1053	1547	1357	1105	654	683	537	400	471	429	445	465	459	391	454	405	370	343	378	360	307
1924	33	394	3.3	39.4	93.7593	45.72271852	6	4	0	37	79	90	157	533	1157	1764	1267	1168	1460	1381	954	742	496	423	410	431	391	413	449	505	438	469	459	350	343	326	284	277
1925	34	394	3.4	39.4	93.7593	45.82521545	35	25	39	83	56	110	183	499	1137	1847	1351	1257	1377	1399	1018	778	606	457	432	341	443	381	411	414	444	485	449	453	379	346	333	342
1926	35	394	3.5	39.4	93.7593	45.92771237	7	12	34	57	86	168	154	513	1261	1591	1381	1077	1517	1335	1064	769	517	483	449	382	354	375	435	366	415	394	386	330	318	360	373	308
1927	36	394	3.6	39.4	93.7593	46.03020929	18	19	21	46	93	135	134	520	1198	1698	1392	1360	1598	1416	1024	764	504	532	460	409	404	418	391	449	428	423	476	394	339	340	302	314
1928	37	394	3.7	39.4	93.7593	46.13270621	15	5	19	40	52	103	182	584	1153	1689	1431	1052	1580	1445	970	616	481	454	395	338	433	437	417	400	397	409	436	417	329	428	311	265
1929	38	394	3.8	39.4	93.7593	46.23520313	6	1	18	40	69	84	178	603	1137	1799	1350	1147	1438	1322	1031	720	540	426	455	354	391	413	467	387	417	424	404	357	329	333	342	320
1930	39	394	3.9	39.4	93.7593	46.33770006	0	0	11	25	86	108	168	512	1153	1521	1405	1141	1490	1481	991	729	522	429	326	334	357	392	362	438	311	404	399	405	373	379	297	283
1931	40	394	4	39.4	93.7593	46.44019698	12	0	33	20	93	140	203	570	1121	1806	1411	1177	1474	1418	1096	727	623	457	416	376	425	393	364	454	454	449	386	413	325	339	327	334
1932	41	394	4.1	39.4	93.7593	46.5426939	15	8	31	34	78	116	138	576	1165	1693	1387	1069	1401	1411	927	710	477	396	474	355	331	378	384	423	387	380	414	337	396	402	369	318
1933	42	394	4.2	39.4	93.7593	46.64519082	1	4	20	33	82	86	235	638	1111	1614	1340	1222	1580	1373	975	678	478	405	374	395	379	383	396	395	413	395	408	325	367	372	370	294
1934	43	394	4.3	39.4	93.7593	46.74768775	11	16	22	12	70	102	165	525	1191	1668	1300	1134	1344	1446	1041	658	601	420	406	401	402	339	369	379	460	433	322	367	270	370	339	297
1935	44	394	4.4	39.4	93.7593	46.85018467	15	5	22	50	63	51	130	594	1226	1639	1336	1041	1673	1258	1104	740	507	502	380	368	384	382	380	408	400	398	440	352	320	336	296	276
1936	45	394	4.5	39.4	93.7593	46.95268159	0	19	33	21	46	58	136	468	1085	1672	1291	1119	1495	1381	981	764	510	421	345	360	322	378	379	313	363	402	360	347	267	322	368	333
1937	46	394	4.6	39.4	93.7593	47.05517851	31	21	32	25	60	110	143	539	1213	1436	1484	1233	1446	1313	1059	693	497	419	424	327	370	403	417	444	340	458	393	340	306	339	324	318
1938	47	394	4.7	39.4	93.7593	47.15767543	17	15	0	12	50	70	88	475	1077	1482	1245	1139	1452	1338	918	596	479	385	398	292	349	417	386	484	412	474	388	334	396	315	327	252
1939	48	394	4.8	39.4	93.7593	47.26017236	8	2	28	38	60	111	188	617	1091	1712	1400	1059	1301	1391	936	770	478	466	467	361	466	495	353	457	397	495	425	417	387	445	365	354
1940	49	394	4.9	39.4	93.7593	47.36266928	18	13	38	51	77	116	147	558	1112	1484	1236	1166	1564	1286	1013	689	525	380	355	278	398	410	497	353	393	423	455	375	333	340	388	339
1941	50	394	5	39.4	93.7593	47.4651662	0	2	4	21	68	91	160	585	1251	1801	1387	1179	1504	1346	913	633	547	458	456	429	355	411	472	385	332	475	434	372	412	426	372	295
1942	51	394	5.1	39.4	93.7593	47.56766312	11	0	12	28	73	98	169	529	1214	1501	1342	1085	1422	1387	1012	764	574	446	435	431	362	435	414	496	467	473	423	408	366	418	317	273
1943	52	394	5.2	39.4	93.7593	47.67016005	13	15	25	84	163	177	242	742	1401	1834	1502	1191	1687	1616	1145	893	672	570	565	490	520	541	517	619	499	609	641	530	514	527	472	441
1944	53	394	5.3	39.4	93.7593	47.77265697	9	24	23	24	97	76	152	554	1062	1671	1210	1043	1476	1422	855	658	536	462	419	374	467	409	362	406	424	427	362	433	319	342	279	261
1945	54	394	5.4	39.4	93.7593	47.87515389	10	24	27	39	48	118	149	518	1204	1635	1294	1098	1430	1512	1036	715	469	484	405	313	418	495	466	468	393	450	423	376	384	382	394	274
1946	55	394	5.5	39.4	93.7593	47.97765081	12	8	24	27	62	136	170	441	1143	1707	1260	1161	1433	1349	828	641	517	431	421	332	434	527	410	421	338	487	391	414	332	341	362	273
1947	56	394	5.6	39.4	93.7593	48.08014773	6	6	34	26	74	66	159	591	1186	1757	1429	1122	1475	1325	913	625	519	416	381	353	422	428	446	436	387	451	403	328	373	276	305	280
1948	57	394	5.7	39.4	93.7593	48.18264466	4	8	18	19	55	106	198	520	1200	1582	1371	1197	1351	1204	1029	635	525	490	350	340	436	470	376	415	349	407	389	383	312	308	295	227
1949	58	394	5.8	39.4	93.7593	48.28514158	33	12	21	44	52	100	119	562	1046	1692	1248	1076	1615	1312	1037	695	525	436	414	358	381	446	388	379	433	388	433	404	345	379	320	322
1950	59	394	5.9	39.4	93.7593	48.3876385	15	1	42	35	55	106	174	582	1116	1665	1306	1089	1439	1230	877	652	524	394	399	350	425	354	449	454	334	383	432	334	306	357	324	245
1951	60	394	6	39.4	93.7593	48.49013542	11	7	25	16	50	114	164	611	1196	1600	1313	1123	1511	1349	918	741	445	371	428	352	403	367	386	433	367	393	434	409	314	317	307	328
1952	61	394	6.1	39.4	93.7593	48.59263235	5	3	27	33	79	89	151	551	1150	1471	1231	1000	1294	1358	872	673	518	433	321	313	340	376	375	391	384	442	397	385	302	356	337	281
1953	62	394	6.2	39.4	93.7593	48.69512927	16	29	43	41	69	105	122	572	1113	1564	1281	1149	1513	1385	1037	592	535	455	437	382	398	397	399	348	295	395	361	386	298	347	288	287
1954	63	394	6.3	39.4	93.7593	48.79762619	0	0	23	17	71	90	143	431	1072	1644	1351	1005	1403	1308	937	704	455	371	302	316	336	351	386	415	290	388	357	391	309	320	296	257
1955	64	394	6.4	39.4	93.7593	48.90012311	9	31	19	40	66	86	182	570	1082	1643	1389	1062	1376	1277	946	712	472	385	420	336	406	409	401	380	350	413	368	385	372	421	316	277
1956	65	394	6.5	39.4	93.7593	49.00262003	3	0	0	11	73	60	137	402	1015	1531	1280	1046	1406	1269	868	621	453	389	370	347	361	388	341	420	343	413	337	306	262	288	302	249
1957	66	394	6.6	39.4	93.7593	49.10511696	23	2	29	25	40	66	129	596	1180	1618	1364	1064	1368	1364	863	598	449	406	449	327	387	361	354	374	379	391	359	370	299	316	304	362
1958	67	394	6.7	39.4	93.7593	49.20761388	19	25	22	39	63	97	128	533	1155	1548	1255	1015	1276	1178	940	647	436	373	379	310	361	401	311	394	327	404	457	373	264	273	273	268
1959	68	394	6.8	39.4	93.7593	49.3101108	18	16	38	36	66	124	153	533	1211	1733	1270	1153	1307	1352	1013	651	489	392	352	333	449	432	368	404	411	379	359	376	376	347	325	258
1960	69	394	6.9	39.4	93.7593	49.41260772	10	2	27	27	35	72	151	533	1102	1514	1098	1026	1315	1251	953	634	477	379	381	304	373	408	328	335	348	442	359	336	286	353	309	270
1961	70	394	7	39.4	93.7593	49.51510465	0	2	20	54	50	95	159	551	1086	1506	1305	988	1397	1504	826	683	454	370	427	420	335	324	353	344	363	454	370	351	326	359	296	237
1962	71	394	7.1	39.4	93.7593	49.61760157	17	13	11	27	75	84	120	525	1051	1594	1236	963	1297	1295	866	646	479	327	361	368	399	352	358	352	330	430	367	320	327	364	302	214
1963	72	394	7.2	39.4	93.7593	49.72009849	21	10	24	35	78	83	149	514	1138	1620	1332	997	1428	1324	922	616	442	401	407	358	361	325	353	377	358	377	401	406	333	300	343	310
1964	73	394	7.3	39.4	93.7593	49.82259541	0	0	24	7	50	60	155	514	1142	1595	1061	961	1426	1213	872	587	443	421	321	285	322	318	332	330	361	383	359	343	292	254	243	197
1965	74	394	7.4	39.4	93.7593	49.92509233	24	15	18	46	70	116	142	509	1221	1695	1414	1107	1543	1391	972	715	592	442	470	342	366	415	376	435	421	441	370	374	324	337	336	309
1966	75	394	7.5	39.4	93.7593	50.02758926	0	23	25	67	72	82	165	581	1105	1496	1269	1168	1296	1403	850	589	475	336	415	332	359	418	358	313	340	372	379	391	293	250	225	255
1967	76	394	7.6	39.4	93.7593	50.13008618	33	26	23	48	67	110	136	490	1091	1658	1290	1040	1429	1382	1001	746	476	441	379	329	344	412	472	385	351	336	430	351	343	398	358	309
1968	77	394	7.7	39.4	93.7593	50.2325831	22	1	19	35	61	84	203	611	1076	1618	1299	1049	1393	1280	967	677	488	476	441	370	433	424	395	411	339	444	407	413	354	367	362	326
1969	78	394	7.8	39.4	93.7593	50.33508002	13	26	24	64	89	150	188	636	1171	1672	1340	1152	1537	1491	1102	746	562	518	478	402	377	436	507	453	390	465	441	319	323	358	352	328
1970	79	394	7.9	39.4	93.7593	50.43757694	0	0	6	51	80	83	184	589	1337	1728	1280	1091	1444	1408	945	791	569	448	550	507	525	571	536	510	461	543	460	454	365	371	330	286
1971	80	394	8	39.4	93.7593	50.54007387	0	19	57	65	69	105	212	509	1352	1672	1328	1288	1396	1497	1045	797	635	540	484	570	514	500	507	487	494	552	496	421	387	424	437	386
1972	81	394	8.1	39.4	93.7593	50.64257079	3	1	27	47	78	87	166	691	1350	1557	1476	1298	1589	1520	1047	771	667	545	653	491	567	578	598	544	471	547	491	478	315	419	375	316
1973	82	394	8.2	39.4	93.7593	50.74506771	0	0	23	51	62	87	109	536	1147	1646	1368	1060	1401	1344	919	678	501	376	391	349	403	409	370	395	417	449	347	337	325	308	338	291
1974	83	394	8.3	39.4	93.7593	50.84756463	44	18	64	66	105	150	216	555	1152	1574	1297	1109	1493	1284	1050	728	564	452	447	497	429	502	507	424	489	465	480	406	339	340	401	303
1975	84	394	8.4	39.4	93.7593	50.95006156	17	0	0	13	37	94	165	554	1248	1660	1411	1088	1479	1295	1050	721	578	440	475	378	455	381	376	444	453	490	378	431	333	358	399	359
1976	85	394	8.5	39.4	93.7593	51.05255848	10	17	28	72	90	154	154	538	1239	1704	1192	1155	1567	1309	1022	730	554	442	419	394	469	448	480	463	510	468	436	450	366	344	386	272
1977	86	394	8.6	39.4	93.7593	51.1550554	0	29	40	68	90	162	220	670	1280	1844	1495	1199	1660	1474	985	880	613	461	467	398	522	477	526	471	473	456	451	413	407	395	397	336
1978	87	394	8.7	39.4	93.7593	51.25755232	8	4	21	49	92	94	175	532	1269	1724	1290	1042	1457	1536	932	788	541	504	509	425	458	387	376	356	349	431	441	402	370	352	420	264
1979	88	394	8.8	39.4	93.7593	51.36004924	0	0	0	6	47	122	141	510	1281	1813	1377	1143	1447	1380	858	750	574	387	433	401	438	420	422	399	447	502	432	429	340	354	376	287
1980	89	394	8.9	39.4	93.7593	51.46254617	1	7	18	53	79	67	119	636	1214	1880	1498	1130	1419	1471	1018	754	613	442	492	393	425	434	445	503	491	532	462	496	353	373	405	277
1981	90	394	9	39.4	93.7593	51.56504309	21	14	30	75	54	109	194	586	1355	1757	1306	1219	1679	1441	1068	794	645	538	478	352	426	460	382	457	432	458	467	377	377	394	388	331
1982	91	394	9.1	39.4	93.7593	51.66754001	23	21	32	43	59	74	187	622	1306	1891	1422	1171	1677	1343	996	693	472	487	425	324	412	394	391	437	418	433	406	345	314	380	406	359
1983	92	394	9.2	39.4	93.7593	51.77003693	19	14	36	21	54	101	169	608	1195	1710	1480	1258	1726	1476	1118	754	570	428	428	399	462	502	439	431	399	503	412	434	356	374	328	332
1984	93	394	9.3	39.4	93.7593	51.87253386	13	11	38	39	97	101	212	606	1423	1907	1568	1349	1687	1628	1158	808	560	522	506	424	527	523	479	448	459	479	543	476	405	461	382	354
1985	94	394	9.4	39.4	93.7593	51.97503078	13	0	21	11	66	104	149	654	1443	2139	1622	1371	1726	1621	1149	833	627	456	487	474	474	535	484	508	447	595	455	443	426	372	345	365
1986	95	394	9.5	39.4	93.7593	52.0775277	30	27	32	77	116	118	197	627	1309	1957	1679	1378	1777	1663	1170	856	619	584	503	470	463	529	514	536	540	603	542	511	441	445	454	349
1987	96	394	9.6	39.4	93.7593	52.18002462	5	3	27	53	68	156	183	732	1501	2312	1763	1374	1642	1760	1235	854	612	543	552	447	543	570	592	623	555	637	511	520	416	493	451	433
1988	97	394	9.7	39.4	93.7593	52.28252154	0	8	0	15	20	122	174	643	1629	2124	1741	1314	1755	1809	1191	884	647	468	519	525	477	558	552	608	467	543	465	459	465	451	421	345
1989	98	394	9.8	39.4	93.7593	52.38501847	2	1	23	66	60	183	298	695	1484	2143	1592	1388	1856	1714	1320	996	783	491	531	505	518	499	609	548	499	532	558	486	413	486	455	389
1990	99	394	9.9	39.4	93.7593	52.48751539	9	23	46	73	76	108	233	805	1475	2043	1893	1507	1952	1913	1276	887	579	611	554	544	508	524	581	560	475	511	565	533	436	500	388	417
1991	100	394	10	39.4	93.7593	52.59001231	13	0	38	68	118	201	246	770	1692	2530	1799	1608	2006	1969	1374	886	772	651	572	580	651	610	580	638	600	586	585	525	446	403	449	349
1992	101	394	10.1	39.4	93.7593	52.69250923	50	19	32	69	101	180	202	804	1593	2322	2006	1437	1966	1953	1432	1041	767	604	558	540	588	554	613	630	482	548	560	563	437	447	431	336
1993	102	394	10.2	39.4	93.7593	52.79500616	0	14	32	69	112	190	281	868	1697	2559	1973	1687	2102	1812	1537	977	785	686	651	575	636	613	511	622	646	739	632	485	538	520	489	424
1994	103	394	10.3	39.4	93.7593	52.89750308	26	22	31	61	133	188	259	855	1896	2501	1927	1754	2150	1993	1532	1133	751	704	686	587	659	708	671	552	595	713	564	653	498	520	541	430
1995	104	394	10.4	39.4	93.7593	53	25	33	45	70	124	223	302	942	1943	2896	2218	1722	2309	2499	1660	1245	1274	1021	936	841	869	845	870	786	823	855	703	678	701	608	651	607
1996	0	393	0	39.3	93.7594	42.34032009	37	46	37	66	80	136	156	635	1317	1942	1570	1176	1664	1449	1046	772	599	476	493	409	487	476	470	412	424	406	497	368	456	417	399	335
1997	1	393	0.1	39.3	93.7594	42.44281701	0	5	8	48	101	91	185	543	1318	1692	1440	1217	1582	1481	1014	733	624	429	463	333	411	382	462	412	415	446	445	406	347	374	340	345
1998	2	393	0.2	39.3	93.7594	42.54531394	0	0	25	23	47	116	181	629	1304	1861	1494	1154	1592	1451	996	670	591	425	505	371	365	435	363	388	457	476	427	385	347	359	368	320
1999	3	393	0.3	39.3	93.7594	42.64781086	8	0	20	20	41	126	200	598	1165	1785	1450	1250	1497	1559	1083	748	527	514	403	367	359	434	464	442	459	406	531	487	347	413	373	334
[truncated: 41,366 more rows]
